# Supplementary material for: Proximity Labelling Reveals the Compartmental Proteome of Murine Sensory Neurons
Source: Eur J Pain. 2026 Apr 26;30:e70277. doi: 10.1002/ejp.70277 (PMC13111903; doi:10.1002/ejp.70277)
Supplement: Supplementary file 8 — Table S1: Expression matrix, TurboID (compartments). [file EJP-30-0-s023.csv]

ProteinGroup	GeneSymbol	143_DRG_TC_m_4	144_DRG_T_f_1	145_DRG_T_m_4	147_DRG_T_m_2	148_DRG_T_m_1	149_DRG_T_f_3	151_DRG_TC_f_2	152_DRG_T_f_4	154_DRG_TC_f_4	156_DRG_T_f_2	157_DRG_TC_m_3	158_DRG_TC_f_5	160_DRG_TC_f_3	161_DRG_TC_m_2	162_DRG_TC_f_1	164_DRG_T_m_3	165_DRG_TC_m_1	170_SCN_T_m_4	171_SCN_T_f_2	173_SCN_TC_f_1	174_SCN_TC_m_5	175_SCN_T_f_5	177_SCN_T_f_6	178_SCN_T_m_1	181_SCN_T_m_3	182_SCN_TC_m_3	183_SCN_T_m_2	185_SCN_T_f_4	186_SCN_TC_m_4	187_SCN_T_f_3	189_SCN_TC_f_6	191_SCN_TC_f_3	193_SCN_TC_m_2	194_SCN_TC_m_1	195_SCN_TC_m_6	197_SCN_T_f_1	198_SCN_TC_f_4	199_SCN_TC_f_2	201_SCN_TC_f_5	207_LSC_T_m_2	208_LSC_TC_m_5	209_LSC_TC_f_2	211_LSC_T_f_3	212_LSC_TC_m_2	213_LSC_TC_m_1	214_LSC_TC_m_6	216_LSC_TC_f_3	219_LSC_TC_f_1
A2m	A2m	NA	NA	NA	NA	NA	NA	NA	NA	NA	NA	NA	NA	NA	NA	NA	NA	NA	NA	NA	NA	NA	NA	NA	NA	NA	NA	NA	NA	NA	NA	NA	NA	NA	NA	NA	NA	NA	NA	NA	NA	NA	NA	NA	NA	NA	NA	NA	13.33269395
Aaas	Aaas	NA	14.12894965	14.15479075	14.13746288	14.24287155	14.27928966	NA	14.38561849	NA	14.34171766	NA	NA	NA	NA	NA	14.33768676	NA	NA	NA	NA	NA	NA	NA	NA	NA	NA	NA	NA	NA	NA	NA	NA	NA	NA	NA	NA	NA	NA	NA	NA	NA	NA	NA	NA	NA	NA	NA	NA
Aacs	Aacs	15.06170236	16.62857156	16.9481102	16.99563351	16.51824099	16.74644019	14.95944737	16.54982658	15.32553807	16.69887381	NA	15.17840624	14.66497402	14.90544246	15.21284366	16.71679359	14.38935007	15.84071276	15.84822625	NA	NA	15.4410325	15.84535116	16.02598366	15.83913841	NA	15.45985735	15.68778175	NA	15.78217731	NA	NA	NA	NA	NA	15.80225233	NA	NA	NA	14.35163768	NA	NA	13.66091306	NA	NA	NA	NA	NA
Aagab	Aagab	NA	13.19337534	13.56003368	13.46807399	13.49478852	13.54561514	NA	13.52244314	NA	13.65949127	NA	NA	NA	NA	NA	13.7014457	NA	NA	NA	NA	NA	NA	NA	NA	NA	NA	NA	NA	NA	NA	NA	NA	NA	NA	NA	NA	NA	NA	NA	NA	NA	NA	NA	NA	NA	NA	NA	NA
Aak1	Aak1	15.72884201	19.91714238	20.05090411	20.0114259	19.86823908	19.9216501	16.11467671	19.97383789	15.88136526	19.96188194	16.01367591	15.77651783	15.76075231	15.92036426	15.78051387	19.99399223	15.99262085	17.8787223	17.92203746	12.97810566	12.01625914	17.9625623	17.98183033	18.27253852	18.19441916	12.40300885	17.81083638	17.66538141	12.66680324	17.93930137	11.98013352	12.48462025	11.79810608	12.06339294	12.23388534	17.83948146	11.78150027	12.04076367	NA	19.35011606	14.77889219	14.74045222	19.48470215	14.9180799	14.75034393	14.66800409	14.85072772	14.89252939
Aak1;Bmp2k	Aak1	NA	15.88412793	15.85187783	16.33354601	15.94912101	15.4247771	NA	15.5822493	NA	16.0865362	NA	NA	NA	NA	NA	15.92379924	NA	NA	NA	NA	NA	NA	NA	NA	NA	NA	NA	NA	NA	NA	NA	NA	NA	NA	NA	NA	NA	NA	NA	NA	NA	NA	NA	NA	NA	NA	NA	NA
Aamdc	Aamdc	NA	15.75980622	15.64479725	15.33578004	15.54847367	15.99163018	NA	15.95164062	12.64970302	15.93856811	NA	12.60110453	12.1534602	NA	12.27725834	15.91745138	NA	NA	NA	NA	NA	NA	13.29341417	12.79292244	13.02443673	NA	NA	NA	NA	NA	NA	NA	NA	NA	NA	13.32313922	NA	NA	NA	13.75881944	NA	NA	13.96024774	NA	NA	NA	NA	NA
Aars1	Aars1	12.98046807	14.76312933	14.96527758	14.9183015	14.87125656	14.81934302	NA	14.85845431	NA	14.69852876	NA	12.61833503	NA	13.3437548	12.79349358	14.75769105	NA	14.37007511	14.09197784	NA	NA	13.90644693	13.75747527	13.6487347	14.21204985	NA	14.14404096	13.96891005	NA	14.0774374	NA	NA	NA	NA	NA	14.01759063	NA	NA	NA	15.10550155	13.60834313	14.18168427	14.99207185	13.32059234	13.91943249	14.01447308	14.07343114	13.74408385
Aasdhppt	Aasdhppt	NA	12.86627244	12.21196432	12.14758336	NA	NA	NA	12.89465106	NA	12.83340404	NA	NA	NA	NA	NA	NA	NA	NA	NA	NA	NA	NA	NA	NA	NA	NA	NA	NA	NA	NA	NA	NA	NA	NA	NA	NA	NA	NA	NA	NA	NA	NA	NA	NA	NA	NA	NA	NA
Aatk	Aatk	14.79682255	14.09227312	14.22101282	14.11663737	14.03511988	13.94021744	15.06001659	14.14149496	14.79340621	14.03947242	14.87462031	14.89021596	14.46955277	14.40114426	14.69118458	14.42030733	14.54450322	13.68250503	13.2285692	NA	NA	13.2233607	13.72115208	13.29681593	12.82711101	NA	13.5629632	13.38152943	NA	13.33365853	NA	NA	NA	NA	NA	12.92022579	NA	NA	NA	14.72677978	12.31224537	12.53712292	14.03641892	12.4572716	12.25623173	12.23601718	12.73491477	12.27451205
Abat	Abat	NA	13.28689501	12.80760863	13.58852731	13.20901144	12.90215653	NA	13.60223533	NA	13.32756749	NA	NA	NA	NA	NA	13.37147628	NA	NA	NA	NA	NA	NA	NA	NA	NA	NA	NA	NA	NA	NA	NA	NA	NA	NA	NA	NA	NA	NA	NA	15.89036678	14.52798963	14.83773417	15.27016942	14.62578112	14.30023646	14.60850259	14.52959918	14.70328485
Abca3	Abca3	NA	12.60428077	12.93339951	12.34808485	12.18047219	12.26830878	NA	12.36133852	NA	12.38553014	NA	NA	NA	NA	NA	12.25075766	NA	NA	NA	NA	NA	NA	NA	NA	NA	NA	NA	NA	NA	NA	NA	NA	NA	NA	NA	NA	NA	NA	NA	NA	NA	NA	NA	NA	NA	NA	NA	NA
Abca5	Abca5	NA	NA	NA	NA	NA	NA	NA	NA	NA	NA	NA	NA	NA	NA	NA	NA	NA	NA	NA	NA	NA	NA	NA	NA	NA	NA	NA	NA	NA	NA	NA	NA	NA	NA	NA	NA	NA	NA	NA	13.11987638	NA	NA	12.42752397	NA	NA	NA	NA	NA
Abca6	Abca6	NA	12.29713586	12.4953479	12.41406387	12.92302548	12.82454984	NA	12.02236435	NA	12.25570255	NA	NA	NA	NA	NA	12.39076139	NA	NA	NA	NA	NA	NA	NA	NA	NA	NA	NA	NA	NA	NA	NA	NA	NA	NA	NA	NA	NA	NA	NA	NA	NA	NA	NA	NA	NA	NA	NA	NA
Abca7	Abca7	NA	13.06419805	13.18598616	13.55184474	13.67311815	12.85665281	NA	13.12084538	NA	12.91469285	NA	NA	NA	NA	NA	13.38779944	NA	NA	NA	NA	NA	NA	NA	NA	NA	NA	NA	NA	NA	NA	NA	NA	NA	NA	NA	NA	NA	NA	NA	12.82017105	NA	NA	12.41270486	NA	NA	NA	NA	NA
Abca8a	Abca8a	12.27538344	NA	NA	NA	NA	NA	12.11478318	NA	12.8396602	NA	11.97435827	12.16699533	12.52050259	12.02200539	12.10557065	NA	12.13437216	NA	NA	NA	NA	NA	NA	NA	NA	NA	NA	NA	NA	NA	NA	NA	NA	NA	NA	NA	NA	NA	NA	NA	NA	NA	NA	NA	NA	NA	NA	NA
Abcb11	Abcb11	15.27205017	NA	NA	NA	NA	NA	14.00286774	NA	NA	NA	14.86135351	NA	13.94425451	NA	NA	NA	NA	NA	NA	NA	NA	NA	NA	NA	NA	NA	NA	NA	NA	NA	NA	NA	NA	NA	NA	NA	NA	NA	NA	NA	NA	NA	NA	NA	NA	NA	NA	NA
Abcb1a	Abcb1a	NA	NA	NA	NA	NA	NA	NA	NA	NA	NA	NA	NA	NA	NA	NA	NA	NA	NA	NA	NA	NA	NA	NA	NA	NA	NA	NA	NA	NA	NA	NA	NA	NA	NA	NA	NA	NA	NA	NA	14.36049481	14.65110261	13.83450946	14.4517187	14.13124466	15.36423248	14.56815618	13.7312888	14.77587634
Abcb1a;Abcb1b;Abcb4	Abcb1a	15.93969169	NA	NA	NA	NA	NA	NA	NA	14.31103161	NA	16.21102513	14.6605085	13.88949446	15.88123109	NA	NA	NA	NA	NA	15.10081836	NA	NA	NA	NA	NA	15.02106238	NA	NA	NA	NA	15.62775615	14.91995733	NA	NA	NA	NA	15.32822612	15.3826139	15.58267419	NA	NA	NA	NA	NA	NA	NA	NA	NA
Abcb1a;Abcb4	Abcb1a	NA	NA	NA	NA	NA	NA	NA	NA	NA	NA	NA	NA	NA	NA	NA	NA	NA	NA	NA	NA	NA	NA	NA	NA	NA	NA	NA	NA	NA	NA	NA	NA	NA	NA	NA	NA	NA	NA	NA	13.10317632	NA	NA	12.19536606	NA	NA	NA	NA	NA
Abcb7	Abcb7	NA	NA	NA	NA	NA	NA	NA	NA	NA	NA	NA	NA	NA	NA	NA	NA	NA	NA	NA	NA	NA	NA	NA	NA	NA	NA	NA	NA	NA	NA	NA	NA	NA	NA	NA	NA	NA	NA	NA	13.19354076	NA	11.73585638	12.9984635	10.98159582	NA	NA	NA	12.45603093
Abcb8	Abcb8	NA	NA	NA	NA	NA	NA	NA	NA	NA	NA	NA	NA	NA	NA	NA	NA	NA	NA	NA	NA	NA	NA	NA	NA	NA	NA	NA	NA	NA	NA	NA	NA	NA	NA	NA	NA	NA	NA	NA	13.26519454	NA	11.20900138	NA	11.61690703	11.71856228	10.92796393	NA	NA
Abcb9	Abcb9	NA	13.25050083	13.06953957	13.02131846	13.39237765	13.43110646	NA	13.42930334	NA	13.20928953	NA	NA	NA	NA	NA	13.10241953	NA	NA	NA	NA	NA	NA	NA	NA	NA	NA	NA	NA	NA	NA	NA	NA	NA	NA	NA	NA	NA	NA	NA	13.52163593	NA	NA	13.33176664	NA	NA	NA	NA	NA
Abcc10	Abcc10	NA	NA	NA	NA	NA	NA	NA	NA	NA	NA	NA	NA	NA	NA	12.8752982	NA	NA	NA	NA	NA	NA	NA	NA	NA	NA	NA	NA	NA	NA	NA	NA	NA	NA	NA	NA	NA	NA	NA	NA	NA	NA	NA	NA	NA	NA	NA	NA	NA
Abcc3	Abcc3	NA	NA	NA	NA	NA	NA	NA	NA	NA	NA	NA	NA	NA	NA	NA	NA	NA	NA	NA	NA	NA	NA	NA	NA	NA	NA	NA	NA	NA	NA	NA	NA	NA	NA	NA	NA	NA	NA	NA	NA	NA	NA	NA	NA	NA	NA	NA	NA
Abcc5	Abcc5	NA	15.04192182	15.27802013	15.22098512	15.15415931	15.01201131	NA	15.03563812	NA	15.00364411	NA	NA	NA	NA	NA	15.05672923	NA	NA	NA	NA	NA	NA	NA	NA	NA	NA	NA	NA	NA	NA	NA	NA	NA	NA	NA	NA	NA	NA	NA	12.99804243	NA	NA	NA	NA	NA	NA	NA	NA
Abcd1	Abcd1	12.1555021	NA	NA	NA	NA	NA	12.02735866	NA	11.69362108	NA	NA	12.42231261	NA	NA	11.55968945	NA	12.19567411	NA	NA	NA	NA	NA	NA	NA	NA	NA	NA	NA	NA	NA	NA	NA	NA	NA	NA	NA	NA	NA	NA	NA	NA	NA	NA	NA	NA	NA	NA	NA
Abcd2	Abcd2	NA	14.73721046	14.83208446	14.82775799	14.86665651	14.67438728	NA	14.7676032	NA	14.57179788	NA	NA	NA	NA	NA	14.84401858	NA	NA	NA	NA	NA	NA	NA	NA	NA	NA	NA	NA	NA	NA	NA	NA	NA	NA	NA	NA	NA	NA	NA	12.18268318	NA	NA	13.04982729	NA	NA	NA	NA	NA
Abcd3	Abcd3	14.59168878	17.11940316	17.26891178	17.34411211	17.08575283	17.00662131	14.55891729	17.07368555	14.79275722	17.21267028	14.40157574	14.53763377	14.66156053	14.23307757	14.41143456	17.18576041	14.7129152	12.96842405	12.81076562	NA	NA	12.5969472	12.95676159	12.769007	12.4842724	NA	NA	12.61585104	NA	13.09832963	NA	NA	NA	NA	NA	12.56079265	NA	NA	NA	14.88160509	NA	NA	14.91018271	11.76153877	NA	11.67878057	12.21238999	11.67579388
Abcd4	Abcd4	NA	NA	11.61411166	12.00089788	NA	11.9217331	NA	NA	NA	11.4070659	NA	NA	NA	NA	NA	NA	NA	NA	NA	NA	NA	NA	NA	NA	NA	NA	NA	NA	NA	NA	NA	NA	NA	NA	NA	NA	NA	NA	NA	NA	NA	NA	NA	NA	NA	NA	NA	NA
Abce1	Abce1	NA	14.76418217	14.86858413	14.99064881	14.89515556	14.70314594	NA	14.79354227	NA	14.69502308	NA	NA	NA	NA	NA	14.98121335	NA	NA	NA	NA	NA	NA	NA	NA	NA	NA	NA	NA	NA	NA	NA	NA	NA	NA	NA	NA	NA	NA	NA	13.23001743	NA	NA	13.83532014	NA	NA	NA	NA	NA
Abcf1	Abcf1	14.13151135	16.2048418	15.96469541	16.1278877	15.9718324	16.04618691	14.40652392	16.04028881	14.48527587	16.0888786	14.06989446	14.70237293	NA	15.07162576	NA	16.08441385	14.59767432	13.60515538	NA	NA	NA	13.11970471	NA	13.03395462	13.21201754	NA	NA	NA	NA	13.43703679	NA	NA	NA	NA	NA	13.06342205	NA	NA	NA	14.55992801	NA	NA	NA	NA	NA	NA	NA	NA
Abcf2	Abcf2	11.65834521	16.82411624	16.90055221	16.92672239	16.85795041	16.71495552	11.52434666	16.88940744	11.9428202	16.89539949	12.81870123	11.74871567	12.57551022	12.56105578	11.63286876	16.77561409	12.69726726	14.1526909	14.33536538	NA	NA	13.95863195	14.41934761	14.10085906	13.98719923	NA	14.55708339	14.27629544	NA	14.18979006	NA	NA	NA	NA	NA	14.17805655	NA	NA	NA	15.85110416	NA	NA	15.31038232	NA	NA	NA	NA	NA
Abcf3	Abcf3	NA	16.15342009	16.45647954	16.35884649	16.29561824	16.1310179	NA	16.08896226	NA	16.12259816	NA	NA	NA	NA	NA	16.41532009	NA	14.38996642	14.38916207	NA	NA	14.46236164	14.55827548	14.61439219	14.70740392	NA	14.48264017	14.39648548	NA	14.27357633	NA	NA	NA	NA	NA	14.43756381	NA	NA	NA	15.19767256	NA	NA	14.84525314	NA	NA	NA	NA	NA
Abcg2	Abcg2	NA	NA	NA	NA	12.63574306	11.56228536	NA	NA	NA	NA	NA	NA	NA	NA	NA	NA	NA	NA	NA	NA	NA	NA	NA	NA	NA	NA	NA	NA	NA	NA	NA	NA	NA	NA	NA	NA	NA	NA	NA	14.35652762	NA	NA	13.46317713	11.00225245	NA	NA	11.46637731	11.40214871
Abhd10	Abhd10	NA	15.13874336	15.56166596	15.5831834	15.75238438	15.35237318	NA	15.24450701	NA	15.134521	NA	NA	NA	NA	NA	15.6575306	NA	14.49184975	14.19256973	NA	NA	14.34328222	14.17155131	14.31466447	14.46647567	NA	14.50904662	14.39920585	NA	14.21974975	NA	NA	NA	NA	NA	13.95646975	NA	NA	NA	17.73208842	NA	11.80264157	17.41673502	12.29931679	NA	11.96951244	11.40485949	11.07371983
Abhd12	Abhd12	12.28364088	18.27736283	18.15931231	18.31828363	18.1947976	18.04859987	12.2954087	18.1368048	12.88183067	18.31378595	11.90446575	12.42066534	12.2159308	13.4213743	12.23494399	18.21441626	13.6401056	16.57537832	16.93944057	NA	NA	16.97565685	16.91597397	16.57976195	16.69173461	NA	16.65087028	16.824944	NA	16.83815232	NA	NA	NA	NA	NA	16.44579984	NA	NA	NA	19.97909783	NA	NA	19.93003762	11.85680288	NA	NA	NA	NA
Abhd13	Abhd13	NA	14.77634053	14.933793	14.3085065	14.84074692	14.73185649	NA	14.96416282	NA	14.92359062	NA	NA	NA	NA	NA	14.61043674	NA	NA	NA	NA	NA	NA	NA	NA	NA	NA	NA	NA	NA	NA	NA	NA	NA	NA	NA	NA	NA	NA	NA	NA	NA	NA	NA	NA	NA	NA	NA	NA
Abhd16a	Abhd16a	NA	NA	NA	NA	NA	NA	NA	NA	NA	NA	NA	NA	NA	NA	NA	NA	NA	NA	NA	NA	NA	NA	NA	NA	NA	NA	NA	NA	NA	NA	NA	NA	NA	NA	NA	NA	NA	NA	NA	14.11901734	NA	11.64903158	13.95624001	12.14244216	NA	10.79609641	10.87027994	11.81724351
Abhd2	Abhd2	NA	13.29610895	13.84838701	13.73841743	13.85460857	13.48817723	NA	13.39467393	NA	13.4493217	NA	NA	NA	NA	NA	13.90940737	NA	NA	NA	NA	NA	NA	NA	NA	NA	NA	NA	NA	NA	NA	NA	NA	NA	NA	NA	NA	NA	NA	NA	NA	NA	NA	NA	NA	NA	NA	NA	NA
Abhd6	Abhd6	NA	13.82697821	13.71744083	13.97891152	13.59757622	13.75189719	NA	13.99232171	NA	13.92645298	NA	NA	NA	NA	NA	13.9062434	NA	NA	NA	NA	NA	NA	NA	NA	NA	NA	NA	NA	NA	NA	NA	NA	NA	NA	NA	NA	NA	NA	NA	13.3206784	NA	NA	12.98691607	10.69036471	NA	11.45836047	11.47875951	NA
Abi1	Abi1	14.08020291	16.04357601	15.72728721	15.74707289	15.44657214	15.74823432	13.4543849	15.90335226	13.52393608	16.02900274	13.78172315	13.88119567	13.81644056	14.1812868	13.80242881	15.82547936	13.88168209	14.06687087	13.80123419	NA	NA	13.95648897	14.15360633	14.32583412	14.12490017	NA	13.88970013	14.32050787	NA	13.75843018	NA	NA	NA	NA	NA	14.35252344	NA	NA	NA	15.94364456	12.80994027	13.09375329	15.49051639	13.00559519	12.75928276	12.76684962	12.92549084	12.76497421
Abi1;Abi2	Abi1	NA	16.58772889	16.45940229	16.5623782	16.38648171	16.70661675	NA	16.40618562	NA	16.43127925	NA	NA	NA	NA	NA	16.37930025	NA	14.69262491	14.93771728	NA	NA	14.94185059	14.76548288	14.14118929	14.28486596	NA	14.62346073	15.07277862	NA	14.90375893	NA	NA	NA	NA	NA	14.84309272	NA	NA	NA	16.76649727	NA	NA	16.74927294	NA	NA	NA	NA	NA
Abi2	Abi2	NA	16.36732952	16.27403699	16.26380598	15.93127978	16.30965012	NA	16.44484615	NA	16.53018572	NA	NA	NA	NA	NA	16.33446085	NA	NA	NA	NA	NA	NA	15.73630241	15.72314453	NA	NA	NA	NA	NA	16.00616169	NA	NA	NA	NA	NA	14.76577034	NA	NA	NA	16.1567888	NA	NA	16.49674801	NA	NA	NA	NA	NA
Abl2	Abl2	NA	13.70545147	13.77770587	13.82892663	13.75035037	13.85797943	NA	13.57927043	NA	13.75016744	NA	NA	NA	NA	NA	13.6539809	NA	NA	11.68311536	NA	NA	NA	12.09877021	13.52904492	13.21607545	NA	NA	NA	NA	11.82141233	NA	NA	NA	NA	NA	11.78731689	NA	NA	NA	14.9730681	NA	NA	15.29789912	NA	NA	NA	NA	NA
Ablim1	Ablim1	13.54962482	16.48444114	16.53583941	16.59340328	16.48496505	16.3734111	13.90793795	16.34762216	13.45904411	16.40625325	13.27311441	13.85877062	13.67787274	13.75703308	13.4722299	16.50991994	13.86924138	16.75881732	16.78917444	NA	NA	16.68824556	16.74608455	16.77676441	16.790708	NA	16.71414342	16.72093358	NA	16.78079883	NA	NA	NA	NA	NA	16.83646189	NA	NA	NA	17.59041601	13.04230231	12.28386802	17.58001346	11.47492627	13.24487228	NA	11.73159883	NA
Ablim1;Dmtn	Ablim1	NA	15.90748925	16.25493449	16.22730758	16.2905265	16.03740539	NA	15.86479552	NA	15.93622614	NA	NA	NA	NA	NA	15.93472519	NA	17.02959998	17.01660156	NA	NA	17.04073921	17.05568492	16.56594549	16.4952492	NA	17.61574457	17.10055968	NA	17.00645758	NA	NA	NA	NA	NA	16.34856219	NA	NA	NA	17.59495873	NA	NA	17.70428868	NA	NA	NA	NA	NA
Ablim2	Ablim2	13.47679452	17.1728603	17.30945202	17.31997795	16.99893378	17.04313506	13.32054253	17.09159826	13.56707075	17.18565507	13.05739616	13.6212904	13.96914859	13.8915491	13.75432926	17.31933217	13.99135212	15.820726	15.66572972	NA	NA	15.68892108	15.91059267	16.18031909	16.09189559	NA	15.87495552	15.56456897	NA	15.65544832	NA	NA	NA	NA	NA	15.93749056	NA	NA	NA	18.2282106	14.89621095	15.2499984	18.05044143	15.18879743	14.67957161	15.28328156	15.17391827	15.1024777
Ablim2;Ablim3	Ablim2	NA	NA	NA	NA	NA	NA	NA	NA	NA	NA	NA	NA	NA	NA	NA	NA	NA	NA	NA	NA	NA	NA	NA	NA	NA	NA	NA	NA	NA	NA	NA	NA	NA	NA	NA	NA	NA	NA	NA	16.31354028	NA	NA	16.28336151	NA	NA	NA	NA	NA
Ablim3	Ablim3	NA	14.36790571	14.57787839	14.54403356	14.33414094	14.28216928	NA	14.2799486	NA	14.14395825	NA	NA	NA	NA	NA	14.58136664	NA	14.29558789	14.09165726	NA	NA	14.00873635	13.78386251	13.91083911	14.0766624	NA	14.11423587	14.48555593	NA	14.08959117	NA	NA	NA	NA	NA	14.06466437	NA	NA	NA	15.64929612	NA	NA	15.66335996	NA	NA	NA	NA	NA
Abr	Abr	13.76902423	16.58802938	16.5970201	16.68592574	16.68144235	16.5449943	13.42529027	16.53660178	13.88152711	16.48290195	13.64894985	13.84467548	13.79480506	13.88241427	13.62617846	16.62157763	13.79079295	15.2270859	15.45368082	NA	NA	15.38955934	15.39975667	15.30506949	15.23680487	NA	15.05562144	15.32774113	NA	15.43587876	NA	NA	NA	NA	NA	15.17110351	NA	NA	NA	16.2725784	13.76311962	13.44019764	16.39587061	13.48400543	13.7267002	13.37672283	13.47911393	13.60557741
Abr;Bcr	Abr	NA	15.82854809	15.7558786	16.0364999	13.51881295	15.44125833	NA	15.74981706	NA	16.24114526	NA	NA	NA	NA	NA	16.19419512	NA	NA	NA	NA	NA	NA	NA	13.48945914	11.87226702	NA	NA	NA	NA	NA	NA	NA	NA	NA	NA	NA	NA	NA	NA	14.19647918	NA	NA	NA	NA	NA	NA	NA	NA
Abraxas2	Abraxas2	NA	15.23164037	15.19409303	15.07084053	15.27979851	15.36091813	NA	15.41719091	NA	15.47426145	NA	NA	NA	NA	NA	15.09004519	NA	13.39030963	13.31487026	NA	NA	13.40654311	13.4569307	13.42801411	13.51051727	NA	13.41620901	13.19628791	NA	13.87157136	NA	NA	NA	NA	NA	13.63234217	NA	NA	NA	14.47168911	NA	NA	14.52507497	NA	NA	NA	NA	NA
Abtb2	Abtb2	NA	15.68149496	15.71451658	15.81043331	15.69869424	15.66876241	NA	15.7073213	NA	15.70157774	NA	NA	NA	NA	NA	15.68071499	NA	14.36565501	14.47816324	NA	NA	14.37300169	14.32040129	14.30884219	14.54873758	NA	13.92191297	14.27766158	NA	14.55193162	NA	NA	NA	NA	NA	14.35317487	NA	NA	NA	15.61989716	NA	NA	15.36647024	NA	NA	NA	NA	NA
Abtb2;Btbd11	Abtb2	NA	NA	NA	NA	NA	NA	NA	NA	NA	NA	NA	NA	NA	NA	NA	NA	NA	NA	NA	NA	NA	NA	NA	NA	NA	NA	NA	NA	NA	NA	NA	NA	NA	NA	NA	NA	NA	NA	NA	NA	NA	NA	NA	NA	NA	NA	NA	NA
Acaa1a	Acaa1a	11.12221974	12.45551667	12.53258661	12.78482433	13.02964695	12.48779618	NA	12.65855082	11.52984534	12.27018633	11.43391921	NA	12.21321664	11.570202	11.48829206	12.64584195	11.50249371	NA	NA	NA	NA	NA	NA	NA	NA	NA	NA	NA	NA	NA	NA	NA	NA	NA	NA	NA	NA	NA	NA	NA	NA	NA	NA	NA	NA	NA	NA	NA
Acaa2	Acaa2	12.77346687	NA	NA	NA	NA	NA	14.34793274	NA	12.95296506	NA	13.1130861	13.25048644	NA	NA	NA	NA	NA	NA	NA	NA	NA	NA	NA	NA	NA	NA	NA	NA	NA	NA	NA	NA	NA	NA	NA	NA	NA	NA	NA	13.65932376	13.31483811	13.1932851	13.82055794	12.67673505	NA	13.5876369	13.40054593	12.28701106
Acaca	Acaca	21.52038835	18.90987383	19.24266845	19.4181865	19.14079262	18.75415819	21.33333891	18.76348068	21.09287336	18.90091506	21.35387488	21.34636408	20.94675215	21.11877179	21.06344553	19.24374625	21.08011319	17.39858971	17.18806863	19.0185003	19.02428849	17.22448351	17.28785364	17.53427915	17.45059641	18.96425304	17.39542252	17.2770615	18.76942162	17.19234029	19.26799871	19.40847227	19.13127514	19.28857192	19.03487086	17.29789405	19.1325181	19.31603619	19.26705141	18.9402791	19.63467558	19.86430694	18.21928642	19.66461722	19.30528499	19.90120413	19.80215408	19.61577796
Acaca;Acacb	Acaca	21.20478447	17.85912139	18.00319695	18.06196136	17.81062373	17.90237524	21.2081917	17.95098588	21.28039796	17.98884165	21.1187472	21.20298895	21.21640768	21.21411071	21.30772047	18.21929077	21.04071091	17.50960818	17.32388685	17.97965507	18.29811057	17.14015773	17.34903438	17.58084332	17.62146013	18.32675277	17.27598054	17.41681342	17.89806466	17.3686467	18.17168343	18.77239019	18.66299798	18.87289732	18.61371692	17.43835671	18.29376794	18.7176733	18.47301021	18.53453272	19.69274291	19.84228542	17.84774239	19.72529487	19.58723137	19.86251956	19.77699372	19.73895889
Acacb	Acacb	16.48716601	13.38219821	13.88185225	13.89647528	13.88998077	13.64979566	16.28409779	13.85600312	16.30270124	13.41152341	16.30171851	16.43944197	16.30613349	16.20019446	16.2249855	13.91599221	16.25166353	13.78513742	13.4633692	14.49307932	14.94665413	13.50008625	13.27420519	13.37292581	13.92265394	14.93960773	13.99722411	13.56837228	14.77300573	13.78767917	14.36438886	14.50119859	15.01627257	14.94070581	15.0319477	12.94278683	14.32391384	14.59610058	14.52105581	15.12612246	14.8680475	14.95154744	14.93665263	14.79426252	14.95414148	14.89777023	14.92392005	14.90602567
Acad8	Acad8	NA	NA	NA	NA	NA	NA	NA	NA	NA	NA	NA	NA	NA	NA	NA	NA	NA	NA	NA	NA	NA	NA	NA	NA	NA	NA	NA	NA	NA	NA	NA	NA	NA	NA	NA	NA	NA	NA	NA	13.56547104	NA	NA	13.53323238	NA	NA	NA	NA	NA
Acad9	Acad9	NA	NA	NA	NA	NA	NA	NA	NA	NA	NA	NA	NA	NA	NA	NA	NA	NA	NA	NA	NA	12.88280733	NA	NA	NA	NA	NA	NA	NA	NA	NA	NA	NA	NA	NA	NA	NA	NA	NA	NA	13.79150318	NA	NA	13.29038005	NA	NA	NA	NA	NA
Acadl	Acadl	NA	13.9751027	14.03251675	14.15153626	14.13817188	14.04606085	NA	14.00694366	NA	14.05838704	NA	NA	NA	NA	NA	13.97014734	NA	NA	NA	NA	NA	NA	NA	NA	NA	NA	NA	NA	NA	NA	NA	NA	NA	NA	NA	NA	NA	NA	NA	15.51195597	13.01908328	13.39646036	14.86338398	13.49319125	12.90353207	13.24093385	12.99731374	13.43491095
Acadm	Acadm	13.02388601	14.37299672	14.5719236	14.30167041	14.50119447	14.55273659	12.92647947	14.43379464	13.46755461	14.33324487	12.56464491	13.07604061	13.42446813	13.20676714	13.13235995	14.490096	NA	NA	NA	NA	NA	NA	NA	NA	NA	NA	NA	NA	NA	NA	NA	NA	NA	NA	NA	NA	NA	NA	NA	14.07967191	12.01123075	12.02771252	14.3289137	12.40810944	13.05244409	12.2187963	12.3231899	12.7300901
Acads	Acads	NA	NA	NA	NA	NA	NA	NA	NA	NA	NA	NA	NA	NA	NA	NA	NA	NA	NA	NA	NA	NA	NA	NA	NA	NA	NA	NA	NA	NA	NA	NA	NA	NA	NA	NA	NA	NA	NA	NA	NA	NA	NA	NA	NA	NA	NA	NA	NA
Acadsb	Acadsb	NA	12.66331115	13.15500308	12.93275926	12.92595369	12.9082739	NA	12.93513566	NA	12.74516981	NA	NA	NA	NA	NA	13.13235747	NA	NA	NA	NA	NA	NA	NA	NA	NA	NA	NA	NA	NA	NA	NA	NA	NA	NA	NA	NA	NA	NA	NA	14.03542665	NA	NA	13.75089991	NA	NA	NA	NA	NA
Acadvl	Acadvl	NA	15.16155045	15.58934868	15.76196404	15.47503916	15.11232873	NA	15.05816762	NA	14.97682836	NA	NA	NA	NA	NA	15.63775713	NA	15.04221106	14.24358669	NA	13.81546335	14.40891462	14.3338486	14.56350604	14.69494389	NA	14.72655734	14.31575074	NA	14.50220702	NA	NA	NA	NA	NA	14.08461917	NA	NA	NA	16.62254968	NA	NA	15.97030106	NA	NA	NA	NA	NA
Acan	Acan	NA	NA	NA	NA	NA	NA	NA	NA	NA	NA	NA	NA	NA	NA	NA	NA	NA	NA	NA	NA	NA	NA	NA	NA	NA	NA	NA	NA	NA	NA	NA	NA	NA	NA	NA	NA	NA	NA	NA	NA	NA	NA	NA	NA	NA	NA	11.24177175	15.40461107
Acap2	Acap2	NA	12.90303589	13.37725532	12.65045388	13.28783923	13.10996566	NA	12.97851319	NA	12.80782973	NA	NA	NA	NA	NA	13.16901976	NA	13.69804263	12.9085221	NA	NA	13.09179568	12.88130327	12.57314538	12.73348357	NA	NA	13.27178252	NA	13.63355154	NA	NA	NA	NA	NA	12.46324592	NA	NA	NA	13.65600778	NA	NA	14.13985508	NA	NA	NA	NA	NA
Acat1	Acat1	NA	13.33021664	12.91025484	13.25895021	13.3101157	12.90751788	NA	13.0607601	NA	13.30283881	NA	NA	NA	NA	NA	12.98929515	NA	NA	NA	NA	NA	NA	NA	NA	NA	NA	NA	NA	NA	NA	NA	NA	NA	NA	NA	NA	NA	NA	NA	17.43010815	14.02669567	14.00214599	16.98302221	14.12988123	13.09234833	13.84140966	14.10454913	14.45979878
Acat2	Acat2	11.8390384	12.86995036	NA	13.29092604	NA	12.8830159	12.17617627	12.91586508	12.90317199	12.90463099	11.84470969	12.9393074	13.2376402	12.37396081	12.61612838	11.97812379	NA	NA	13.1122717	NA	NA	13.05575862	12.90204531	12.14672458	12.6359176	NA	13.01971929	12.8872568	NA	NA	NA	NA	NA	NA	NA	12.50079707	NA	NA	NA	14.54254463	12.71684089	12.0551943	14.38200586	12.30465363	NA	12.32951887	12.21711255	12.31272983
Acbd3	Acbd3	NA	17.11773527	16.94276011	16.9118999	16.67631062	16.89365984	NA	16.95134038	NA	17.09011516	NA	NA	NA	NA	NA	16.81851184	NA	NA	NA	NA	NA	NA	NA	NA	NA	NA	NA	NA	NA	NA	NA	NA	NA	NA	NA	NA	NA	NA	NA	13.32365998	NA	NA	NA	NA	NA	NA	NA	NA
Acbd5	Acbd5	14.62031213	17.98059133	18.06269282	18.06400625	17.64087725	17.78955818	14.4871839	17.71938758	14.75710658	17.94352431	14.78804085	14.61502438	14.52440783	14.52280717	14.80243167	17.88667411	14.75379745	13.92756083	14.12054213	NA	NA	13.93980002	13.66934639	13.76041785	13.42128917	NA	14.20832145	13.96509941	NA	13.79055743	NA	NA	NA	NA	NA	13.55939592	NA	NA	NA	15.58170265	13.59015495	13.56378276	15.47341098	11.95036214	12.41162419	13.00333737	13.01584066	12.36740163
Acbd6	Acbd6	NA	15.95154793	15.82265522	15.93904567	15.96605261	15.99606772	NA	16.1531538	NA	16.06192824	NA	NA	NA	NA	NA	16.15036961	NA	NA	13.01206055	NA	NA	12.43853718	12.26213596	12.59424054	12.19292133	NA	NA	NA	NA	NA	NA	NA	NA	NA	NA	NA	NA	NA	NA	14.61644176	NA	NA	14.7406607	NA	NA	NA	NA	NA
Acin1	Acin1	17.08751251	18.37913445	18.31139823	18.48440129	18.25565736	18.17660166	16.83064755	18.28967722	16.84120586	18.42620989	17.1743619	16.9354205	16.81840457	16.90089388	16.90489695	18.36328164	16.90888862	NA	NA	13.00688905	12.94337309	NA	11.37023513	NA	NA	13.17113157	NA	NA	12.23964936	NA	12.73329178	12.88166458	13.22975063	12.65469954	12.2292401	NA	12.96509837	12.73165149	12.83518471	16.43872792	13.80989647	13.72256745	16.013907	13.80422343	13.66730415	13.88818446	13.82188527	14.16868756
Acly	Acly	12.85866887	15.66272932	15.50984848	15.585212	15.48327703	15.61562183	12.45679806	15.68505856	12.81563665	15.6170268	12.68490006	12.89627833	13.57082283	13.26157967	12.92838221	15.3871305	12.67634453	14.01015228	13.53511345	NA	NA	13.62103468	13.87127894	13.54864906	13.6126657	NA	14.09896001	13.84719212	NA	14.34693096	NA	NA	NA	NA	NA	13.70725078	NA	NA	NA	15.46035085	12.92020859	12.9683736	14.99878308	13.0632277	12.19133301	13.31302065	13.02232644	14.01312798
Aco1	Aco1	NA	NA	NA	NA	NA	NA	NA	NA	NA	NA	NA	NA	NA	NA	NA	NA	NA	NA	NA	NA	NA	NA	NA	NA	NA	NA	NA	NA	NA	NA	NA	NA	NA	NA	NA	NA	NA	NA	NA	18.99966976	NA	NA	18.44206065	NA	NA	NA	NA	NA
Aco1;Ireb2	Aco1	NA	NA	NA	NA	18.7783146	NA	NA	NA	NA	NA	NA	NA	NA	NA	NA	NA	NA	NA	NA	NA	NA	NA	NA	NA	NA	NA	NA	NA	NA	NA	NA	NA	NA	NA	NA	NA	NA	NA	NA	NA	NA	NA	NA	NA	NA	NA	NA	NA
Aco2	Aco2	13.02549793	14.64753184	14.80774029	14.93200258	14.80720818	14.66570509	13.42973742	14.74937273	13.21127289	14.65739551	12.71230912	13.24646121	13.41555504	12.62862663	13.37360959	14.78147978	12.95915527	NA	12.17174292	NA	NA	13.26498749	12.15390364	12.18413228	13.05608679	NA	13.41294204	NA	NA	11.30804744	NA	NA	NA	NA	NA	12.73670712	NA	NA	NA	16.93348861	16.64285836	16.60092356	16.36343483	16.58682242	16.21264904	16.63597835	16.51267369	16.60321355
Acot1	Acot1	16.05744042	14.26077498	14.465509	14.40480356	14.50993307	14.33274274	16.22593952	14.40658678	16.22172552	14.27536993	16.12074763	16.21362933	16.18414166	16.0841267	16.00631425	14.53153377	15.69235656	NA	NA	NA	NA	NA	NA	NA	NA	NA	NA	NA	NA	NA	NA	NA	NA	NA	NA	NA	NA	NA	NA	NA	12.98347004	12.2055138	NA	12.52521635	12.39640163	12.50397116	12.84728722	12.67670643
Acot10;Acot9	Acot10	NA	NA	NA	NA	NA	NA	NA	NA	NA	NA	NA	NA	NA	NA	NA	NA	NA	NA	NA	NA	NA	NA	NA	NA	NA	NA	NA	NA	NA	NA	NA	NA	NA	NA	NA	NA	NA	NA	NA	NA	NA	NA	NA	NA	NA	NA	NA	NA
Acot11	Acot11	NA	NA	NA	NA	NA	NA	NA	NA	NA	NA	NA	NA	NA	NA	NA	NA	NA	NA	NA	NA	NA	NA	NA	NA	NA	NA	NA	NA	NA	NA	NA	NA	NA	NA	NA	NA	NA	NA	NA	13.48963142	NA	NA	NA	NA	NA	NA	NA	11.951893
Acot13	Acot13	NA	12.68237358	12.66154876	12.64689392	12.84304363	13.1024777	NA	12.68604961	NA	12.40593122	NA	NA	NA	NA	NA	12.85308729	NA	NA	NA	NA	NA	NA	NA	NA	NA	NA	NA	NA	NA	NA	NA	NA	NA	NA	NA	NA	NA	NA	NA	12.96660029	10.41520303	10.85368383	12.38463786	10.46356524	11.23317626	NA	NA	NA
Acot1;Acot2	Acot1	NA	NA	NA	NA	NA	NA	NA	NA	NA	NA	NA	NA	NA	NA	NA	NA	NA	NA	NA	NA	NA	NA	NA	NA	NA	NA	NA	NA	NA	NA	NA	NA	NA	NA	NA	NA	NA	NA	NA	13.72915654	NA	NA	14.02295726	NA	NA	NA	NA	NA
Acot1;Acot2;Acot4;Acot6	Acot1	NA	NA	NA	NA	NA	NA	NA	NA	NA	NA	NA	NA	NA	NA	NA	NA	NA	NA	NA	NA	NA	NA	NA	NA	NA	NA	NA	NA	NA	NA	NA	NA	NA	NA	NA	NA	NA	NA	NA	NA	NA	NA	NA	NA	NA	NA	NA	NA
Acot7	Acot7	12.72442124	15.92462869	16.03401334	16.22043207	15.87144707	15.76573959	12.55855407	15.81040161	12.82703001	15.96225919	12.95626718	12.19626699	12.4713371	12.83390651	12.34972168	15.94494641	13.07681238	12.98280111	NA	NA	12.02817199	12.92715857	13.28682231	13.07839416	12.96874324	NA	12.55258745	12.07990498	NA	13.24066464	NA	NA	NA	9.825571	NA	12.94007783	NA	NA	NA	17.21206793	13.54607492	14.26864729	16.6593256	14.58578106	13.58057704	14.68657795	14.22498397	13.87000932
Acot8	Acot8	NA	NA	NA	NA	NA	NA	NA	NA	NA	NA	NA	NA	NA	NA	NA	NA	NA	NA	NA	NA	NA	NA	NA	NA	NA	NA	NA	NA	NA	NA	NA	NA	NA	NA	NA	NA	NA	NA	NA	NA	NA	NA	NA	NA	NA	NA	NA	10.86995621
Acot9	Acot9	NA	14.53887583	14.99796121	15.10727635	15.06198812	14.5182321	NA	14.50433857	NA	14.56961141	NA	NA	NA	NA	NA	14.75101287	NA	13.0961873	13.49521465	NA	NA	13.32103871	12.02625896	12.5806548	13.06464242	NA	14.4399134	13.40869696	NA	12.54224487	NA	NA	NA	NA	NA	12.64594911	NA	NA	NA	15.49480691	NA	NA	14.87310912	NA	NA	NA	NA	NA
Acox1	Acox1	12.84378806	13.04837677	12.42605246	13.10306258	NA	13.3503698	13.01984609	NA	13.20557029	12.84815425	12.54532892	13.35433136	13.33342094	13.10131915	13.02641747	13.30114766	12.2841659	NA	NA	NA	12.11858425	NA	NA	NA	NA	NA	NA	NA	NA	NA	NA	NA	NA	NA	NA	NA	NA	NA	NA	NA	NA	NA	NA	NA	NA	NA	NA	NA
Acox3	Acox3	NA	NA	12.26816183	12.16653972	NA	NA	NA	NA	NA	12.25394496	NA	NA	NA	NA	NA	11.86248239	NA	NA	NA	NA	NA	NA	NA	NA	NA	NA	NA	NA	NA	NA	NA	NA	NA	NA	NA	NA	NA	NA	NA	NA	NA	NA	NA	NA	NA	NA	NA	NA
Acp1	Acp1	13.91084978	15.56972273	15.39349254	15.1993324	15.45757036	15.63881263	13.70732784	15.64752549	NA	15.56427834	13.77119977	14.05608485	13.42000207	13.90061142	13.12360037	15.45178018	13.89120232	15.57637742	16.35064227	NA	NA	16.06029801	16.47733151	16.28967414	15.76494442	NA	15.45318426	15.70878753	NA	16.45341857	NA	NA	NA	NA	NA	16.69620381	NA	NA	NA	16.21751942	12.59254805	12.15190649	15.87336978	12.09023971	12.23976621	13.32485937	12.93644769	13.16121896
Acrbp	Acrbp	14.30047411	NA	NA	NA	NA	NA	14.2512087	NA	14.03316486	NA	NA	14.60430419	NA	14.31411586	13.79697243	NA	14.35607364	NA	NA	NA	NA	NA	13.2491179	NA	NA	NA	NA	NA	NA	12.95619281	NA	NA	NA	NA	NA	12.97879446	NA	NA	NA	14.95211785	NA	NA	14.61719768	NA	NA	NA	NA	NA
Acsbg1	Acsbg1	13.88076913	13.5975954	13.56902791	13.77186673	13.76102215	13.53413239	13.83255611	13.67698712	13.88241814	13.16295367	13.72830481	13.8251902	13.81913621	13.78761878	13.73123506	13.89274868	13.29443476	NA	NA	NA	NA	NA	NA	NA	NA	NA	NA	NA	NA	NA	NA	NA	NA	NA	NA	NA	NA	NA	NA	14.41413798	12.8962272	13.38832905	14.01883096	13.2152088	12.54672754	12.94730524	13.36060257	12.91591619
Acsf2	Acsf2	NA	NA	NA	NA	NA	NA	NA	NA	NA	NA	NA	NA	NA	NA	NA	NA	NA	NA	NA	NA	NA	NA	NA	NA	NA	NA	NA	NA	NA	NA	NA	NA	NA	NA	NA	NA	NA	NA	NA	13.22987628	11.06387663	11.71627503	12.89551848	11.93800704	NA	NA	12.06788193	12.54358836
Acsf3	Acsf3	NA	14.20908324	14.36566237	14.29805933	14.4189268	14.24048436	NA	NA	NA	14.27499282	NA	NA	NA	NA	NA	14.15841059	NA	NA	NA	NA	NA	NA	NA	NA	NA	NA	NA	NA	NA	NA	NA	NA	NA	NA	NA	NA	NA	NA	NA	13.79402026	NA	NA	13.65465944	NA	NA	NA	NA	NA
Acsl3	Acsl3	NA	15.32266725	15.58316691	15.52264859	15.67551508	15.58891963	NA	15.51666469	NA	15.26729022	NA	NA	NA	NA	NA	15.51756164	NA	NA	NA	NA	NA	NA	NA	NA	NA	NA	NA	NA	NA	NA	NA	NA	NA	NA	NA	NA	NA	NA	NA	17.308338	NA	NA	17.10391516	NA	NA	NA	NA	NA
Acsl3;Acsl4	Acsl3	NA	15.53164341	14.80351565	15.35311925	13.93330338	14.81954046	NA	15.03381012	NA	15.27966499	NA	NA	NA	NA	NA	15.3604459	NA	NA	NA	NA	NA	NA	NA	NA	NA	NA	NA	NA	NA	NA	NA	NA	NA	NA	NA	NA	NA	NA	NA	14.40583285	NA	NA	NA	NA	NA	NA	NA	NA
Acsl4	Acsl4	NA	16.57047791	16.3549589	16.41864798	16.3443806	16.56384738	NA	16.51226706	9.736603184	16.62834511	10.40580095	NA	NA	NA	NA	16.45816337	NA	NA	12.98272447	NA	NA	NA	13.00603323	12.67819077	NA	NA	NA	NA	NA	NA	NA	NA	NA	NA	NA	13.26756067	NA	NA	NA	14.04024879	NA	NA	14.29739569	NA	NA	NA	NA	NA
Acsl6	Acsl6	NA	14.23209923	14.50778266	14.62646172	14.0829834	14.25063871	NA	14.21033419	NA	14.25237704	NA	NA	NA	NA	NA	14.62389462	NA	NA	NA	NA	NA	NA	NA	NA	NA	NA	NA	NA	NA	NA	NA	NA	NA	NA	NA	NA	NA	NA	NA	14.50836065	12.13804658	13.04044268	13.97718245	12.56909454	12.69935749	12.90211499	12.30135876	12.76519424
Acss1	Acss1	NA	NA	NA	NA	NA	NA	NA	NA	NA	NA	NA	NA	NA	NA	NA	NA	NA	NA	NA	NA	NA	NA	NA	NA	NA	NA	NA	NA	NA	NA	NA	NA	NA	NA	NA	NA	NA	NA	NA	NA	NA	NA	NA	NA	NA	NA	NA	NA
Acss2	Acss2	13.94152807	14.78267182	14.77558324	14.84514252	14.77488077	14.72379352	14.38630951	14.79666411	14.23264094	14.77563829	14.11769842	14.37662684	14.20539584	13.68935657	14.29436216	14.71405427	13.80559309	13.81675409	13.7904114	NA	NA	13.94098278	13.81150987	13.65551166	13.64791618	NA	13.77033492	14.06273968	NA	13.75859891	NA	NA	NA	NA	NA	13.53225107	NA	NA	NA	14.23173916	NA	NA	14.53155054	NA	NA	NA	NA	NA
Acta1;Acta2;Actb;Actc1;Actg1;Actg2	Acta1	17.046668	17.01666202	16.76114002	16.9205971	17.04496267	16.85283716	16.52607857	17.00734782	16.54729025	17.00566133	16.68795806	16.46934029	16.95642137	16.78083157	17.06129899	16.75003672	16.77285878	17.49522299	16.83903085	NA	NA	16.73132576	16.78497406	16.48230917	17.13832441	NA	17.33271765	16.68574602	NA	16.83265218	NA	NA	NA	NA	NA	16.98006039	NA	NA	NA	19.2554213	NA	NA	18.69147632	NA	NA	NA	NA	NA
Acta1;Acta2;Actc1;Actg2	Acta1	15.54688241	15.02196622	14.9141874	14.1507275	NA	13.56599979	NA	NA	NA	14.05838898	NA	NA	NA	NA	NA	13.19717208	NA	12.64405575	11.81744954	NA	NA	NA	NA	12.34775614	13.59052465	NA	NA	NA	NA	12.98759106	NA	NA	NA	NA	NA	12.86866142	NA	NA	NA	NA	NA	NA	NA	NA	NA	NA	NA	NA
Actb;Actg1	Actb	16.32546812	16.90761326	16.7964714	16.72944902	16.84943531	16.77118923	15.11577492	16.82910311	14.56583439	16.61449269	14.77988222	14.05299454	14.28753967	14.96121529	14.36532035	16.67058304	14.24587187	14.61678354	14.22410332	16.14389865	NA	14.88236613	14.24984735	14.67750914	15.04555456	16.3138114	14.93775142	14.41283984	16.7069017	14.26147246	16.03222049	15.70348026	16.29770942	16.35641306	16.27383603	14.64221039	16.065844	16.15415314	16.12378458	18.18712378	18.05617691	17.80622228	17.0406313	17.76278649	17.53011481	17.84810951	17.8853831	17.87943259
Actbl2	Actbl2	17.05831701	17.12316303	16.99351242	17.16079558	17.06174919	16.9507272	16.36711797	17.07936631	16.36831925	17.14426984	16.8220825	16.20857971	16.70859624	16.4855004	16.5751573	17.08531323	16.24521048	17.1859979	16.64616059	15.44910894	19.91562007	16.82631431	16.68470368	16.36214387	16.81689569	15.53478489	16.93035165	16.42829739	15.49837007	16.94476627	15.53231864	15.68532666	15.73898668	15.62756863	15.9749744	16.83366886	15.76694313	15.86429246	15.90808831	18.8828766	17.71034135	17.55600167	18.04962082	17.50120744	17.12163069	17.66524517	17.65715576	17.50489118
Actl6a	Actl6a	NA	12.88802681	12.95737526	12.87051916	13.50372094	13.30801696	NA	12.99804861	NA	13.20112545	NA	NA	NA	NA	NA	13.21597467	NA	NA	NA	NA	NA	NA	NA	NA	NA	NA	NA	NA	NA	NA	NA	NA	NA	NA	NA	NA	NA	NA	NA	NA	NA	NA	NA	NA	NA	NA	NA	NA
Actn1	Actn1	NA	NA	NA	NA	NA	NA	NA	NA	12.7869516	NA	NA	NA	12.34304966	NA	NA	NA	NA	NA	NA	NA	NA	NA	NA	NA	NA	NA	NA	NA	NA	NA	NA	NA	NA	NA	NA	NA	NA	NA	NA	NA	NA	NA	NA	NA	NA	NA	NA	NA
Actn1;Actn4	Actn1	NA	NA	NA	NA	NA	NA	NA	NA	NA	NA	NA	NA	NA	NA	NA	NA	NA	NA	NA	NA	NA	NA	NA	NA	NA	NA	NA	NA	NA	NA	NA	NA	NA	NA	NA	NA	NA	NA	NA	NA	NA	NA	NA	NA	NA	NA	NA	NA
Actn4	Actn4	13.85886241	14.3466667	14.39046904	14.36293944	14.30134686	14.19382296	13.90998436	14.38101737	13.83862389	14.30473193	13.66338919	14.0191297	13.94771298	13.3619487	13.96678002	14.30598802	13.19282747	12.80116871	12.51636979	12.55227798	15.91439339	13.00262383	13.04112245	13.13683393	13.50141764	12.67239408	12.8473839	NA	12.68311734	13.19481606	12.55333069	12.74600986	12.86025384	13.07866745	12.68919767	13.12994905	12.42417881	12.44054091	12.81538515	13.20762472	12.1213101	11.6476648	13.67130209	12.65538314	12.07863274	12.08856632	11.62652865	12.96060701
Actr10	Actr10	12.48453766	17.96708856	17.49133401	17.60616899	17.41146035	17.72017051	12.91487339	17.78273087	13.34908116	17.94437147	14.65869106	13.04817434	12.27357859	12.59826594	11.9953279	17.50521004	13.24540703	14.0315194	14.06741357	11.74502923	NA	13.98997101	14.13310268	14.31009211	14.11063942	11.14377629	14.03743268	14.39067264	11.66248211	14.09630136	NA	10.10399886	NA	NA	NA	14.61097849	11.58732654	NA	NA	15.63137746	12.75455429	11.41234529	15.4455477	12.96243876	NA	11.71365994	NA	NA
Actr1a	Actr1a	NA	13.03480957	12.76749546	12.85258021	NA	12.46429047	NA	13.08160993	NA	12.86049677	NA	NA	NA	NA	NA	12.77015701	NA	NA	NA	NA	NA	NA	NA	NA	NA	NA	NA	NA	NA	NA	NA	NA	NA	NA	NA	NA	NA	NA	NA	NA	NA	NA	NA	NA	NA	NA	NA	NA
Actr1a;Actr1b	Actr1a	NA	NA	NA	NA	NA	NA	NA	NA	NA	NA	NA	NA	NA	NA	NA	NA	NA	NA	NA	NA	NA	NA	NA	NA	NA	NA	NA	NA	NA	NA	NA	NA	NA	NA	NA	NA	NA	NA	NA	13.24270877	NA	NA	NA	NA	NA	NA	NA	NA
Actr2	Actr2	12.74178635	16.48230722	16.24665513	16.33706815	16.01716491	16.26650945	13.21996619	16.18399659	13.36622974	16.41417329	13.44017398	13.30149585	13.52291598	13.44565676	13.52166646	16.31591884	13.44166329	14.77372934	14.69389384	NA	14.64384711	14.68543765	14.80193606	14.45032126	14.28339767	NA	14.99197693	14.76476624	11.19137384	14.49777432	NA	11.67875885	NA	NA	NA	14.66992315	NA	NA	NA	16.45345499	12.45128518	12.82359648	16.24045253	12.73102225	11.88007136	12.83199029	12.86876076	13.16227087
Actr3	Actr3	NA	14.13973651	14.05518197	14.24147274	13.72021771	13.87160219	NA	14.08943394	NA	14.13135093	NA	NA	NA	NA	NA	14.03112534	NA	NA	NA	NA	15.06972247	NA	NA	NA	NA	NA	NA	NA	NA	NA	NA	NA	NA	NA	NA	NA	NA	NA	NA	15.02707267	NA	NA	14.94610815	NA	NA	NA	NA	NA
Actr5	Actr5	NA	NA	NA	NA	NA	NA	NA	NA	NA	NA	NA	NA	NA	NA	NA	NA	NA	NA	NA	NA	NA	NA	NA	NA	NA	NA	NA	NA	NA	NA	NA	NA	NA	NA	NA	NA	NA	NA	NA	NA	NA	NA	NA	NA	NA	NA	NA	NA
Acvr1b	Acvr1b	NA	12.63946984	NA	12.85862894	NA	13.11903513	NA	NA	NA	12.77306885	NA	NA	NA	NA	NA	13.5068902	NA	NA	NA	NA	NA	NA	NA	NA	NA	NA	NA	NA	NA	NA	NA	NA	NA	NA	NA	NA	NA	NA	NA	NA	NA	NA	NA	NA	NA	NA	NA	NA
Acyp1	Acyp1	NA	12.42365588	NA	12.03047575	NA	NA	NA	12.23752076	NA	12.25537131	NA	NA	NA	NA	NA	12.27509586	NA	NA	NA	NA	NA	NA	NA	NA	NA	NA	NA	NA	NA	NA	NA	NA	NA	NA	NA	NA	NA	NA	NA	13.12801428	NA	NA	NA	NA	NA	NA	NA	NA
Acyp2	Acyp2	NA	NA	NA	NA	NA	NA	NA	NA	NA	NA	NA	NA	NA	NA	NA	NA	NA	12.08271456	11.52250307	NA	NA	12.47475036	12.06279158	NA	12.57297254	NA	12.28434409	12.47929272	NA	11.85866487	NA	NA	NA	NA	NA	12.09308079	NA	NA	NA	14.13858793	NA	NA	14.2222527	NA	NA	NA	NA	NA
Ada	Ada	NA	NA	NA	NA	NA	NA	NA	NA	NA	NA	NA	NA	NA	NA	NA	NA	NA	NA	NA	NA	NA	NA	NA	NA	15.22789417	NA	NA	NA	NA	15.76365328	NA	NA	NA	NA	NA	15.57019963	NA	NA	NA	NA	16.39298816	16.38154633	NA	15.97446837	16.24351431	16.35709834	16.46982621	15.66763272
Adam10	Adam10	NA	NA	NA	NA	12.70213805	12.7986419	NA	NA	NA	NA	NA	NA	NA	NA	NA	NA	NA	NA	NA	NA	NA	NA	NA	NA	NA	NA	NA	NA	NA	NA	NA	NA	NA	NA	NA	NA	NA	NA	NA	NA	NA	NA	NA	NA	NA	NA	NA	NA
Adam17	Adam17	12.79832193	NA	NA	NA	NA	NA	12.46200118	NA	12.31448695	NA	12.29757548	NA	12.10986329	12.77934386	12.53546494	NA	12.22757985	NA	NA	NA	NA	NA	NA	NA	NA	NA	NA	NA	NA	NA	NA	NA	NA	NA	NA	NA	NA	NA	NA	NA	NA	NA	NA	NA	NA	NA	NA	NA
Adam22	Adam22	NA	15.86022973	16.04036135	16.04753455	16.0249258	15.90582395	NA	15.90264363	NA	15.83375681	NA	NA	NA	NA	NA	16.03377154	NA	14.67185301	14.48328192	NA	NA	14.57046567	14.82204655	14.61187669	14.77742065	NA	14.91371867	14.388473	NA	14.61179871	NA	NA	NA	NA	NA	14.65619597	NA	NA	NA	17.45736906	14.28168566	14.32697027	17.33132709	14.06389912	14.14531457	14.08814303	14.48448774	14.17116565
Adam23	Adam23	NA	NA	NA	NA	NA	NA	NA	NA	NA	NA	NA	NA	NA	NA	NA	NA	NA	NA	NA	NA	NA	NA	NA	NA	NA	NA	NA	NA	NA	NA	NA	NA	NA	NA	NA	NA	NA	NA	NA	14.14406868	12.13186982	12.56969425	13.44085619	NA	NA	12.85836571	12.35315234	12.22677041
Adam28	Adam28	NA	NA	NA	NA	NA	NA	NA	NA	NA	NA	NA	NA	NA	NA	NA	NA	NA	NA	NA	NA	NA	NA	NA	NA	NA	NA	NA	NA	NA	NA	NA	NA	NA	NA	NA	NA	NA	NA	NA	NA	NA	12.97053554	NA	12.96440585	NA	NA	14.16612384	13.64891927
Adamts12	Adamts12	NA	NA	NA	NA	NA	NA	NA	NA	NA	NA	NA	NA	NA	NA	NA	NA	NA	NA	NA	NA	NA	NA	NA	NA	NA	NA	NA	NA	NA	NA	NA	NA	NA	NA	NA	NA	NA	NA	NA	NA	NA	NA	NA	NA	NA	NA	NA	NA
Adamts18	Adamts18	NA	NA	NA	NA	NA	NA	NA	NA	NA	NA	NA	NA	NA	NA	NA	NA	NA	NA	NA	NA	NA	NA	NA	NA	NA	NA	NA	NA	NA	NA	NA	NA	NA	NA	NA	NA	NA	NA	NA	NA	NA	NA	NA	NA	NA	NA	NA	NA
Adamts19	Adamts19	NA	NA	NA	NA	NA	NA	NA	NA	NA	NA	13.32881515	13.95935902	NA	NA	13.41905163	NA	NA	NA	NA	NA	NA	NA	NA	NA	NA	NA	NA	NA	NA	NA	NA	NA	NA	NA	NA	NA	NA	NA	NA	NA	NA	NA	NA	NA	NA	NA	NA	NA
Adamts20	Adamts20	NA	NA	NA	NA	NA	NA	NA	NA	NA	NA	NA	NA	12.6806606	NA	13.08526331	NA	NA	NA	NA	NA	NA	NA	NA	NA	NA	NA	NA	NA	NA	NA	NA	NA	NA	NA	NA	NA	NA	NA	NA	NA	NA	NA	NA	NA	NA	NA	NA	NA
Adap2	Adap2	NA	NA	NA	NA	NA	NA	NA	NA	NA	NA	NA	NA	NA	NA	NA	NA	NA	NA	NA	NA	NA	NA	NA	NA	NA	NA	NA	NA	NA	NA	NA	NA	NA	NA	NA	NA	NA	NA	NA	12.87200339	NA	NA	NA	NA	NA	NA	NA	NA
Adar	Adar	NA	14.35637387	14.50753764	14.35028072	14.46850432	14.50193623	NA	14.43168515	NA	14.53537791	NA	NA	NA	NA	NA	14.40147843	NA	NA	NA	NA	NA	NA	NA	NA	NA	NA	NA	NA	NA	NA	NA	NA	NA	NA	NA	NA	NA	NA	NA	NA	NA	NA	NA	NA	NA	NA	NA	NA
Adcy9	Adcy9	NA	14.3434647	14.21099173	14.18855608	14.24774198	14.47642193	NA	14.34419975	NA	14.37971312	NA	NA	NA	NA	NA	14.06961946	NA	NA	NA	NA	NA	NA	NA	NA	NA	NA	NA	NA	NA	NA	NA	NA	NA	NA	NA	NA	NA	NA	NA	14.68620527	NA	12.12894169	14.45830454	12.24374226	NA	NA	12.8250191	11.90822537
Adcyap1r1	Adcyap1r1	NA	NA	NA	NA	NA	NA	NA	NA	NA	NA	NA	NA	NA	NA	NA	NA	NA	NA	NA	NA	NA	NA	NA	NA	NA	NA	NA	NA	NA	NA	NA	NA	NA	NA	NA	NA	NA	NA	NA	NA	NA	NA	12.80239034	NA	NA	NA	NA	NA
Add1	Add1	16.57615731	18.76688484	18.64540619	18.62805107	18.55632485	18.80359194	16.46744617	18.78168261	16.67507888	18.82322608	16.54827546	16.59111225	16.43547188	16.45035668	16.4664428	18.62218873	16.50873716	17.51389688	17.53317075	12.8679233	12.64898144	17.40864655	17.61211518	17.46596202	17.55260061	13.07293626	17.24658453	17.3968051	13.28773883	17.56265691	12.25344535	12.94141195	13.03869589	13.41094112	13.06963861	17.62261677	12.59678491	12.44525779	12.99887358	19.17404265	14.39327665	14.590103	19.39610468	14.69414231	14.4704915	14.38395258	14.56863596	14.6606167
Add1;Add2	Add1	15.52193163	NA	19.36991466	19.25975246	18.83802822	19.30515554	NA	19.16050913	14.90856619	19.30141581	NA	NA	14.65186455	NA	NA	19.05228943	NA	17.38686449	17.57465265	NA	NA	17.69691321	18.36714169	18.27613804	18.0617087	NA	16.91573936	17.62508095	NA	17.49590966	NA	NA	NA	NA	NA	18.23048021	NA	NA	NA	19.75892261	13.66400276	14.19405657	NA	14.18472815	13.65788782	14.10178695	13.40491536	13.86629369
Add2	Add2	13.63732673	20.20558234	20.07336505	20.12511861	19.93740727	20.0705391	14.20500101	20.06339576	13.94610556	20.19996731	14.20107475	13.99297926	13.85395004	15.28932581	13.77390815	20.0555281	15.11035937	19.23281196	19.46359471	13.65094726	12.78467713	19.41050404	19.49822651	19.51159376	19.46180391	12.4837564	19.27672944	19.48708505	14.00419398	19.51571382	12.53651459	12.39671099	NA	11.69295599	12.11913542	19.49993915	12.91634119	11.99132866	12.51136839	20.35981871	15.66466519	15.34417112	20.33082599	15.99879658	15.53996143	15.38945333	15.34093225	15.32777883
Add3	Add3	16.38923147	15.51338857	15.55324213	15.57981489	15.40828075	15.47176488	16.3207933	15.39873262	16.13456542	15.47376616	16.34499605	16.35000047	16.16748177	16.12221278	16.31070641	15.6901906	15.99541375	15.23123556	15.04405472	13.63367641	14.62651208	15.40034131	15.10063585	14.41136549	15.1812928	14.86135869	15.62362223	15.25681698	14.99307116	15.45993584	NA	14.86133853	14.93349198	15.51783202	15.39275988	14.90879231	NA	NA	NA	15.06837652	14.14162844	14.39962939	15.04665736	13.99795131	13.72098201	14.2296329	14.39220009	14.29489421
Adgb	Adgb	NA	NA	15.16255655	15.12580493	15.67690746	NA	NA	15.26001904	NA	NA	NA	NA	NA	NA	NA	15.25643354	NA	NA	NA	NA	NA	NA	NA	NA	NA	NA	NA	NA	NA	NA	NA	NA	NA	NA	NA	NA	NA	NA	NA	NA	NA	NA	NA	NA	NA	NA	NA	NA
Adgrb3	Adgrb3	12.97548082	15.70552371	15.85638945	15.52611451	15.15441862	15.41246149	12.54960374	15.40478011	12.77248379	16.34499735	12.8110565	13.13093151	12.64440161	12.65896618	12.29458826	15.7173399	12.6412444	NA	NA	NA	NA	NA	NA	NA	NA	NA	NA	NA	NA	NA	NA	NA	NA	NA	NA	NA	NA	NA	NA	13.48221054	NA	NA	13.26119173	NA	NA	NA	NA	NA
Adgrg1	Adgrg1	NA	NA	NA	NA	NA	NA	NA	NA	NA	NA	NA	NA	NA	NA	NA	NA	NA	NA	NA	NA	NA	NA	NA	NA	NA	NA	NA	NA	NA	NA	NA	NA	NA	NA	NA	NA	NA	NA	NA	13.55651803	NA	NA	NA	NA	NA	NA	NA	NA
Adgrg4	Adgrg4	NA	NA	NA	NA	17.69478635	16.90750098	NA	16.24400698	NA	16.53024934	NA	NA	NA	NA	NA	18.5591007	NA	NA	NA	NA	NA	NA	NA	NA	NA	NA	NA	NA	NA	NA	NA	NA	NA	NA	NA	NA	NA	NA	NA	NA	NA	NA	NA	NA	NA	NA	NA	NA
Adgrl1	Adgrl1	NA	NA	NA	NA	NA	NA	NA	NA	NA	NA	NA	NA	NA	NA	NA	NA	NA	NA	NA	NA	NA	NA	NA	NA	NA	NA	NA	NA	NA	NA	NA	NA	NA	NA	NA	NA	NA	NA	NA	13.18489238	10.83206719	NA	12.64730327	9.991861931	NA	NA	NA	NA
Adgrl2	Adgrl2	NA	14.50517267	15.56696376	15.18424	15.60861868	15.42294844	NA	15.03478177	NA	14.59138209	NA	NA	NA	NA	NA	15.32138557	NA	NA	NA	NA	NA	NA	NA	NA	NA	NA	NA	NA	NA	NA	NA	NA	NA	NA	NA	NA	NA	NA	NA	NA	NA	NA	NA	NA	NA	NA	NA	NA
Adh1	Adh1	NA	NA	NA	NA	NA	NA	NA	NA	NA	NA	NA	NA	NA	NA	NA	NA	NA	NA	NA	NA	NA	NA	NA	10.55834418	NA	NA	NA	NA	NA	NA	NA	NA	NA	NA	NA	NA	NA	NA	NA	NA	NA	NA	NA	NA	NA	NA	NA	NA
Adh5	Adh5	NA	NA	NA	NA	NA	NA	NA	NA	NA	NA	NA	NA	NA	NA	NA	NA	NA	12.69915815	NA	NA	NA	NA	12.17591751	12.54935873	11.88437279	NA	NA	12.17804856	NA	12.65318544	NA	NA	NA	NA	NA	12.16453929	NA	NA	NA	14.854199	12.68904356	12.40726484	14.24036736	12.63364822	NA	12.62897091	12.43252338	12.81893935
Adh7	Adh7	NA	NA	NA	NA	NA	NA	NA	NA	NA	NA	NA	NA	NA	NA	NA	NA	NA	NA	NA	NA	NA	NA	NA	NA	NA	NA	NA	NA	NA	NA	NA	NA	NA	NA	NA	NA	NA	NA	NA	NA	NA	NA	NA	NA	NA	NA	NA	NA
Adipoq	Adipoq	NA	NA	NA	NA	NA	NA	NA	NA	NA	NA	NA	NA	NA	NA	NA	NA	NA	NA	NA	NA	NA	NA	NA	NA	NA	NA	NA	NA	NA	NA	NA	NA	NA	NA	NA	NA	NA	NA	NA	NA	NA	NA	NA	NA	NA	NA	NA	NA
Adk	Adk	NA	14.04223754	13.83833813	13.94446625	13.61603336	13.9329539	NA	13.96673342	NA	13.67434443	NA	NA	NA	NA	NA	13.74342051	NA	NA	NA	NA	NA	NA	12.79439962	NA	12.40873309	NA	NA	12.43648773	NA	NA	NA	NA	NA	NA	NA	12.12035777	NA	NA	NA	14.09577456	NA	NA	13.62995344	NA	NA	NA	NA	NA
Adnp	Adnp	13.95116355	16.73199047	16.66090018	16.68589633	16.69977531	16.78354345	14.00299943	16.770711	14.37086106	16.6626841	14.16069344	13.97265274	14.02546784	13.84771307	14.13047761	16.60993618	13.78834066	NA	NA	NA	NA	NA	NA	NA	NA	NA	NA	NA	NA	NA	NA	NA	NA	NA	NA	NA	NA	NA	NA	NA	NA	NA	NA	NA	NA	NA	NA	NA
Ado	Ado	NA	15.85599331	15.86811476	15.72628426	NA	15.08787904	NA	15.48284661	NA	15.45408831	NA	NA	NA	NA	NA	15.54642964	NA	NA	NA	NA	NA	NA	NA	NA	NA	NA	NA	NA	NA	NA	NA	NA	NA	NA	NA	NA	NA	NA	NA	13.25439027	NA	NA	NA	NA	NA	NA	NA	NA
Adprh	Adprh	NA	14.3462353	14.45119709	14.28440759	14.54765976	14.41420169	NA	14.23282981	NA	14.6043564	NA	NA	NA	NA	NA	13.95799095	NA	NA	14.18089594	NA	NA	NA	14.16236772	NA	13.50268265	NA	NA	NA	NA	NA	NA	NA	NA	NA	NA	13.70509236	NA	NA	NA	13.13447927	NA	NA	NA	NA	NA	NA	NA	NA
Adrbk2	Adrbk2	NA	13.30941951	13.79653651	13.20386338	13.4614155	13.49856253	NA	13.15868857	NA	NA	NA	NA	NA	NA	NA	NA	NA	NA	NA	NA	NA	NA	NA	NA	NA	NA	NA	NA	NA	NA	NA	NA	NA	NA	NA	NA	NA	NA	NA	13.35039628	NA	NA	13.44536161	NA	NA	NA	NA	NA
Adrbk2;Grk2	Adrbk2	NA	17.84279738	17.66844719	17.93736461	17.38268466	17.72123564	NA	17.74608141	NA	17.75765631	NA	NA	NA	NA	NA	17.8193632	NA	NA	NA	NA	NA	NA	NA	NA	NA	NA	NA	NA	NA	NA	NA	NA	NA	NA	NA	NA	NA	NA	NA	18.13864299	NA	NA	17.7800225	NA	NA	NA	NA	NA
Adrm1	Adrm1	NA	13.49782297	13.78406879	13.2592522	13.67710739	14.42970763	NA	14.4176587	NA	13.83628558	NA	NA	NA	NA	NA	13.94075512	NA	NA	NA	NA	NA	NA	NA	NA	NA	NA	NA	NA	NA	NA	NA	NA	NA	NA	NA	NA	NA	NA	NA	NA	NA	NA	12.19811349	NA	NA	NA	NA	NA
Adsl	Adsl	9.664681067	17.04470651	16.450668	16.42077484	16.45475678	16.94372708	11.58340331	16.89410226	12.31979265	17.10733335	13.30152798	NA	NA	NA	12.19141634	16.39970079	12.42036406	13.1175177	13.73312677	NA	NA	13.54118566	13.81201483	13.62821694	13.61794472	NA	13.09144807	13.86124412	NA	13.80621197	NA	NA	NA	NA	NA	14.10200452	NA	NA	NA	15.3382038	NA	NA	15.26449246	NA	NA	NA	NA	NA
Adss1	Adss1	NA	NA	NA	NA	NA	NA	NA	NA	NA	NA	NA	NA	NA	NA	NA	NA	NA	NA	NA	NA	NA	NA	NA	NA	NA	NA	NA	NA	NA	NA	NA	NA	NA	NA	NA	NA	NA	NA	NA	14.06410277	12.59400495	13.13364797	13.17058702	12.72014591	NA	13.12144934	12.76395096	12.41297465
Adss2	Adss2	NA	13.72689236	13.97375843	13.85855059	14.31731336	13.7859493	NA	13.8588385	NA	13.63022951	NA	NA	NA	NA	NA	13.96608036	NA	13.18757125	13.02588941	NA	NA	13.08403209	12.93341139	12.62848656	13.18861988	NA	13.16115458	13.50690197	NA	12.99278139	NA	NA	NA	NA	NA	12.80849043	NA	NA	NA	14.46669297	NA	NA	14.47499825	NA	NA	NA	NA	12.29936831
Afap1	Afap1	11.74624558	NA	NA	NA	NA	NA	11.72306361	NA	NA	NA	11.63403505	12.059821	11.98785376	11.28973074	11.71989787	NA	11.50772528	NA	NA	NA	NA	NA	NA	NA	NA	NA	NA	NA	NA	NA	NA	NA	NA	NA	NA	NA	NA	NA	NA	NA	NA	NA	NA	NA	NA	NA	NA	NA
Afap1l2	Afap1l2	13.33018997	NA	NA	NA	NA	NA	13.70513399	NA	12.98751215	NA	13.45139751	13.49757196	13.60632981	12.89161661	13.50008104	NA	13.41047019	NA	NA	NA	NA	NA	NA	NA	NA	NA	NA	NA	NA	NA	NA	NA	NA	NA	NA	NA	NA	NA	NA	NA	NA	NA	NA	NA	NA	NA	NA	NA
Afdn	Afdn	13.66876172	16.43942524	16.36022005	16.36795262	16.43863572	16.49175843	13.64562613	16.50094887	13.96407976	16.47720217	13.77894213	13.70413937	13.92117577	13.51723026	13.86242579	16.47078577	13.73164395	14.25803462	14.11717835	NA	NA	14.32298439	14.04548604	14.09383054	14.02823769	NA	14.02120791	13.98751633	NA	14.31255789	NA	NA	NA	NA	NA	14.04692029	NA	NA	NA	15.82784411	12.03659681	12.05939565	16.03083902	12.04756535	11.93065372	11.57404596	11.89645573	12.21556389
Aff3	Aff3	NA	NA	NA	NA	NA	NA	NA	NA	NA	NA	NA	NA	10.8919963	NA	NA	NA	NA	NA	NA	NA	NA	NA	NA	NA	NA	NA	NA	NA	NA	NA	NA	NA	NA	NA	NA	NA	NA	NA	NA	NA	NA	NA	NA	NA	NA	NA	NA	NA
Aff4	Aff4	NA	13.5376321	13.35229864	13.20165932	13.33045288	13.67934205	NA	13.39298172	NA	13.33770963	NA	NA	NA	NA	NA	13.46071117	NA	NA	NA	NA	NA	NA	NA	NA	NA	NA	NA	NA	NA	NA	NA	NA	NA	NA	NA	NA	NA	NA	NA	NA	NA	NA	NA	NA	NA	NA	NA	NA
Afg3l2	Afg3l2	NA	14.08013814	14.36299209	14.20306803	14.35517871	14.20664782	NA	14.16165269	NA	14.04845624	NA	NA	NA	NA	NA	14.23837463	NA	12.69208584	NA	NA	NA	11.89972699	NA	NA	11.70536888	NA	12.26419333	NA	NA	NA	NA	NA	NA	NA	NA	12.28768353	NA	NA	NA	14.58781303	NA	NA	14.19560375	NA	NA	NA	NA	NA
Aftph	Aftph	NA	16.81676068	16.6697452	16.706451	16.66084567	16.70924757	11.51818644	16.86740743	11.21028513	16.72245061	13.7409124	12.09520367	NA	NA	NA	16.70930256	12.48574934	14.02874215	14.11984653	NA	NA	14.16984857	13.77074555	13.89886573	13.92073434	NA	13.71304013	14.06242099	NA	13.89114563	NA	NA	NA	NA	NA	13.76819039	NA	NA	NA	15.2151026	NA	NA	15.38484652	NA	NA	NA	NA	NA
Ag2	Ag2	NA	17.60634017	16.90863946	17.35799175	16.93054938	16.85501967	NA	17.12867643	NA	17.38777769	NA	NA	NA	NA	NA	17.1273695	NA	14.9522752	14.79307769	NA	NA	15.028001	14.38852128	15.06420955	14.39927544	NA	14.95505726	14.93690542	NA	14.84869629	NA	NA	NA	NA	NA	14.71971246	NA	NA	NA	15.99863251	NA	NA	15.98640752	NA	NA	NA	NA	NA
Agap1	Agap1	11.76749756	14.9717034	14.8558988	15.00027953	15.03480975	14.96688164	NA	14.93696171	12.46456872	15.04147213	NA	11.70425815	11.70672479	12.29971173	NA	15.00919196	11.21408837	12.13553936	12.92000666	NA	NA	12.45913957	12.62553991	12.5926042	12.15852449	NA	12.24116686	13.20889275	NA	13.04118171	NA	NA	NA	NA	NA	12.3951378	NA	NA	NA	15.28250608	NA	NA	15.37219268	NA	NA	NA	NA	NA
Agap1;Agap3	Agap1	NA	16.08406835	15.76746121	15.82246046	15.47273307	15.9960811	NA	15.91854965	NA	16.00659078	NA	NA	NA	NA	NA	15.8213159	NA	14.17382807	14.19517673	NA	NA	14.59807878	14.22256523	14.09944964	14.10569631	NA	13.53426226	14.14888039	NA	14.51503597	NA	NA	NA	NA	NA	14.31655255	NA	NA	NA	16.07419471	NA	NA	15.89559671	NA	NA	NA	NA	NA
Agap2	Agap2	NA	NA	NA	NA	NA	NA	NA	NA	NA	NA	NA	NA	NA	NA	NA	NA	NA	NA	NA	NA	NA	NA	NA	NA	NA	NA	NA	NA	NA	NA	NA	NA	NA	NA	NA	NA	NA	NA	NA	13.01529234	NA	NA	14.19803059	NA	NA	NA	NA	NA
Agap3	Agap3	NA	15.47296699	15.60427302	15.53525331	15.67765485	15.46541068	NA	15.61774128	NA	15.60935357	NA	NA	NA	NA	NA	15.60342575	NA	14.39688639	14.76160013	NA	NA	14.47508062	14.69810951	14.32187497	14.51477044	NA	14.60181519	14.70604159	NA	14.72223961	NA	NA	NA	NA	NA	14.25762558	NA	NA	NA	16.46145495	NA	NA	16.58367173	13.18564823	NA	NA	NA	NA
Agfg1	Agfg1	18.32240427	19.65911043	19.77272924	19.90585593	19.78480111	19.63676369	18.11968209	19.49399912	17.87020889	19.74973805	18.12174535	18.22235303	17.33807325	17.98154059	17.4645883	19.75792626	17.99762955	18.3544258	18.10122107	14.80448904	14.52570229	17.89067635	18.01223502	18.64041186	18.52911192	14.86453785	18.59335826	18.27337969	14.75876723	17.99656238	13.92358705	14.12995691	14.35098229	14.29181108	14.33275027	18.32326918	13.94941816	14.33917883	14.27671453	19.94086501	17.09827864	17.31839834	19.41398555	17.36167133	17.15818809	17.45683087	16.94922332	16.64428232
Agfg1;Agfg2	Agfg1	NA	NA	16.08975667	16.4311956	16.67991988	15.69902472	NA	NA	NA	NA	NA	NA	NA	NA	NA	16.40390078	NA	NA	NA	NA	NA	NA	NA	NA	NA	NA	NA	NA	NA	NA	NA	NA	NA	NA	NA	NA	NA	NA	NA	15.95712699	NA	NA	16.5379312	NA	NA	NA	NA	NA
Agfg2	Agfg2	12.49012472	17.24370962	16.87233297	16.97077653	16.94350901	17.11741039	12.84876436	17.11050325	12.86155753	17.23938228	13.51806255	12.75705323	12.5469327	13.10525633	12.80878893	16.88619422	12.91148152	14.65516749	14.34992621	NA	NA	14.45317689	14.71898563	14.9580199	15.01657748	NA	14.22610976	14.41173529	NA	14.40476037	NA	NA	NA	NA	NA	14.56048709	NA	NA	NA	15.7520954	NA	NA	16.04441956	NA	NA	NA	NA	NA
Agk	Agk	NA	NA	NA	NA	NA	NA	NA	NA	NA	NA	NA	NA	NA	NA	NA	NA	NA	NA	NA	NA	NA	NA	NA	NA	NA	NA	NA	NA	NA	NA	NA	NA	NA	NA	NA	NA	NA	NA	NA	12.95360972	NA	NA	13.05564319	11.44468363	NA	10.54343788	NA	11.72939132
Ago2	Ago2	NA	12.74498703	11.7716112	12.69846544	NA	12.4635085	NA	12.14395344	NA	NA	NA	NA	NA	NA	NA	NA	NA	NA	NA	NA	NA	NA	NA	NA	NA	NA	NA	NA	NA	NA	NA	NA	NA	NA	NA	NA	NA	NA	NA	NA	NA	NA	NA	NA	NA	NA	NA	NA
Ago2;Ago3	Ago2	NA	12.51826274	12.80857321	12.62053228	12.59517122	12.98700459	NA	12.67315389	NA	12.40603087	NA	NA	NA	NA	NA	12.00365088	NA	NA	NA	NA	NA	NA	NA	NA	NA	NA	NA	NA	NA	NA	NA	NA	NA	NA	NA	NA	NA	NA	NA	NA	NA	NA	NA	NA	NA	NA	NA	NA
Ago3	Ago3	NA	13.10050574	13.37251945	13.32418473	12.88793651	12.64263898	NA	12.78765774	NA	12.77755862	NA	NA	NA	NA	NA	12.78886187	NA	NA	NA	NA	NA	NA	NA	NA	NA	NA	NA	NA	NA	NA	NA	NA	NA	NA	NA	NA	NA	NA	NA	NA	NA	NA	NA	NA	NA	NA	NA	NA
Agpat1	Agpat1	NA	13.46835596	13.10558766	13.36846245	13.92242174	13.8365693	NA	13.71895517	NA	13.67010568	NA	NA	NA	NA	NA	13.87217422	NA	NA	NA	NA	NA	NA	NA	NA	NA	NA	NA	NA	NA	NA	NA	NA	NA	NA	NA	NA	NA	NA	NA	14.22162202	NA	NA	14.08783004	NA	NA	NA	NA	NA
Agpat3	Agpat3	NA	14.67865946	14.65535069	14.9508175	14.52100065	14.62901193	NA	14.62214777	NA	14.75847107	NA	NA	NA	NA	NA	14.79652497	NA	NA	NA	NA	NA	NA	NA	NA	NA	NA	NA	NA	NA	NA	NA	NA	NA	NA	NA	NA	NA	NA	NA	14.68501916	NA	12.68593139	14.4291386	12.43005523	12.33053039	12.41001933	13.0231999	13.10506549
Agpat4	Agpat4	NA	15.41620807	15.42724888	15.34936038	15.34337247	15.36145945	NA	15.43732027	NA	15.28369094	NA	NA	NA	NA	NA	15.25981301	NA	NA	NA	NA	NA	NA	NA	NA	NA	NA	NA	NA	NA	NA	NA	NA	NA	NA	NA	NA	NA	NA	NA	14.95559117	12.35033836	12.53999322	14.63850993	12.67724907	12.45317631	12.5669983	12.43409587	13.0187116
Agpat5	Agpat5	NA	NA	NA	NA	NA	NA	NA	NA	NA	NA	NA	NA	NA	NA	NA	NA	NA	NA	NA	NA	NA	NA	NA	NA	NA	NA	NA	NA	NA	NA	NA	NA	NA	NA	NA	NA	NA	NA	NA	14.04457832	NA	NA	13.1575216	NA	NA	12.2508491	NA	11.61757766
Agtpbp1	Agtpbp1	NA	13.97573102	14.21034942	14.02757547	14.21201571	14.18114447	NA	14.11033689	NA	13.9431772	NA	NA	NA	NA	NA	14.09337793	NA	12.64259679	12.31758894	NA	NA	11.85860339	11.68122124	12.6173035	11.97062574	NA	12.65258396	11.86749311	NA	12.5682538	NA	NA	NA	NA	NA	11.43770622	NA	NA	NA	16.96735341	NA	NA	17.00476571	NA	NA	NA	NA	NA
Ahctf1	Ahctf1	13.96037743	14.92331389	15.02273976	14.85350129	15.09265581	15.11577898	14.15699467	15.0792417	14.08035099	14.90278156	13.9601198	14.04090714	13.97454285	13.68600074	14.01444104	15.01212205	13.78873223	NA	NA	NA	NA	NA	NA	NA	NA	NA	NA	NA	NA	NA	NA	NA	NA	NA	NA	NA	NA	NA	NA	NA	NA	NA	NA	NA	NA	NA	NA	NA
Ahcy	Ahcy	14.41652928	16.42997242	16.46519129	16.45346933	16.51313684	16.33194205	14.56520636	16.48994154	14.60219152	16.48619367	14.36392969	14.38294205	14.69154318	14.32942508	14.85235663	16.51327721	14.50726606	14.04273617	13.96013765	12.28319939	14.66879918	13.84177377	13.73290109	13.57348049	13.81804981	12.21508681	13.86987441	13.91403248	12.82899438	14.02327773	NA	12.09840659	11.97860915	12.50067915	12.74951336	13.8902769	10.97664124	13.03550541	NA	15.13420821	13.24944371	13.06174186	15.06798966	12.85954315	13.27093826	13.45535398	13.02993745	13.14838409
Ahcyl1	Ahcyl1	17.09871107	17.67802921	17.7438007	17.97670817	17.63884366	17.5310351	16.93926794	17.53930312	16.90449234	17.73218255	16.97313433	16.89214284	16.61516549	16.91637047	17.11570827	17.9600208	16.84051468	16.77671804	16.45561667	13.93091139	13.53162503	16.50854074	16.71770991	16.92030984	16.75148895	13.65048939	16.77208575	16.78787439	14.01696454	16.66053122	14.3483345	13.6790414	13.57428711	13.67331578	13.37771657	16.74898627	12.6377179	13.50423253	NA	18.04566156	16.06601604	15.96721254	17.42654352	16.09995132	15.93065727	15.87259633	15.73262151	15.50413026
Ahcyl1;Ahcyl2	Ahcyl1	18.82748412	18.5310578	18.68387189	18.68686138	18.47892271	18.49732671	18.72932577	18.41546558	18.24053582	18.44562908	18.67540853	18.80501672	18.25528608	18.31248886	18.01753014	18.69170487	18.40446155	NA	NA	NA	NA	NA	NA	NA	NA	NA	NA	NA	NA	NA	NA	NA	NA	NA	NA	NA	NA	NA	NA	18.99311692	17.90885097	18.15908676	18.53809566	17.97018979	17.50786018	18.08964684	18.00208614	17.83863835
Ahcyl2	Ahcyl2	14.4612809	15.78310107	15.91204467	15.98671747	16.19437733	16.01169891	14.10339126	16.09469692	14.51762172	15.86430322	14.526559	14.29207695	14.54881316	14.60992316	14.61692112	15.99515663	14.27809121	NA	NA	NA	NA	NA	NA	NA	NA	NA	NA	NA	NA	NA	NA	NA	NA	NA	NA	NA	NA	NA	NA	15.80751558	14.22717868	13.9006443	16.16936751	13.56431331	13.81126793	13.76496472	13.78158036	13.6595635
Ahdc1	Ahdc1	NA	13.24694393	14.13966326	14.06534881	13.92572132	14.09322772	NA	14.24628041	NA	14.26000801	NA	NA	NA	NA	NA	14.04118856	NA	NA	NA	NA	NA	NA	NA	NA	NA	NA	NA	NA	NA	NA	NA	NA	NA	NA	NA	NA	NA	NA	NA	NA	NA	NA	NA	NA	NA	NA	NA	NA
Ahr	Ahr	NA	11.91875891	12.65038537	11.63880695	NA	NA	NA	NA	NA	11.80288386	NA	NA	NA	NA	NA	NA	NA	NA	NA	NA	NA	NA	NA	NA	NA	NA	NA	NA	NA	NA	NA	NA	NA	NA	NA	NA	NA	NA	NA	NA	NA	NA	NA	NA	NA	NA	NA	NA
Ahsa1	Ahsa1	13.58419002	19.35644034	19.04766053	19.08023665	19.03217159	19.11287523	13.8486917	19.14837749	14.64346775	19.24570475	14.26234918	14.30992311	14.40028661	14.84276286	14.39432567	19.07879422	14.73417875	17.83213019	17.92744358	12.59738238	11.51717991	17.88789871	17.90175352	17.89484234	17.87109151	11.21201589	17.65697828	18.05525822	11.9279198	17.88385015	11.55341345	NA	NA	8.620318641	NA	17.98800775	10.93976677	NA	NA	18.71645426	13.97464008	13.31598003	18.64349496	14.03694068	14.14937125	13.5324155	13.41282002	13.62885933
Ahsa2	Ahsa2	NA	16.41565732	16.47681477	16.54146379	16.38902645	16.15730849	12.13366883	16.35902301	12.93198401	16.36468868	13.3033384	12.29447142	NA	NA	NA	16.46850069	12.66601979	15.7669417	15.79757285	11.59745668	NA	15.62836923	15.83295132	15.72988669	15.87489679	11.13219766	15.84592322	15.87026076	11.42437627	15.56643852	NA	NA	NA	NA	9.195788037	15.62795335	12.27585969	NA	NA	16.56233101	NA	NA	16.33245618	NA	NA	NA	NA	NA
Ahsg	Ahsg	NA	12.57584884	12.39178061	12.46249205	12.24400401	12.81777913	NA	12.56027073	NA	12.6290287	NA	NA	NA	NA	NA	NA	NA	NA	NA	NA	NA	NA	NA	NA	NA	NA	NA	NA	NA	NA	NA	NA	NA	NA	NA	NA	NA	NA	NA	NA	NA	NA	NA	NA	NA	NA	NA	NA
Aida	Aida	NA	NA	NA	NA	NA	NA	NA	NA	NA	NA	NA	NA	NA	NA	NA	NA	NA	NA	NA	NA	NA	NA	NA	NA	NA	NA	NA	NA	NA	NA	NA	NA	NA	NA	NA	NA	NA	NA	NA	NA	NA	NA	12.93034557	NA	NA	NA	NA	NA
Aif1l	Aif1l	12.23975067	NA	NA	NA	NA	NA	NA	NA	12.68255794	NA	12.38319667	12.0518105	NA	12.55744455	11.95047935	NA	NA	NA	NA	NA	NA	NA	NA	NA	NA	NA	NA	NA	NA	NA	NA	NA	NA	NA	NA	NA	NA	NA	NA	NA	NA	NA	NA	NA	NA	NA	NA	NA
Aifm1	Aifm1	NA	12.20531675	11.8052723	12.10358287	11.74867926	12.06151633	NA	11.97342473	NA	12.29421005	NA	NA	NA	NA	NA	11.93012007	NA	NA	NA	NA	NA	NA	NA	NA	NA	NA	NA	NA	NA	NA	NA	NA	NA	NA	NA	NA	NA	NA	NA	14.07930724	11.31779635	12.19630841	13.66748634	12.14073329	12.71752281	12.32441739	12.0917369	12.39785072
Aifm3	Aifm3	NA	NA	NA	NA	NA	NA	NA	NA	NA	NA	NA	NA	NA	NA	NA	NA	NA	NA	NA	NA	NA	NA	12.03256925	NA	NA	NA	NA	NA	NA	NA	NA	NA	NA	NA	NA	11.27894886	NA	NA	NA	14.13440054	NA	NA	14.28912328	NA	NA	NA	NA	NA
Aimp1	Aimp1	12.59889125	18.07222541	17.94773266	18.04114074	17.86218623	17.91320955	13.03896514	18.01579834	13.06916165	18.12355636	12.98065412	13.11531726	13.24677535	13.88903164	12.98140433	17.91151256	13.57249526	NA	NA	NA	NA	NA	NA	NA	NA	NA	NA	NA	NA	NA	NA	NA	NA	NA	NA	NA	NA	NA	NA	13.20666434	NA	NA	12.76161203	NA	NA	NA	NA	NA
Aimp2	Aimp2	NA	17.38918321	17.14276554	17.2746414	17.09312628	17.18267712	NA	17.30484194	NA	17.5446527	NA	NA	NA	NA	NA	17.29634293	NA	NA	NA	NA	NA	NA	NA	NA	NA	NA	NA	NA	NA	NA	NA	NA	NA	NA	NA	NA	NA	NA	NA	NA	NA	NA	NA	NA	NA	NA	NA	NA
Aip	Aip	11.69808822	15.15976052	15.0569629	15.05297456	15.0720222	14.95781186	11.67854732	15.04826946	12.00399217	15.1385046	12.3698127	11.66921726	11.86200963	12.62114985	12.21475927	15.2256778	11.75386857	12.89511514	13.7535615	NA	NA	13.55905438	12.92479581	12.76361905	12.97822245	NA	13.23815093	13.20304053	NA	13.2374953	NA	NA	NA	NA	NA	13.11403836	NA	NA	NA	15.32005333	NA	NA	15.57752279	NA	NA	NA	NA	NA
Ajm1	Ajm1	NA	NA	NA	NA	NA	NA	NA	NA	NA	NA	NA	NA	NA	NA	NA	NA	NA	NA	NA	NA	NA	NA	NA	NA	NA	NA	NA	NA	NA	NA	NA	NA	NA	NA	NA	NA	NA	NA	NA	14.16118485	NA	NA	14.46833873	NA	NA	NA	NA	NA
Ak1	Ak1	NA	14.04694925	13.65320986	14.04393441	14.01224161	14.1397381	NA	13.89058252	NA	13.97760208	NA	NA	NA	NA	NA	13.77732637	NA	NA	12.18880826	NA	NA	NA	12.11194745	NA	12.49774707	NA	NA	NA	NA	NA	NA	NA	NA	NA	NA	NA	NA	NA	NA	14.64259269	NA	11.09729475	14.85490167	11.28279307	NA	10.92323091	11.02122291	10.81193657
Ak2	Ak2	NA	12.83353172	13.38230667	13.43238015	13.39044746	13.59751889	NA	13.93596932	NA	13.45067394	NA	NA	NA	NA	NA	13.49401481	NA	NA	NA	NA	12.96907348	NA	NA	NA	NA	NA	NA	NA	NA	NA	NA	NA	10.86211814	NA	NA	NA	NA	NA	NA	13.56644654	NA	NA	13.72980128	NA	NA	NA	NA	NA
Ak3	Ak3	NA	14.1405077	14.3596029	13.97269283	14.44132382	14.1149124	NA	14.3861243	NA	13.9496273	NA	NA	NA	NA	NA	14.02647901	NA	NA	NA	NA	NA	NA	NA	NA	NA	NA	NA	NA	NA	NA	NA	NA	NA	NA	NA	NA	NA	NA	NA	13.83497455	NA	NA	13.70564104	NA	NA	NA	NA	NA
Ak5	Ak5	NA	13.25924453	13.33220639	13.09665263	13.28850857	13.32798188	NA	13.01389367	NA	13.05832424	NA	NA	NA	NA	NA	13.16239063	NA	NA	NA	NA	NA	NA	NA	NA	NA	NA	NA	NA	NA	NA	NA	NA	NA	NA	NA	NA	NA	NA	NA	NA	NA	NA	NA	NA	NA	NA	NA	NA
Akap1	Akap1	12.1436192	15.97627081	16.00022571	15.86908535	16.05769845	16.03962525	NA	16.00989868	13.19015493	15.90199617	NA	12.43995631	12.44905712	12.78803286	NA	15.94418928	12.92282004	NA	NA	NA	NA	NA	NA	NA	NA	NA	NA	NA	NA	NA	NA	NA	NA	NA	NA	NA	NA	NA	NA	14.4103333	NA	NA	14.53927967	NA	NA	NA	NA	NA
Akap10	Akap10	11.84765594	16.26037367	16.06757277	16.08491902	16.1786335	16.11383975	NA	16.08531026	NA	16.13307682	NA	12.30657769	NA	12.4233154	NA	16.18157377	12.08806765	13.80422731	13.80770081	NA	NA	13.73860973	13.80717191	14.18309126	14.00844607	NA	13.94973226	13.54318227	NA	13.87722928	NA	NA	NA	NA	NA	13.997289	NA	NA	NA	15.77304114	NA	NA	15.63932759	11.66261497	NA	NA	NA	NA
Akap12	Akap12	18.03813239	18.22184161	18.11187931	18.15545228	18.10196349	18.16903489	18.06681122	18.18006163	17.80362465	18.26059054	17.96938724	17.96979118	17.65881033	17.63906922	17.84571029	18.13150363	17.73921854	20.24901517	20.34663064	15.10595641	14.85249733	20.42191091	20.33048721	20.45859545	20.24102666	15.00076148	19.96004715	20.20418539	15.40170355	20.34650042	14.76093452	14.70647783	14.78937017	14.86583028	14.92636945	20.32765461	14.99718864	14.78426215	14.92055001	20.68784843	15.48528616	14.77859872	20.71789751	15.84934671	15.41920236	14.99133802	14.68344931	14.753734
Akap13	Akap13	13.15196543	17.79008204	17.86831515	17.88313672	17.81876498	17.73448196	13.18181536	17.77321195	13.45465462	17.78054367	13.49679059	13.44681128	13.44797937	13.66775897	13.42444117	17.85994961	13.7029915	14.11460769	13.94143279	NA	NA	14.01109453	13.99752073	13.8780912	14.01401912	NA	14.20768448	14.07721361	NA	14.33377753	NA	NA	NA	NA	NA	13.83395572	NA	NA	NA	14.81708575	NA	NA	14.75550128	NA	NA	NA	NA	NA
Akap17b	Akap17b	NA	NA	NA	NA	NA	NA	NA	NA	NA	NA	NA	NA	NA	NA	NA	NA	NA	14.589657	14.28510596	NA	NA	15.22231191	14.41961789	NA	15.18409274	NA	14.84835397	14.67980445	NA	15.20477745	NA	NA	NA	NA	NA	14.49391798	NA	NA	NA	14.96795571	NA	NA	15.20026261	NA	NA	NA	NA	NA
Akap2	Akap2	14.50668134	17.78560278	17.70671783	17.67349473	17.52134047	17.50388348	14.8348206	17.56203453	14.97545885	17.67828453	15.04210967	14.82133706	14.86036621	14.6746935	14.72495033	17.75804446	14.65727544	NA	NA	NA	NA	NA	NA	NA	NA	NA	NA	NA	NA	NA	NA	NA	NA	NA	NA	NA	NA	NA	NA	NA	NA	13.08431678	NA	NA	12.86584344	NA	NA	NA
Akap5	Akap5	NA	12.93771753	12.88488236	12.52415788	12.85824735	12.98533478	NA	13.11546742	NA	12.72249247	NA	NA	NA	NA	NA	12.94726154	NA	NA	NA	NA	NA	NA	NA	NA	NA	NA	NA	NA	NA	NA	NA	NA	NA	NA	NA	NA	NA	NA	NA	12.12108609	11.46627802	11.9742675	NA	12.47994103	NA	NA	NA	NA
Akap8	Akap8	NA	14.10728377	13.96839867	14.14177621	14.0598236	14.13573619	NA	14.02529387	NA	14.22369016	NA	NA	NA	NA	NA	14.21475551	NA	NA	NA	NA	NA	NA	NA	NA	NA	NA	NA	NA	NA	NA	NA	NA	NA	NA	NA	NA	NA	NA	NA	NA	NA	NA	NA	NA	NA	NA	NA	NA
Akap8l	Akap8l	NA	13.02863701	13.09594754	12.82262029	NA	12.47397359	NA	12.38429255	NA	13.08494862	NA	NA	NA	NA	NA	12.33969612	NA	NA	NA	NA	NA	NA	NA	NA	NA	NA	NA	NA	NA	NA	NA	NA	NA	NA	NA	NA	NA	NA	NA	NA	NA	NA	NA	NA	NA	NA	NA	NA
Akap9	Akap9	12.24999508	16.43877193	16.38836492	16.30773693	16.19582531	16.38479584	12.51474463	16.38160918	12.99617015	16.40221365	13.16696949	13.18918878	12.19090885	13.2178295	12.58913624	16.41827211	12.54455727	NA	NA	NA	NA	NA	NA	NA	NA	NA	NA	NA	NA	NA	NA	NA	NA	NA	NA	NA	NA	NA	NA	NA	NA	NA	NA	NA	NA	NA	NA	NA
Akr1a1	Akr1a1	12.42350727	15.02654888	14.76158794	14.75269384	15.19831708	14.9169614	NA	14.95857916	NA	14.94566853	NA	NA	NA	NA	NA	14.7969546	NA	NA	NA	NA	NA	NA	NA	NA	NA	NA	NA	NA	NA	NA	NA	NA	NA	NA	NA	NA	NA	NA	NA	15.46177696	NA	NA	15.69386866	NA	NA	NA	NA	NA
Akr1b1	Akr1b1	NA	NA	NA	NA	NA	NA	NA	NA	NA	NA	NA	NA	NA	NA	NA	NA	NA	NA	NA	NA	NA	NA	NA	NA	NA	NA	NA	NA	NA	NA	NA	NA	NA	NA	NA	NA	NA	NA	NA	13.26887553	NA	NA	NA	NA	NA	NA	NA	NA
Akr1c6	Akr1c6	NA	NA	NA	NA	NA	NA	NA	NA	NA	NA	NA	NA	NA	NA	NA	NA	NA	NA	NA	NA	NA	NA	NA	NA	NA	NA	NA	NA	NA	NA	NA	11.6177108	NA	NA	NA	NA	NA	11.41182343	NA	NA	NA	NA	NA	NA	NA	NA	NA	NA
Akr1e2	Akr1e2	NA	12.72377446	12.34934813	12.10663308	NA	NA	NA	12.58188233	NA	12.01852861	NA	NA	NA	NA	NA	12.39295568	NA	NA	NA	NA	NA	NA	NA	NA	NA	NA	NA	NA	NA	NA	NA	NA	NA	NA	NA	NA	NA	NA	NA	NA	NA	NA	NA	NA	NA	NA	NA	NA
Akr7a2	Akr7a2	NA	15.96492522	16.31741098	16.29231912	16.33886983	16.26100926	NA	16.35170496	NA	16.2933761	NA	NA	NA	NA	NA	16.02466013	NA	12.92108593	12.78284468	NA	NA	12.55517866	12.81960033	NA	12.21004726	NA	NA	13.02095564	NA	13.00365845	NA	NA	NA	NA	NA	12.89389495	NA	NA	NA	14.1092546	NA	NA	14.22114191	NA	NA	NA	NA	NA
Akt1	Akt1	NA	13.75942979	13.75868313	14.06218772	13.85736489	13.7728944	NA	13.76951353	NA	13.72973239	NA	NA	NA	NA	NA	13.69348919	NA	11.41435227	NA	NA	NA	11.59150832	12.39843909	NA	NA	NA	12.32760036	NA	NA	NA	NA	NA	NA	NA	NA	12.57135447	NA	NA	NA	13.47859911	NA	NA	13.54341732	NA	NA	NA	NA	NA
Akt1;Akt2;Akt3	Akt1	NA	14.25066084	14.44382124	14.39599578	14.76238832	14.720704	NA	14.69544708	NA	14.45113561	NA	NA	NA	NA	NA	15.08286101	NA	NA	NA	NA	NA	NA	NA	NA	NA	NA	NA	NA	NA	NA	NA	NA	NA	NA	NA	NA	NA	NA	NA	15.71016557	NA	NA	NA	NA	NA	NA	NA	NA
Akt1;Akt3	Akt1	NA	NA	13.1028533	13.68501154	NA	12.98395375	NA	13.07801567	NA	12.90133832	NA	NA	NA	NA	NA	13.17708156	NA	NA	NA	NA	NA	NA	NA	NA	NA	NA	NA	NA	NA	NA	NA	NA	NA	NA	NA	NA	NA	NA	NA	NA	NA	NA	NA	NA	NA	NA	NA	NA
Akt1s1	Akt1s1	NA	13.47559629	13.3226146	13.18296885	13.16370512	13.59821338	NA	13.41633708	NA	13.52018966	NA	NA	NA	NA	NA	NA	NA	NA	NA	NA	NA	NA	NA	NA	NA	NA	NA	NA	NA	NA	NA	NA	NA	NA	NA	NA	NA	NA	NA	NA	NA	NA	NA	NA	NA	NA	NA	NA
Akt2	Akt2	NA	13.77369385	13.71412533	14.02151859	13.64109401	13.4323238	NA	13.56186616	NA	13.79360331	NA	NA	NA	NA	NA	13.79367683	NA	NA	11.90345273	NA	NA	NA	11.43659003	11.60703199	NA	NA	12.88175806	NA	NA	NA	NA	NA	NA	NA	NA	11.56421886	NA	NA	NA	NA	NA	NA	12.43169792	NA	NA	NA	NA	NA
Akt2;Akt3	Akt2	NA	NA	NA	NA	NA	NA	NA	NA	NA	NA	NA	NA	NA	NA	NA	NA	NA	13.24343286	13.52286347	NA	NA	13.08949517	13.19852945	12.69523699	12.3146767	NA	NA	NA	NA	NA	NA	NA	NA	NA	NA	13.39447609	NA	NA	NA	NA	NA	NA	NA	NA	NA	NA	NA	NA
Akt3	Akt3	NA	14.35600967	14.20399496	14.48203361	14.23691934	14.1793289	NA	14.16753181	NA	14.1430174	NA	NA	NA	NA	NA	14.34775613	NA	NA	12.02759933	NA	NA	12.64078597	12.0471708	13.53387291	12.34131755	NA	NA	12.07184951	NA	12.18221337	NA	NA	NA	NA	NA	12.4634149	NA	NA	NA	14.39003653	NA	NA	14.57909725	NA	NA	NA	NA	NA
Aktip	Aktip	12.35441469	18.47574091	18.42642013	18.28888126	18.4903788	18.40588432	12.6838039	18.5764457	12.25177826	18.63587542	12.29066112	12.13799015	NA	12.62121855	NA	18.47448966	13.18980757	NA	NA	NA	NA	NA	NA	NA	NA	NA	NA	NA	NA	NA	NA	NA	NA	NA	NA	NA	NA	NA	NA	NA	NA	NA	NA	NA	NA	NA	NA	NA
Alad	Alad	NA	NA	NA	NA	NA	NA	NA	NA	NA	NA	NA	NA	NA	NA	NA	NA	NA	NA	NA	NA	12.583748	NA	NA	NA	NA	NA	NA	NA	NA	NA	NA	NA	NA	NA	NA	NA	NA	NA	NA	NA	NA	NA	NA	NA	NA	NA	NA	NA
Alb	Alb	15.38352615	15.87407356	15.69300029	15.88000115	15.89990071	15.60426638	15.42915722	15.74758964	15.29188463	15.55523245	15.24491484	15.53484144	15.39265208	15.03781405	15.30429857	15.80435724	14.99831831	18.53243855	18.18885067	15.43954555	15.61839254	18.19826145	18.24968378	18.3720366	18.68517602	15.28081458	18.5373743	18.2752509	15.47928297	18.16491752	15.34941992	15.45044783	15.52116506	15.63216506	15.29712384	18.53851585	15.52243339	15.32557031	15.63376847	16.33590289	14.36972526	14.66228214	16.00898331	14.64226223	14.44063485	14.6042676	14.58433576	15.01036557
Alcam	Alcam	NA	13.84819093	14.12227643	14.19348626	14.16835584	14.00604156	NA	14.00852143	NA	13.99199598	NA	NA	NA	NA	NA	14.09634799	NA	13.4374855	12.98855212	NA	NA	NA	13.28443799	12.68018026	NA	NA	NA	12.58582328	NA	NA	NA	NA	NA	NA	NA	12.89808969	NA	NA	NA	15.60650124	NA	NA	15.56891456	NA	NA	NA	NA	NA
Aldh18a1	Aldh18a1	NA	NA	NA	NA	NA	NA	NA	NA	NA	NA	NA	NA	NA	NA	NA	NA	NA	NA	NA	NA	NA	NA	NA	NA	NA	NA	NA	NA	NA	NA	NA	NA	NA	NA	NA	NA	NA	NA	NA	11.97409156	NA	NA	NA	NA	NA	NA	NA	NA
Aldh1a1	Aldh1a1	NA	NA	NA	NA	NA	NA	NA	NA	NA	NA	NA	NA	NA	NA	NA	NA	NA	NA	NA	NA	NA	NA	14.29122827	NA	13.57174079	NA	NA	NA	NA	NA	NA	NA	NA	NA	NA	14.23146871	NA	NA	NA	NA	NA	NA	NA	NA	NA	NA	NA	NA
Aldh1a1;Aldh1a7	Aldh1a1	NA	NA	NA	NA	NA	NA	NA	NA	NA	NA	NA	NA	NA	NA	NA	NA	NA	NA	NA	NA	NA	NA	NA	NA	NA	NA	NA	NA	NA	NA	NA	NA	NA	NA	NA	NA	NA	NA	NA	15.36951215	NA	NA	NA	NA	NA	NA	NA	NA
Aldh1a2	Aldh1a2	NA	NA	15.99702066	NA	NA	NA	NA	NA	NA	NA	NA	NA	NA	NA	NA	NA	NA	NA	NA	NA	NA	NA	NA	NA	NA	NA	NA	NA	NA	NA	NA	NA	NA	NA	NA	NA	NA	NA	NA	NA	NA	NA	NA	NA	NA	NA	NA	NA
Aldh1b1	Aldh1b1	NA	16.60110191	16.34051429	16.10679601	16.18388927	16.63692194	NA	16.45968936	NA	16.1268577	NA	NA	NA	NA	NA	16.64537698	NA	NA	NA	NA	NA	NA	NA	NA	NA	NA	NA	NA	NA	NA	NA	NA	NA	NA	NA	NA	NA	NA	NA	NA	NA	NA	NA	NA	NA	NA	NA	NA
Aldh1l1	Aldh1l1	NA	NA	NA	NA	NA	NA	NA	NA	NA	NA	NA	NA	NA	NA	NA	NA	NA	NA	NA	NA	NA	NA	NA	NA	NA	NA	NA	NA	NA	NA	NA	NA	NA	NA	NA	NA	NA	NA	NA	13.95388995	12.55066468	12.89746711	13.27162531	12.11515488	12.73991842	12.43883567	12.41601649	12.90244178
Aldh2	Aldh2	11.84864854	14.38937249	14.55955383	14.60559094	14.51578627	14.28036262	12.59945448	14.40241457	12.91243516	14.29291618	12.26853079	12.61929565	12.65087914	12.45670608	12.56744045	14.6369089	12.3532078	NA	NA	NA	14.05311166	NA	NA	NA	NA	NA	NA	NA	NA	NA	NA	10.45841619	NA	NA	NA	NA	NA	NA	NA	14.58838779	NA	NA	14.22539322	NA	NA	NA	NA	12.03823961
Aldh3a1	Aldh3a1	NA	NA	NA	NA	NA	NA	NA	NA	NA	NA	NA	NA	NA	NA	NA	NA	NA	NA	NA	NA	NA	NA	NA	NA	NA	NA	NA	NA	NA	NA	NA	NA	NA	NA	NA	NA	NA	NA	NA	NA	NA	NA	NA	NA	NA	NA	NA	NA
Aldh3a2	Aldh3a2	NA	14.12550493	14.16256137	14.18331091	14.19727006	13.97587133	NA	14.26390129	NA	14.00443729	NA	NA	NA	NA	NA	14.30494302	NA	NA	NA	NA	13.5757165	NA	NA	NA	NA	NA	NA	NA	NA	NA	NA	NA	NA	NA	NA	NA	NA	NA	NA	13.72693987	NA	NA	13.72595197	NA	NA	NA	NA	NA
Aldh3b1	Aldh3b1	NA	NA	NA	NA	NA	NA	NA	NA	NA	NA	NA	NA	NA	NA	NA	NA	NA	NA	NA	NA	NA	NA	NA	NA	NA	NA	NA	NA	NA	NA	NA	NA	NA	NA	NA	NA	NA	NA	NA	NA	NA	NA	NA	NA	NA	NA	NA	NA
Aldh4a1	Aldh4a1	NA	12.30560009	NA	12.63707992	NA	12.45641089	NA	12.55697778	NA	12.21438287	NA	NA	NA	NA	NA	12.34487287	NA	NA	NA	NA	NA	NA	NA	NA	NA	NA	NA	NA	NA	NA	NA	NA	NA	NA	NA	NA	NA	NA	NA	12.41803252	NA	NA	13.19285181	NA	NA	NA	NA	NA
Aldh5a1	Aldh5a1	NA	NA	NA	NA	NA	NA	NA	NA	NA	NA	NA	NA	NA	NA	NA	NA	NA	NA	NA	NA	NA	NA	NA	NA	NA	NA	NA	NA	NA	NA	NA	NA	NA	NA	NA	NA	NA	NA	NA	14.79122683	14.29793232	14.19081037	14.3688318	13.77716895	13.63888228	13.89346372	14.07177356	14.09526371
Aldh6a1	Aldh6a1	NA	14.37636564	14.38826179	13.82421615	14.35467983	14.0035465	NA	13.37722409	NA	14.11872415	NA	NA	NA	NA	NA	14.22106545	NA	NA	NA	NA	NA	NA	10.0786045	NA	12.13128144	NA	NA	NA	NA	NA	NA	NA	NA	NA	NA	NA	NA	NA	NA	13.90061725	13.21051809	12.69806922	13.78908728	12.48723769	12.77318069	NA	13.2864555	13.05234475
Aldh7a1	Aldh7a1	NA	13.03599989	13.41786814	13.31067611	13.05959961	13.09389964	NA	13.08918843	NA	12.89645591	NA	NA	NA	NA	NA	12.52520619	NA	NA	NA	NA	NA	NA	NA	NA	NA	NA	NA	NA	NA	NA	NA	NA	NA	NA	NA	NA	NA	NA	NA	NA	NA	NA	NA	NA	10.82210871	NA	NA	NA
Aldh9a1	Aldh9a1	13.10463863	14.93458653	15.31421103	15.38512216	15.53658105	15.10246581	12.95939243	15.18305093	13.05272135	15.082303	12.68224515	12.8400239	13.28500552	12.97632868	13.34140498	15.0946828	12.85967058	13.63183615	13.46083175	NA	NA	13.22750769	13.1862708	13.51376552	13.26808809	NA	13.30681376	13.96032831	NA	13.78994004	NA	NA	NA	NA	NA	13.1143986	NA	NA	NA	14.81264679	12.51449494	12.10880113	14.55991278	12.21972625	11.68103758	11.8597223	12.40349974	12.30891549
Aldoa	Aldoa	14.6849833	16.66063241	16.33136347	16.57900887	16.45401775	16.52834402	14.36506042	16.6544676	14.27157784	16.57136606	14.5778482	14.5209016	14.34953015	14.38723318	14.45245404	16.25541223	14.38243319	14.62094624	14.27371395	13.41821124	16.82421356	14.37702884	14.3486799	14.35399496	14.57853417	12.9166033	14.15220735	14.35908917	13.80619538	14.64450376	12.66257883	12.47117571	13.27099081	13.41586891	13.46146836	14.51349068	12.89838252	12.96622421	13.17566954	17.5125241	16.03112751	16.10084538	16.81381413	16.184326	15.71361895	16.1322335	16.06187339	15.90666657
Aldoa;Aldoc	Aldoa	NA	NA	NA	NA	NA	NA	NA	NA	NA	NA	NA	NA	NA	NA	NA	NA	NA	NA	NA	NA	NA	NA	NA	NA	NA	NA	NA	NA	NA	NA	NA	NA	NA	NA	NA	NA	NA	NA	NA	NA	NA	NA	NA	10.58351532	NA	NA	NA	13.00757045
Aldoc	Aldoc	NA	10.97788092	NA	11.31257669	NA	NA	NA	NA	NA	10.92848136	NA	NA	NA	NA	NA	NA	NA	NA	NA	NA	13.13692705	NA	NA	NA	NA	NA	NA	NA	NA	NA	NA	NA	NA	NA	NA	NA	NA	NA	NA	15.90054757	15.1000767	14.81595566	15.21970822	15.21140681	15.00657113	14.89046842	14.59196664	14.75011867
Alg11	Alg11	NA	NA	NA	NA	NA	NA	NA	NA	NA	NA	NA	NA	NA	NA	NA	NA	NA	NA	NA	NA	NA	NA	NA	NA	NA	NA	NA	NA	NA	NA	NA	NA	NA	NA	NA	NA	NA	NA	NA	NA	NA	NA	NA	NA	NA	NA	NA	NA
Alg13	Alg13	NA	14.81488678	13.92399219	14.58107709	13.83109165	14.27704869	10.21767906	14.43205396	11.50432741	14.50365298	12.55013351	11.5798486	NA	NA	NA	14.19144491	NA	NA	NA	NA	NA	NA	NA	NA	NA	NA	NA	NA	NA	NA	NA	NA	NA	NA	NA	NA	NA	NA	NA	NA	NA	NA	NA	NA	NA	NA	NA	NA
Alg2	Alg2	NA	14.40036814	14.53324695	14.62215494	14.64569718	14.55757504	NA	14.57873778	NA	14.54273348	NA	NA	NA	NA	NA	14.46861702	NA	NA	NA	NA	NA	NA	NA	NA	NA	NA	NA	NA	NA	NA	NA	NA	NA	NA	NA	NA	NA	NA	NA	14.72695784	NA	NA	NA	NA	NA	NA	NA	NA
Alg6	Alg6	NA	NA	NA	NA	NA	NA	NA	NA	NA	NA	NA	NA	NA	NA	NA	NA	NA	NA	NA	NA	NA	NA	NA	NA	NA	15.97058677	NA	NA	NA	NA	NA	NA	NA	NA	NA	NA	NA	NA	NA	NA	NA	NA	NA	NA	NA	NA	NA	NA
Alkbh3	Alkbh3	NA	16.45823132	16.51593924	16.60226794	16.45646455	16.42355845	NA	16.54862393	NA	16.55153121	NA	NA	NA	NA	NA	16.61778106	NA	15.17694327	15.16389068	NA	NA	15.14469686	15.15681925	15.16178932	15.43521627	NA	15.26439158	15.25068373	NA	15.27898572	NA	NA	NA	NA	NA	15.23450609	NA	NA	NA	16.62410225	NA	NA	16.25725232	13.2956972	NA	NA	NA	NA
Alkbh5	Alkbh5	NA	NA	11.83082415	NA	NA	11.96803314	NA	11.95235905	NA	NA	NA	NA	NA	NA	NA	NA	NA	NA	NA	NA	NA	NA	NA	NA	NA	NA	NA	NA	NA	NA	NA	NA	NA	NA	NA	NA	NA	NA	NA	NA	NA	NA	NA	NA	NA	NA	NA	NA
Alkbh6	Alkbh6	NA	13.47491003	13.18201873	13.34492002	13.31444163	13.06740075	NA	13.72914274	NA	13.07051679	NA	NA	NA	NA	NA	13.56079853	NA	13.0043504	13.42407441	NA	NA	13.87437626	14.18871246	13.78577939	13.04407645	NA	13.12819414	14.0747603	NA	13.58342365	NA	NA	NA	NA	NA	NA	NA	NA	NA	14.25094233	NA	NA	13.99215944	NA	NA	NA	NA	NA
Alox12b	Alox12b	NA	NA	NA	NA	NA	NA	NA	NA	NA	NA	NA	NA	NA	NA	NA	NA	NA	NA	NA	NA	NA	NA	NA	NA	NA	NA	NA	NA	NA	NA	NA	NA	NA	NA	NA	NA	NA	NA	NA	NA	NA	NA	NA	NA	NA	NA	NA	NA
Aloxe3	Aloxe3	NA	NA	NA	NA	NA	NA	NA	NA	NA	NA	NA	NA	NA	NA	NA	NA	NA	NA	NA	NA	NA	NA	NA	NA	NA	NA	NA	NA	NA	NA	NA	NA	NA	NA	NA	NA	NA	NA	NA	NA	NA	NA	NA	NA	NA	NA	NA	NA
Alpk2	Alpk2	NA	NA	NA	NA	NA	NA	NA	NA	NA	NA	NA	NA	NA	NA	NA	NA	NA	NA	NA	15.46357865	NA	NA	NA	NA	NA	15.51030986	NA	NA	NA	NA	15.17975362	NA	15.91133113	16.10664063	16.26139528	NA	NA	NA	NA	NA	NA	NA	NA	NA	NA	NA	NA	NA
Als2	Als2	13.31248593	NA	NA	NA	NA	NA	NA	NA	13.69134005	NA	13.22540177	NA	13.70586994	NA	13.80869274	NA	NA	NA	NA	NA	NA	NA	NA	NA	NA	NA	NA	NA	NA	NA	NA	NA	NA	NA	NA	NA	NA	NA	NA	NA	NA	NA	NA	NA	NA	NA	NA	NA
Alyref	Alyref	NA	16.62118978	16.37084447	16.56400958	15.95980419	16.35971179	NA	16.36434336	NA	16.5768994	NA	NA	NA	NA	NA	16.27436711	NA	NA	NA	NA	NA	NA	NA	NA	NA	NA	NA	NA	NA	NA	NA	NA	NA	NA	NA	NA	NA	NA	NA	NA	NA	NA	NA	NA	NA	NA	NA	NA
Alyref;Alyref2	Alyref	14.38549206	NA	NA	NA	NA	NA	14.79024987	NA	14.27348818	NA	14.19541793	14.54183156	14.95996351	14.05808195	14.15235079	NA	14.0594904	NA	NA	NA	NA	NA	NA	NA	NA	NA	NA	NA	NA	NA	NA	NA	NA	NA	NA	NA	NA	NA	NA	NA	12.2899353	12.35829405	NA	12.21000767	NA	NA	12.35281038	12.47386046
Amacr	Amacr	NA	14.10646867	14.62687056	NA	14.10548584	14.915668	NA	14.73600809	NA	14.11711937	NA	NA	NA	NA	NA	14.01027435	NA	NA	NA	NA	NA	NA	NA	NA	NA	NA	NA	NA	NA	NA	NA	NA	NA	NA	NA	NA	NA	NA	NA	NA	NA	NA	NA	NA	NA	NA	NA	NA
Amer2	Amer2	12.19676892	17.42678112	17.24192149	17.21022154	17.39726445	17.26937794	NA	17.34811672	13.1279845	17.48566632	12.46020791	12.8718693	12.79959352	13.56958694	12.26219195	17.34915714	13.40812543	16.41765643	16.57052315	NA	NA	16.41748755	16.39455236	16.16298889	16.02038389	NA	16.21254459	16.49065686	NA	16.43332956	NA	NA	NA	NA	NA	16.28855392	NA	NA	NA	16.24246784	14.30853937	14.30012923	16.21914302	14.55879198	14.47502898	14.76473371	14.47002853	14.06162183
Amer3	Amer3	NA	12.69908712	13.1483595	13.00540892	13.25873894	12.94801907	NA	13.38994635	NA	12.97489479	NA	NA	NA	NA	NA	13.45155569	NA	NA	NA	NA	NA	NA	NA	NA	NA	NA	NA	NA	NA	NA	NA	NA	NA	NA	NA	NA	NA	NA	NA	12.92950012	NA	NA	13.53437984	NA	NA	NA	NA	NA
Amfr	Amfr	NA	12.30232317	13.18901488	12.35949868	13.12860412	12.69134666	NA	12.61990517	NA	12.74978866	NA	NA	NA	NA	NA	12.77593205	NA	NA	NA	NA	NA	NA	NA	NA	NA	NA	NA	NA	NA	NA	NA	NA	NA	NA	NA	NA	NA	NA	NA	NA	NA	NA	NA	NA	NA	NA	NA	NA
Amigo3	Amigo3	NA	13.30781355	13.67872743	13.49074119	13.70369668	13.39492581	NA	13.64968398	NA	13.43195224	NA	NA	NA	NA	NA	13.79773853	NA	NA	NA	NA	NA	NA	NA	NA	NA	NA	NA	NA	NA	NA	NA	NA	NA	NA	NA	NA	NA	NA	NA	NA	NA	NA	NA	NA	NA	NA	NA	NA
Amn1	Amn1	NA	16.17658661	15.91422433	15.89829351	15.71079043	16.03060494	NA	16.15661664	NA	16.08184463	NA	NA	NA	NA	NA	15.99203817	NA	13.29315346	13.59665543	NA	NA	13.84659001	14.05532891	13.6426953	13.59078172	NA	13.10668556	13.03044831	NA	13.91219511	NA	NA	NA	NA	NA	13.87317651	NA	NA	NA	14.60153372	NA	NA	14.50538142	NA	NA	NA	NA	NA
Amot	Amot	13.39088099	12.79745917	12.92605418	12.99057102	12.64323025	12.62342057	13.35002754	12.90531592	13.98014851	12.4923893	14.24074662	13.49752754	13.00604726	13.40682947	13.26493808	12.88452557	13.83008931	NA	NA	NA	NA	NA	NA	NA	NA	NA	NA	NA	NA	NA	NA	NA	NA	NA	NA	NA	NA	NA	NA	13.39150309	NA	NA	14.03283384	NA	NA	NA	NA	NA
Amot;Amotl1	Amot	NA	NA	14.36520834	14.24949867	13.94683319	14.28586455	NA	13.9272224	NA	14.0526954	NA	NA	NA	NA	NA	14.14336727	NA	NA	NA	NA	NA	NA	NA	NA	NA	NA	NA	NA	NA	NA	NA	NA	NA	NA	NA	NA	NA	NA	NA	NA	NA	NA	NA	NA	NA	NA	NA	NA
Amotl1	Amotl1	NA	14.05394431	13.87633741	13.92900795	14.07556624	13.90887891	NA	14.1190376	NA	13.83305309	NA	NA	NA	NA	NA	14.17600803	NA	NA	NA	NA	NA	NA	NA	NA	NA	NA	NA	NA	NA	NA	NA	NA	NA	NA	NA	NA	NA	NA	NA	12.88924727	NA	12.41557996	13.2555922	NA	NA	12.91593688	NA	13.31348822
Ampd2	Ampd2	14.89477434	19.53584635	19.63367186	19.70895446	19.51119076	19.47623953	15.22730373	19.46983442	15.1896051	19.54511104	14.77185431	15.03250819	15.0839372	15.16596302	14.90956629	19.65584648	15.22292837	16.61675301	16.72475729	NA	NA	16.74815877	16.70589772	16.90757019	16.58649915	NA	16.74232697	16.76999581	NA	16.70742666	NA	NA	NA	NA	NA	16.8471739	NA	NA	NA	17.80682744	14.03641333	13.71804899	17.78730674	13.64528862	14.04501218	13.80886587	13.73521136	13.73524242
Ampd2;Ampd3	Ampd2	NA	16.06546873	16.00789452	15.97349334	16.06582842	16.10539703	NA	16.08990146	NA	16.0984187	NA	NA	NA	NA	NA	15.81396903	NA	NA	NA	NA	NA	NA	NA	NA	NA	NA	NA	NA	NA	NA	NA	NA	NA	NA	NA	NA	NA	NA	NA	15.1586373	NA	NA	14.95199496	NA	NA	NA	NA	NA
Ampd3	Ampd3	14.16568233	17.22347117	16.71318947	16.73415936	16.70517691	17.18192576	14.04339827	17.13572244	13.91945265	17.23742983	14.09821743	13.972627	13.75458324	13.80222404	13.74376296	16.74328349	13.93438042	14.29988677	14.50857985	NA	NA	14.67035718	14.76378588	14.63394802	14.38514049	NA	14.13995056	14.65957673	NA	14.56696603	NA	NA	NA	NA	NA	14.65654304	NA	NA	NA	15.06801288	NA	NA	15.29389115	NA	NA	NA	NA	NA
Amph	Amph	14.10874577	19.26553407	19.19110113	19.26986102	18.89724074	19.01053361	14.52949414	18.95865026	14.46299969	19.17448574	14.39662568	14.51207999	14.18665327	14.91174461	14.36996338	19.08992364	14.83283126	16.90432317	16.83216101	NA	NA	17.02941217	17.03996604	17.35609254	17.27546711	NA	16.8919181	16.86968799	NA	17.0823417	NA	NA	NA	NA	NA	17.08687515	NA	NA	NA	18.74210371	14.58046761	14.30837527	18.87909164	14.87928879	14.46378811	14.29796041	14.48326683	14.61687868
Amph;Bin1	Amph	15.93400639	18.92615856	18.56549291	18.72700819	18.5520826	18.64615456	14.29640722	18.68696303	14.88303462	18.66521662	16.44255317	15.18570784	15.077137	16.01339029	14.62090137	18.71793506	15.26706463	16.47281486	16.9648936	NA	NA	16.646755	17.04987777	17.06701006	16.69755246	NA	16.04536144	16.90516368	NA	16.72645767	NA	NA	NA	NA	NA	16.93962802	NA	NA	NA	18.5144687	17.36463056	15.4509277	18.09671061	15.05161256	17.52205274	16.23743592	15.47217359	14.92293277
Anapc1	Anapc1	13.81447559	14.37158088	14.38530841	14.55463065	14.58209463	14.23022207	13.92069455	14.38599183	13.87873485	14.2787276	14.05044871	14.13342819	13.90756663	13.88736047	14.05054588	14.56771833	13.86930279	NA	NA	NA	NA	NA	NA	NA	NA	NA	NA	NA	NA	NA	NA	NA	NA	NA	NA	NA	NA	NA	NA	13.33506951	NA	NA	13.41243124	NA	NA	NA	NA	NA
Anapc16	Anapc16	NA	12.63144765	NA	12.18130447	NA	NA	NA	NA	NA	11.92726686	NA	NA	NA	NA	NA	NA	NA	NA	NA	NA	NA	NA	NA	NA	NA	NA	NA	NA	NA	NA	NA	NA	NA	NA	NA	NA	NA	NA	NA	NA	NA	NA	NA	NA	NA	NA	NA	NA
Anapc4	Anapc4	NA	13.80081784	13.88695627	13.81414688	13.96460422	13.96940385	NA	13.9765707	NA	13.91195841	NA	NA	NA	NA	NA	14.01168451	NA	NA	NA	NA	NA	NA	NA	NA	NA	NA	NA	NA	NA	NA	NA	NA	NA	NA	NA	NA	NA	NA	NA	NA	NA	NA	NA	NA	NA	NA	NA	NA
Angel1	Angel1	NA	14.71640958	14.7662385	14.67971305	14.49502761	14.6633306	NA	14.70683228	NA	14.76037238	NA	NA	NA	NA	NA	14.91237845	NA	NA	NA	NA	NA	NA	NA	NA	NA	NA	NA	NA	NA	NA	NA	NA	NA	NA	NA	NA	NA	NA	NA	13.48654661	NA	NA	13.13957769	NA	NA	NA	NA	NA
Angptl1	Angptl1	NA	NA	NA	NA	NA	NA	NA	NA	NA	NA	NA	NA	NA	NA	NA	NA	NA	NA	NA	NA	NA	NA	NA	NA	NA	NA	NA	NA	NA	NA	NA	NA	NA	NA	NA	NA	NA	NA	NA	NA	NA	NA	NA	NA	NA	NA	NA	NA
Ank1	Ank1	11.24122642	17.51330876	17.69884021	17.86023326	17.76562607	17.54398739	11.89585564	17.51220829	11.92317864	17.51362101	13.07392838	10.82972302	NA	12.20064896	NA	17.759454	12.83053152	18.13343799	18.06841885	NA	NA	18.0789844	18.08717778	18.22219353	18.15838925	NA	18.04631887	18.11468556	NA	18.04009922	NA	NA	NA	NA	NA	17.99181551	NA	NA	NA	19.12622102	16.06390806	15.94435874	19.17884808	16.22806354	15.83630793	16.12973688	16.04884173	16.02091028
Ank1;Ank2;Ank3	Ank1	NA	NA	NA	NA	NA	NA	NA	NA	NA	NA	NA	NA	NA	NA	NA	NA	NA	NA	NA	NA	NA	NA	NA	NA	NA	NA	NA	NA	NA	NA	NA	NA	NA	NA	NA	NA	NA	NA	NA	13.46841322	NA	NA	NA	NA	NA	NA	NA	NA
Ank1;Ank3	Ank1	NA	14.3410879	14.94059348	15.08602838	15.10819364	14.5634823	NA	14.2316487	NA	14.29024929	NA	NA	NA	NA	NA	14.82988622	NA	14.75873852	15.32094506	NA	NA	15.2617497	15.53248377	15.41061697	15.64020256	NA	15.30535641	15.68531549	NA	14.99661471	NA	NA	NA	NA	NA	NA	NA	NA	NA	17.11198126	11.52334142	12.22219416	16.87903275	12.27740365	NA	12.43089157	12.29223534	11.59179347
Ank2	Ank2	13.28697204	15.79409452	15.93821167	15.96294681	15.94721878	15.74389482	13.59873281	15.79689634	13.00832432	15.71912513	13.22475805	13.421157	13.2310936	12.9815223	13.39460656	15.97127925	13.45053126	16.08759217	16.09029131	12.28473223	11.4203882	16.10776561	15.99902681	16.10144004	16.04613131	NA	15.91634303	16.17987915	12.84178745	16.08987248	NA	NA	NA	NA	10.24513753	16.04714807	NA	NA	NA	18.78226914	14.64680245	14.58897178	18.88248057	14.74516862	14.66844997	14.58721963	14.66921837	14.73527935
Ank2;Ank3	Ank2	12.98384061	15.2667704	15.51182639	15.89063646	15.69908628	15.27857788	13.10024792	15.27972053	12.54070025	15.19899106	12.96549651	12.97636817	12.74189761	12.62280841	12.85447292	15.63360452	12.45536934	16.92241173	16.64727959	NA	NA	16.47958114	16.72808911	16.77844316	17.05914629	NA	16.73047888	16.57389792	NA	16.70976883	NA	NA	NA	NA	NA	16.78568213	NA	NA	NA	18.26467298	13.7480146	14.1958132	17.61440858	NA	13.96029306	14.21240197	14.19355358	13.7358995
Ank3	Ank3	13.47998517	16.73716848	16.97235059	17.13515552	16.9710449	16.64827848	13.62393848	16.6924187	13.64631539	16.66066278	13.53273823	13.57505167	13.94789314	13.91020712	13.62634897	17.03194756	13.74563212	17.71526763	17.59628451	13.21299398	12.64817508	17.47911365	17.62957683	17.96064261	17.95778043	13.38184523	17.74836718	17.62960749	13.97008871	17.53625741	13.09111719	12.05779984	12.72099609	12.93508744	12.88336646	17.69774955	13.30271557	12.32359585	12.0544211	18.21072272	13.99990127	13.60170221	18.04548559	14.15031923	13.91546317	13.74347301	13.86874349	13.96876248
Ankfy1	Ankfy1	13.15472003	14.24391737	14.03348172	14.01980097	14.02450677	14.15607413	12.73248121	13.94651611	12.62795788	14.16424055	NA	12.67766239	12.95050851	12.92603464	NA	13.98238397	NA	NA	NA	NA	NA	NA	NA	NA	NA	NA	NA	NA	NA	NA	NA	NA	NA	NA	NA	NA	NA	NA	NA	NA	NA	NA	NA	NA	NA	NA	NA	NA
Ankle2	Ankle2	12.6463068	16.13707362	16.11433199	15.98781676	16.04679584	16.07952612	12.89980364	16.02613685	12.58114592	16.13141921	12.51228308	12.69069574	12.76663136	12.82308461	12.89022587	16.09522921	12.96641784	13.38721269	12.83434798	NA	NA	13.74570341	13.38141045	13.44285596	12.74077682	NA	13.25925666	13.10151931	NA	12.84267602	NA	NA	NA	NA	NA	12.79709813	NA	NA	NA	14.32466943	NA	NA	14.57775775	NA	NA	NA	NA	NA
Ankmy2	Ankmy2	NA	12.71674711	13.36484959	13.11890388	NA	NA	NA	13.12864829	NA	13.43591954	NA	NA	NA	NA	NA	NA	NA	NA	NA	NA	NA	NA	NA	NA	NA	NA	NA	NA	NA	NA	NA	NA	NA	NA	NA	NA	NA	NA	NA	NA	NA	NA	NA	NA	NA	NA	NA	NA
Ankrd10	Ankrd10	NA	14.64985723	13.84994664	14.13791605	13.59607225	14.11460284	NA	13.99534085	NA	14.62664484	NA	NA	NA	NA	NA	13.94253649	NA	NA	NA	NA	NA	NA	NA	NA	NA	NA	NA	NA	NA	NA	NA	NA	NA	NA	NA	NA	NA	NA	NA	NA	NA	NA	NA	NA	NA	NA	NA	NA
Ankrd13a	Ankrd13a	NA	12.30868994	12.53912315	12.21062554	NA	12.63796413	NA	12.67891827	NA	12.49272103	NA	NA	NA	NA	NA	12.37356571	NA	NA	NA	NA	NA	NA	NA	NA	NA	NA	NA	NA	NA	NA	NA	NA	NA	NA	NA	NA	NA	NA	NA	11.96863098	NA	NA	NA	NA	NA	NA	NA	NA
Ankrd13d	Ankrd13d	NA	15.96821707	15.97216846	16.03476802	15.82796181	15.85220783	NA	15.80981215	NA	16.02148392	NA	NA	NA	NA	NA	15.92928766	NA	14.07496489	13.82271504	NA	NA	13.93276695	14.13631597	13.98320716	14.06610651	NA	13.66930604	14.14542504	NA	14.06712378	NA	NA	NA	NA	NA	14.14759147	NA	NA	NA	16.0609244	NA	NA	15.87429189	NA	NA	NA	NA	NA
Ankrd17	Ankrd17	12.88154186	17.44367621	17.45755384	17.52788308	17.2989948	17.39023283	13.17230575	17.42677189	13.45208413	17.4960143	13.01727894	13.42072084	13.42728132	13.83724627	13.16930402	17.50092927	13.98088077	13.44864934	NA	NA	NA	12.96927577	12.8640377	12.34548502	12.94096742	NA	13.11338028	13.22605401	NA	13.37770877	NA	NA	NA	NA	NA	12.81330349	NA	NA	NA	13.59230032	NA	NA	14.28319338	NA	NA	NA	NA	NA
Ankrd26	Ankrd26	NA	NA	NA	NA	NA	NA	NA	NA	NA	NA	NA	NA	NA	NA	NA	NA	NA	NA	NA	NA	NA	NA	NA	NA	NA	NA	NA	NA	NA	NA	NA	NA	NA	NA	NA	NA	NA	NA	NA	NA	NA	NA	NA	NA	NA	NA	NA	NA
Ankrd27	Ankrd27	NA	11.14423761	12.04491318	12.00182335	12.06035143	11.67913698	NA	12.60300732	NA	11.41000077	NA	NA	NA	NA	NA	11.69903449	NA	NA	NA	NA	NA	NA	NA	NA	NA	NA	NA	NA	NA	NA	NA	NA	NA	NA	NA	NA	NA	NA	NA	13.61246673	NA	NA	13.83351177	NA	NA	NA	NA	NA
Ankrd28	Ankrd28	11.91062893	14.87627194	15.23618532	15.26258706	15.19391147	14.74906535	11.9642158	14.74548715	12.18636749	14.8218555	NA	12.26764721	NA	NA	12.34019453	15.22012489	12.06590796	NA	NA	NA	NA	NA	NA	NA	NA	NA	NA	NA	NA	NA	NA	NA	NA	NA	NA	NA	NA	NA	NA	13.25592499	NA	NA	13.75282077	NA	NA	NA	NA	NA
Ankrd34b	Ankrd34b	NA	13.06855983	13.57179664	13.54260158	13.49975359	13.35271264	NA	13.10031435	NA	13.28252773	NA	NA	NA	NA	NA	13.24985343	NA	NA	NA	NA	NA	NA	NA	NA	NA	NA	NA	NA	NA	NA	NA	NA	NA	NA	NA	NA	NA	NA	NA	12.95316361	NA	NA	13.40879222	NA	NA	NA	NA	NA
Ankrd34c	Ankrd34c	NA	13.31753562	13.471336	13.38385964	13.49114579	13.1684568	NA	13.26714872	NA	13.07954641	NA	NA	NA	NA	NA	13.62801325	NA	NA	NA	NA	NA	NA	NA	NA	NA	NA	NA	NA	NA	NA	NA	NA	NA	NA	NA	NA	NA	NA	NA	14.06967872	NA	NA	14.06589309	NA	NA	NA	NA	NA
Ankrd40	Ankrd40	NA	14.83211726	14.63922869	14.69468067	14.64537916	14.68774626	NA	14.96943188	NA	14.71152264	NA	NA	NA	NA	NA	14.73936647	NA	NA	NA	NA	NA	NA	NA	11.37927005	NA	NA	NA	NA	NA	11.50008997	NA	NA	NA	NA	NA	NA	NA	NA	NA	15.01378638	NA	NA	15.05474271	NA	NA	NA	NA	NA
Ankrd49	Ankrd49	NA	14.96299588	14.60400273	14.57929092	14.57483772	14.89130944	NA	14.84783822	NA	14.70435112	NA	NA	NA	NA	NA	14.66231748	NA	NA	NA	NA	NA	NA	NA	NA	NA	NA	NA	NA	NA	NA	NA	NA	NA	NA	NA	11.79567848	NA	NA	NA	13.23285887	NA	NA	12.85492368	NA	NA	NA	NA	NA
Ankrd52	Ankrd52	NA	15.57939313	15.73531353	16.00335796	15.7679468	15.46158933	NA	15.51744911	NA	15.53676285	NA	NA	NA	NA	NA	15.8460865	NA	13.90160692	13.60547757	NA	NA	13.62954356	13.44399445	13.28825892	13.64853105	NA	13.58340015	14.01589156	NA	13.67930915	NA	NA	NA	NA	NA	13.15805185	NA	NA	NA	13.92428912	NA	NA	13.78073722	NA	NA	NA	NA	NA
Ankrd55	Ankrd55	NA	12.82331517	12.81087761	12.77300759	13.03215318	12.94997129	NA	13.00669053	NA	12.8110692	NA	NA	NA	NA	NA	12.95083792	NA	NA	NA	NA	NA	NA	NA	NA	NA	NA	NA	NA	NA	NA	NA	NA	NA	NA	NA	NA	NA	NA	NA	NA	NA	NA	NA	NA	NA	NA	NA	NA
Ankrd9	Ankrd9	NA	13.08966745	13.19667112	12.93189936	NA	12.88806549	NA	13.47247466	NA	12.77589762	NA	NA	NA	NA	NA	NA	NA	NA	NA	NA	NA	NA	NA	NA	NA	12.76123748	NA	NA	NA	NA	NA	NA	NA	NA	NA	NA	NA	NA	NA	NA	NA	NA	NA	NA	NA	NA	NA	NA
Anks1a	Anks1a	14.36217995	13.39393204	13.5239098	13.47955046	13.16641893	13.54610308	14.99833068	13.14250993	14.75597042	13.34125984	14.62758264	14.73232182	14.66976336	14.31367852	14.07840239	13.51012539	14.18559766	NA	NA	NA	NA	NA	NA	NA	NA	NA	NA	NA	NA	NA	NA	NA	NA	NA	NA	NA	NA	NA	NA	13.12438741	NA	NA	13.26967209	NA	NA	NA	NA	NA
Anks1a;Anks1b	Anks1a	NA	NA	NA	NA	NA	NA	NA	NA	NA	NA	NA	NA	NA	NA	NA	NA	NA	12.94200126	12.75648335	NA	NA	NA	12.71012624	NA	12.99958608	NA	NA	NA	NA	NA	NA	NA	NA	NA	NA	11.93985098	NA	NA	NA	11.34751618	NA	11.50110073	12.15875483	NA	NA	12.4568703	10.82001936	NA
Anks1b	Anks1b	NA	12.40698563	12.34953925	12.02558316	12.37884088	12.45107798	NA	12.76162155	NA	12.24051812	NA	NA	NA	NA	NA	12.4529158	NA	NA	NA	NA	NA	NA	NA	NA	NA	NA	NA	NA	NA	NA	NA	NA	NA	NA	NA	NA	NA	NA	NA	13.89569855	NA	NA	13.93692208	NA	NA	NA	NA	NA
Anks3	Anks3	NA	12.96102596	12.1371824	12.59669109	NA	12.94540915	NA	NA	NA	12.85559546	NA	NA	NA	NA	NA	13.16044758	NA	NA	NA	NA	NA	NA	NA	NA	NA	NA	NA	NA	NA	NA	NA	NA	NA	NA	NA	NA	NA	NA	NA	NA	NA	NA	NA	NA	NA	NA	NA	NA
Ankzf1	Ankzf1	NA	14.60149541	14.44668131	14.16130533	14.45244266	14.74790659	NA	14.63939843	NA	14.32744283	NA	NA	NA	NA	NA	14.17850779	NA	NA	NA	NA	NA	NA	NA	NA	NA	NA	NA	NA	NA	NA	NA	NA	NA	NA	NA	NA	NA	NA	NA	NA	NA	NA	NA	NA	NA	NA	NA	NA
Anln	Anln	NA	NA	NA	NA	NA	NA	NA	NA	NA	NA	NA	NA	NA	NA	NA	NA	NA	NA	NA	NA	NA	NA	NA	NA	NA	NA	NA	NA	NA	NA	NA	NA	NA	NA	NA	NA	NA	NA	NA	13.0690299	11.8128854	NA	12.70574604	NA	12.99718635	NA	12.574183	NA
Ano10	Ano10	NA	13.79640283	14.06785015	13.94982131	13.54778984	14.06256876	NA	14.00353333	NA	13.71884415	NA	NA	NA	NA	NA	14.17048749	NA	NA	NA	NA	NA	NA	NA	NA	NA	NA	NA	NA	NA	NA	NA	NA	NA	NA	NA	NA	NA	NA	NA	13.62338743	11.94238988	12.2015236	13.8452058	11.77753889	NA	12.19973368	12.65337357	12.87177436
Ano3	Ano3	NA	15.48784402	15.51841183	15.50588722	15.26873393	15.61052067	NA	15.69025296	NA	15.68224052	NA	NA	NA	NA	NA	15.68365685	NA	NA	NA	NA	NA	NA	NA	NA	NA	NA	NA	NA	NA	NA	NA	NA	NA	NA	NA	NA	NA	NA	NA	15.36030121	NA	NA	15.36334313	NA	NA	NA	NA	NA
Ano4	Ano4	NA	11.99348331	11.87145096	11.81445429	12.79136438	12.16220878	NA	12.25393315	NA	12.02623294	NA	NA	NA	NA	NA	12.31628153	NA	NA	NA	NA	NA	NA	NA	NA	NA	NA	NA	NA	NA	NA	NA	NA	NA	NA	NA	NA	NA	NA	NA	13.28175963	NA	NA	13.59580748	NA	NA	NA	NA	NA
Ano6	Ano6	NA	12.83914668	13.08026736	12.6891818	12.92148797	12.5822281	NA	12.0838806	NA	11.88181886	NA	NA	NA	NA	NA	12.65681935	NA	NA	NA	NA	NA	NA	NA	NA	NA	NA	NA	NA	NA	NA	NA	NA	NA	NA	NA	NA	NA	NA	NA	NA	NA	NA	NA	NA	NA	NA	NA	NA
Ano8	Ano8	NA	17.37060871	17.30132128	17.34829255	17.12221286	17.18015976	NA	17.220435	NA	17.32135984	NA	NA	NA	NA	NA	17.34147883	NA	14.35115261	14.57655411	NA	NA	14.18784408	14.19951308	14.26796588	14.10973525	NA	14.2793349	14.13382777	NA	14.25212578	NA	NA	NA	NA	NA	13.99189283	NA	NA	NA	15.73056466	NA	NA	15.97377454	NA	NA	NA	NA	NA
Anp32a	Anp32a	NA	13.69527077	13.85647067	13.74047354	13.91131033	13.71408241	14.96791069	13.64532839	14.87334317	13.71178506	14.59391045	NA	14.71978452	NA	NA	13.73652739	NA	NA	NA	NA	NA	NA	NA	NA	NA	NA	NA	NA	NA	NA	NA	NA	NA	NA	NA	NA	NA	NA	NA	NA	NA	NA	NA	NA	NA	NA	NA	NA
Anp32b	Anp32b	NA	12.68983556	12.48350947	12.71467678	12.63329983	12.11609719	NA	12.82347064	NA	13.1098732	NA	NA	NA	NA	NA	12.75537868	NA	NA	NA	NA	NA	NA	NA	NA	NA	NA	NA	NA	NA	NA	NA	NA	NA	NA	NA	NA	NA	NA	NA	NA	NA	NA	NA	NA	NA	NA	NA	NA
Anp32e	Anp32e	11.74342727	13.73813089	13.50659818	13.12480192	14.10428439	13.64809385	NA	13.85765145	12.6743209	13.4717612	11.9197647	11.99135582	11.89600739	11.84770178	11.5914569	13.57968099	10.9137064	NA	NA	NA	NA	NA	NA	NA	NA	NA	NA	NA	NA	NA	NA	NA	NA	NA	NA	NA	NA	NA	NA	NA	NA	NA	NA	NA	NA	NA	NA	NA
Anxa1	Anxa1	14.071206	13.23621921	13.61272731	14.91100859	13.25231414	13.2362328	14.02785113	13.61260533	15.19072961	12.86650173	13.53392044	14.31819811	14.17446077	14.08373242	14.30525983	13.34183737	13.31718116	13.52617983	13.42275182	13.13688841	16.09894187	14.00549288	12.81642723	12.65755225	13.26149817	13.9958528	13.57592673	12.94070123	13.0384494	NA	13.23408584	13.09157618	12.98773762	13.23734248	13.530651	12.73569915	13.32228093	14.75143	13.2342484	NA	NA	11.88919592	NA	NA	13.46095497	12.30677944	12.0955223	NA
Anxa11	Anxa11	NA	12.75296649	12.36323401	12.55438011	13.0731552	13.13302265	NA	13.14908566	NA	12.83779218	NA	NA	NA	NA	NA	12.85453948	NA	NA	NA	NA	NA	NA	NA	NA	NA	NA	NA	NA	NA	NA	NA	NA	NA	NA	NA	NA	NA	NA	NA	NA	NA	NA	NA	NA	NA	NA	NA	NA
Anxa2	Anxa2	18.24667195	20.03222242	19.88903836	19.94599701	19.67440794	19.82320378	18.26031634	19.88425915	18.15100499	19.99033672	18.04364395	18.29537665	17.9274822	17.96192829	18.03628158	19.95012839	18.01701423	19.39446889	19.4643719	15.68474985	17.1642679	19.38513743	19.59958808	19.84395698	19.61398686	15.55609238	19.19981311	19.53936681	15.8426367	19.45651949	15.36153448	15.48232834	15.57030624	15.72474799	15.64001104	19.6029267	15.54862869	15.59142027	15.73825474	20.15230002	14.95593635	14.75830796	19.56466851	15.23047197	14.93566979	14.92484849	14.44279753	14.50642573
Anxa3	Anxa3	NA	NA	NA	NA	NA	NA	NA	NA	NA	NA	NA	NA	NA	NA	NA	NA	NA	NA	NA	NA	NA	NA	NA	NA	NA	10.71966262	NA	NA	10.01244297	NA	NA	11.027982	NA	NA	10.96577707	NA	NA	NA	11.48187005	NA	NA	11.53052339	NA	11.55009743	12.22562922	NA	NA	NA
Anxa4	Anxa4	NA	NA	NA	NA	NA	NA	NA	NA	NA	NA	NA	NA	NA	NA	NA	NA	NA	NA	NA	NA	NA	NA	NA	NA	NA	11.91716692	NA	NA	NA	NA	NA	11.54720302	NA	NA	NA	NA	NA	NA	NA	NA	NA	NA	NA	NA	NA	NA	NA	NA
Anxa5	Anxa5	14.8292842	16.5642982	16.41883048	16.53824916	16.39194444	16.51962062	14.80108513	16.60612468	14.80210162	16.4456711	14.78333495	14.82142832	14.82098339	14.96760349	14.94343567	16.42397538	14.82933229	15.01770905	15.12629882	12.24245168	NA	15.32191328	15.22641618	14.86350956	15.20871027	13.12715518	15.27733741	15.24025284	12.30351223	15.17957913	12.47816323	12.88969686	12.94035773	12.98317872	13.21788515	15.22767414	12.23583138	12.65846338	12.12316291	16.65051772	14.47368896	14.32736904	16.238493	14.02372878	13.99060751	14.50172772	14.08220718	14.38593698
Anxa6	Anxa6	15.81476334	19.39087205	19.39652336	19.54441397	19.25033741	19.24057505	15.98949593	19.21457203	16.0187788	19.36882668	15.94315174	16.19574597	16.01234057	16.2344003	15.8212937	19.40776062	16.35563847	18.117521	18.37193033	13.20161754	13.13437446	18.18786388	18.35270529	18.27715626	18.25562245	12.84721818	18.231145	18.35824226	12.87171339	18.31554111	13.46128243	12.97743635	12.16470204	12.93522616	12.86417299	18.4620724	13.53517241	13.30693587	13.46954946	19.45508838	14.89601827	14.45239615	19.35233629	14.83008664	14.88456684	14.37720299	14.41095216	14.31565749
Anxa7	Anxa7	NA	15.12991236	15.13016413	15.27175494	15.1128914	15.18323311	NA	15.15807584	NA	15.46995415	NA	NA	12.7263161	NA	NA	15.1178675	NA	NA	NA	NA	14.10433383	NA	NA	NA	NA	NA	NA	NA	NA	NA	NA	NA	NA	11.15633975	NA	NA	NA	NA	NA	12.60426608	NA	NA	NA	NA	NA	NA	NA	NA
Anxa8	Anxa8	NA	NA	NA	NA	NA	NA	NA	NA	NA	NA	NA	NA	NA	NA	NA	NA	NA	NA	NA	NA	14.70384411	NA	NA	NA	NA	NA	NA	NA	NA	NA	NA	NA	NA	NA	NA	NA	NA	NA	NA	NA	NA	NA	NA	NA	NA	NA	NA	NA
Aoc1	Aoc1	NA	NA	11.4250795	12.67446595	12.13334775	12.59915039	NA	NA	NA	NA	NA	NA	NA	NA	NA	12.25743794	NA	NA	NA	NA	NA	NA	NA	NA	NA	NA	NA	NA	NA	NA	NA	NA	NA	NA	NA	NA	NA	NA	NA	NA	NA	NA	NA	NA	NA	NA	NA	NA
Aox1	Aox1	NA	15.00693572	15.04636171	15.19059283	15.14298338	15.03797699	NA	15.1077925	NA	15.01514685	NA	NA	NA	NA	NA	15.21170257	NA	14.1864521	13.84854889	NA	NA	13.69540805	13.80891534	13.45773808	13.78017999	NA	13.98504413	14.04963689	NA	13.89161696	NA	NA	NA	NA	NA	13.77808085	NA	NA	NA	14.21160558	NA	NA	14.28525634	NA	NA	NA	NA	NA
Ap1b1	Ap1b1	NA	16.1214315	16.34236736	16.30148126	16.34425625	16.04671198	NA	16.00619573	NA	16.23467536	NA	NA	NA	NA	NA	16.19464164	NA	14.85774772	14.60134786	NA	13.29072447	14.59093068	14.1473194	14.36443243	14.09254391	NA	14.7340452	14.5319745	NA	14.50429516	NA	NA	NA	NA	NA	14.18322125	NA	NA	NA	15.55098765	12.37849639	12.8649846	15.96748297	12.17412074	12.23906182	11.78086359	12.63850026	12.9770806
Ap1b1;Ap2b1	Ap1b1	NA	16.27661063	16.3680447	16.28543867	16.03639446	16.27881322	NA	16.23180926	NA	16.32618189	NA	NA	NA	NA	NA	16.23350778	NA	14.71843508	14.60017452	NA	NA	14.31387827	14.70956067	14.18226285	14.48538527	NA	14.52820668	14.68346161	NA	14.54859423	NA	NA	NA	NA	NA	14.55672648	NA	NA	NA	16.83465154	13.74364701	13.83264484	16.90793087	13.66243239	13.75128789	13.78955181	13.88923152	13.90704414
Ap1g1	Ap1g1	NA	14.90271604	15.13837335	15.22917138	15.24910777	15.04094575	NA	15.05596271	NA	14.94354115	NA	NA	NA	NA	NA	15.06489461	NA	NA	NA	NA	NA	NA	NA	NA	NA	NA	NA	NA	NA	NA	NA	NA	NA	NA	NA	NA	NA	NA	NA	14.31400345	NA	NA	14.48584989	NA	NA	NA	NA	NA
Ap1g1;Ap1g2	Ap1g1	NA	NA	NA	NA	NA	NA	NA	NA	NA	NA	NA	NA	NA	NA	NA	NA	NA	NA	NA	NA	NA	NA	NA	NA	NA	NA	NA	NA	NA	NA	NA	NA	NA	NA	NA	NA	NA	NA	NA	12.81041699	NA	NA	12.40128487	NA	NA	NA	NA	NA
Ap1g2	Ap1g2	NA	NA	NA	NA	NA	NA	NA	NA	NA	NA	NA	NA	NA	NA	NA	NA	NA	NA	NA	NA	NA	NA	NA	NA	NA	NA	NA	NA	NA	NA	NA	NA	NA	NA	NA	NA	NA	NA	NA	NA	NA	NA	NA	NA	NA	NA	NA	NA
Ap1s2	Ap1s2	NA	15.71939313	15.38054583	15.32939789	14.78856769	15.76507098	NA	15.71414845	NA	15.84193016	NA	NA	NA	NA	NA	15.30390155	NA	NA	12.39195778	NA	NA	NA	12.98827639	11.65405866	12.0828742	NA	NA	NA	NA	NA	NA	NA	NA	NA	NA	12.83339218	NA	NA	NA	14.09799095	NA	NA	14.52969896	NA	NA	NA	NA	NA
Ap2a1	Ap2a1	11.34297468	14.34240419	14.4133257	14.50864935	14.63838749	14.51106136	11.0482757	14.47160553	10.67450126	14.29782868	NA	NA	NA	NA	NA	14.28720296	NA	NA	NA	NA	NA	NA	NA	NA	NA	NA	NA	NA	NA	NA	NA	NA	NA	NA	NA	NA	NA	NA	NA	17.94889624	13.73609547	14.08416955	17.50466328	13.61433377	13.48938613	13.79419041	13.8196216	14.16935352
Ap2a1;Ap2a2	Ap2a1	NA	14.88863408	14.19343687	15.04024929	14.73316788	14.4230854	NA	14.24133981	NA	14.72010138	NA	NA	NA	NA	NA	14.55346635	NA	NA	NA	NA	NA	NA	NA	NA	NA	NA	NA	NA	NA	NA	NA	NA	NA	NA	NA	NA	NA	NA	NA	15.09509902	13.78829871	13.67613543	15.01834333	13.62849967	13.5590483	13.77174376	14.33253406	14.16302473
Ap2a2	Ap2a2	NA	14.71330865	14.69858951	14.76548083	14.82201243	14.70761609	NA	14.84920726	NA	14.75940698	NA	NA	NA	NA	NA	14.68167235	NA	12.65687359	12.40399468	NA	NA	12.0129128	12.25220509	12.37790028	12.40345399	NA	13.08596456	12.59940091	NA	12.65859029	NA	NA	NA	NA	NA	12.6858413	NA	NA	NA	15.37914598	13.76195601	13.59772641	15.17324195	13.18902666	12.60331405	13.69845931	13.50399539	13.51759422
Ap2b1	Ap2b1	12.90928973	14.78761151	14.80706559	14.7632022	14.85606017	14.78189337	12.84298005	14.72809292	12.99736666	14.76312102	13.11277067	12.49702181	12.81865065	13.27687508	12.91090014	14.86169875	13.32300611	12.92679418	13.02033498	NA	NA	13.21108938	13.2238347	13.03458229	13.14034436	NA	NA	13.33217836	NA	NA	NA	NA	NA	NA	NA	12.41985923	NA	NA	NA	15.48494581	12.10723555	12.86219174	15.65510772	12.66314001	12.55594419	12.11169812	12.97896719	12.4024704
Ap2m1	Ap2m1	NA	13.0225739	12.78280043	12.93046048	13.00185815	12.96199745	NA	13.07342924	NA	12.92092544	NA	NA	NA	NA	NA	12.90998273	NA	NA	NA	NA	NA	NA	NA	NA	NA	NA	NA	NA	NA	NA	NA	NA	NA	NA	NA	NA	NA	NA	NA	15.68591034	13.68723187	13.95388755	15.08970613	13.58619723	13.00470347	13.82714986	14.065776	13.32888579
Ap2s1	Ap2s1	NA	12.83536752	12.8235603	13.21014774	12.75147083	13.25944316	NA	13.10601651	NA	13.05481626	NA	NA	NA	NA	NA	12.97316639	NA	NA	NA	NA	NA	NA	NA	NA	NA	NA	NA	NA	NA	NA	NA	NA	NA	NA	NA	NA	NA	NA	NA	15.39540025	NA	13.0768373	14.68025512	12.30953604	12.23028469	13.217464	12.75719622	12.81083469
Ap3b1	Ap3b1	14.15713474	13.13959697	13.13927184	13.1589432	13.51355517	12.87332693	14.28471327	13.16826843	14.21084646	13.19963276	14.19279947	14.23966411	14.08753998	13.94311581	14.06959536	13.14656911	13.29915529	NA	NA	NA	11.54132898	NA	NA	NA	NA	10.99868914	NA	NA	10.43118417	NA	NA	NA	NA	NA	NA	NA	NA	NA	NA	NA	NA	NA	NA	NA	NA	NA	NA	NA
Ap3b1;Ap3b2	Ap3b1	13.4366538	16.84537902	16.70969299	17.01931342	17.05784007	16.78760166	13.5827517	16.6883728	13.71222135	16.76916757	14.12412397	13.57514548	13.83726893	13.77910185	14.06046089	16.70420213	14.06386688	NA	NA	NA	NA	NA	NA	NA	NA	NA	NA	NA	NA	NA	NA	NA	NA	NA	NA	NA	NA	NA	NA	16.60938408	NA	NA	16.37624971	NA	NA	NA	NA	NA
Ap3b2	Ap3b2	12.88472494	17.72420236	17.78122451	17.87068128	17.81920238	17.76394623	13.64252906	17.76901811	13.95226657	17.72981737	13.43341749	13.56226957	13.85847656	14.63094675	13.86889834	17.71586812	14.29135497	16.19265292	16.28493374	NA	NA	16.3186133	16.32284411	16.189397	16.22605903	NA	16.19012777	16.37822204	NA	16.35001126	NA	NA	NA	NA	NA	16.37376439	NA	NA	NA	17.51400897	13.91023502	13.97508435	17.35653542	14.12716313	14.00944237	13.8973674	14.08230056	14.11268423
Ap3d1	Ap3d1	13.87884849	17.58151938	17.48893701	17.66584703	17.29266006	17.36507716	13.72792076	17.33670272	14.0500437	17.49477944	13.74095406	13.92255581	13.73186406	14.23256051	13.5898345	17.54196503	14.11782292	15.36188523	15.0940345	NA	12.34033138	15.239987	15.59094487	15.6906764	15.58744951	NA	15.15529403	15.37577699	NA	15.38884017	NA	NA	11.30446541	NA	NA	15.53710572	NA	NA	10.28796627	17.18524667	13.1309744	13.22029752	16.98328887	13.60296042	13.22533083	13.43981239	13.31590392	13.4367921
Ap3m1	Ap3m1	NA	12.86117163	12.63585662	13.15786408	13.05472713	13.16321975	NA	12.79072533	NA	12.94685389	NA	NA	NA	NA	NA	12.85562751	NA	NA	NA	NA	NA	NA	NA	NA	NA	NA	NA	NA	NA	NA	NA	NA	NA	NA	NA	NA	NA	NA	NA	14.34948858	NA	NA	13.73878894	NA	NA	NA	NA	NA
Ap3s1	Ap3s1	12.94551783	19.03149669	18.67961158	18.66459599	18.63021675	18.73827129	12.69177257	18.77342226	13.48341213	18.95090078	13.37986513	13.13973453	13.56025579	14.2037465	13.39005453	18.51378742	14.24524763	16.85029142	17.01146806	NA	NA	17.13164162	17.15118323	16.72038933	16.87470858	NA	16.99191295	17.08808994	NA	17.10937224	NA	NA	NA	NA	NA	17.2163991	NA	NA	NA	17.59747604	13.0745613	12.76967464	17.73758009	12.50346552	12.87345757	12.43232788	13.09872299	12.42378561
Ap3s2	Ap3s2	12.68172595	19.33673607	18.59556772	18.87182719	18.53538986	18.84531976	13.71495693	18.74915122	13.5832927	19.12560893	13.17949444	13.25459896	13.82634321	13.99280033	13.38283464	18.69629672	14.32894392	16.12038975	16.65234691	NA	NA	16.50299394	16.48749355	16.10806809	16.19715928	NA	16.4582257	16.59009667	NA	16.53376815	NA	NA	NA	NA	NA	16.56498919	NA	NA	NA	17.39027285	12.19322348	12.24589136	17.56564027	12.41346927	12.23880775	12.63192277	12.42165198	12.91291366
Ap4e1	Ap4e1	NA	15.37036749	15.34741831	15.346665	15.2386989	15.32861953	NA	15.37139871	NA	15.36382556	NA	NA	NA	NA	NA	15.45856125	NA	NA	NA	NA	NA	NA	NA	NA	NA	NA	NA	NA	NA	NA	NA	NA	NA	NA	NA	NA	NA	NA	NA	13.40579662	NA	NA	13.94755061	NA	NA	NA	NA	NA
Ap4m1	Ap4m1	NA	13.23720213	13.17149364	13.36386304	13.33124605	13.01695728	NA	13.35996083	NA	13.16936977	NA	NA	NA	NA	NA	13.21819208	NA	NA	NA	NA	NA	NA	NA	NA	NA	NA	NA	NA	NA	NA	NA	NA	NA	NA	NA	NA	NA	NA	NA	NA	NA	NA	NA	NA	NA	NA	NA	NA
Ap5b1	Ap5b1	NA	13.7491759	13.89808341	13.74738465	14.05522161	13.63500164	NA	13.93994159	NA	13.69687164	NA	NA	NA	NA	NA	13.75635829	NA	NA	NA	NA	NA	NA	NA	NA	NA	NA	NA	NA	NA	NA	NA	NA	NA	NA	NA	NA	NA	NA	NA	NA	NA	NA	NA	NA	NA	NA	NA	NA
Ap5m1	Ap5m1	NA	NA	NA	NA	NA	12.92749465	NA	NA	NA	NA	NA	NA	NA	NA	NA	NA	NA	NA	NA	NA	NA	NA	NA	NA	NA	NA	NA	NA	NA	NA	NA	NA	NA	NA	NA	NA	NA	NA	NA	NA	NA	NA	NA	NA	NA	NA	NA	NA
Ap5z1	Ap5z1	NA	12.33842323	12.63376594	12.2984859	12.66170204	12.76882011	NA	12.79451024	NA	11.96965306	NA	NA	NA	NA	NA	12.30563846	NA	NA	NA	NA	NA	NA	NA	NA	NA	NA	NA	NA	NA	NA	NA	NA	NA	NA	NA	NA	NA	NA	NA	NA	NA	NA	NA	NA	NA	NA	NA	NA
Apba1	Apba1	NA	14.7580978	14.47263231	14.68720325	14.61457812	14.62111948	NA	14.64805787	NA	14.79602397	NA	NA	NA	NA	NA	14.80751474	NA	NA	NA	NA	NA	NA	NA	NA	NA	NA	NA	NA	NA	NA	NA	NA	NA	NA	NA	NA	NA	NA	NA	13.94203793	NA	NA	13.68997614	NA	NA	NA	NA	NA
Apba1;Apba2	Apba1	NA	14.46077583	14.56641086	14.71963481	14.38891869	14.11090738	NA	14.4132643	NA	14.63844157	NA	NA	NA	NA	NA	14.27608077	NA	NA	NA	NA	NA	NA	NA	NA	NA	NA	NA	NA	NA	NA	NA	NA	NA	NA	NA	NA	NA	NA	NA	14.01106124	NA	NA	12.9052328	NA	NA	NA	NA	NA
Apba2	Apba2	NA	10.88209276	11.43103787	NA	12.18679209	12.04949464	NA	11.74078846	NA	12.00653647	NA	NA	NA	NA	NA	11.0355758	NA	NA	NA	NA	NA	NA	NA	NA	NA	NA	NA	NA	NA	NA	NA	NA	NA	NA	NA	NA	NA	NA	NA	11.46931621	NA	NA	NA	NA	NA	NA	NA	NA
Apbb1	Apbb1	NA	14.29546039	14.7522994	14.5061688	14.69509147	14.47633067	NA	14.44410514	NA	14.2346337	NA	NA	NA	NA	NA	14.75773458	NA	13.8374935	13.27499654	NA	NA	12.84483077	12.47149063	13.06428813	13.44115849	NA	13.37597066	13.10294195	NA	13.38998048	NA	NA	NA	NA	NA	12.76575102	NA	NA	NA	14.97817522	NA	NA	15.20304551	NA	NA	NA	NA	NA
Apbb1ip	Apbb1ip	NA	16.1254302	15.91860222	16.01942917	16.07143748	16.10629391	NA	16.09752533	NA	16.16482672	NA	NA	NA	NA	NA	16.07534812	NA	14.17987022	14.44795494	NA	NA	14.50787454	14.9834443	14.83045513	14.77338873	NA	14.32906051	14.33873686	NA	14.73701843	NA	NA	NA	NA	NA	14.70408388	NA	NA	NA	15.7550747	NA	NA	15.34582566	NA	NA	NA	NA	NA
Apbb3	Apbb3	NA	NA	NA	NA	NA	NA	NA	NA	NA	NA	NA	NA	NA	NA	NA	NA	NA	NA	NA	NA	NA	NA	NA	NA	NA	NA	NA	NA	NA	NA	NA	NA	NA	NA	NA	NA	NA	NA	NA	13.43073914	NA	NA	13.59132838	NA	NA	NA	NA	NA
Apc	Apc	NA	12.72856526	12.63417586	12.99750859	12.76082506	12.39821403	NA	12.60761709	NA	12.72260269	NA	NA	NA	NA	NA	13.0823339	NA	NA	NA	NA	NA	NA	NA	NA	NA	NA	NA	NA	NA	NA	NA	NA	NA	NA	NA	NA	NA	NA	NA	14.46513966	NA	NA	14.46922201	NA	NA	NA	NA	NA
Apc2	Apc2	NA	11.16693782	NA	10.76738261	NA	NA	NA	NA	NA	NA	NA	NA	NA	NA	NA	11.86075951	NA	NA	NA	NA	NA	NA	NA	NA	NA	NA	NA	NA	NA	NA	NA	NA	NA	NA	NA	NA	NA	NA	NA	12.56016312	NA	NA	13.09434348	NA	NA	NA	NA	NA
Apeh	Apeh	NA	13.1950785	13.22678441	13.74410297	13.48431214	13.35874091	NA	13.15347498	NA	13.09408543	NA	NA	NA	NA	NA	13.57093606	NA	NA	NA	NA	NA	NA	NA	NA	NA	NA	NA	NA	NA	NA	NA	NA	NA	NA	NA	NA	NA	NA	NA	12.12602039	NA	NA	NA	NA	NA	NA	NA	NA
Apex1	Apex1	12.25179305	NA	NA	NA	NA	NA	12.8859537	NA	NA	NA	12.73448947	NA	NA	NA	NA	NA	NA	NA	NA	NA	NA	NA	NA	NA	NA	NA	NA	NA	NA	NA	NA	NA	NA	NA	NA	NA	NA	NA	NA	NA	NA	NA	NA	NA	NA	NA	NA	NA
Api5	Api5	12.88275767	15.58479876	15.32552275	15.3593069	15.34329602	15.44450323	12.25053936	15.45128355	NA	15.52484145	NA	12.12322258	NA	12.67997635	12.3605234	15.28201544	12.66184044	NA	NA	NA	NA	NA	NA	NA	NA	NA	NA	NA	NA	NA	NA	NA	NA	NA	NA	NA	NA	NA	NA	NA	NA	NA	NA	NA	NA	NA	NA	NA
Apip	Apip	NA	13.39671835	13.49242227	13.2688141	13.53282398	13.7047006	NA	13.42900883	NA	13.31486977	NA	NA	NA	NA	NA	13.29595983	NA	NA	NA	NA	NA	NA	NA	NA	NA	NA	NA	NA	NA	NA	NA	NA	NA	NA	NA	NA	NA	NA	NA	NA	NA	NA	NA	NA	NA	NA	NA	NA
Aplf	Aplf	NA	14.21899143	14.02751465	13.97103225	14.06492889	14.02889476	NA	14.15928602	NA	14.03357549	NA	NA	NA	NA	NA	14.18852185	NA	NA	NA	NA	NA	NA	NA	NA	NA	NA	NA	NA	NA	NA	NA	NA	NA	NA	NA	NA	NA	NA	NA	NA	NA	NA	NA	NA	NA	NA	NA	NA
Apmap	Apmap	NA	NA	NA	NA	NA	NA	NA	NA	NA	NA	NA	NA	NA	NA	NA	NA	NA	NA	NA	NA	13.06046289	NA	NA	NA	NA	NA	NA	NA	NA	NA	NA	NA	NA	NA	NA	NA	NA	NA	NA	NA	NA	NA	NA	NA	NA	NA	NA	NA
Apoa1	Apoa1	13.00687282	12.6491888	NA	NA	NA	NA	NA	NA	NA	NA	NA	11.80785993	12.62644216	NA	11.30416306	NA	NA	NA	NA	NA	NA	NA	NA	NA	NA	NA	NA	NA	NA	NA	NA	NA	NA	NA	NA	NA	NA	NA	NA	14.33720375	NA	NA	14.20920965	NA	NA	NA	NA	NA
Apoa4	Apoa4	NA	NA	NA	NA	NA	NA	NA	NA	NA	NA	NA	NA	NA	NA	NA	NA	NA	NA	NA	NA	NA	NA	NA	NA	NA	NA	NA	NA	NA	NA	NA	NA	NA	NA	NA	NA	NA	NA	NA	NA	NA	NA	NA	NA	NA	NA	NA	NA
Apob	Apob	NA	NA	NA	13.30104756	NA	13.07679316	NA	13.3159414	NA	12.6115344	NA	NA	NA	NA	NA	13.72781345	NA	15.58453684	NA	13.86153283	16.98111012	14.93848613	14.15539539	NA	NA	15.34567898	NA	NA	15.42992647	NA	14.21010816	14.5329768	16.12986255	16.67122315	NA	14.96749197	14.16110038	14.45231203	14.48196336	NA	14.76671006	14.9371301	NA	14.96673074	15.17277126	13.18080272	15.16094287	NA
Apoe	Apoe	NA	NA	NA	NA	NA	NA	NA	NA	NA	NA	NA	NA	NA	NA	NA	NA	NA	NA	NA	NA	NA	NA	NA	NA	NA	NA	NA	NA	NA	NA	NA	NA	NA	NA	NA	NA	NA	NA	NA	NA	NA	NA	NA	NA	NA	NA	NA	11.54705839
Apoo	Apoo	NA	NA	NA	NA	NA	NA	NA	NA	NA	NA	NA	NA	NA	NA	NA	NA	NA	NA	NA	NA	NA	NA	NA	NA	NA	NA	NA	NA	NA	NA	NA	NA	NA	NA	NA	NA	NA	NA	NA	14.78089921	13.62894464	13.381969	14.182451	13.50082012	13.86991648	13.14304271	13.88948479	13.54349986
Apool	Apool	NA	NA	NA	12.71934176	NA	12.83606614	NA	13.1917517	NA	NA	NA	NA	NA	NA	NA	NA	NA	NA	NA	NA	NA	NA	NA	NA	NA	NA	NA	NA	NA	NA	NA	NA	NA	NA	NA	NA	NA	NA	NA	NA	NA	NA	NA	NA	NA	NA	NA	NA
App	App	NA	12.39307617	12.32660759	12.49938517	13.2761915	NA	NA	NA	NA	12.80837288	NA	NA	NA	NA	NA	12.21855371	NA	NA	NA	NA	NA	NA	NA	NA	NA	NA	NA	NA	NA	NA	NA	NA	NA	NA	NA	NA	NA	NA	NA	NA	NA	NA	NA	NA	NA	NA	NA	NA
Appl1	Appl1	13.71633398	15.77350915	15.72973	15.89675263	15.49586209	15.60419368	13.65479355	15.56084159	13.68145249	15.62825533	13.75001065	13.56890284	13.68898983	13.66339365	13.72292802	15.72954115	13.67503301	14.15794518	14.22833619	NA	NA	14.27514589	13.83800298	13.99404895	13.96385007	NA	14.20518367	14.19538248	NA	14.28310682	NA	NA	NA	NA	NA	13.80476271	NA	NA	NA	14.83275852	NA	NA	14.77733544	NA	16.94498652	NA	NA	NA
Appl2	Appl2	13.26762211	13.58044472	13.71704065	13.6280678	13.6488169	13.60229465	13.86889006	13.73302387	13.44976769	13.71331505	NA	NA	13.11232873	NA	NA	13.65739092	NA	NA	NA	NA	NA	NA	NA	NA	NA	NA	NA	NA	NA	NA	NA	NA	NA	NA	NA	NA	NA	NA	NA	13.4159919	NA	NA	13.18049824	NA	NA	NA	NA	NA
Aprt	Aprt	NA	NA	NA	NA	NA	NA	NA	NA	NA	NA	NA	NA	NA	NA	NA	NA	NA	NA	NA	NA	NA	NA	NA	NA	NA	10.80901242	NA	NA	NA	NA	NA	NA	NA	NA	NA	NA	NA	NA	NA	NA	NA	NA	NA	NA	NA	NA	NA	NA
Aqp1	Aqp1	NA	17.93555392	17.38432504	17.49540213	17.36739656	17.99282009	NA	18.06162602	NA	18.0586847	NA	NA	NA	NA	NA	17.71065816	NA	15.66983398	15.91202331	NA	NA	15.92874903	15.57348786	15.21960519	15.41331035	NA	16.04597222	16.0842093	NA	16.04685727	NA	NA	NA	NA	NA	15.67642794	NA	NA	NA	17.30720224	NA	NA	17.20136353	NA	NA	NA	NA	NA
Aqp4	Aqp4	14.77630445	13.97654487	13.89389238	14.12310425	13.79510618	14.1382878	14.1057318	13.74241471	14.30600471	14.19972246	NA	14.40663509	13.79538789	14.01705197	14.01407157	13.96705329	14.21520619	NA	NA	NA	NA	NA	NA	NA	NA	NA	NA	NA	NA	NA	NA	NA	NA	NA	NA	NA	NA	NA	NA	19.24049385	18.80708849	18.73800674	18.69739378	19.01947053	18.68041857	18.67462042	18.84670263	18.73875218
Aqp5	Aqp5	NA	NA	NA	NA	NA	NA	NA	NA	NA	NA	NA	NA	NA	NA	NA	NA	NA	NA	NA	NA	NA	NA	NA	NA	NA	NA	NA	NA	NA	NA	NA	NA	NA	NA	NA	NA	NA	NA	NA	NA	NA	NA	NA	NA	NA	NA	NA	NA
Ar	Ar	NA	13.53866139	13.63267095	13.72022107	13.56842107	13.41198267	NA	13.66447184	NA	13.59683233	NA	NA	NA	NA	NA	13.48312801	NA	NA	NA	NA	NA	NA	NA	NA	NA	NA	NA	NA	NA	NA	NA	NA	NA	NA	NA	NA	NA	NA	NA	NA	NA	NA	NA	NA	NA	NA	NA	NA
Araf	Araf	15.17425687	17.84872743	18.01407176	18.15378636	17.92876928	17.86288639	15.37519065	17.90309178	15.21882599	17.84540009	15.25021273	15.11193028	15.26077584	15.31906886	15.19698423	18.00554801	15.26201959	17.33838413	16.86766438	13.62918057	13.22475015	16.8315091	16.8366176	17.37945253	17.36970778	13.14781599	16.81407528	16.82360815	13.08013021	16.96714962	13.58672949	13.58399949	13.40739835	13.22246374	13.42989443	16.7267046	13.22452434	13.05319407	13.66879559	18.41242213	15.56857254	15.81344647	18.07866918	15.78113081	15.34153735	15.79858806	15.88569825	15.8109913
Araf;Braf	Araf	NA	15.35979073	15.36618559	15.18974736	15.56665464	15.42924327	NA	15.33941858	NA	15.32543547	NA	NA	NA	NA	NA	15.51063438	NA	14.22697658	14.46924751	NA	NA	14.85430837	14.90672152	14.59651591	14.72037253	NA	15.18936129	15.06647185	NA	15.90784832	NA	NA	NA	NA	NA	14.90021586	NA	NA	NA	15.41090179	NA	NA	15.47947399	NA	NA	NA	NA	NA
Araf;Braf;Raf1	Araf	NA	16.57326504	16.35695513	16.25221621	16.38264486	16.44135561	NA	16.3093089	NA	16.22113365	NA	NA	NA	NA	NA	16.37081143	NA	15.79474808	15.53711746	NA	NA	16.07347006	15.68990416	15.87160587	15.70954625	NA	15.98449412	16.09580177	NA	15.50549215	NA	NA	NA	NA	NA	15.79221155	NA	NA	NA	16.70926558	NA	NA	16.45306089	NA	NA	NA	NA	NA
Araf;Raf1	Araf	13.37520238	13.5268782	NA	13.37752236	NA	NA	14.10509005	NA	14.06284723	NA	14.52318212	14.11135578	14.32231549	14.03597609	14.17410645	NA	14.08214072	NA	NA	NA	NA	NA	NA	NA	NA	NA	NA	NA	NA	NA	NA	NA	NA	NA	NA	NA	NA	NA	NA	NA	NA	NA	NA	NA	NA	NA	NA	NA
Arap1	Arap1	11.44346537	15.42483019	15.430613	15.52554017	15.40348756	15.2681322	12.58108286	15.50937453	13.55836006	15.49132459	NA	12.58187531	13.04732972	13.1467389	13.24934569	15.18855737	13.01107461	13.51592736	13.32020687	NA	NA	13.4442671	13.77507404	13.05308262	13.07578979	NA	13.83107958	13.77797364	NA	13.97482493	NA	NA	NA	NA	NA	13.20012493	NA	NA	NA	14.67044906	NA	NA	14.95964506	NA	NA	NA	NA	NA
Arap2	Arap2	NA	14.19969182	14.19378564	14.15529844	14.77804651	14.30618211	NA	14.16149727	NA	14.28378601	NA	NA	NA	NA	NA	14.30557966	NA	13.05399713	NA	NA	NA	12.04800658	NA	NA	12.84001862	NA	13.68729913	12.52011281	NA	NA	NA	NA	NA	NA	NA	11.57649852	NA	NA	NA	14.41838878	NA	NA	14.32476114	NA	NA	NA	NA	NA
Arcn1	Arcn1	13.62313289	17.97107331	17.98221239	17.95187311	17.92275657	17.99175208	14.13095127	17.98121969	14.00668365	17.9204305	13.3756611	14.06082415	13.90354024	14.38979579	14.05089353	17.98849013	14.48726093	13.80304156	14.18504165	11.2814953	13.2845618	13.76122578	13.7887692	13.79901763	13.77711443	NA	14.19625198	13.82610858	NA	14.13950488	NA	NA	NA	10.62394018	NA	13.56512826	10.49924443	NA	NA	14.70408184	NA	NA	14.71986823	NA	NA	NA	NA	NA
Arf1;Arf2;Arf3	Arf1	NA	18.40685241	18.20094239	18.16521833	17.99644593	17.94537437	NA	18.14364668	NA	18.11664274	NA	NA	NA	NA	NA	17.95557054	NA	16.39788182	16.48407741	NA	NA	16.25674442	16.65138583	16.69916059	16.46246499	NA	16.24535361	16.32722644	NA	16.54071487	NA	NA	NA	NA	NA	16.59339873	NA	NA	NA	17.64119718	NA	NA	17.56897058	NA	NA	NA	NA	NA
Arf1;Arf3	Arf1	14.15750896	NA	NA	NA	NA	NA	14.38993677	NA	14.19814738	NA	14.39878098	14.04843216	14.18236034	14.23496777	14.18059271	NA	14.39735475	NA	NA	11.55144291	14.09219533	NA	NA	NA	NA	12.53851168	NA	NA	NA	NA	NA	NA	NA	11.75725475	NA	NA	11.62640512	NA	11.59440833	NA	14.35350684	14.3438849	NA	14.13206718	14.54641719	14.16242715	14.32274407	14.56014526
Arf4	Arf4	NA	15.87502469	15.83654092	15.81705958	15.87240756	16.04313924	NA	15.96341895	NA	15.98845422	NA	NA	NA	NA	NA	15.70512509	NA	12.16349111	13.17708439	NA	NA	NA	12.96335177	12.98862775	12.9882361	NA	NA	12.8677749	NA	12.88368604	NA	NA	NA	NA	NA	12.75195722	NA	NA	NA	14.58015707	NA	NA	14.49499626	NA	NA	NA	NA	NA
Arf4;Arf5	Arf4	14.64056693	17.70345364	17.36506648	17.68343905	17.53286573	17.61413468	14.94490419	17.37992828	14.12569598	17.76265432	14.27620439	NA	14.46659908	NA	14.59582857	17.78412999	15.05496461	16.35780111	NA	12.02792803	NA	15.81027288	16.18834351	15.97720612	16.61098156	12.17798698	NA	16.22402806	13.05337356	15.89795887	NA	12.20726848	12.13366843	12.00107115	12.33936808	16.34229	12.53392677	12.58197094	NA	18.20046802	NA	NA	NA	NA	NA	NA	NA	NA
Arf5	Arf5	13.56335886	16.89002288	16.86170552	16.85045032	16.71804401	16.65085051	13.14719697	16.71117861	13.50749392	16.97797312	13.76938331	14.10847545	13.68079222	13.66971927	13.4413549	16.51700331	14.00631245	14.90843746	14.92975849	NA	14.24175231	14.04209612	14.4779997	14.72696966	14.53663948	NA	15.07313609	14.96963984	NA	14.8050956	NA	NA	NA	NA	NA	15.00234247	NA	NA	NA	17.29576444	14.00418472	14.37437156	17.24443999	14.68973663	13.96217681	14.74752125	14.42778257	13.99315612
Arf6	Arf6	NA	15.50168928	15.14057487	15.57768527	14.77932865	15.49704267	11.70386898	15.41223125	NA	15.53983986	10.93229597	NA	NA	NA	11.51284414	15.15915051	11.89976852	NA	NA	NA	12.81425199	NA	NA	NA	NA	NA	NA	NA	NA	NA	NA	NA	NA	NA	NA	NA	NA	NA	NA	14.91584227	NA	NA	14.39505876	NA	NA	NA	NA	NA
Arfgap1	Arfgap1	14.2843211	17.02497264	16.96582135	16.9544943	17.04577672	17.15116373	14.39976813	17.02120274	14.21326552	16.97526082	14.16702564	14.57926978	14.17901775	13.87460397	14.50716004	16.94708219	14.21673012	15.82818145	15.93497371	NA	NA	15.76887915	15.58359297	15.39912405	15.44149419	NA	16.27892928	16.14236535	NA	15.72077536	NA	NA	NA	NA	NA	15.65608021	NA	NA	NA	18.01755134	13.94853348	14.00777702	17.85095752	14.07871936	14.33448574	14.35988596	14.46164178	14.27348687
Arfgap2	Arfgap2	13.00153311	16.56911396	16.57955054	16.51982016	16.47037595	16.64626982	13.24500892	16.65684809	13.24684894	16.59977069	13.21746551	13.32870297	12.91802465	13.13883494	13.36138182	16.62341643	NA	14.09798539	13.89467899	NA	NA	14.29415946	13.98030934	14.19231517	14.28341927	NA	14.05341681	14.36655506	NA	14.30643478	NA	NA	NA	NA	NA	13.92347519	NA	NA	NA	15.24435495	NA	NA	15.28120307	NA	NA	NA	NA	NA
Arfgap3	Arfgap3	NA	17.0315272	16.76332145	16.85710663	16.59018077	16.86864275	NA	16.86957069	NA	16.91474835	NA	NA	NA	NA	NA	16.70993255	NA	14.40213013	14.42355013	NA	NA	14.46413504	14.43564099	14.44552852	14.66836072	NA	14.50994314	14.60111318	NA	14.53064003	NA	NA	NA	NA	NA	14.59872463	NA	NA	NA	16.03277171	NA	NA	15.86893002	NA	NA	NA	NA	NA
Arfgef1	Arfgef1	11.52148503	17.70683671	17.69913511	17.77495368	17.52955115	17.52497442	11.89728772	17.54805243	12.85214074	17.68785215	13.38286032	12.34801528	12.75248032	11.94420598	12.31010583	17.63948087	13.04376189	14.57788303	14.60571147	NA	NA	14.44763455	14.87479652	14.76284484	14.67024853	NA	14.5501634	14.64051351	NA	14.68870213	NA	NA	NA	NA	NA	14.70207063	NA	NA	NA	16.37377905	NA	NA	16.25748354	NA	NA	NA	NA	NA
Arfgef1;Arfgef2	Arfgef1	14.37486968	18.32368023	18.08905507	18.34789034	17.91537394	18.21363544	15.29399963	18.11295749	NA	18.30784587	NA	15.24589061	NA	NA	NA	18.281187	NA	14.53953446	14.78687668	NA	NA	14.99502921	14.95974617	14.36516523	14.42359622	NA	14.92105874	14.75472727	NA	14.64250803	NA	NA	NA	NA	NA	14.78607205	NA	NA	NA	16.37382675	NA	NA	16.05354978	NA	NA	NA	NA	NA
Arfgef2	Arfgef2	10.3223713	16.31300562	16.15798563	16.23036797	16.14470148	16.18449309	NA	16.23594043	12.20256718	16.24934932	12.88402746	11.97434012	NA	11.30540762	NA	16.19797029	12.1475459	11.80262476	12.22709632	NA	NA	NA	12.06414818	12.31883207	11.85757	NA	NA	NA	NA	NA	NA	NA	NA	NA	NA	11.8095609	NA	NA	NA	15.21469286	NA	NA	15.30483043	NA	NA	NA	NA	NA
Arfgef3	Arfgef3	12.33758122	17.70060109	17.66770221	17.72749592	17.42177085	17.55126794	11.71350351	17.52819754	12.11679268	17.62321261	12.94930299	12.84187514	12.88208381	12.91893625	12.27294112	17.74678688	13.1047724	13.78831133	13.96819848	NA	NA	13.80881672	13.49218509	13.74667948	13.85820492	NA	13.8816587	13.92876887	NA	13.9524054	NA	NA	NA	NA	NA	13.8598518	NA	NA	NA	15.64974496	NA	NA	15.87159169	NA	NA	NA	NA	NA
Arfip2	Arfip2	11.77401936	18.98172431	18.39909436	18.45592565	18.18028184	18.73278904	13.13637262	18.67837114	13.16967811	18.86781112	12.62538444	12.88201321	13.4612068	13.66675664	12.72488902	18.46048541	14.08143348	15.79229548	15.78702708	NA	NA	15.69919659	15.67505385	15.48201544	15.54381823	NA	15.7129041	15.76339272	NA	15.78245228	NA	NA	NA	NA	NA	15.81043211	NA	NA	NA	17.13047083	12.62161172	13.11649624	17.52317453	13.3147961	13.3629097	12.73996746	13.54056243	13.42095761
Arfrp1	Arfrp1	NA	16.0681283	15.81416824	15.64373223	15.81069415	16.20418569	NA	16.16367514	NA	16.17608622	NA	NA	NA	NA	NA	15.87076581	NA	NA	NA	NA	NA	NA	NA	NA	NA	NA	NA	NA	NA	NA	NA	NA	NA	NA	NA	NA	NA	NA	NA	12.27968893	NA	NA	13.25423053	NA	NA	NA	NA	NA
Arg1	Arg1	12.51773335	11.76337838	NA	12.95864152	NA	NA	NA	13.15592185	NA	12.25606123	NA	12.31470219	NA	NA	12.79692986	12.77827019	12.7056907	NA	NA	NA	NA	NA	NA	NA	NA	11.68332004	NA	NA	10.932676	NA	NA	NA	10.6729091	11.93078405	12.80148172	NA	NA	NA	NA	13.00418887	11.67789086	13.47083339	NA	12.19048613	12.8567298	12.62815125	NA	11.38462494
Arglu1	Arglu1	13.50879778	16.69732163	16.3715583	16.28915312	16.24233533	16.47047111	15.0825202	16.48468922	13.08866629	16.41860176	13.49015647	12.99073995	12.74421784	13.33402515	13.05692722	16.35695879	13.29013843	NA	NA	NA	NA	NA	NA	NA	NA	NA	NA	NA	NA	NA	NA	NA	NA	NA	NA	NA	NA	NA	NA	NA	NA	NA	NA	NA	NA	NA	NA	NA
Arhgap1	Arhgap1	14.15894376	19.21928581	18.78737368	18.72546011	18.93481116	19.29259573	14.47015769	19.26114549	14.44434145	19.2509786	14.34258863	14.44437073	13.91579545	14.51164803	14.30505426	18.69247416	14.66531294	15.64607258	15.9731578	NA	NA	16.05432707	16.27349015	15.72524281	15.69067826	12.20556724	15.67392407	16.06658728	NA	16.12938272	NA	NA	11.15586811	NA	NA	16.04799316	NA	NA	11.56334883	18.7456002	12.67397841	12.71878501	18.39039403	12.85900559	12.70144647	12.83654481	12.7970756	12.8394129
Arhgap12	Arhgap12	13.86110719	14.83798376	14.71886968	14.71136948	14.75298727	14.69567991	13.5494057	14.83133539	13.86366659	14.90405295	13.9461481	13.61705549	NA	13.10729855	13.63489039	14.78941559	13.75386477	14.35370753	13.7626534	NA	NA	13.58164721	13.78560782	13.30043409	13.72734519	NA	13.75781888	12.96458367	NA	13.75658388	NA	NA	NA	NA	NA	13.43928163	NA	NA	NA	14.25162987	NA	NA	13.85766211	NA	NA	NA	NA	NA
Arhgap17	Arhgap17	12.32477405	16.29697762	16.29806349	16.10009122	16.10174557	16.27847801	12.55950137	16.23602838	13.15642443	16.29900391	12.74711882	13.00881201	12.88266406	13.28320558	12.9882533	16.19285679	12.77346069	14.48436664	14.71967596	NA	NA	14.84508199	14.75773308	14.28091475	14.51822898	NA	14.51302753	15.18828013	NA	14.84250457	NA	NA	NA	NA	NA	14.71438849	NA	NA	NA	16.80668317	NA	NA	16.83911049	NA	NA	NA	NA	NA
Arhgap17;Arhgap44	Arhgap17	NA	15.11768774	15.14643344	15.37609825	15.23345116	15.24209111	NA	15.37489344	NA	15.1813697	NA	NA	NA	NA	NA	15.24404044	NA	13.42147316	14.54265708	NA	NA	14.59006653	14.49426809	14.16944747	14.26216093	NA	14.2333875	14.72286622	NA	14.5226367	NA	NA	NA	NA	NA	14.72260477	NA	NA	NA	15.93106296	NA	NA	15.93578431	NA	NA	NA	NA	NA
Arhgap18	Arhgap18	NA	NA	NA	NA	NA	NA	NA	NA	NA	NA	NA	NA	NA	NA	NA	NA	NA	NA	NA	NA	NA	NA	NA	NA	NA	NA	NA	NA	NA	NA	NA	NA	NA	NA	NA	NA	NA	NA	NA	NA	NA	NA	NA	NA	NA	NA	NA	NA
Arhgap20	Arhgap20	NA	NA	NA	NA	NA	NA	NA	NA	NA	NA	11.46243581	NA	NA	NA	NA	NA	NA	NA	NA	NA	NA	NA	NA	NA	NA	NA	NA	NA	NA	NA	NA	NA	NA	NA	NA	NA	NA	NA	NA	NA	NA	NA	NA	NA	NA	NA	NA	NA
Arhgap21	Arhgap21	NA	16.84988441	16.87970574	16.60629088	16.98361023	16.91505949	NA	16.8785512	NA	16.7658165	NA	NA	NA	NA	NA	16.81374333	NA	17.62688387	17.48952109	NA	NA	17.42052966	17.5697666	17.70467467	17.87163298	NA	17.7374788	17.72841157	NA	17.66945945	NA	NA	NA	NA	19.28265861	17.55958966	NA	NA	NA	17.92537638	NA	12.70632765	17.93820443	13.43032187	12.7094802	13.82470024	13.16728798	NA
Arhgap21;Arhgap23	Arhgap21	NA	13.8276305	15.0013906	13.7687426	14.02215105	14.44899384	NA	14.0968716	NA	13.79198699	NA	NA	NA	NA	NA	13.89230564	NA	NA	NA	NA	NA	NA	NA	NA	NA	NA	NA	NA	NA	NA	NA	NA	NA	NA	NA	NA	NA	NA	NA	15.26288397	NA	NA	15.05608305	NA	NA	NA	NA	NA
Arhgap22	Arhgap22	NA	12.14469328	12.31206959	11.8334823	NA	11.93172436	NA	12.1965671	NA	12.20057336	NA	NA	NA	NA	NA	12.08669332	NA	NA	NA	NA	NA	NA	NA	NA	NA	NA	NA	NA	NA	NA	NA	NA	NA	NA	NA	NA	NA	NA	NA	13.82587104	15.37158268	NA	13.87430566	NA	NA	NA	NA	14.36929744
Arhgap23	Arhgap23	NA	NA	12.41001183	12.38084119	12.86998446	12.40365733	NA	12.54551888	NA	12.08538015	NA	NA	NA	NA	NA	12.64396164	NA	NA	NA	NA	NA	NA	NA	NA	NA	NA	NA	NA	NA	NA	NA	NA	NA	NA	NA	NA	NA	NA	NA	12.79452632	NA	NA	13.45190988	NA	NA	NA	NA	NA
Arhgap26	Arhgap26	12.89765263	13.20484442	13.57844329	13.27893503	13.09335119	13.42795982	12.95717824	13.47213922	NA	13.27802142	13.13657625	12.06653996	14.19629475	NA	14.27578987	13.24565679	NA	NA	NA	NA	NA	NA	NA	NA	NA	NA	NA	NA	NA	NA	NA	NA	NA	NA	NA	NA	NA	NA	NA	NA	NA	NA	NA	NA	NA	NA	NA	NA
Arhgap27	Arhgap27	NA	15.1097903	15.05284338	14.91258245	15.14713823	15.07730492	NA	15.08674624	NA	15.03169507	NA	NA	NA	NA	NA	14.98413918	NA	13.14086803	12.91682751	NA	NA	12.77926851	13.1084539	12.89303652	12.96250032	NA	12.96492389	13.32624574	NA	13.1638433	NA	NA	NA	NA	NA	12.94630545	NA	NA	NA	14.8880762	NA	NA	14.89003089	NA	NA	NA	NA	NA
Arhgap28	Arhgap28	NA	14.93531417	15.06392894	15.07028574	15.08244052	15.14503641	NA	15.17946988	NA	15.21448219	NA	NA	NA	NA	NA	14.99506324	NA	13.76761332	14.03443699	NA	NA	14.17108295	14.10051613	14.23004893	14.07721747	NA	14.11397497	14.02630246	NA	14.10451188	NA	NA	NA	NA	NA	14.1620789	NA	NA	NA	15.48959051	NA	NA	15.41484002	NA	NA	NA	NA	NA
Arhgap31	Arhgap31	14.64339065	14.37852098	14.45805622	14.43013279	14.31250395	14.26719578	14.6845082	14.24493437	14.83792795	14.27593529	14.72695918	14.68740125	14.80238224	14.42423804	14.78216088	14.4970614	14.32181317	14.23439161	14.2021061	NA	11.44997204	13.32517018	13.25608551	14.18496954	14.13211946	11.69683036	14.35423757	14.02060285	11.21304121	13.26964987	11.82758203	12.29760277	NA	12.17207832	12.11817163	13.43373392	NA	11.96487183	12.07119754	13.25149204	NA	NA	13.41666209	NA	NA	NA	NA	NA
Arhgap32	Arhgap32	17.25755855	15.56107976	15.71413692	15.6847982	15.78384098	15.70818685	17.33170258	15.70319044	17.38418434	15.68370642	17.4022842	17.19310973	17.12082623	17.00698753	17.29115276	15.83197013	17.23429183	14.98101092	14.62848147	NA	NA	15.10767231	14.01104445	13.7786778	14.57358758	NA	NA	14.81838054	NA	15.15769701	NA	NA	NA	NA	NA	14.21486931	NA	NA	NA	14.95868775	16.04434086	15.98461707	15.11882375	15.90960544	16.34557897	16.28271012	15.93034405	16.69071642
Arhgap35	Arhgap35	13.46244806	16.44071078	16.55659902	16.58234491	16.41317479	16.32509667	13.81657228	16.34907376	13.69827109	16.47678848	13.43679565	13.60749293	13.62306002	13.84515567	13.59687482	16.56358843	13.79526974	14.72020449	14.78645307	NA	NA	14.67461646	14.78888674	14.85590617	15.02552052	NA	14.65643777	14.7438405	NA	14.68856995	NA	NA	NA	NA	NA	14.84037919	NA	NA	NA	17.40070527	NA	12.00306376	17.36399143	12.04228798	12.78798343	12.56657298	13.59813953	12.7967157
Arhgap39	Arhgap39	NA	15.72559441	15.6654178	15.78319175	15.54365291	15.69713405	NA	15.69184605	NA	15.61696543	NA	NA	NA	NA	NA	15.60535877	NA	13.20635088	14.49352376	NA	NA	14.60315187	14.24835964	14.40266014	14.50279699	NA	14.65942752	14.57729002	NA	14.89948901	NA	NA	NA	NA	NA	14.45479059	NA	NA	NA	15.69039475	NA	NA	15.5371151	NA	NA	NA	NA	NA
Arhgap42	Arhgap42	12.10674232	NA	NA	NA	NA	NA	NA	NA	NA	NA	NA	11.59697972	NA	NA	11.61465475	NA	11.43196241	NA	NA	NA	NA	NA	NA	NA	NA	NA	NA	NA	NA	NA	NA	NA	NA	NA	NA	NA	NA	NA	NA	NA	NA	NA	NA	NA	NA	NA	NA	NA
Arhgap44	Arhgap44	NA	15.05675445	15.17237958	15.27685839	15.18704032	14.91241518	11.40543933	15.08878527	11.71347244	15.06602351	12.07496094	NA	NA	NA	11.33761075	15.16237453	12.20420125	14.47280623	14.64796733	NA	NA	14.41706195	14.58676426	14.13282171	14.39169936	NA	14.40011106	14.7636137	NA	14.6615686	NA	NA	NA	NA	NA	14.50613407	NA	NA	NA	16.27694373	12.66543448	12.43740772	16.15552945	13.1530646	NA	12.15696323	12.07030322	12.17353048
Arhgap5	Arhgap5	NA	13.37786109	13.58889602	13.60783468	13.36851095	13.38348454	NA	13.29481739	NA	13.35959503	NA	NA	NA	NA	NA	13.62167879	NA	NA	NA	NA	NA	NA	NA	NA	NA	NA	NA	NA	NA	NA	NA	NA	NA	NA	NA	NA	NA	NA	NA	13.14015877	NA	NA	13.573677	NA	NA	NA	NA	NA
Arhgap6	Arhgap6	NA	NA	NA	NA	NA	NA	NA	NA	NA	NA	NA	NA	NA	NA	NA	NA	NA	NA	NA	NA	NA	NA	NA	NA	NA	NA	NA	NA	NA	NA	NA	NA	NA	NA	NA	NA	NA	NA	NA	11.30728621	NA	NA	NA	NA	NA	NA	NA	NA
Arhgdia	Arhgdia	14.43786867	18.48250015	17.828576	17.92024833	17.86635089	18.45704087	14.51959658	18.55236844	14.70159337	18.57766421	14.4433556	14.55668289	14.41673877	14.29341098	14.59609019	17.91150028	14.1375561	16.68534783	17.13775691	10.949834	12.1642973	16.95533742	16.93321405	16.61451774	16.60103739	NA	16.39725164	17.04155309	NA	17.13685471	NA	11.90636452	12.5467064	12.23335004	12.40474509	16.94358964	NA	NA	10.9151698	17.77861458	13.86612508	13.58129912	18.33827062	14.02911941	13.30880657	13.73257933	13.73449963	13.8329402
Arhgdib	Arhgdib	NA	NA	NA	NA	NA	NA	NA	NA	NA	NA	NA	NA	NA	NA	NA	NA	NA	NA	NA	NA	NA	NA	NA	NA	NA	NA	NA	NA	NA	NA	NA	NA	NA	NA	NA	NA	NA	NA	NA	NA	NA	NA	NA	NA	NA	NA	NA	NA
Arhgef1	Arhgef1	NA	14.47980512	14.1760091	14.33873374	14.32970837	14.42212168	NA	14.28214634	NA	14.32161783	NA	NA	NA	NA	NA	14.35785053	NA	NA	NA	NA	NA	NA	NA	NA	NA	NA	NA	NA	NA	NA	NA	NA	NA	NA	NA	NA	NA	NA	NA	13.75473607	NA	NA	13.97330465	NA	NA	NA	NA	NA
Arhgef10	Arhgef10	12.94478567	NA	NA	NA	NA	NA	12.82236961	NA	12.97011308	NA	12.7956409	12.74412073	12.66032903	12.66304448	12.51806463	NA	12.61305116	NA	NA	NA	NA	NA	NA	NA	NA	NA	NA	NA	NA	NA	NA	NA	NA	NA	NA	NA	NA	NA	NA	NA	NA	NA	NA	NA	NA	NA	NA	NA
Arhgef10l	Arhgef10l	NA	13.69374354	14.08277934	13.59062825	14.02065012	14.00015787	NA	13.79317239	NA	14.01974473	NA	NA	NA	NA	NA	13.57977501	NA	NA	NA	NA	11.92659622	NA	NA	NA	NA	NA	NA	NA	NA	NA	NA	NA	NA	NA	NA	NA	NA	NA	NA	12.51213659	NA	NA	12.32578143	NA	NA	NA	NA	NA
Arhgef12	Arhgef12	12.50031409	15.81717551	15.80448548	15.67180677	15.74359584	15.82378852	12.78248228	15.67753941	NA	15.67225746	12.33942136	10.98421194	NA	13.11593611	NA	15.69148716	12.8910014	14.87408803	NA	NA	NA	14.48013382	13.29767127	14.57480007	14.79873504	NA	14.51381394	NA	NA	NA	NA	NA	NA	NA	NA	13.92859952	NA	NA	NA	16.26020037	NA	NA	16.50203556	NA	NA	NA	NA	NA
Arhgef17	Arhgef17	16.04186651	15.94010505	16.01634018	16.10565952	16.0369616	15.85052822	16.31862638	15.85937585	16.26629751	16.03782384	16.1551572	15.98036358	16.22839035	16.28927934	15.97259505	16.08834776	16.13078782	NA	NA	NA	NA	NA	NA	NA	NA	NA	NA	NA	NA	NA	NA	NA	NA	NA	NA	NA	NA	NA	NA	15.17201431	NA	NA	15.2598696	NA	NA	NA	NA	NA
Arhgef18	Arhgef18	12.30520033	16.27062602	15.91424416	15.92709958	15.98145005	16.19062834	NA	16.18161529	12.95159053	16.13556156	12.26974618	12.9342764	12.72728984	13.15947088	13.07945899	15.88116299	12.97864086	14.58508464	14.63842641	NA	NA	14.79961279	14.7645354	14.65171213	14.80101918	NA	14.85384804	14.91870098	NA	14.971511	NA	NA	NA	NA	NA	14.69150979	NA	NA	NA	15.40471531	NA	NA	15.45049755	NA	NA	NA	NA	NA
Arhgef18;Arhgef28	Arhgef18	NA	15.09674398	15.0172956	14.61704268	15.21836646	15.02261055	NA	15.1988939	NA	14.95975295	NA	NA	NA	NA	NA	15.03590738	NA	NA	NA	NA	NA	NA	NA	NA	NA	NA	NA	NA	NA	NA	NA	NA	NA	NA	NA	NA	NA	NA	NA	NA	NA	NA	NA	NA	NA	NA	NA	NA
Arhgef25	Arhgef25	NA	NA	NA	12.55243453	NA	NA	NA	NA	NA	11.67508414	NA	NA	NA	NA	NA	NA	NA	NA	NA	NA	NA	NA	NA	NA	NA	NA	NA	NA	NA	NA	NA	NA	NA	NA	NA	NA	NA	NA	NA	NA	NA	NA	NA	NA	NA	NA	NA	NA
Arhgef28	Arhgef28	NA	12.81196269	13.16049951	12.62046373	12.70897965	12.98439961	NA	12.87640186	NA	12.96911443	NA	NA	NA	NA	NA	12.95301846	NA	NA	NA	NA	NA	NA	NA	NA	NA	NA	NA	NA	NA	NA	NA	NA	NA	NA	NA	NA	NA	NA	NA	NA	NA	NA	NA	NA	NA	NA	NA	NA
Arhgef3	Arhgef3	NA	13.17853103	13.13662431	13.28364836	12.96923901	13.46844586	NA	13.33907056	NA	13.47924976	NA	NA	NA	NA	NA	13.72752698	NA	NA	NA	NA	NA	NA	NA	NA	NA	NA	NA	NA	NA	NA	NA	NA	NA	NA	NA	NA	NA	NA	NA	NA	NA	NA	NA	NA	NA	NA	NA	NA
Arhgef40	Arhgef40	NA	15.49904954	15.69189761	15.71105263	15.89939267	15.59418891	NA	15.62294661	NA	15.43596415	NA	NA	10.93439118	NA	NA	15.69790148	NA	NA	NA	NA	NA	NA	NA	NA	NA	NA	NA	NA	NA	NA	NA	NA	NA	NA	NA	NA	NA	NA	NA	13.17626432	NA	NA	13.22846566	NA	NA	NA	NA	NA
Arhgef6	Arhgef6	14.79627575	15.07521589	15.080683	15.16567505	15.06818672	15.01252426	14.58811459	15.03510328	14.67101369	15.09433212	14.41629527	14.72052631	14.45313941	14.34264889	14.57679645	15.2949683	14.49309773	13.88041488	13.94785781	NA	NA	14.27110651	13.84585641	13.40864301	13.54465581	NA	14.28131645	14.43169714	NA	14.35109005	NA	NA	NA	NA	NA	14.14522996	NA	NA	NA	15.54408388	NA	NA	15.83602534	NA	NA	NA	NA	NA
Arhgef6;Arhgef7	Arhgef6	15.49954784	15.35868527	15.4728056	15.28705303	15.13685382	15.50124991	15.59614166	15.49931696	15.44330316	15.6388829	15.27728455	15.62275947	14.97969211	15.13231976	15.5695421	15.61415062	15.27002093	14.45917544	14.06454911	NA	NA	14.01547603	14.34475361	14.86529348	14.38312375	NA	13.82039838	13.7868924	NA	13.88841982	NA	NA	NA	NA	NA	14.46362016	NA	NA	NA	16.15730376	NA	NA	15.88142513	NA	NA	NA	NA	NA
Arhgef7	Arhgef7	14.00513166	16.02152811	15.93572879	16.09135421	16.09416504	15.9637094	14.1336518	15.90740691	14.1493807	16.04979841	13.67640474	14.16478457	13.97730335	13.81077731	13.97975267	16.10119208	13.73568502	14.40788141	14.71350448	NA	NA	14.38437327	14.19994611	14.29505547	14.37830556	NA	14.16597145	14.47147036	NA	14.52746484	NA	NA	NA	NA	NA	14.35965299	NA	NA	NA	15.6435126	12.44086945	12.10027183	15.89185213	12.43483605	12.31902308	12.40557954	12.86175156	13.41009621
Arhgef9	Arhgef9	NA	NA	NA	NA	NA	NA	NA	NA	NA	NA	NA	NA	NA	NA	NA	NA	NA	NA	NA	NA	NA	NA	NA	NA	NA	NA	NA	NA	NA	NA	NA	NA	NA	NA	NA	NA	NA	NA	NA	NA	NA	NA	NA	NA	NA	NA	NA	NA
Arhgef9;Spata13	Arhgef9	NA	NA	NA	NA	NA	NA	NA	NA	NA	NA	NA	NA	NA	NA	NA	NA	NA	NA	NA	NA	NA	NA	NA	NA	NA	NA	NA	NA	NA	NA	NA	NA	NA	NA	NA	NA	NA	NA	NA	NA	NA	NA	NA	NA	NA	NA	NA	NA
Arid1a	Arid1a	NA	14.84783989	14.90637461	14.81964649	14.697252	14.94678586	NA	15.03065412	NA	14.84357729	NA	NA	NA	NA	NA	14.95465898	NA	NA	NA	NA	NA	NA	NA	NA	NA	NA	NA	NA	NA	NA	NA	NA	NA	NA	NA	NA	NA	NA	NA	NA	NA	NA	NA	NA	NA	NA	NA	NA
Arid1a;Arid1b	Arid1a	NA	12.58101425	11.55732876	11.98465965	NA	12.31219127	NA	11.99085016	NA	12.10698382	NA	NA	NA	NA	NA	12.08460216	NA	NA	NA	NA	NA	NA	NA	NA	NA	NA	NA	NA	NA	NA	NA	NA	NA	NA	NA	NA	NA	NA	NA	NA	NA	NA	NA	NA	NA	NA	NA	NA
Arid1b	Arid1b	12.87750271	15.01757322	14.85310151	14.8772602	14.95731542	15.08317143	12.55839919	15.07878463	13.084318	15.09639344	12.7111292	12.35133681	12.93883442	12.80620298	12.55409716	14.85800565	12.4949544	NA	NA	NA	NA	NA	NA	NA	NA	NA	NA	NA	NA	NA	NA	NA	NA	NA	NA	NA	NA	NA	NA	NA	NA	NA	NA	NA	NA	NA	NA	NA
Arid2	Arid2	NA	13.39441518	13.1753701	13.26762911	NA	13.3576117	NA	NA	NA	13.04300089	NA	NA	NA	NA	12.01540111	13.67873161	NA	NA	NA	NA	NA	NA	NA	NA	NA	NA	NA	NA	NA	NA	NA	NA	NA	NA	NA	NA	NA	NA	NA	NA	NA	NA	NA	NA	NA	NA	NA	NA
Arid3b	Arid3b	NA	NA	NA	NA	NA	NA	NA	NA	NA	NA	NA	NA	NA	NA	NA	NA	NA	NA	NA	NA	NA	NA	NA	NA	NA	NA	NA	NA	NA	NA	NA	NA	NA	NA	NA	NA	NA	NA	NA	NA	11.77106023	12.42028922	NA	NA	NA	NA	12.71774282	13.4469928
Arih2	Arih2	NA	NA	NA	NA	NA	11.04213815	NA	NA	NA	NA	NA	NA	NA	NA	NA	NA	NA	NA	NA	NA	NA	NA	NA	NA	NA	NA	NA	NA	NA	NA	NA	NA	NA	NA	NA	NA	NA	NA	NA	NA	NA	NA	NA	NA	NA	NA	NA	NA
Arl1	Arl1	NA	NA	NA	NA	NA	NA	NA	NA	NA	NA	NA	NA	NA	NA	NA	NA	NA	NA	NA	NA	NA	NA	NA	NA	NA	NA	NA	NA	NA	NA	NA	NA	NA	NA	NA	NA	NA	NA	NA	NA	NA	NA	NA	NA	NA	NA	NA	NA
Arl10	Arl10	NA	12.42321836	12.45680102	12.26340712	NA	NA	NA	12.43536554	NA	NA	NA	NA	NA	NA	NA	12.70074097	NA	NA	NA	NA	NA	NA	NA	NA	NA	NA	NA	NA	NA	NA	NA	NA	NA	NA	NA	NA	NA	NA	NA	NA	NA	NA	NA	NA	NA	NA	NA	NA
Arl15	Arl15	14.1383748	14.28252994	14.59647018	14.5923687	14.65472831	14.47283507	14.18460543	14.29412159	14.13763757	14.33926296	13.95007619	14.09247327	14.06845768	13.76890221	14.0385371	14.52071778	13.83185778	14.17223712	13.84894122	NA	NA	14.28492236	14.20547629	14.02930871	14.16957833	NA	13.62921535	13.83621159	NA	14.1119446	NA	NA	NA	NA	NA	14.13713912	NA	NA	NA	16.73354162	13.54699265	14.21380242	16.46882722	13.96099811	13.42061317	14.01112663	14.35129537	14.14124881
Arl2	Arl2	12.70440728	15.58419973	15.41562574	15.48185881	15.43943371	15.65461396	12.63784031	15.68070742	13.01184752	15.71897516	12.64062818	12.42750849	12.94143607	12.82826697	12.81382603	15.53518175	12.63312668	14.67533181	14.9195906	NA	NA	14.5391696	15.08803965	14.79462711	14.9762759	NA	14.67917181	14.73407277	NA	14.93059419	NA	NA	NA	NA	NA	14.95038198	NA	NA	NA	15.43565272	NA	NA	15.27677906	NA	NA	NA	NA	NA
Arl2bp	Arl2bp	NA	14.64862576	14.46650082	14.15152442	14.08793899	14.58997588	NA	14.91930312	NA	14.50734326	NA	NA	NA	NA	NA	14.58978526	NA	NA	NA	NA	NA	NA	NA	NA	NA	NA	NA	NA	NA	NA	NA	NA	NA	NA	NA	NA	NA	NA	NA	NA	NA	NA	NA	NA	NA	NA	NA	NA
Arl3	Arl3	13.09437959	15.10262914	15.08270733	15.05732856	14.91006996	15.36347772	13.0497822	15.14454259	13.30914947	15.25267088	NA	13.6544794	NA	13.36952919	12.59674417	15.22018604	13.14355381	13.63432665	13.4613476	NA	NA	13.69014432	13.83883889	13.65951004	13.79845214	NA	13.67357409	13.53686642	NA	13.76443681	NA	NA	NA	NA	NA	13.80047402	NA	NA	NA	15.30779121	NA	12.69220574	15.07406998	11.79187104	NA	13.20532897	12.13592728	11.4999505
Arl4c	Arl4c	NA	12.22757082	12.67908858	12.08354913	11.97295825	11.53949811	NA	12.35440643	NA	11.44065638	NA	NA	NA	NA	NA	11.77059783	NA	NA	NA	NA	NA	NA	NA	NA	NA	NA	NA	NA	NA	NA	NA	NA	NA	NA	NA	NA	NA	NA	NA	NA	NA	NA	NA	NA	NA	NA	NA	NA
Arl6	Arl6	NA	12.88027227	12.48240463	12.54332913	12.39881582	12.5098789	NA	11.95930287	NA	12.51315514	NA	NA	NA	NA	NA	12.73540159	NA	NA	NA	NA	NA	12.21531458	12.53382623	NA	12.63083492	NA	NA	NA	NA	12.87404959	NA	NA	NA	NA	NA	12.66639133	NA	NA	NA	NA	NA	NA	NA	NA	NA	NA	NA	NA
Arl6ip1	Arl6ip1	NA	NA	NA	NA	NA	NA	NA	NA	NA	NA	NA	NA	NA	NA	NA	NA	NA	NA	NA	NA	NA	NA	NA	NA	NA	NA	NA	NA	NA	NA	NA	NA	NA	NA	NA	NA	NA	NA	NA	NA	NA	NA	NA	NA	NA	NA	NA	NA
Arl6ip4	Arl6ip4	NA	14.37893321	14.05320321	14.21361823	14.21762073	14.29307145	NA	14.4520515	NA	14.417728	NA	NA	NA	NA	NA	13.98725833	NA	NA	NA	NA	NA	NA	NA	NA	NA	NA	NA	NA	NA	NA	NA	NA	NA	NA	NA	NA	NA	NA	NA	NA	NA	NA	NA	NA	NA	NA	NA	NA
Arl6ip5	Arl6ip5	15.74904177	18.9745715	19.11687243	18.94248282	18.88023774	19.110997	15.30002022	19.09439694	15.73990406	19.07546071	15.36861888	15.34596602	15.69176464	15.69717186	15.30046326	18.96702858	15.92632993	15.4082414	15.86711914	15.00969305	NA	15.94230364	16.09352505	15.82302476	15.69698208	15.41840937	15.99580322	16.27264611	15.80837349	15.81792531	15.04661247	15.42354928	15.64334045	15.50476314	14.57652568	15.90061784	14.43860995	14.8416184	14.84903363	17.4071057	16.46538181	14.49928174	17.34018002	14.26454134	13.84283121	15.70819531	14.70437779	14.88729414
Arl8a;Arl8b	Arl8a	NA	13.57127862	13.58157722	12.91367108	13.47936346	13.77979116	NA	13.69964836	NA	NA	NA	NA	NA	NA	NA	NA	NA	NA	NA	NA	NA	NA	NA	NA	NA	NA	NA	NA	NA	NA	NA	NA	NA	NA	NA	NA	NA	NA	NA	14.19886704	NA	NA	13.45789384	NA	NA	NA	NA	NA
Arl8b	Arl8b	NA	NA	NA	NA	NA	NA	NA	NA	NA	NA	NA	NA	NA	NA	NA	NA	NA	NA	NA	NA	14.03538335	NA	NA	NA	NA	NA	NA	NA	NA	NA	NA	NA	NA	NA	NA	NA	NA	NA	NA	NA	NA	NA	NA	NA	NA	NA	NA	NA
Armc1	Armc1	NA	12.87093105	12.47409376	12.52883988	12.8129915	12.77821885	NA	12.83894586	NA	12.89394612	NA	NA	NA	NA	NA	NA	NA	NA	NA	NA	NA	NA	NA	NA	NA	NA	NA	NA	NA	NA	NA	NA	NA	NA	NA	NA	NA	NA	NA	12.53572493	NA	NA	NA	NA	NA	NA	NA	NA
Armc6	Armc6	NA	15.18869619	15.26279779	15.39772542	15.21742775	15.12716461	NA	15.2425543	NA	15.18857199	12.45986472	NA	NA	NA	NA	15.38170494	11.0011412	13.72117468	13.38503473	NA	NA	13.72505019	13.76762727	14.03410668	13.8108919	NA	13.27692178	13.57203441	NA	13.8497426	NA	NA	NA	NA	NA	13.88785009	NA	NA	NA	15.11598511	NA	NA	14.82236489	NA	NA	NA	NA	NA
Armc8	Armc8	NA	14.04090451	14.2000131	14.08665585	14.1229399	14.0107711	NA	13.96234261	NA	14.04748014	NA	NA	NA	NA	NA	14.13310112	NA	NA	NA	NA	NA	NA	NA	NA	NA	NA	NA	NA	NA	NA	NA	NA	NA	NA	NA	NA	NA	NA	NA	NA	NA	NA	NA	NA	NA	NA	NA	NA
Armcx1	Armcx1	NA	12.98847159	13.47204002	13.33503924	13.53494673	13.19938333	NA	13.05018607	NA	12.99099867	12.62809462	NA	NA	NA	NA	13.22853949	NA	NA	NA	NA	NA	NA	NA	NA	NA	NA	NA	NA	NA	NA	NA	NA	NA	NA	NA	NA	NA	NA	NA	NA	NA	NA	NA	NA	NA	NA	NA	NA
Armcx2	Armcx2	NA	14.99829778	14.53028949	14.59704532	14.7146328	14.76469564	NA	14.93852575	NA	14.9670692	NA	NA	NA	NA	NA	14.59030581	NA	13.69801006	13.29207714	NA	NA	13.9492431	13.60339453	13.58498598	13.82821584	NA	13.5121849	13.3473307	NA	13.72210309	NA	NA	NA	NA	NA	13.64033533	NA	NA	NA	14.5672417	NA	NA	14.96702304	NA	NA	NA	NA	NA
Armcx3	Armcx3	NA	15.05840687	15.18384152	15.16989314	15.31863436	15.37918201	NA	15.24415135	NA	15.26191384	NA	NA	NA	NA	NA	15.06657704	NA	NA	NA	NA	NA	NA	NA	NA	NA	NA	NA	NA	NA	NA	NA	NA	NA	NA	NA	NA	NA	NA	NA	13.03105454	NA	NA	13.4897977	NA	NA	NA	NA	NA
Armcx5	Armcx5	NA	13.03122088	13.13720544	13.27551565	13.30288062	13.24424918	NA	13.05515381	NA	13.22094355	NA	NA	NA	NA	NA	13.47170165	NA	NA	NA	NA	NA	NA	NA	NA	NA	NA	NA	NA	NA	NA	NA	NA	NA	NA	NA	NA	NA	NA	NA	NA	NA	NA	NA	NA	NA	NA	NA	NA
Armh3	Armh3	NA	NA	NA	NA	NA	NA	NA	NA	NA	NA	NA	NA	NA	NA	NA	NA	NA	NA	NA	NA	NA	NA	NA	NA	NA	NA	NA	NA	NA	NA	NA	NA	NA	NA	NA	NA	NA	NA	NA	NA	NA	NA	NA	NA	NA	NA	NA	NA
Arpc1a	Arpc1a	NA	NA	13.68711319	13.90389126	NA	14.16128937	NA	14.15599615	NA	NA	NA	NA	NA	NA	NA	13.88925678	NA	NA	NA	NA	14.8053761	NA	NA	NA	NA	NA	NA	NA	NA	NA	NA	NA	NA	NA	NA	NA	NA	NA	NA	15.06283345	NA	NA	14.73906284	NA	NA	NA	NA	NA
Arpc1b	Arpc1b	13.4733935	17.0612484	16.61416824	16.86690842	16.65990396	16.75595788	13.65617048	16.94543321	13.57613301	17.10301607	13.34869958	13.69266053	13.64638983	13.57416643	13.49369491	16.70277104	13.92044133	15.43064845	15.47639988	NA	NA	15.83340339	15.77011788	15.3756304	15.51339015	NA	15.40695463	15.93999389	NA	15.80899908	NA	NA	NA	NA	NA	15.56715897	NA	NA	NA	15.70934839	NA	NA	16.00821509	NA	NA	NA	NA	NA
Arpc2	Arpc2	13.84468781	17.37683212	16.83349056	17.01604719	16.3276925	17.21675376	13.3266021	17.0736246	13.65045314	17.25916911	13.46223692	13.57070511	13.38721	13.64171043	13.12908723	16.87283099	13.87235746	14.58659602	14.78655557	NA	15.03625519	14.66171217	15.1483269	15.38134438	15.25661755	12.13558425	14.14410389	15.09198745	12.31095637	14.634983	NA	11.37615796	NA	11.00542806	NA	15.36131793	NA	NA	11.23817781	16.69158416	12.54511169	12.55940577	16.30820774	12.4598491	NA	12.21019341	12.84213817	12.42079449
Arpc3	Arpc3	NA	13.6837475	13.82334682	13.4611096	13.75409186	14.0401735	NA	13.7832288	NA	13.70056445	NA	NA	NA	NA	NA	13.85255324	NA	NA	NA	NA	NA	NA	NA	NA	NA	NA	NA	NA	NA	NA	NA	NA	NA	NA	NA	NA	NA	NA	NA	12.82371241	NA	NA	11.75166759	NA	NA	NA	NA	NA
Arpc4	Arpc4	NA	13.51602189	13.34574881	13.3125983	13.22779528	13.63233073	NA	13.67627474	NA	13.65526202	NA	NA	NA	NA	NA	13.42864021	NA	NA	10.8667921	NA	NA	11.19780029	11.54714999	NA	NA	NA	NA	NA	NA	NA	NA	10.75478182	NA	NA	NA	11.07271546	NA	NA	10.56343636	13.27105825	12.69966613	12.15247314	13.55146226	11.97336415	12.57198372	11.81677168	12.50440219	NA
Arpc5	Arpc5	11.65735418	16.23257467	15.81753611	15.86831586	15.96948573	16.39628346	NA	16.34700645	NA	16.47108639	11.92908823	12.14838125	11.89301327	12.2791027	12.5526691	15.9042528	NA	13.35942014	13.72872834	NA	NA	13.88390333	14.05188016	13.60547952	13.89423041	NA	13.7753325	14.03434332	NA	14.25881628	NA	NA	NA	NA	NA	14.18842658	NA	NA	NA	15.51953504	NA	NA	15.92540246	NA	NA	NA	NA	NA
Arpc5l	Arpc5l	NA	13.10449286	13.41241668	12.61682108	12.60377278	13.10203958	NA	13.74016103	NA	13.65774855	NA	NA	NA	NA	NA	12.92658649	NA	NA	NA	NA	NA	NA	NA	NA	NA	NA	NA	NA	NA	NA	NA	NA	NA	NA	NA	NA	NA	NA	NA	13.47752488	NA	NA	12.46596171	NA	NA	NA	NA	NA
Arpin	Arpin	13.8341304	17.3848595	16.99916941	16.91409688	16.92663237	17.27078958	13.78608441	17.42961871	14.29219641	17.33556041	14.04869655	13.89435606	14.2191052	14.10516786	13.93910268	17.0877668	14.12081479	15.36694576	15.59980917	NA	NA	15.77305186	15.54842141	15.35847408	15.20926555	NA	15.51346763	15.58768731	NA	15.55461526	NA	NA	NA	NA	NA	15.48057539	NA	NA	NA	17.24284898	NA	NA	17.28028648	NA	NA	NA	NA	NA
Arpp19	Arpp19	NA	15.52532362	14.93992559	15.00782263	15.17653261	15.55221297	NA	15.56553012	NA	15.31960348	NA	NA	NA	NA	NA	15.04353341	NA	14.08382002	14.63905802	NA	NA	14.94326113	14.44735448	14.00260408	13.92813896	NA	14.55242294	14.5733099	NA	14.84034029	NA	NA	NA	NA	NA	14.80566831	NA	NA	NA	15.28584461	NA	NA	15.88331459	NA	NA	NA	NA	NA
Arpp19;Ensa	Arpp19	NA	NA	15.90245991	15.60282353	15.17916656	16.00483931	NA	15.73624072	NA	15.67974673	NA	NA	NA	NA	NA	NA	NA	12.71103022	13.66498053	NA	NA	13.46877675	13.70619381	13.94891471	13.31027195	NA	13.35080109	13.12970964	NA	13.78022191	NA	NA	NA	NA	NA	13.7874945	NA	NA	NA	15.42434018	NA	NA	15.09478286	NA	NA	NA	NA	NA
Arpp21	Arpp21	NA	16.34825598	16.23304245	16.12421221	15.76261782	16.1859927	NA	16.21263951	NA	16.42665998	NA	NA	NA	NA	NA	16.61672406	NA	NA	NA	NA	NA	NA	NA	NA	NA	NA	NA	NA	NA	NA	NA	NA	NA	NA	NA	NA	NA	NA	NA	NA	NA	NA	NA	NA	NA	NA	NA	NA
Arrb1	Arrb1	NA	NA	11.96735957	11.4414814	11.73929119	12.50705626	NA	NA	NA	NA	NA	NA	NA	NA	NA	NA	NA	NA	NA	NA	NA	NA	NA	NA	NA	NA	NA	NA	NA	NA	NA	NA	NA	NA	NA	NA	NA	NA	NA	11.59549993	NA	NA	NA	NA	NA	NA	NA	NA
Arrb2	Arrb2	NA	16.20155749	16.12349342	16.08186944	16.14946152	16.00001835	NA	16.22910454	NA	16.12893835	NA	NA	NA	NA	NA	16.09096914	NA	14.00329628	13.86856877	NA	NA	14.2528356	13.25190074	12.86614874	13.32375584	NA	13.05823056	13.44257939	NA	14.19333162	NA	NA	NA	NA	NA	13.44652536	NA	NA	NA	14.77374923	NA	NA	14.62747166	NA	NA	NA	NA	NA
Arvcf	Arvcf	11.55589283	NA	NA	NA	NA	NA	11.37418638	NA	NA	NA	NA	NA	NA	11.74571634	NA	NA	NA	NA	NA	NA	NA	NA	NA	NA	NA	NA	NA	NA	NA	NA	NA	NA	NA	NA	NA	NA	NA	NA	NA	14.37364229	14.73244305	NA	14.28644516	14.69155815	NA	NA	NA	15.43786583
As3mt	As3mt	14.98200165	14.43017012	14.33210757	14.37937006	14.24890603	14.40437443	15.00389632	14.46414469	14.71269841	14.39245268	14.627627	14.97727468	14.77748067	14.79124259	14.82929453	14.33631892	14.72738028	12.8533271	13.12943919	NA	NA	12.53611335	13.17409694	12.49417934	12.95821594	NA	13.08433007	13.2652004	NA	13.34095494	NA	NA	NA	NA	NA	13.49630795	NA	10.51359931	10.54667264	14.15655867	NA	12.26446039	14.10530161	11.65426487	NA	NA	11.46738901	11.81127762
Asap1	Asap1	13.44373938	17.9781868	18.03170593	18.11358893	17.84236408	17.97378955	13.64039435	17.96979024	13.7430864	17.96577344	13.69227517	13.77938063	13.42857971	14.1791923	13.63539864	18.05859265	14.15047211	15.8012433	15.91194629	NA	NA	15.86263567	15.92466598	16.02011182	16.02642605	NA	15.81625396	15.81512313	NA	15.97873053	NA	NA	NA	NA	NA	15.96744973	NA	NA	NA	17.72580145	12.86196871	13.11790965	17.72104004	13.22994304	12.92036282	13.20251989	12.90154468	13.36562593
Asap1;Asap2	Asap1	12.68955033	14.93463516	14.69442396	15.23647459	14.89401246	15.28755007	NA	14.76536848	NA	15.24567563	NA	NA	NA	NA	12.99049757	14.91779299	NA	NA	NA	NA	NA	NA	NA	NA	NA	NA	NA	NA	NA	NA	NA	NA	NA	NA	NA	NA	NA	NA	NA	15.70813395	NA	NA	15.80822012	NA	NA	NA	NA	NA
Asap2	Asap2	11.30974349	13.16883144	13.32945966	13.38781494	13.11839778	13.51858656	NA	NA	11.02538876	13.27725426	11.72576671	NA	NA	NA	NA	13.75134956	NA	NA	NA	NA	NA	NA	NA	NA	NA	NA	NA	NA	NA	NA	NA	NA	NA	NA	NA	NA	NA	NA	NA	13.55100827	NA	NA	13.8632262	NA	NA	NA	NA	NA
Asb1	Asb1	NA	NA	NA	NA	NA	NA	NA	NA	NA	NA	NA	NA	NA	NA	NA	NA	NA	NA	NA	NA	NA	NA	NA	NA	NA	NA	NA	NA	NA	NA	NA	NA	NA	NA	NA	NA	NA	NA	NA	13.65430037	NA	NA	13.43919457	NA	NA	NA	NA	NA
Ascc1	Ascc1	NA	13.33629255	13.40505234	13.08267855	12.99665897	13.84401549	NA	13.25864092	NA	13.30173871	NA	NA	NA	NA	NA	13.55580951	NA	NA	NA	NA	NA	NA	NA	NA	NA	NA	NA	NA	NA	NA	NA	NA	NA	NA	NA	NA	NA	NA	NA	NA	NA	NA	NA	NA	NA	NA	NA	NA
Ascc3	Ascc3	NA	13.76478749	14.32358341	13.95940777	14.3055991	13.97106548	NA	14.13817809	NA	13.89201291	NA	NA	NA	NA	NA	14.24818456	NA	NA	NA	NA	NA	NA	NA	NA	NA	NA	NA	NA	NA	NA	NA	NA	NA	NA	NA	NA	NA	NA	NA	NA	NA	NA	NA	NA	NA	NA	NA	NA
Asic1	Asic1	NA	14.45612919	14.69054521	14.54738335	14.59199532	14.48741632	NA	14.44832237	NA	14.36152693	NA	NA	NA	NA	NA	14.71541359	NA	NA	NA	NA	NA	NA	NA	NA	NA	NA	NA	NA	NA	NA	NA	NA	NA	NA	NA	NA	NA	NA	NA	NA	NA	NA	NA	NA	NA	NA	NA	NA
Asic2	Asic2	NA	NA	NA	NA	NA	NA	NA	13.70152307	NA	13.82934616	NA	NA	NA	NA	NA	NA	NA	NA	NA	NA	NA	NA	NA	NA	NA	NA	NA	NA	NA	NA	NA	NA	NA	NA	NA	NA	NA	NA	NA	NA	NA	NA	NA	NA	NA	NA	NA	NA
Asl	Asl	13.10744509	15.36220639	15.3309885	15.50717969	15.12465315	15.26419477	13.19921551	15.25361597	13.15621195	15.41121268	13.14349244	13.0829585	13.85973762	13.79582733	13.12398201	15.1674441	12.68025707	13.73361593	14.14454527	NA	NA	14.21778373	14.29794902	13.81688403	13.90743802	NA	14.21580074	14.08732913	NA	14.12166485	NA	NA	NA	NA	NA	14.2094843	NA	NA	NA	15.26042774	NA	NA	15.13713734	NA	NA	NA	NA	NA
Asns	Asns	NA	14.51524415	14.85845489	14.66584469	14.84407523	14.66311453	NA	14.69229223	NA	14.65669405	NA	NA	NA	NA	NA	14.8308923	NA	NA	NA	NA	NA	NA	NA	NA	NA	NA	NA	NA	NA	NA	NA	NA	NA	NA	NA	NA	NA	NA	NA	13.91583075	NA	NA	NA	NA	NA	NA	NA	NA
Aspa	Aspa	13.5219326	NA	NA	NA	NA	NA	13.07053901	NA	13.23296513	NA	13.01012614	13.32538549	13.22811832	13.0132641	13.10758503	NA	12.75274441	NA	NA	NA	NA	NA	NA	NA	NA	NA	NA	NA	NA	NA	NA	NA	NA	NA	NA	NA	NA	NA	NA	13.08796664	NA	NA	NA	NA	NA	NA	NA	NA
Asph	Asph	NA	13.21708982	12.16353961	NA	NA	13.15754116	NA	13.38776156	NA	13.09715152	NA	NA	NA	NA	NA	12.41087795	NA	NA	NA	NA	NA	NA	NA	NA	NA	NA	NA	NA	NA	NA	NA	NA	NA	NA	NA	NA	NA	NA	NA	NA	NA	NA	NA	NA	NA	NA	NA	NA
Aspn	Aspn	NA	NA	NA	NA	NA	NA	NA	NA	NA	NA	NA	NA	NA	NA	NA	NA	NA	NA	NA	NA	NA	NA	NA	NA	NA	NA	NA	NA	NA	NA	NA	NA	NA	NA	NA	11.44241483	NA	NA	NA	NA	NA	NA	NA	NA	NA	NA	NA	NA
Asprv1	Asprv1	NA	NA	NA	NA	NA	NA	NA	NA	NA	NA	NA	NA	NA	NA	NA	NA	NA	NA	NA	NA	NA	NA	NA	NA	NA	NA	NA	NA	NA	NA	NA	NA	NA	NA	NA	NA	NA	NA	NA	NA	NA	NA	NA	NA	NA	NA	NA	NA
Aspscr1	Aspscr1	NA	16.14367998	16.20000773	16.23211915	16.181993	16.15561003	NA	16.10223582	NA	16.23935328	NA	NA	NA	NA	NA	16.10501432	NA	14.40730192	14.55288825	NA	NA	14.32222989	14.54175982	14.17615954	14.25403931	NA	14.37256698	14.63652277	NA	14.52830179	NA	NA	NA	NA	NA	14.44188523	NA	NA	NA	15.59678512	NA	NA	15.73365853	NA	NA	NA	NA	NA
Asrgl1	Asrgl1	15.03191805	15.22901021	15.41321313	15.13263788	15.40861302	15.18141239	15.27568158	15.43226285	15.27724067	15.5044713	15.23211178	15.38119553	15.40103836	15.06984402	15.27271058	15.275089	14.94013847	14.14500321	14.15772588	NA	NA	14.35062846	13.64063864	13.7725517	13.60174487	NA	14.31613782	14.32659177	NA	14.08210745	NA	NA	NA	NA	NA	14.02975309	NA	NA	NA	15.48716412	13.79739104	13.77568268	15.31574663	13.66460077	13.77337853	13.563654	14.13735048	13.9692426
Ass1	Ass1	12.97054192	15.18166385	14.64410272	14.6412557	14.71938996	15.0456385	12.43033053	15.09165615	12.535589	15.08949883	12.39083608	11.86077311	11.51595332	13.05499345	NA	14.71800021	12.3885658	14.03100371	14.28849833	12.19872428	13.15735019	14.63414403	14.34782843	14.05198145	14.0991423	12.62669248	14.18698478	14.53651065	11.91903617	14.40318062	NA	NA	NA	NA	12.05042512	14.19958057	NA	11.78326333	NA	14.55773533	NA	NA	14.52533496	NA	NA	NA	NA	NA
Astn1	Astn1	NA	13.34030662	13.3624143	13.26482676	12.80246727	13.35726758	NA	13.38896696	NA	13.35968331	NA	NA	NA	NA	NA	13.2831487	NA	NA	NA	NA	NA	NA	NA	NA	NA	NA	NA	NA	NA	NA	NA	NA	NA	NA	NA	NA	NA	NA	NA	12.53483435	NA	NA	12.6289194	NA	NA	NA	NA	NA
Asxl2	Asxl2	NA	11.39152823	12.58998346	NA	NA	NA	NA	11.50696703	NA	NA	NA	NA	NA	NA	NA	11.58491554	NA	NA	NA	NA	NA	NA	NA	NA	NA	NA	NA	NA	NA	NA	NA	NA	NA	NA	NA	NA	NA	NA	NA	NA	NA	NA	NA	NA	NA	NA	NA	NA
Atad1	Atad1	12.55439939	15.97708839	16.32114854	16.50011034	16.43762202	15.98565263	12.87351525	16.02687966	12.54412165	16.05160173	12.01127968	12.56674382	13.02457352	13.52493343	12.64843848	16.27725598	13.48675962	14.04722618	13.27187733	NA	11.20700211	13.29258047	13.06611611	12.19818103	13.12163874	NA	13.68609559	13.16914364	NA	13.51118436	NA	NA	NA	NA	NA	12.87018167	NA	NA	NA	15.29865607	NA	12.40876493	15.15701718	11.9707638	11.99638875	11.12974667	12.83348311	12.02735659
Atad2	Atad2	NA	NA	NA	NA	NA	NA	NA	NA	NA	NA	NA	NA	NA	NA	NA	NA	NA	NA	NA	NA	NA	NA	NA	NA	NA	NA	NA	NA	NA	NA	NA	NA	NA	NA	NA	NA	NA	NA	NA	NA	NA	NA	NA	NA	NA	NA	NA	NA
Atad3	Atad3	NA	14.00700855	13.85634451	NA	14.2831045	14.33953669	NA	14.36934655	NA	NA	NA	NA	NA	NA	NA	14.2906934	NA	NA	NA	NA	NA	NA	NA	NA	NA	NA	NA	NA	NA	NA	NA	NA	NA	NA	NA	NA	NA	NA	NA	13.31828472	NA	NA	NA	NA	NA	NA	NA	NA
Atcay	Atcay	NA	NA	NA	NA	NA	NA	NA	NA	NA	NA	NA	NA	NA	NA	NA	NA	NA	NA	NA	NA	NA	NA	NA	NA	NA	NA	NA	NA	NA	NA	NA	NA	NA	NA	NA	NA	NA	NA	NA	NA	NA	NA	NA	NA	NA	NA	NA	NA
Ate1	Ate1	NA	13.5219005	13.24268489	13.06342801	13.22158973	12.92968595	NA	13.47730293	NA	13.41325425	NA	NA	NA	NA	NA	12.92727612	NA	NA	NA	NA	NA	NA	NA	NA	NA	NA	NA	NA	NA	NA	NA	NA	NA	NA	NA	NA	NA	NA	NA	NA	NA	NA	12.53005757	NA	NA	NA	NA	NA
Atf2	Atf2	NA	14.1786821	14.0075846	13.64064352	14.06761283	14.26549883	NA	14.26371089	NA	14.22722203	NA	NA	NA	NA	NA	14.09298933	NA	NA	NA	NA	NA	NA	NA	NA	NA	NA	NA	NA	NA	NA	NA	NA	NA	NA	NA	NA	NA	NA	NA	NA	NA	NA	NA	NA	NA	NA	NA	NA
Atf2;Atf7	Atf2	NA	14.51703516	14.34523576	14.28919244	13.95911201	14.47522939	NA	14.58911775	NA	14.72057515	NA	NA	NA	NA	NA	14.2495021	NA	NA	NA	NA	NA	NA	NA	NA	NA	NA	NA	NA	NA	NA	NA	NA	NA	NA	NA	NA	NA	NA	NA	NA	NA	NA	NA	NA	NA	NA	NA	NA
Atf6b	Atf6b	NA	NA	NA	NA	NA	NA	NA	NA	NA	NA	NA	NA	NA	NA	NA	NA	NA	NA	NA	NA	NA	NA	NA	NA	NA	NA	NA	14.88355973	NA	15.30622549	NA	NA	NA	NA	NA	14.81418689	NA	NA	NA	NA	NA	NA	NA	NA	NA	NA	NA	NA
Atf7	Atf7	NA	12.15784901	12.35518589	12.28388995	12.20763972	12.70252336	NA	12.75787749	NA	12.51483731	NA	NA	NA	NA	NA	12.55295002	NA	NA	NA	NA	NA	NA	NA	NA	NA	NA	NA	NA	NA	NA	NA	NA	NA	NA	NA	NA	NA	NA	NA	NA	NA	NA	NA	NA	NA	NA	NA	NA
Atf7ip	Atf7ip	NA	13.9281105	13.79464883	13.78785013	13.8419067	13.965796	NA	13.94669719	NA	13.86638938	NA	NA	NA	NA	NA	13.85204104	NA	NA	NA	NA	NA	NA	NA	NA	NA	NA	NA	NA	NA	NA	NA	NA	NA	NA	NA	NA	NA	NA	NA	NA	NA	NA	NA	NA	NA	NA	NA	NA
Atg13	Atg13	NA	12.07934144	NA	12.32337851	NA	NA	NA	NA	NA	NA	NA	NA	NA	NA	NA	12.58598827	NA	NA	NA	NA	NA	NA	NA	NA	NA	NA	NA	NA	NA	NA	NA	NA	NA	NA	NA	NA	NA	NA	NA	12.8113432	NA	NA	NA	NA	NA	NA	NA	NA
Atg16l1	Atg16l1	NA	13.76210064	13.39636379	13.5168674	13.43818653	13.70584919	NA	13.55588449	NA	13.656053	NA	NA	NA	NA	NA	13.88538371	NA	NA	12.60894781	NA	NA	12.78817386	12.12769776	11.98891541	12.43307942	NA	NA	NA	NA	NA	NA	NA	NA	NA	NA	12.33190503	NA	NA	NA	13.38985985	NA	NA	13.82757096	NA	NA	NA	NA	NA
Atg2a	Atg2a	NA	14.40570984	14.52725343	14.50237815	14.2924831	14.29469012	NA	14.48617754	NA	14.46252324	NA	NA	NA	NA	NA	14.46300881	NA	13.49305295	13.66386648	NA	NA	14.05034706	13.48631667	13.51139002	13.58823898	NA	14.35637442	13.99699122	NA	14.01541311	NA	NA	NA	NA	NA	13.54067846	NA	NA	NA	14.67486791	NA	NA	14.63683281	NA	NA	NA	NA	NA
Atg2a;Atg2b	Atg2a	NA	14.56146099	15.21403447	15.12952452	15.30322065	15.42826856	NA	14.94852237	NA	15.09477873	NA	NA	NA	NA	NA	15.2112229	NA	NA	13.42969441	NA	NA	13.28821723	13.76516176	13.37474065	13.09242186	NA	NA	13.29718855	NA	13.04379287	NA	NA	NA	NA	NA	13.26021095	NA	NA	NA	15.31943927	NA	NA	14.90340645	NA	NA	NA	NA	NA
Atg2b	Atg2b	12.52295002	16.57681827	16.71096428	16.7610291	16.66208125	16.533647	12.91442109	16.52352128	13.17193841	16.58197727	12.86887171	12.78519888	12.76139963	13.35114192	12.94038239	16.76584286	13.35465193	14.99220909	14.97866964	NA	NA	15.0269298	14.97894148	14.91171103	14.93172374	NA	15.18338581	15.06408365	NA	15.09990493	NA	NA	NA	NA	NA	14.94611626	NA	NA	NA	16.39411096	13.27365388	13.49581389	16.26574178	13.23773087	13.22042748	13.16981498	13.3243476	13.43484356
Atg3	Atg3	12.04793895	15.63700722	15.45791166	15.28526852	15.29953823	15.31906468	NA	15.45058517	11.39028032	15.34869664	NA	11.18438595	NA	11.42226843	NA	15.45418615	10.83270662	13.33532715	13.36244588	NA	NA	NA	13.14991206	13.27809081	13.1470534	NA	12.32729787	12.22514265	NA	13.65636266	NA	NA	NA	NA	NA	13.33263924	NA	NA	NA	14.40359448	NA	NA	14.57917937	NA	NA	NA	NA	NA
Atg4a	Atg4a	NA	14.7935129	14.85042093	14.80859226	14.71054605	14.89893519	NA	14.71756385	NA	14.79833677	NA	NA	NA	NA	NA	14.83986449	NA	NA	NA	NA	NA	NA	NA	NA	NA	NA	NA	NA	NA	NA	NA	NA	NA	NA	NA	NA	NA	NA	NA	NA	NA	NA	NA	NA	NA	NA	NA	NA
Atg4c	Atg4c	NA	NA	NA	NA	NA	NA	NA	NA	NA	NA	NA	NA	NA	NA	NA	NA	NA	NA	NA	NA	NA	NA	NA	NA	NA	NA	NA	NA	NA	NA	NA	NA	NA	NA	NA	NA	NA	NA	NA	12.34610693	NA	NA	12.02978281	NA	NA	NA	NA	NA
Atg4d	Atg4d	NA	NA	NA	NA	NA	NA	NA	NA	NA	NA	NA	NA	NA	NA	NA	NA	NA	NA	NA	NA	NA	NA	NA	NA	NA	NA	NA	NA	NA	NA	NA	NA	NA	NA	NA	NA	NA	NA	NA	NA	NA	NA	10.89451464	NA	NA	NA	NA	NA
Atic	Atic	NA	14.36505644	14.54861897	14.43587578	14.52840003	14.38518716	11.68550358	14.57284201	11.5840968	14.40419712	12.02357964	11.94025156	12.54704672	12.46631733	12.93611038	14.5201745	11.95134562	12.93139184	13.08794748	NA	NA	13.48461754	12.67329739	13.00982192	13.09045518	NA	13.17593077	13.37954514	NA	12.90855956	NA	NA	NA	NA	NA	13.11014075	NA	NA	NA	14.0334461	NA	NA	14.18641323	NA	NA	NA	NA	11.34314684
Atl1	Atl1	11.91309609	17.70461781	17.64710988	17.75428444	17.64706725	17.59338465	12.61950746	17.58814945	11.82053865	17.74363728	12.88619762	13.02269784	10.92395941	13.09767501	12.83255201	17.59396298	13.19093967	15.35995727	15.35111645	NA	NA	15.44328474	15.70511463	15.67099064	15.58269524	NA	14.69742118	15.36315053	NA	15.35949264	NA	NA	NA	NA	NA	15.6048686	NA	NA	NA	16.8713764	NA	12.89190385	16.71066565	12.39289424	11.36407222	12.50231615	13.48064938	12.73856616
Atl1;Atl3	Atl1	NA	16.610823	16.33876771	16.46867336	14.79503006	15.91783823	NA	15.94953037	NA	16.51961629	NA	NA	NA	NA	NA	16.45740653	NA	NA	NA	NA	NA	NA	NA	NA	NA	NA	NA	NA	NA	NA	NA	NA	NA	NA	NA	NA	NA	NA	NA	NA	NA	NA	NA	NA	NA	NA	NA	NA
Atl3	Atl3	NA	11.68827654	10.37973575	11.96238635	NA	NA	NA	12.46232333	NA	11.43402872	NA	NA	NA	NA	NA	NA	NA	NA	NA	NA	NA	NA	NA	NA	NA	NA	NA	NA	NA	NA	NA	NA	NA	NA	NA	NA	NA	NA	NA	NA	NA	NA	NA	NA	NA	NA	NA	NA
Atn1	Atn1	NA	13.31773945	13.44124187	13.27834835	13.42461253	13.32576834	NA	13.62489539	NA	13.36906793	NA	NA	NA	NA	NA	13.6920748	NA	NA	NA	NA	NA	NA	NA	NA	NA	NA	NA	NA	NA	NA	NA	NA	NA	NA	NA	NA	NA	NA	NA	NA	NA	NA	NA	NA	NA	NA	NA	NA
Atox1	Atox1	NA	12.41330794	NA	NA	NA	NA	NA	NA	NA	NA	NA	NA	NA	NA	NA	11.94570718	NA	NA	NA	NA	NA	NA	NA	NA	NA	NA	NA	NA	NA	NA	NA	NA	NA	NA	NA	NA	NA	NA	NA	NA	NA	NA	NA	NA	NA	NA	NA	NA
Atp11a	Atp11a	14.5802409	NA	NA	NA	NA	NA	14.59996513	NA	15.12699076	NA	14.27618985	NA	14.90942904	NA	14.69887827	NA	NA	14.39707294	13.55485262	NA	NA	13.9874772	14.07344705	NA	14.42381187	NA	14.22434843	NA	NA	13.69519566	NA	NA	NA	NA	13.81883179	14.09770296	NA	NA	NA	NA	NA	NA	NA	NA	NA	NA	NA	NA
Atp11b	Atp11b	NA	NA	NA	NA	NA	NA	NA	NA	NA	NA	NA	NA	NA	NA	NA	NA	NA	NA	NA	NA	NA	NA	NA	NA	NA	NA	NA	NA	NA	NA	NA	NA	NA	NA	NA	NA	NA	NA	NA	NA	NA	NA	NA	NA	NA	NA	NA	NA
Atp12a	Atp12a	NA	NA	NA	NA	NA	NA	NA	NA	NA	NA	NA	NA	NA	NA	NA	NA	NA	NA	NA	NA	NA	15.85875324	NA	NA	NA	NA	15.20031626	15.26954312	NA	15.45100178	NA	NA	NA	NA	NA	NA	NA	NA	NA	NA	NA	NA	NA	NA	NA	NA	NA	NA
Atp12a;Atp1a1;Atp1a2;Atp1a3;Atp1a4	Atp12a	NA	NA	NA	NA	NA	NA	NA	NA	NA	NA	NA	NA	NA	NA	NA	NA	NA	17.26799712	17.1897612	NA	NA	17.63186107	17.96669882	17.39173423	17.52251333	NA	17.52935246	17.47797025	NA	17.33924691	NA	NA	NA	NA	NA	17.68059852	NA	NA	NA	NA	NA	NA	NA	NA	NA	NA	NA	NA
Atp12a;Atp1a2;Atp1a3;Atp1a4	Atp12a	NA	NA	NA	NA	NA	NA	NA	NA	NA	NA	NA	NA	NA	NA	NA	NA	NA	15.41968701	15.50558829	NA	NA	15.26368367	15.52160044	15.3021141	15.35562295	NA	14.96981819	15.12799432	NA	15.03174427	NA	NA	NA	NA	NA	15.37485949	NA	NA	NA	NA	NA	NA	NA	NA	NA	NA	NA	NA
Atp13a1	Atp13a1	NA	14.6706824	14.57014484	14.64098584	14.71303876	14.64492944	NA	14.84344316	NA	14.76085269	NA	NA	NA	NA	NA	14.49890313	NA	NA	NA	NA	NA	NA	NA	NA	NA	NA	NA	NA	NA	NA	NA	NA	NA	NA	NA	NA	NA	NA	NA	13.24352498	NA	NA	NA	NA	NA	NA	NA	NA
Atp13a2	Atp13a2	NA	15.66234389	15.66467017	15.63369077	15.68324648	15.64847817	NA	15.71239298	NA	15.80323517	NA	NA	NA	NA	NA	15.69087353	NA	NA	NA	NA	NA	NA	NA	NA	NA	NA	NA	NA	NA	NA	NA	NA	NA	NA	NA	NA	NA	NA	NA	NA	NA	NA	NA	NA	NA	NA	NA	NA
Atp1a1	Atp1a1	14.28297992	17.7463487	17.75470878	17.88325056	17.8132486	17.63212514	14.34170441	17.65252158	14.31272643	17.69514129	14.28376629	14.19920179	14.12186508	14.3580969	14.24010836	17.85888857	14.35604433	18.11467939	17.98365995	13.77829978	13.37977082	17.86232354	17.94815313	17.9864559	18.11812169	13.29577525	17.86355504	18.14749578	13.989881	18.03590769	13.29622906	12.7067235	12.77920075	12.6644382	12.59123304	17.98579552	13.3698003	12.89622167	13.04356059	19.58844189	17.32666297	17.46928102	19.05102112	17.30270898	17.13968755	17.29174852	17.47056657	17.27935001
Atp1a1;Atp1a2	Atp1a1	13.95630763	17.23754432	17.51805099	17.51906426	17.17995943	17.24021448	14.68552987	17.28944243	14.26329318	17.09134568	14.43805641	14.39701642	13.61984208	14.34864202	14.11331036	17.28604691	14.18534499	NA	NA	NA	NA	14.90381715	15.68462524	16.18718141	16.02218009	NA	NA	NA	NA	NA	NA	NA	NA	NA	NA	14.35749949	NA	NA	NA	19.49551917	17.1803331	18.01633597	18.1322783	17.39223449	16.37273511	17.865306	17.8101547	17.84317716
Atp1a1;Atp1a2;Atp1a3	Atp1a1	15.07536465	18.08304615	18.25386467	18.31996785	18.26563454	18.09552942	14.89138113	18.11751604	14.84333562	18.06875463	15.07822584	14.84862331	14.75960634	14.99739999	14.89056776	18.35492782	15.06607396	17.27538619	17.00323114	NA	NA	17.09259932	17.09966579	17.47632969	17.20737433	NA	17.12658713	17.0646618	NA	17.03683223	NA	NA	NA	NA	NA	17.09055936	NA	NA	NA	20.71051834	19.72643633	20.15526339	19.98568134	19.90208166	19.33304541	20.05092936	19.97547212	19.8888323
Atp1a1;Atp1a2;Atp1a3;Atp1a4	Atp1a1	NA	NA	NA	NA	NA	NA	NA	NA	NA	NA	NA	NA	NA	NA	NA	NA	NA	16.52927393	16.58353764	NA	NA	16.64195585	16.89651883	17.09824985	16.95981449	NA	16.59358163	16.65245772	NA	16.56664383	NA	NA	NA	NA	NA	16.76506028	NA	NA	NA	21.7732212	NA	NA	20.67910039	NA	NA	NA	NA	NA
Atp1a1;Atp1a2;Atp1a3;Atp1a4;Atp4a	Atp1a1	NA	NA	NA	NA	NA	NA	NA	NA	NA	NA	NA	NA	NA	NA	NA	NA	NA	NA	NA	NA	NA	NA	NA	NA	NA	NA	NA	NA	NA	NA	NA	NA	NA	NA	NA	NA	NA	NA	NA	20.62915009	NA	NA	19.60904412	NA	NA	NA	NA	NA
Atp1a1;Atp1a2;Atp1a3;Atp4a	Atp1a1	NA	NA	NA	NA	NA	NA	NA	NA	NA	NA	NA	NA	NA	NA	NA	NA	NA	NA	NA	NA	NA	NA	NA	NA	NA	NA	NA	NA	NA	NA	NA	NA	NA	NA	NA	NA	NA	NA	NA	20.79475377	NA	NA	NA	NA	NA	NA	NA	NA
Atp1a1;Atp1a2;Atp1a4	Atp1a1	NA	NA	NA	NA	NA	NA	NA	NA	NA	NA	NA	NA	NA	NA	NA	NA	NA	14.480664	13.94100174	NA	NA	14.64714359	15.07117322	15.12512687	15.04500877	NA	NA	14.30683781	NA	13.71493235	NA	NA	NA	NA	NA	15.34096624	NA	NA	NA	18.40671573	NA	NA	17.82111999	NA	NA	NA	NA	NA
Atp1a2	Atp1a2	14.10689399	13.98866147	13.98763245	13.96931974	14.06048262	13.85006	13.87754604	13.97856895	14.20899543	13.85282555	13.93068811	14.01167378	14.03565438	13.81172417	14.06846191	13.76338426	13.61017952	13.91694209	13.6381313	NA	NA	13.57070752	13.165063	13.26001007	13.25530341	NA	13.78473128	13.97720396	NA	13.66775516	NA	NA	NA	NA	NA	13.43735598	NA	NA	NA	19.69683402	18.94644364	19.12673729	19.06202709	19.06781142	18.79375992	18.99091892	18.96091256	18.84104752
Atp1a2;Atp1a3	Atp1a2	14.4210133	NA	16.35194157	16.4097037	16.63478329	16.05735754	14.57784845	16.15390546	14.57073383	16.32933441	14.32803736	14.28134237	14.43117016	14.35999258	14.70801465	NA	14.42973102	14.84147098	14.72133955	NA	NA	14.52109124	14.55769703	14.26974034	14.42640236	NA	14.64649121	13.78030395	NA	14.66690635	NA	NA	NA	NA	NA	14.50397477	NA	NA	NA	21.14153342	20.11298464	20.29638685	NA	20.06226374	19.93647359	NA	20.40806851	NA
Atp1a2;Atp1a3;Atp1a4	Atp1a2	NA	NA	NA	NA	NA	NA	NA	NA	NA	NA	NA	NA	NA	NA	NA	NA	NA	NA	NA	NA	NA	NA	NA	NA	NA	NA	NA	NA	NA	NA	NA	NA	NA	NA	NA	NA	NA	NA	NA	21.85913891	NA	NA	21.23367116	NA	NA	NA	NA	NA
Atp1a3	Atp1a3	NA	15.42281261	15.37491157	15.4780866	15.48213323	15.40592692	10.81239393	15.38910098	NA	15.35627498	11.32125167	11.71355836	NA	NA	NA	15.44220403	NA	14.86684638	14.74029112	NA	NA	14.94147822	14.67959709	14.67477729	14.7314866	NA	14.93283912	14.7754875	NA	14.83671009	NA	NA	NA	NA	NA	14.77894105	NA	NA	NA	19.83774856	18.6989081	18.97871591	18.8398557	18.83122136	18.46561748	18.89524317	18.85870919	18.72779203
Atp1a4	Atp1a4	NA	NA	NA	NA	NA	NA	NA	NA	NA	NA	NA	NA	NA	NA	NA	NA	NA	NA	NA	NA	NA	NA	NA	12.78665557	NA	NA	NA	NA	NA	NA	NA	NA	NA	NA	NA	10.52215974	NA	NA	NA	13.45888077	NA	NA	NA	NA	NA	NA	NA	NA
Atp1b1	Atp1b1	11.92963568	13.14700611	12.79313859	13.22110981	13.81023735	13.17681014	11.30086159	13.24141098	11.38988404	13.00453905	11.97964312	NA	NA	10.83488184	12.03370862	12.68813698	NA	14.43048999	14.19263818	NA	NA	14.38573262	14.05650257	14.10797552	14.42990891	NA	13.9449352	14.05566137	NA	14.1683987	NA	NA	NA	NA	NA	14.0428712	NA	NA	NA	19.7410566	17.83746681	18.25817281	19.13094523	18.09707026	17.36615545	18.08874991	18.30963278	18.0536869
Atp1b2	Atp1b2	NA	NA	NA	NA	NA	NA	NA	NA	NA	NA	NA	NA	NA	NA	NA	NA	NA	NA	NA	NA	NA	NA	NA	NA	NA	NA	NA	NA	NA	NA	NA	NA	NA	NA	NA	NA	NA	NA	NA	17.13942553	15.18741503	15.54795243	15.646384	15.51936375	14.58561418	15.69713072	15.48345967	15.58860542
Atp1b3	Atp1b3	NA	NA	NA	NA	NA	NA	NA	NA	NA	NA	NA	NA	NA	NA	NA	NA	NA	NA	NA	NA	NA	NA	NA	NA	NA	NA	NA	NA	NA	NA	NA	NA	NA	NA	NA	NA	NA	NA	NA	13.57928577	NA	NA	13.39200286	NA	NA	NA	NA	NA
Atp2a1	Atp2a1	NA	NA	NA	NA	NA	NA	NA	NA	NA	NA	NA	NA	NA	NA	NA	NA	NA	NA	12.66688749	NA	NA	NA	NA	12.72459059	13.40901961	NA	NA	NA	NA	NA	NA	NA	NA	NA	NA	11.84152504	NA	NA	NA	NA	NA	NA	NA	NA	NA	NA	NA	NA
Atp2a1;Atp2a2	Atp2a1	NA	NA	NA	NA	NA	NA	NA	NA	NA	NA	NA	NA	NA	NA	NA	NA	NA	13.10527225	12.56079333	NA	NA	12.20467592	12.20876127	12.43201486	13.04272905	NA	13.43527637	12.51451283	NA	12.60974131	NA	NA	NA	NA	NA	12.05514309	NA	NA	NA	NA	NA	NA	NA	NA	NA	NA	NA	NA
Atp2a1;Atp2a2;Atp2a3	Atp2a1	NA	NA	NA	NA	NA	NA	NA	NA	NA	NA	NA	NA	NA	NA	NA	NA	NA	NA	NA	NA	NA	NA	NA	NA	NA	NA	NA	NA	NA	NA	NA	NA	NA	NA	NA	NA	NA	NA	NA	NA	NA	NA	NA	NA	NA	NA	NA	NA
Atp2a1;Atp2a3	Atp2a1	NA	NA	NA	NA	NA	NA	NA	NA	NA	NA	NA	NA	NA	NA	NA	NA	NA	NA	NA	NA	NA	NA	NA	NA	NA	NA	NA	NA	NA	NA	NA	NA	NA	NA	NA	NA	NA	NA	NA	NA	NA	NA	NA	NA	NA	NA	NA	NA
Atp2a2	Atp2a2	12.22335919	15.10445398	15.10579188	15.33078178	15.19957364	15.26955317	12.8711217	15.29856265	12.78026498	15.24693048	12.34965443	13.04852945	12.97716721	12.81836048	13.07964811	14.9130078	12.85691763	13.43544289	NA	NA	13.11700277	12.53907869	13.02583207	12.76552472	13.29158942	NA	NA	NA	12.39684715	NA	NA	NA	NA	11.7572541	NA	13.17078221	NA	NA	NA	16.03746413	14.78600221	15.07246997	15.47427415	14.81910434	14.66123181	14.82238659	15.0613103	15.0279888
Atp2a2;Atp2a3	Atp2a2	NA	NA	NA	NA	NA	NA	NA	NA	NA	NA	NA	NA	NA	NA	NA	NA	NA	NA	NA	NA	NA	NA	NA	NA	NA	NA	NA	NA	NA	NA	NA	NA	NA	NA	NA	NA	NA	NA	NA	NA	NA	NA	NA	NA	NA	NA	NA	NA
Atp2a3	Atp2a3	NA	13.15003918	12.97941269	13.22759188	NA	12.74512596	NA	NA	NA	NA	NA	NA	NA	NA	NA	NA	NA	NA	NA	NA	NA	NA	NA	NA	NA	NA	NA	NA	NA	NA	NA	NA	NA	NA	NA	NA	NA	NA	NA	NA	NA	NA	NA	NA	NA	NA	NA	NA
Atp2b1	Atp2b1	12.77240986	17.03692434	16.88773709	16.82315162	16.84579902	16.96545542	13.03794629	16.90866225	12.80715229	17.06268457	13.57055726	12.39895327	NA	13.05251908	13.33490521	16.81507013	13.31798684	13.83527615	14.14205855	NA	NA	14.11249299	13.99388804	14.12235488	13.97573501	NA	NA	14.33525481	NA	14.49189505	NA	NA	NA	NA	NA	14.12811574	NA	NA	NA	16.62399683	14.66205422	14.81081013	16.15118227	14.61296982	14.75846931	14.51679208	14.54316312	14.9523494
Atp2b1;Atp2b2	Atp2b1	12.73240701	17.38529071	17.31095916	17.27272051	17.10549672	17.3826707	13.10477728	17.38735752	13.21286871	17.40816565	13.07519667	12.94590284	NA	13.53424208	13.3135208	17.13193242	13.72140898	14.57381284	14.84598981	NA	NA	14.64465621	14.98279309	14.78822383	14.52983924	NA	14.40061264	14.92169685	NA	15.01223606	NA	NA	NA	NA	NA	15.04262553	NA	NA	NA	18.07870346	15.86625988	16.31954374	17.75144727	16.23753482	15.74534081	16.0642864	16.15842787	NA
Atp2b1;Atp2b2;Atp2b4	Atp2b1	13.79322735	17.45060103	17.49487345	17.56934448	17.57461659	17.42735432	NA	17.28663413	13.9535599	17.46899032	14.07694083	NA	13.75835857	13.78976796	14.00810468	17.5277369	14.04050378	14.50853621	14.82758714	NA	NA	14.68519717	14.46295024	14.61325089	14.70567677	NA	14.62120648	14.59094662	NA	14.85118657	NA	NA	NA	NA	NA	14.27152118	NA	NA	NA	18.06616197	16.01937302	16.34610836	17.7118559	15.86601284	16.02963771	16.04123427	16.10502091	15.90472357
Atp2b1;Atp2b4	Atp2b1	14.11363221	17.31942136	17.31327534	17.37428882	17.29679721	17.36913705	14.81814136	17.4922667	14.03162052	17.46103041	14.58871965	14.1705409	14.22053935	14.16989938	14.17305428	17.4184097	14.12356935	13.75750988	13.90550723	NA	NA	14.06562575	13.90147172	14.15016173	13.75610962	NA	13.55995425	13.37809802	NA	14.23050217	NA	NA	NA	NA	NA	14.24152338	NA	NA	NA	16.97713285	14.4565849	14.71470645	16.81906924	14.37360722	14.28835254	14.60183087	14.88077377	14.824141
Atp2b2	Atp2b2	NA	15.3688462	15.442544	15.45704582	15.42303145	15.30178242	NA	15.38725749	11.25176642	15.30971365	12.79937675	NA	12.34041205	11.67011624	NA	15.38367309	12.02695909	14.34734184	14.63136618	NA	NA	14.50688642	14.40198601	14.34532853	14.1681279	NA	14.64880516	14.64538593	NA	14.64248466	NA	NA	NA	NA	NA	14.19739117	NA	NA	NA	17.46324828	15.714497	15.82201727	17.20060646	15.67566311	15.82652916	15.60261189	15.71354089	15.55073113
Atp2b4	Atp2b4	14.39773291	16.3269161	16.28380643	16.2141351	16.21565008	16.45712594	14.33436882	16.44001949	14.2546984	16.34779295	14.62924585	14.32113647	14.11885226	14.12952143	14.23899371	16.19021936	14.0782088	16.13215106	16.65257979	12.58912165	12.4925943	16.48427453	16.57058001	16.29381912	16.40376826	12.5108719	16.31228041	16.22687352	12.39042282	16.59811044	11.93119535	11.98479796	NA	12.44388955	12.242242	16.61196879	12.56327361	NA	NA	17.13569476	14.03376907	14.26436393	17.06018501	14.1580196	14.18088199	14.03457621	14.04888319	14.22212191
Atp2c1	Atp2c1	NA	13.81138196	13.97602199	14.01352076	14.0192414	13.65677267	NA	13.57689927	NA	13.7049047	NA	NA	NA	NA	NA	13.87200513	NA	NA	NA	NA	NA	NA	NA	NA	NA	NA	NA	NA	NA	NA	NA	NA	NA	NA	NA	NA	NA	NA	NA	NA	NA	NA	NA	NA	NA	NA	NA	NA
Atp4a	Atp4a	NA	NA	NA	NA	NA	NA	NA	NA	NA	NA	NA	NA	NA	NA	NA	NA	NA	NA	NA	NA	NA	NA	NA	NA	NA	NA	NA	NA	NA	NA	NA	NA	NA	NA	NA	NA	NA	NA	NA	NA	NA	NA	NA	NA	NA	NA	NA	NA
Atp5f1a	Atp5f1a	15.35830106	19.19878749	18.99230031	19.12905364	19.0827538	19.19290245	15.07110048	19.16745767	15.09856279	19.16182972	15.17745978	15.08742984	14.97341168	15.20220994	15.02697205	19.07400181	15.20817302	17.30426977	17.0805411	13.37325876	16.50706921	17.23989178	17.25406162	17.23725071	17.19396181	13.36545258	17.08711267	17.31907674	13.49873574	17.14240714	13.16447024	12.85197237	13.13524868	13.29845637	13.27946561	17.28944169	13.17105279	12.91106112	12.78300527	19.71657931	16.8794847	16.91769259	19.0596473	17.09167006	16.73937297	16.88914218	16.79778199	16.70317533
Atp5f1b	Atp5f1b	15.16475599	17.71749221	17.14701222	17.9328741	17.72075258	17.40315874	14.96610947	17.45963642	14.85656578	17.64580747	14.93213614	14.77554818	14.99203786	14.91310541	14.94051886	17.09571923	14.79226102	14.55868753	14.29000479	12.27258018	15.49553035	14.02738881	14.19894453	13.86038152	14.22713972	12.77282047	14.00262516	13.74724147	12.50613776	14.05651713	12.46504061	12.33244451	12.48369498	12.555209	13.0878178	13.98321154	12.53533234	12.89770911	11.89254777	17.83498874	16.44204751	16.29099172	17.03394508	16.38737675	16.10710012	16.42096665	16.31730472	16.31380941
Atp5f1c	Atp5f1c	NA	13.60076923	13.23332999	13.85407901	13.40500346	13.34902718	NA	13.34705243	NA	13.68616785	NA	NA	NA	NA	NA	13.16060051	NA	NA	NA	NA	NA	NA	NA	NA	NA	NA	NA	NA	NA	NA	NA	NA	NA	NA	NA	NA	NA	NA	NA	15.05057893	14.24962209	14.49659358	14.09156775	14.57535468	14.47632981	14.43767988	14.31176317	14.26502368
Atp5f1d	Atp5f1d	NA	14.14701362	13.36992445	NA	14.02835504	14.22965378	NA	14.09998543	NA	14.16770724	NA	NA	NA	NA	NA	14.12636359	NA	NA	NA	NA	12.19014876	NA	NA	NA	NA	NA	NA	NA	NA	NA	NA	NA	NA	NA	NA	NA	NA	NA	NA	13.26924359	NA	NA	12.57349335	NA	NA	NA	NA	NA
Atp5f1e	Atp5f1e	NA	NA	NA	NA	NA	NA	NA	NA	NA	NA	NA	NA	NA	NA	NA	NA	NA	NA	NA	NA	NA	NA	NA	NA	NA	NA	NA	NA	NA	NA	NA	NA	NA	NA	NA	NA	NA	NA	NA	13.83460931	NA	NA	NA	NA	NA	NA	NA	NA
Atp5if1	Atp5if1	NA	15.66115214	15.86283664	15.71427289	15.56909228	15.36221546	NA	16.13319477	NA	15.74989832	NA	NA	NA	NA	NA	14.9802983	NA	NA	NA	NA	NA	NA	NA	NA	NA	NA	NA	NA	NA	NA	NA	NA	NA	NA	NA	NA	NA	NA	NA	13.05622472	NA	NA	NA	NA	NA	NA	NA	NA
Atp5mc1;Atp5mc2;Atp5mc3	Atp5mc1	NA	NA	NA	NA	NA	NA	NA	NA	NA	NA	NA	NA	NA	NA	NA	NA	NA	NA	NA	NA	NA	NA	NA	NA	NA	NA	NA	NA	NA	NA	NA	NA	NA	NA	NA	NA	NA	NA	NA	NA	14.83817968	15.25242151	NA	14.74570058	NA	NA	NA	NA
Atp5mc2	Atp5mc2	NA	NA	NA	NA	14.68043645	NA	NA	NA	NA	NA	NA	NA	NA	NA	NA	NA	NA	NA	NA	NA	NA	NA	NA	NA	NA	NA	NA	NA	NA	NA	NA	NA	NA	NA	NA	NA	NA	NA	NA	NA	NA	NA	NA	NA	NA	NA	NA	NA
Atp5me	Atp5me	NA	12.89778875	12.43346026	12.55829155	13.25058711	12.88545044	NA	NA	NA	12.56061705	NA	NA	NA	NA	NA	NA	NA	NA	NA	NA	NA	NA	NA	NA	NA	NA	NA	NA	NA	NA	NA	NA	NA	NA	NA	NA	NA	NA	NA	16.76777065	14.95025515	14.95128471	16.25267652	NA	15.64716046	14.96255716	14.75115174	NA
Atp5mf	Atp5mf	NA	NA	NA	NA	NA	NA	NA	NA	NA	NA	NA	NA	NA	NA	NA	NA	NA	NA	NA	NA	NA	NA	NA	NA	NA	NA	NA	NA	NA	NA	NA	NA	NA	NA	NA	NA	NA	NA	NA	17.7989235	15.30548823	15.33919934	16.79700284	15.30972502	14.32817001	15.4191537	15.40029909	NA
Atp5mg	Atp5mg	NA	14.04135114	13.91605672	13.90827064	14.55259105	14.56254653	NA	14.46736992	NA	14.2632692	NA	NA	NA	NA	NA	13.58695704	NA	NA	NA	NA	NA	NA	NA	NA	NA	NA	NA	NA	NA	NA	NA	NA	NA	NA	NA	NA	NA	NA	NA	14.02338185	NA	NA	15.46673608	NA	NA	NA	NA	NA
Atp5mj	Atp5mj	NA	NA	NA	NA	NA	NA	NA	NA	NA	NA	NA	NA	NA	NA	NA	NA	NA	NA	NA	NA	NA	NA	NA	NA	NA	NA	NA	NA	NA	NA	NA	NA	NA	NA	NA	NA	NA	NA	NA	15.86541673	NA	NA	NA	NA	NA	NA	NA	NA
Atp5mk	Atp5mk	NA	NA	NA	NA	NA	NA	NA	NA	NA	NA	NA	NA	NA	NA	NA	NA	NA	NA	NA	NA	NA	NA	NA	NA	NA	NA	NA	NA	NA	NA	NA	NA	NA	NA	NA	NA	NA	NA	NA	14.64792493	NA	NA	NA	NA	NA	NA	NA	NA
Atp5pb	Atp5pb	NA	14.39186746	14.39110795	14.05094103	14.30141118	14.17050026	NA	14.38588958	NA	14.2617418	NA	NA	NA	NA	NA	14.21183326	NA	NA	NA	NA	NA	NA	NA	NA	NA	NA	NA	NA	NA	NA	NA	NA	NA	NA	NA	NA	NA	NA	NA	15.30486598	14.01753068	14.06712405	14.63094516	14.2176871	14.05748642	13.8337652	14.05001369	13.09425291
Atp5pd	Atp5pd	NA	15.60039108	15.23952785	15.24044621	15.32450016	15.48328451	NA	15.52113358	NA	15.5547787	NA	NA	NA	NA	NA	15.36512622	NA	NA	NA	NA	NA	NA	NA	NA	NA	NA	NA	NA	NA	NA	NA	NA	NA	NA	NA	NA	NA	NA	NA	14.4684285	14.48806843	13.72931469	13.76975294	13.75997344	12.89464359	12.95175786	13.0356961	13.57211245
Atp5pf	Atp5pf	11.14058696	15.42754442	15.09510381	15.09674795	15.20336736	15.46362726	11.63929096	15.30017805	NA	15.31711707	NA	NA	NA	NA	NA	15.29411821	NA	NA	NA	NA	NA	NA	NA	NA	NA	NA	NA	NA	NA	NA	NA	NA	NA	NA	NA	NA	NA	NA	NA	13.90479269	12.6508184	12.84135795	13.50508109	12.12897061	11.37063292	11.99149705	11.60242978	13.03516165
Atp5po	Atp5po	NA	NA	NA	NA	NA	NA	NA	NA	NA	NA	NA	NA	NA	NA	13.64832387	NA	NA	NA	NA	NA	NA	NA	NA	NA	NA	NA	NA	NA	NA	NA	NA	NA	NA	NA	NA	NA	NA	NA	NA	16.48054002	14.46275349	15.14607937	15.62306735	14.56915999	14.34005871	14.74463896	15.02503484	14.80428122
Atp6v0a1	Atp6v0a1	NA	NA	NA	NA	NA	NA	NA	NA	NA	NA	NA	NA	NA	NA	NA	NA	NA	NA	NA	NA	NA	NA	NA	NA	NA	NA	NA	NA	NA	NA	NA	NA	NA	NA	NA	NA	NA	NA	NA	17.05638788	15.59951563	16.1441989	16.32284267	15.84013626	14.92268265	15.77072728	15.8998889	16.10950182
Atp6v0d1	Atp6v0d1	NA	14.04687589	14.04396703	13.8765707	13.61154007	13.97388165	NA	14.21166154	NA	14.00825706	NA	NA	NA	NA	NA	14.13553474	NA	NA	NA	NA	12.35429071	NA	NA	NA	NA	NA	NA	NA	NA	NA	NA	NA	NA	NA	NA	NA	NA	NA	NA	15.52644631	13.33699985	13.5795752	14.78476713	13.4498859	12.99085384	13.74448726	14.06642578	13.64510948
Atp6v1a	Atp6v1a	14.13607196	17.80652593	17.96114002	17.99491431	17.7909309	17.72200268	14.07291427	17.70552106	14.44836682	17.89840719	14.35258551	14.34684749	14.19549655	14.48991282	14.28377644	17.82705109	14.43089231	16.37816658	16.72193529	12.16345451	12.28720832	16.50120952	16.44587498	16.58770781	16.5478676	11.64561858	16.41662767	16.61031654	12.53610635	16.51422449	12.26129286	11.96013799	NA	11.35995734	11.92935334	16.45247038	12.13956771	11.27211526	NA	18.54769988	14.82298693	14.87621018	18.48501499	15.065649	15.10315362	14.82114767	14.90501718	14.69154348
Atp6v1b1	Atp6v1b1	NA	NA	NA	NA	NA	NA	NA	NA	NA	NA	NA	NA	NA	NA	NA	NA	NA	NA	NA	NA	NA	NA	NA	NA	NA	NA	NA	NA	NA	NA	NA	NA	NA	NA	NA	NA	NA	NA	NA	NA	NA	NA	NA	NA	NA	NA	NA	NA
Atp6v1b2	Atp6v1b2	13.46013421	17.57249539	17.54554774	17.63645056	17.52333722	17.38757963	13.96105433	17.5084155	13.92289706	17.60262191	13.73729916	13.94693482	13.95634847	14.14696881	13.79103859	17.48973537	14.54787606	15.40558794	15.68096364	NA	13.4478907	15.73250501	15.88631662	15.73925491	15.71293114	NA	15.6238377	15.76885214	NA	15.74806506	11.26523135	NA	NA	11.46466821	NA	15.79076182	NA	NA	NA	17.30483776	14.64414373	14.58185487	17.28284042	14.58031684	14.7451691	14.49301393	14.37539985	14.43339016
Atp6v1c1	Atp6v1c1	NA	13.4896982	13.43006904	13.42478694	13.245048	13.41237949	NA	13.52169563	NA	13.13664861	NA	NA	NA	NA	NA	13.72627678	NA	NA	NA	NA	NA	NA	11.48365961	11.79724811	NA	NA	NA	NA	NA	NA	NA	NA	NA	NA	NA	12.16925171	NA	NA	NA	14.52090261	12.06197576	12.59236546	14.345574	12.90753889	NA	13.01512978	12.45826604	12.59867626
Atp6v1d	Atp6v1d	NA	12.39960638	NA	NA	NA	12.59771738	NA	13.89799667	NA	NA	NA	NA	NA	NA	NA	NA	NA	NA	NA	NA	NA	NA	NA	NA	NA	NA	NA	NA	NA	NA	NA	NA	NA	NA	NA	NA	NA	NA	NA	14.2400173	NA	NA	13.98488679	NA	NA	NA	NA	NA
Atp6v1e1	Atp6v1e1	NA	13.21961778	13.00980063	12.95451986	12.80190232	12.97152739	NA	13.19917388	NA	NA	NA	NA	NA	NA	NA	12.9984018	NA	NA	NA	NA	NA	NA	NA	NA	NA	NA	NA	NA	NA	NA	NA	NA	NA	NA	NA	NA	NA	NA	NA	14.8465089	12.55810221	12.39070487	14.86456953	12.94391169	NA	12.66555797	12.96864064	12.96230764
Atp6v1f	Atp6v1f	NA	14.19297712	14.09799675	13.90143978	13.82897768	14.50342679	NA	14.52061486	NA	14.01262353	NA	NA	NA	NA	NA	14.16482163	NA	NA	12.48832721	NA	NA	NA	11.25854248	11.57226442	NA	NA	NA	12.3150165	NA	NA	NA	NA	NA	NA	NA	11.06576616	NA	NA	NA	14.15952544	10.44067195	NA	14.32500718	12.2484109	NA	NA	11.12209028	11.67135088
Atp6v1h	Atp6v1h	10.65999589	15.28822184	15.20263753	15.50140267	15.21389126	15.22399422	11.87617158	15.33889077	11.84459201	15.37791563	10.9200625	11.09397869	11.87077697	12.32181256	11.75858135	15.41049624	12.18529359	14.62077178	14.0848003	NA	NA	14.53883454	14.21748699	14.30187902	14.06660571	NA	14.04901772	14.76841028	NA	14.44452084	NA	NA	NA	NA	NA	14.15280905	NA	NA	NA	16.42120117	14.0986329	14.50892246	16.42191959	14.40072027	14.44007448	14.06050268	14.34293463	14.44794464
Atp7a	Atp7a	NA	16.05170464	15.96597241	15.93394104	15.9711286	15.92214278	NA	16.00738497	NA	16.15031082	NA	NA	NA	NA	NA	16.04607655	NA	NA	NA	NA	NA	NA	NA	NA	NA	NA	NA	NA	NA	NA	NA	NA	NA	NA	NA	NA	NA	NA	NA	13.80294911	NA	NA	13.747791	NA	NA	NA	NA	NA
Atp8a1	Atp8a1	NA	14.86657153	14.96461311	15.00939287	14.80704478	14.82825603	NA	14.87771598	NA	14.86217077	NA	NA	NA	NA	NA	14.87929358	NA	13.58052056	13.90951545	NA	NA	13.71718485	13.65941914	13.5746636	13.71914533	NA	NA	13.44107145	NA	13.98099353	NA	NA	NA	NA	NA	13.52181602	NA	NA	NA	17.6049731	13.99002998	14.05800238	17.41414303	13.95091771	14.21696022	13.83778021	14.15250986	14.02912276
Atp8a1;Atp8a2	Atp8a1	NA	NA	14.75950853	14.5962946	14.73516991	14.15673884	NA	14.20863827	NA	14.31257102	NA	NA	NA	NA	NA	14.51695574	NA	NA	NA	NA	NA	NA	NA	NA	NA	NA	NA	NA	NA	NA	NA	NA	NA	NA	NA	NA	NA	NA	NA	15.5718889	13.39637734	13.13134415	15.1884034	NA	13.07508968	12.81164763	12.97259932	13.03862068
Atp8a2	Atp8a2	NA	13.78558059	13.93827897	14.02725291	13.97148878	13.8164735	NA	13.9587778	NA	13.82104767	NA	NA	NA	NA	NA	14.16035743	NA	NA	NA	NA	NA	NA	NA	NA	NA	NA	NA	NA	NA	NA	NA	NA	NA	NA	NA	NA	NA	NA	NA	13.22374328	NA	NA	13.21900279	NA	NA	NA	NA	NA
Atp9a	Atp9a	NA	15.4319034	15.64026973	15.67736095	15.57690592	15.52628489	NA	15.51150516	NA	15.49111973	NA	NA	NA	NA	NA	15.59110575	NA	12.93276196	13.03231091	NA	NA	12.56502486	12.40522504	12.50267377	12.65766128	NA	NA	12.69345521	NA	NA	NA	NA	NA	NA	NA	12.7274745	NA	NA	NA	14.36395489	11.73842504	9.864592015	14.31533841	10.96369528	NA	11.8438169	11.49765875	10.83260047
Atpaf1	Atpaf1	NA	14.80642107	14.91878961	14.92475177	14.80107716	14.75174921	NA	14.86590023	NA	14.93931713	NA	NA	NA	NA	NA	14.89583309	NA	NA	NA	NA	NA	NA	11.858288	NA	NA	NA	NA	NA	NA	NA	NA	NA	NA	NA	NA	11.81782708	NA	NA	NA	15.48786242	NA	NA	15.21838883	NA	NA	NA	NA	NA
Atr	Atr	NA	14.23376673	14.58697641	14.37942034	14.27477801	14.4120256	NA	14.62771021	NA	14.33839137	NA	NA	NA	NA	NA	14.58622344	NA	12.43434414	11.99387246	NA	NA	12.78659636	12.41813196	NA	12.93709975	NA	NA	12.50944348	NA	12.05106616	NA	NA	NA	NA	NA	12.41129912	NA	NA	NA	NA	NA	NA	NA	NA	NA	NA	NA	NA
Atrip	Atrip	NA	13.41455243	13.4085189	13.41943982	13.39975595	13.47875424	NA	13.36553329	NA	13.22477385	NA	NA	NA	NA	NA	13.56036185	NA	NA	NA	NA	NA	NA	NA	NA	NA	NA	NA	NA	NA	NA	NA	NA	NA	NA	NA	NA	NA	NA	NA	NA	NA	NA	NA	NA	NA	NA	NA	NA
Atrx	Atrx	13.34936167	17.16326329	17.13050154	17.24449192	17.4335263	17.35677129	13.30179878	17.24030768	13.49801182	17.29483879	13.02729038	13.36079919	13.04536534	13.14335323	13.19288061	17.21642189	13.04007546	NA	NA	NA	NA	NA	NA	NA	NA	NA	NA	NA	NA	NA	NA	NA	NA	NA	NA	NA	NA	NA	NA	NA	NA	NA	NA	NA	NA	NA	NA	NA
Atxn1	Atxn1	NA	15.60120118	15.34153884	15.32744174	15.4304861	15.45725795	NA	15.52526728	NA	15.62242075	NA	NA	NA	NA	NA	15.47213305	NA	NA	NA	NA	NA	NA	NA	NA	NA	NA	NA	NA	NA	NA	NA	NA	NA	NA	NA	NA	NA	NA	NA	NA	NA	NA	NA	NA	NA	NA	NA	NA
Atxn10	Atxn10	NA	15.79721427	15.93753593	15.89342797	15.84006298	15.75917966	NA	15.6445582	NA	15.65914336	NA	NA	NA	NA	NA	15.88523673	NA	14.05693023	13.91361825	NA	NA	14.01695323	13.7161476	13.86968	14.06752	NA	14.18301337	14.02296136	NA	13.41241649	NA	NA	NA	NA	NA	13.95354533	NA	NA	NA	14.78490317	NA	NA	14.60338442	NA	NA	NA	NA	NA
Atxn1l	Atxn1l	NA	14.74165951	14.33167072	14.29508591	14.38235318	14.67277406	NA	14.72094735	10.58981965	14.65376636	NA	NA	NA	NA	NA	14.40517672	NA	NA	NA	NA	NA	NA	NA	NA	NA	NA	NA	NA	NA	NA	NA	NA	NA	NA	NA	NA	NA	NA	NA	NA	NA	NA	NA	NA	NA	NA	NA	NA
Atxn2	Atxn2	13.35967114	18.74117444	18.59791023	18.5929477	18.52901091	18.6745758	13.43152886	18.66715709	13.33582181	18.74625716	13.16639656	13.57390212	13.03438192	13.88632324	13.28987637	18.55784335	14.07656169	NA	NA	NA	NA	NA	NA	NA	NA	NA	NA	NA	NA	NA	NA	NA	NA	NA	NA	NA	NA	NA	NA	13.6949344	NA	NA	13.84333367	NA	NA	NA	NA	NA
Atxn2;Atxn2l	Atxn2	14.39993876	NA	17.94194168	17.73934552	17.97128533	18.38885396	NA	18.39283727	NA	18.42113206	NA	NA	NA	15.0207673	14.38485793	17.75037333	14.92388455	NA	NA	NA	NA	NA	NA	NA	NA	NA	NA	NA	NA	NA	NA	NA	NA	NA	NA	NA	NA	NA	NA	NA	NA	NA	NA	NA	NA	NA	NA	NA
Atxn2l	Atxn2l	15.18240202	20.87900045	20.75258347	20.65370871	20.58000666	20.8349477	15.59254147	20.80733061	15.64246732	20.88599801	15.00579351	15.57085289	15.47235441	16.26313209	15.63676466	20.74158166	16.3574296	16.73883081	16.74274041	NA	NA	16.55536066	16.52584421	15.99724828	16.30115729	NA	16.56184784	16.7726778	NA	16.88799693	NA	NA	NA	NA	NA	16.26920237	NA	NA	NA	17.96031345	14.06180624	14.8864859	18.03740908	14.67809309	14.98332227	14.81846554	14.86422651	14.61651287
Atxn7l3b	Atxn7l3b	NA	14.56443055	14.25185136	14.23863402	14.78269986	14.90025026	NA	14.48630449	NA	14.56042745	NA	NA	NA	NA	NA	14.14768817	NA	NA	NA	NA	NA	NA	NA	NA	NA	NA	NA	NA	NA	NA	NA	NA	NA	NA	NA	NA	NA	NA	NA	NA	NA	NA	NA	NA	NA	NA	NA	NA
Auh	Auh	NA	15.34709964	15.41700687	15.67920629	15.4848904	15.44946831	NA	15.61515218	NA	15.41094071	NA	NA	NA	NA	NA	15.49241741	NA	NA	NA	NA	NA	NA	NA	NA	NA	NA	NA	NA	NA	NA	NA	NA	NA	NA	NA	NA	NA	NA	NA	15.07628784	NA	12.89432994	14.81333323	12.95737572	NA	12.17595009	12.99104723	12.86172021
Aup1	Aup1	NA	14.69228957	14.69395141	14.2724511	13.89594185	14.46881375	NA	14.25255621	NA	14.56016865	NA	NA	NA	NA	NA	14.36544229	NA	NA	NA	NA	NA	NA	NA	NA	NA	NA	NA	NA	NA	NA	NA	NA	NA	NA	NA	NA	NA	NA	NA	NA	NA	NA	NA	NA	NA	NA	NA	NA
Aurkaip1	Aurkaip1	NA	NA	NA	NA	NA	NA	NA	NA	NA	NA	NA	NA	NA	NA	NA	NA	NA	NA	NA	NA	NA	NA	NA	NA	NA	NA	NA	NA	NA	NA	NA	NA	NA	NA	NA	NA	NA	NA	NA	NA	NA	NA	NA	NA	NA	NA	NA	NA
Auts2	Auts2	NA	15.37708074	15.37307964	15.04512706	15.3909932	15.5007221	NA	15.46301375	NA	15.19459803	NA	NA	NA	NA	NA	15.25834946	NA	NA	NA	NA	NA	NA	NA	NA	NA	NA	NA	NA	NA	NA	NA	NA	NA	NA	NA	NA	NA	NA	NA	NA	NA	NA	NA	NA	NA	NA	NA	NA
Aven	Aven	12.02337064	16.79499798	16.80612442	16.73605907	16.7381605	16.87406096	12.24853808	16.82002726	12.89519363	16.85859605	13.56426267	12.55465043	13.16431467	13.10763142	12.7371122	16.96015182	13.20157294	14.71615145	15.28971049	NA	NA	14.90279426	15.14800212	14.60391116	14.59830591	NA	15.04015743	14.88568718	NA	14.93936709	NA	NA	NA	NA	NA	14.83481226	NA	NA	NA	15.88923225	NA	NA	15.99080344	NA	NA	NA	NA	NA
Avil	Avil	15.86443334	20.89979005	20.81169616	20.93271209	20.67994025	20.68696475	16.65779913	20.72070737	16.67752472	20.8310136	16.2491321	16.85099051	16.60238579	18.13742657	16.50057745	20.70557437	18.01402043	19.82820022	19.81898625	13.63775509	13.01314614	19.77706075	19.85673609	20.04200564	20.0082207	13.41842659	19.6870377	19.78426015	14.19570641	19.75650843	13.16133933	12.30410553	12.13579801	12.38004923	12.80104475	19.74921141	13.64219306	12.54959049	13.00787452	20.83690487	14.71963932	13.29486537	20.43798744	15.3161193	14.58355912	14.33857344	13.4532548	13.32185205
Avl9	Avl9	NA	NA	NA	NA	NA	NA	NA	NA	NA	NA	NA	NA	NA	NA	NA	NA	NA	NA	NA	NA	NA	NA	NA	NA	NA	NA	NA	NA	NA	NA	NA	NA	NA	NA	NA	NA	NA	NA	NA	14.34838387	NA	NA	14.41968995	NA	NA	NA	NA	NA
Axin1	Axin1	NA	NA	NA	NA	NA	NA	NA	NA	NA	NA	NA	NA	NA	NA	NA	NA	NA	NA	NA	NA	NA	NA	NA	NA	NA	NA	NA	NA	NA	NA	NA	NA	NA	NA	NA	NA	NA	NA	NA	13.33097332	NA	NA	13.45149151	NA	NA	NA	NA	NA
Azi2	Azi2	NA	NA	NA	NA	NA	NA	NA	NA	NA	NA	NA	NA	NA	NA	NA	NA	NA	NA	NA	NA	NA	NA	NA	NA	NA	NA	NA	NA	NA	NA	NA	NA	NA	NA	NA	NA	NA	NA	NA	14.10998459	NA	NA	14.10823219	NA	NA	NA	NA	NA
B3gnt5	B3gnt5	NA	NA	NA	NA	NA	NA	NA	NA	NA	NA	NA	NA	NA	NA	NA	NA	NA	NA	NA	NA	NA	NA	NA	NA	NA	NA	NA	NA	NA	NA	NA	NA	NA	NA	NA	NA	NA	NA	NA	NA	NA	NA	NA	NA	NA	NA	NA	NA
B3gntl1	B3gntl1	NA	NA	NA	NA	NA	NA	NA	NA	NA	NA	NA	NA	NA	NA	NA	NA	NA	NA	NA	NA	NA	NA	NA	NA	NA	NA	NA	NA	NA	NA	NA	11.34376867	NA	NA	NA	NA	NA	NA	NA	NA	NA	NA	NA	NA	NA	NA	NA	NA
Babam1	Babam1	NA	13.59993814	13.70089307	13.72768816	13.46874378	13.54393697	NA	13.67380406	NA	13.61771463	NA	NA	NA	NA	NA	13.50006837	NA	NA	NA	NA	NA	NA	NA	NA	NA	NA	NA	NA	NA	NA	NA	NA	NA	NA	NA	NA	NA	NA	NA	12.45919128	NA	NA	NA	NA	NA	NA	NA	NA
Babam2	Babam2	NA	12.25821466	11.90678885	11.90741867	NA	NA	NA	12.02883883	NA	12.56902592	NA	NA	NA	NA	NA	NA	NA	NA	NA	NA	NA	NA	NA	NA	NA	NA	NA	NA	NA	NA	NA	NA	NA	NA	NA	NA	NA	NA	NA	NA	NA	NA	NA	NA	NA	NA	NA	NA
Bace1	Bace1	NA	13.40086597	13.33052609	12.6793785	12.76335699	13.09197157	NA	13.28322474	NA	13.29372972	NA	NA	NA	NA	NA	12.77526822	NA	NA	NA	NA	NA	NA	NA	NA	NA	NA	NA	NA	NA	NA	NA	NA	NA	NA	NA	NA	NA	NA	NA	12.04405253	NA	NA	NA	NA	NA	NA	NA	NA
Bad	Bad	NA	13.7410857	13.51933015	13.03667359	NA	13.22150122	NA	13.54376436	NA	13.49398477	NA	NA	NA	NA	NA	13.21546109	NA	NA	NA	NA	NA	NA	NA	NA	NA	NA	NA	NA	NA	NA	NA	NA	NA	NA	NA	NA	NA	NA	NA	NA	NA	NA	NA	NA	NA	NA	NA	NA
Bag1	Bag1	NA	12.66297916	12.00659257	12.27155144	NA	NA	NA	NA	NA	12.48255886	NA	NA	NA	NA	NA	NA	NA	NA	NA	NA	NA	NA	NA	NA	NA	NA	NA	NA	NA	NA	NA	NA	NA	NA	NA	NA	NA	NA	NA	NA	NA	NA	NA	NA	NA	NA	NA	NA
Bag2	Bag2	12.08801966	15.61983181	15.17089923	14.86398289	14.96771899	15.46993477	NA	15.42927796	NA	15.5806317	NA	NA	NA	NA	NA	15.2945811	NA	NA	NA	NA	NA	14.23823305	13.89024527	12.81005945	14.05599412	NA	NA	NA	NA	NA	NA	NA	NA	NA	NA	13.67164057	NA	NA	NA	14.42477517	NA	NA	14.08948752	NA	NA	NA	NA	NA
Bag3	Bag3	13.52818816	19.34124419	19.02311618	19.04256213	19.01730388	19.16439156	13.87155377	19.18630797	14.03037557	19.29849348	13.82295305	13.78476569	13.98362356	14.2343225	13.99603804	19.08117451	14.24691927	17.90402639	18.20917776	12.1112976	NA	17.94896423	17.90745863	18.08657766	17.90776921	10.85527543	18.03498009	18.09519463	11.30308256	18.05879575	NA	NA	NA	NA	11.14478177	17.91668575	12.05560266	NA	NA	19.12513093	13.04612152	11.7951234	19.47476195	13.28561433	13.29354677	12.10750878	11.93801741	12.29710255
Bag5	Bag5	NA	NA	NA	NA	NA	NA	NA	NA	NA	NA	NA	NA	NA	NA	NA	NA	NA	NA	NA	NA	NA	NA	NA	NA	NA	NA	NA	NA	NA	NA	NA	NA	NA	NA	NA	NA	NA	NA	NA	12.53632882	NA	NA	NA	NA	NA	NA	NA	NA
Bag6	Bag6	NA	11.99011106	NA	11.89933426	12.01078683	11.84332438	NA	NA	NA	NA	NA	NA	NA	NA	NA	11.8692661	NA	NA	NA	NA	NA	NA	NA	NA	NA	NA	NA	NA	NA	NA	NA	NA	NA	NA	NA	NA	NA	NA	NA	NA	NA	NA	NA	NA	NA	NA	NA	NA
Bahcc1	Bahcc1	NA	NA	NA	NA	NA	NA	NA	NA	NA	NA	NA	NA	NA	NA	NA	NA	NA	NA	NA	NA	NA	NA	NA	NA	NA	NA	NA	NA	NA	NA	NA	NA	NA	NA	NA	NA	NA	NA	NA	13.44559688	NA	NA	13.92548026	NA	NA	NA	NA	NA
Baiap2	Baiap2	NA	13.81595581	13.31394498	13.62313211	13.56539432	13.856021	NA	13.93009119	NA	13.66009921	NA	NA	NA	NA	NA	13.63347681	NA	NA	NA	NA	NA	NA	NA	NA	NA	NA	NA	NA	NA	NA	NA	NA	NA	NA	NA	NA	NA	NA	NA	13.60915482	NA	NA	14.04676703	NA	NA	NA	NA	NA
Baiap2l1	Baiap2l1	11.15715054	17.61230437	17.65341455	17.52353748	17.39384467	17.63559879	12.52896373	17.63345995	12.69628385	17.63612483	12.68433258	12.22569798	11.84427878	13.22665525	11.8666949	17.5783554	13.20881984	14.85746211	15.17692334	NA	NA	15.14755499	15.27806391	14.98379282	14.98500798	NA	14.66705542	15.192267	NA	15.19014419	NA	NA	NA	NA	NA	15.30106112	NA	NA	NA	16.39734792	NA	NA	16.6778228	11.16762513	NA	NA	NA	NA
Banf1	Banf1	NA	14.44493903	13.12494722	13.66872663	13.14024663	13.58436428	NA	13.61591849	NA	14.1443495	NA	NA	NA	NA	NA	13.33757082	NA	NA	NA	NA	NA	NA	NA	NA	NA	NA	NA	NA	NA	NA	NA	NA	NA	NA	NA	NA	NA	NA	NA	NA	NA	NA	NA	NA	NA	NA	NA	NA
Bap18	Bap18	NA	13.63358868	13.03675825	13.10364719	13.32493092	13.61835145	NA	13.61495317	NA	13.52863279	NA	NA	NA	NA	NA	13.16110671	NA	NA	NA	NA	NA	NA	NA	NA	NA	NA	NA	NA	NA	NA	NA	NA	NA	NA	NA	NA	NA	NA	NA	NA	NA	NA	NA	NA	NA	NA	NA	NA
Basp1	Basp1	NA	17.27578621	16.80172942	16.7587068	17.01189169	17.41945403	NA	17.36467177	NA	17.30742536	NA	NA	NA	NA	NA	16.9990427	NA	16.751655	16.77131844	NA	NA	16.67308526	16.57292794	16.74512443	16.48219827	NA	16.54965655	16.67078777	NA	16.77058513	NA	NA	NA	NA	NA	16.56508436	NA	NA	NA	17.5832974	14.51107892	14.82252267	17.92010477	14.74225575	14.67961887	14.29288012	14.85912776	15.68045201
Bax	Bax	NA	12.6864687	12.61681679	12.60504765	NA	12.89875591	NA	12.76547591	NA	12.89602846	NA	NA	NA	NA	NA	12.91056095	NA	NA	NA	NA	NA	NA	NA	NA	NA	NA	NA	NA	NA	NA	NA	NA	NA	NA	NA	NA	NA	NA	NA	NA	NA	NA	NA	NA	NA	NA	NA	NA
Baz1a	Baz1a	NA	NA	NA	NA	NA	NA	NA	NA	NA	NA	NA	NA	NA	NA	NA	NA	NA	NA	NA	NA	NA	NA	NA	NA	NA	NA	NA	NA	NA	NA	NA	NA	NA	NA	NA	NA	NA	NA	NA	NA	NA	NA	NA	NA	NA	NA	NA	NA
Baz1b	Baz1b	13.29194388	13.78234683	14.32656571	13.65484373	13.6979287	13.74806399	14.19161564	13.90095986	13.9100899	13.96231034	14.07852934	13.50236342	NA	13.52134279	13.44793557	14.11950478	13.28529898	NA	NA	NA	NA	NA	NA	NA	NA	NA	NA	NA	NA	NA	NA	NA	NA	NA	NA	NA	NA	NA	NA	NA	NA	NA	NA	NA	NA	NA	NA	NA
Baz2a	Baz2a	18.99954589	NA	20.06061414	19.88134851	NA	20.01470703	NA	19.96368352	18.98752494	20.03051358	18.98330817	18.85417443	18.86642773	NA	NA	19.79224697	19.01991373	18.51609627	18.28308835	15.45068611	16.05275483	18.25195389	18.36484427	18.33579633	18.22968255	16.37032642	NA	18.60919317	16.04236689	17.85299881	16.24512928	16.23836555	16.27292133	16.06649708	15.66393885	18.12308699	16.1383138	16.16622979	NA	16.39608127	13.21908228	13.91486159	15.99067572	13.32151946	12.99398741	13.86351843	13.94588272	13.95466889
Baz2b	Baz2b	NA	13.98301793	14.1954244	14.00662157	14.13517491	13.78461565	NA	13.88657297	NA	13.5115985	NA	NA	NA	NA	NA	14.20700308	NA	NA	NA	NA	NA	NA	NA	NA	NA	NA	NA	NA	NA	NA	NA	NA	NA	NA	NA	NA	NA	NA	NA	NA	NA	NA	NA	NA	NA	NA	NA	NA
Bbs4	Bbs4	NA	15.60997091	15.62859842	15.42261984	15.7381852	15.55972248	NA	15.56330757	NA	15.50589739	NA	NA	NA	NA	NA	15.38620496	NA	NA	NA	NA	NA	NA	NA	NA	NA	NA	NA	NA	NA	NA	NA	NA	NA	NA	NA	NA	NA	NA	NA	15.03125312	NA	NA	15.00745684	NA	NA	NA	NA	NA
Bbs9	Bbs9	NA	13.52944018	13.53034162	13.37166802	13.66248882	13.56946022	NA	13.81797515	NA	13.45834737	NA	NA	NA	NA	NA	13.64384496	NA	NA	NA	NA	NA	NA	NA	NA	NA	NA	NA	NA	NA	NA	NA	NA	NA	NA	NA	NA	NA	NA	NA	NA	NA	NA	NA	NA	NA	NA	NA	NA
Bcam	Bcam	NA	NA	NA	NA	NA	NA	NA	NA	NA	NA	NA	NA	NA	NA	NA	NA	NA	13.03722948	NA	NA	NA	12.87517723	NA	12.68369865	12.34125194	NA	13.32446186	13.18893495	NA	13.16680644	NA	NA	NA	NA	NA	12.65583256	NA	NA	NA	NA	NA	NA	NA	NA	NA	NA	NA	NA
Bcan	Bcan	NA	NA	NA	NA	NA	NA	NA	NA	NA	NA	NA	NA	NA	NA	NA	NA	NA	NA	NA	NA	NA	NA	NA	NA	NA	NA	NA	NA	NA	NA	NA	NA	NA	NA	NA	NA	NA	NA	NA	16.52113601	14.5728462	14.36485005	NA	13.30017632	14.21383328	13.30492321	14.30542566	14.08779229
Bcap29	Bcap29	NA	15.28204967	15.17826579	15.11994845	15.20157419	15.24062219	NA	15.52567426	NA	15.46794554	NA	NA	NA	NA	NA	15.07647344	NA	NA	NA	NA	NA	NA	NA	NA	NA	NA	NA	NA	NA	NA	NA	NA	NA	NA	NA	NA	NA	NA	NA	NA	NA	NA	NA	NA	NA	NA	NA	NA
Bcap31	Bcap31	13.43323036	18.12759621	18.04332813	17.81352934	17.73298851	18.0402897	13.28855565	17.9273027	13.52396902	18.10214307	12.48623901	13.12652634	13.4316543	13.62407166	13.54169691	17.76509054	13.27196013	14.91179459	15.39031544	NA	11.99910508	15.07615914	14.93677708	14.74676252	14.88042383	NA	15.03347656	15.08994066	NA	15.28794693	NA	NA	NA	NA	NA	14.9382882	NA	NA	NA	16.053402	13.41274434	13.58051547	16.23994114	13.32657551	13.73110348	12.71417848	13.3333262	13.44184188
Bcar1	Bcar1	NA	13.87488332	13.70408455	13.64520614	13.79882335	14.02173782	NA	13.94665366	NA	13.94739565	NA	NA	NA	NA	NA	13.73484569	NA	12.82735598	12.5087417	NA	NA	12.33421396	12.45420929	12.07182948	12.23361813	NA	NA	12.46432143	NA	12.44568565	NA	NA	NA	NA	NA	12.23075882	NA	NA	NA	15.83921455	NA	NA	15.95132933	NA	NA	NA	NA	NA
Bcar3	Bcar3	NA	NA	NA	NA	NA	NA	NA	NA	NA	NA	NA	NA	NA	NA	NA	NA	NA	NA	NA	NA	NA	NA	NA	NA	NA	NA	NA	NA	NA	NA	NA	NA	NA	NA	NA	NA	NA	NA	NA	14.93860382	NA	NA	14.54508269	NA	NA	NA	NA	NA
Bcas1	Bcas1	13.91346095	13.92125719	13.81349496	13.73300285	13.98667324	14.13151777	14.19363503	14.01755355	14.29642453	14.10072144	13.9962465	14.10612129	14.64273459	13.88288386	14.17550109	13.76005848	13.69396444	13.94006485	13.62928241	14.09675228	13.88223717	13.62040624	13.87048061	13.57655417	14.29537892	13.93690597	13.90813793	13.44552032	14.28120356	13.268144	14.05606084	13.97643694	13.93975921	13.83333144	14.25837471	13.80493697	13.97002358	13.5836788	14.10295553	14.71997759	13.59516408	13.45858259	14.72415044	13.93942885	13.50556393	13.28524272	13.55730959	13.98203319
Bcas2	Bcas2	NA	15.03939751	14.86326261	14.9888858	14.45570098	14.63211481	NA	14.94107752	NA	14.87643547	NA	NA	NA	NA	NA	15.00104419	NA	NA	NA	NA	NA	NA	NA	NA	NA	NA	NA	NA	NA	NA	NA	NA	NA	NA	NA	NA	NA	NA	NA	NA	NA	NA	NA	NA	NA	NA	NA	NA
Bcas3	Bcas3	14.68691758	16.19846688	16.25641255	16.38509713	16.18071086	15.99433939	14.74335881	16.07272712	14.63764394	16.13204548	14.41032726	14.60990977	14.5700231	14.43816656	14.80595343	16.34727194	14.57750161	15.12509947	14.90257937	NA	NA	14.87203012	14.79720553	15.10155429	15.14564376	NA	14.87626196	14.87660531	NA	14.90497862	NA	NA	NA	NA	NA	14.67624202	NA	NA	NA	16.31187123	12.8317455	12.91553811	16.31972867	12.65269761	12.41526526	12.9781902	13.66222001	13.13968129
Bcat1	Bcat1	NA	14.63029214	14.70515266	14.83491687	15.14818123	14.6963944	NA	14.63215216	NA	14.67693887	NA	NA	NA	NA	NA	14.82251849	NA	13.60934649	12.70596261	NA	NA	11.36052291	12.24969248	12.43904316	12.85738463	NA	NA	14.01083034	NA	13.3790342	NA	NA	NA	NA	NA	12.59731713	NA	NA	NA	14.6142005	NA	11.95348351	14.582307	NA	NA	11.62045353	NA	11.46100359
Bcat2	Bcat2	NA	15.93205449	15.89974631	15.82492225	15.86766236	15.98132232	NA	16.03797305	NA	15.88693166	NA	NA	NA	NA	NA	15.95336749	NA	NA	NA	NA	NA	NA	NA	NA	NA	NA	NA	NA	NA	NA	NA	NA	NA	NA	NA	NA	NA	NA	NA	NA	NA	NA	NA	NA	NA	NA	NA	NA
Bcl2l1	Bcl2l1	NA	NA	NA	NA	NA	NA	NA	NA	NA	NA	NA	NA	NA	NA	NA	NA	NA	NA	NA	NA	NA	NA	NA	NA	NA	NA	NA	NA	NA	NA	NA	NA	NA	NA	NA	NA	NA	NA	NA	NA	NA	NA	NA	NA	NA	NA	NA	NA
Bcl2l13	Bcl2l13	NA	17.16037319	16.73208717	16.73897761	16.87229227	17.02565413	NA	17.1214013	NA	17.14496901	NA	NA	NA	NA	NA	16.68834116	NA	13.5932277	13.17612639	NA	NA	13.47305883	13.12895129	13.34406006	13.34062903	NA	12.70188256	13.33339298	NA	13.52623024	NA	NA	NA	NA	NA	14.0428136	NA	NA	NA	14.66583624	NA	NA	14.5983756	NA	NA	NA	NA	NA
Bcl2l14	Bcl2l14	NA	12.62991155	12.65664602	12.4813025	12.27683951	12.92096643	NA	12.85096431	NA	12.38487193	NA	NA	NA	NA	NA	12.71279129	NA	NA	NA	NA	NA	NA	NA	NA	NA	NA	NA	NA	NA	NA	NA	NA	NA	NA	NA	NA	NA	NA	NA	12.68370614	NA	NA	13.31368136	NA	NA	NA	NA	NA
Bcl2l2	Bcl2l2	NA	15.93907441	15.7015916	15.66197567	15.4296512	15.7783026	NA	15.68440022	NA	15.69999894	NA	NA	NA	NA	NA	15.68614435	NA	13.1413488	13.71997699	NA	NA	13.71619785	13.56003423	13.23477253	13.01842276	NA	13.15228484	13.04043357	NA	13.7490733	NA	NA	NA	NA	NA	13.63321095	NA	NA	NA	14.9461719	NA	NA	15.17711705	NA	NA	NA	NA	NA
Bcl7b	Bcl7b	NA	13.5836127	13.93976173	13.54717969	13.85945714	14.20774832	NA	14.23201858	NA	13.89869344	NA	NA	NA	NA	NA	13.75702492	NA	NA	NA	NA	NA	NA	NA	NA	NA	NA	NA	NA	NA	NA	NA	NA	NA	NA	NA	NA	NA	NA	NA	NA	NA	NA	NA	NA	NA	NA	NA	NA
Bclaf1	Bclaf1	13.64990156	17.60547183	17.49828016	17.41930815	17.43233344	17.50907405	13.73159157	17.62015813	13.92521867	17.55095322	13.90763833	14.08247223	13.96442669	14.09853123	14.0123922	17.4556563	13.92288129	NA	NA	NA	NA	NA	NA	NA	NA	NA	NA	NA	NA	NA	NA	NA	NA	NA	NA	NA	NA	NA	NA	NA	NA	NA	NA	NA	NA	NA	NA	NA
Bclaf1;Thrap3	Bclaf1	NA	15.05439658	14.8366668	14.32401877	14.82083214	14.91139199	NA	14.9100243	NA	14.80874804	NA	NA	NA	NA	NA	14.99174769	NA	NA	NA	NA	NA	NA	NA	NA	NA	NA	NA	NA	NA	NA	NA	NA	NA	NA	NA	NA	NA	NA	NA	NA	NA	NA	NA	NA	NA	NA	NA	NA
Bcr	Bcr	13.54138393	16.04622199	16.06124907	16.10449098	15.90138961	16.04760801	13.65286451	16.00257131	13.47012175	16.05086014	13.68091232	14.17043216	13.73658701	14.11748909	13.75615314	16.07093722	13.86105649	14.28891532	14.30724386	NA	NA	14.34627963	14.31484522	14.38489953	14.42598885	NA	14.13665562	14.32624125	NA	14.26898195	NA	NA	NA	NA	NA	14.15601343	NA	NA	NA	15.5033808	12.4512195	12.14455176	15.47426098	12.62040215	11.87441345	12.25156496	11.39588526	11.50805313
Bdh1	Bdh1	NA	NA	NA	NA	NA	NA	NA	NA	NA	NA	NA	NA	NA	NA	NA	NA	NA	NA	NA	NA	NA	NA	NA	NA	NA	NA	NA	NA	NA	NA	NA	NA	NA	NA	NA	NA	NA	NA	NA	13.9735748	NA	NA	13.01199793	11.43572028	NA	11.52439709	11.82332682	11.48425094
Bdh2	Bdh2	NA	NA	NA	NA	NA	NA	NA	NA	NA	NA	NA	NA	NA	NA	NA	NA	NA	NA	NA	NA	12.99969882	NA	NA	NA	NA	NA	NA	NA	NA	NA	NA	NA	NA	10.82885844	NA	NA	NA	NA	NA	NA	NA	NA	NA	NA	NA	NA	NA	NA
Becn1	Becn1	NA	14.69428915	14.54422921	14.63765231	14.47282875	14.61250227	NA	14.83937492	NA	14.7982101	NA	NA	NA	NA	NA	14.54552605	NA	NA	NA	NA	NA	NA	NA	NA	NA	NA	NA	NA	NA	NA	NA	NA	NA	NA	NA	NA	NA	NA	NA	14.08489141	NA	NA	NA	NA	NA	NA	NA	NA
Begain	Begain	NA	13.12589371	12.90149025	13.30628785	NA	13.36852736	NA	12.69231953	NA	13.00033727	NA	NA	NA	NA	NA	13.11279906	NA	NA	NA	NA	NA	NA	NA	NA	NA	NA	NA	NA	NA	NA	NA	NA	NA	NA	NA	NA	NA	NA	NA	14.50951344	14.16171405	14.25536821	14.34772212	14.36956901	14.55636793	14.24948914	14.40437422	14.39481188
Bend5	Bend5	NA	NA	NA	NA	NA	NA	NA	NA	NA	NA	NA	NA	NA	NA	NA	NA	NA	NA	NA	NA	NA	NA	20.2405235	NA	NA	NA	NA	NA	NA	NA	NA	NA	NA	NA	NA	19.88893644	NA	NA	NA	NA	NA	NA	NA	NA	NA	NA	NA	NA
Bend6	Bend6	NA	13.16948545	12.97591137	13.40174032	13.05745751	12.91597115	NA	13.4307953	NA	13.64424419	NA	NA	NA	NA	NA	13.4903165	NA	NA	NA	NA	NA	NA	NA	NA	NA	NA	NA	NA	NA	NA	NA	NA	NA	NA	NA	NA	NA	NA	NA	14.08752085	NA	NA	NA	NA	NA	NA	NA	NA
Bet1	Bet1	NA	NA	13.79455551	14.58247214	NA	14.12933245	NA	14.2492394	NA	14.4906058	NA	NA	NA	NA	NA	14.52009896	NA	NA	NA	NA	NA	NA	NA	NA	NA	NA	NA	NA	NA	NA	NA	NA	NA	NA	NA	NA	NA	NA	NA	NA	NA	NA	NA	NA	NA	NA	NA	NA
Bet1l	Bet1l	NA	16.78766224	16.5847649	16.72520797	15.85474489	16.61506601	NA	16.83389009	NA	16.98769969	NA	NA	NA	NA	NA	16.55459522	NA	NA	NA	NA	NA	NA	NA	NA	NA	NA	NA	NA	NA	NA	NA	NA	NA	NA	NA	NA	NA	NA	NA	NA	NA	NA	NA	NA	NA	NA	NA	NA
Bfar	Bfar	NA	12.50773576	12.34045738	12.7810558	12.56374392	12.64461716	NA	12.87379094	NA	12.42844235	NA	NA	NA	NA	NA	12.52458401	NA	NA	NA	NA	NA	NA	NA	NA	NA	NA	NA	NA	NA	NA	NA	NA	NA	NA	NA	NA	NA	NA	NA	NA	NA	NA	NA	NA	NA	NA	NA	NA
Bgn	Bgn	14.47643583	13.44850726	NA	NA	NA	13.38059033	14.70915636	NA	14.85895707	13.40804454	14.44271987	14.64022817	14.45433222	13.72470027	14.74347947	NA	13.91222721	13.47747346	13.05986493	NA	NA	13.36594412	12.78533599	12.68063629	14.04171927	NA	12.96958798	12.92074176	NA	13.32089489	NA	NA	NA	NA	NA	13.43957756	NA	NA	NA	NA	NA	NA	NA	NA	NA	NA	NA	11.13811818
Bgn;Dcn	Bgn	13.65239686	NA	NA	NA	NA	NA	NA	NA	12.56341318	NA	NA	NA	12.93657353	NA	12.48198858	NA	NA	NA	NA	NA	NA	NA	NA	NA	NA	NA	NA	NA	NA	NA	NA	NA	NA	NA	NA	NA	NA	NA	NA	NA	NA	NA	NA	NA	NA	NA	NA	NA
Bhlhb9	Bhlhb9	NA	NA	NA	NA	12.25328022	NA	NA	NA	NA	NA	NA	NA	NA	NA	NA	13.15803685	NA	NA	NA	NA	NA	NA	NA	NA	NA	NA	NA	NA	NA	NA	NA	NA	NA	NA	NA	NA	NA	NA	NA	NA	NA	NA	NA	NA	NA	NA	NA	NA
Bicd1	Bicd1	12.61729049	15.2429736	15.44826753	15.47895895	15.22237202	15.13830058	12.40524425	15.12849863	12.34672271	15.17144734	12.68945528	12.52430711	11.91653301	12.60909325	12.71680977	15.42705588	12.62902575	13.26171194	13.86333926	NA	NA	13.81659159	13.38449334	13.5479115	13.22175621	NA	14.15722394	13.60182111	NA	13.47828882	NA	NA	NA	NA	NA	13.55353214	NA	NA	NA	14.20272456	NA	NA	14.2159157	NA	NA	NA	NA	NA
Bicd1;Bicd2	Bicd1	NA	14.95211365	15.18802014	15.00761208	15.02113548	15.02337484	NA	15.13315559	NA	15.07218811	NA	NA	NA	NA	NA	15.20934286	NA	NA	NA	NA	NA	NA	NA	NA	NA	NA	NA	NA	NA	NA	NA	NA	NA	NA	NA	NA	NA	NA	NA	NA	NA	NA	NA	NA	NA	NA	NA	NA
Bicd2	Bicd2	NA	13.85517095	14.27925628	14.1093154	14.0042739	14.06735305	NA	13.99512283	NA	13.99529321	NA	NA	NA	NA	NA	13.89283336	NA	NA	NA	NA	12.24755374	NA	NA	NA	NA	NA	NA	NA	NA	NA	NA	NA	NA	NA	NA	NA	NA	NA	NA	NA	NA	NA	NA	NA	NA	NA	NA	NA
Bicdl1	Bicdl1	NA	NA	16.12012243	16.34744836	16.5088718	15.74954998	NA	NA	NA	NA	NA	NA	NA	NA	16.45752998	16.08377016	NA	NA	NA	NA	NA	NA	NA	NA	NA	NA	NA	NA	NA	NA	NA	NA	NA	NA	NA	NA	NA	NA	NA	NA	NA	NA	NA	NA	NA	NA	NA	NA
Bicdl2	Bicdl2	NA	NA	NA	NA	NA	NA	NA	NA	NA	NA	NA	NA	NA	NA	NA	NA	NA	NA	NA	NA	NA	17.5237304	NA	NA	17.27914806	NA	NA	17.77328733	NA	NA	NA	NA	NA	NA	NA	17.53809039	NA	NA	NA	NA	NA	NA	NA	NA	NA	NA	NA	NA
Bicra	Bicra	10.27604296	15.80225192	15.6673007	15.59835473	15.73595436	15.92865546	11.67421434	15.92119765	11.69986305	15.69300109	NA	NA	NA	NA	11.66131939	15.82188907	NA	NA	NA	NA	NA	NA	NA	NA	NA	NA	NA	NA	NA	NA	NA	NA	NA	NA	NA	NA	NA	NA	NA	NA	NA	NA	NA	NA	NA	NA	NA	NA
Bicral	Bicral	NA	14.96760173	15.12505286	14.76366421	15.13426592	15.09609824	NA	14.98898842	NA	15.01837665	NA	NA	NA	NA	NA	14.94363531	NA	NA	NA	NA	NA	NA	NA	NA	NA	NA	NA	NA	NA	NA	NA	NA	NA	NA	NA	NA	NA	NA	NA	NA	NA	NA	NA	NA	NA	NA	NA	NA
Bin1	Bin1	13.13333495	18.60517273	18.61685712	18.71093089	18.46441232	18.42693479	13.97761758	18.53368891	13.85103917	18.61256797	13.86562785	14.03885432	14.07152277	14.83341011	13.97936231	18.58360368	14.65803149	17.40717007	17.45324915	NA	NA	17.20935139	17.18974833	17.43020413	17.2465315	NA	17.34963752	17.37849016	NA	17.31500994	NA	NA	NA	NA	NA	17.31560715	NA	NA	NA	18.30366551	14.60919219	14.35187408	18.47872842	14.88231274	14.54733015	14.89244064	14.53651678	14.27591203
Birc2	Birc2	NA	15.4106362	15.69337375	15.71713231	15.5262784	15.27917746	NA	15.34300092	NA	15.41806209	NA	NA	NA	NA	NA	15.65866739	NA	13.37348447	13.754902	NA	NA	13.25437469	13.17074889	13.3853503	13.15258046	NA	13.86304731	13.43701325	NA	13.78013646	NA	NA	NA	NA	NA	13.32292202	NA	NA	NA	14.75114036	NA	NA	14.78680883	NA	NA	NA	NA	NA
Birc3	Birc3	NA	NA	NA	NA	NA	NA	NA	NA	NA	NA	NA	NA	12.2006044	NA	NA	NA	NA	NA	NA	NA	NA	NA	NA	NA	NA	NA	NA	NA	NA	NA	NA	NA	NA	NA	NA	NA	NA	NA	NA	NA	NA	NA	NA	NA	NA	NA	NA	NA
Birc6	Birc6	14.9021235	18.519032	18.81117112	18.98616126	18.71330733	18.42481066	14.95954544	18.44385777	14.77925758	18.57111373	14.84253905	14.93161925	14.73927807	15.13150518	14.95300783	18.82451844	15.17902861	15.1561899	14.8450233	NA	NA	15.01513581	14.97717826	15.31428302	15.21380048	NA	15.07462795	14.93171209	NA	14.95793627	NA	NA	NA	NA	NA	14.9931824	NA	NA	NA	16.29746008	13.88187876	13.80797619	16.16916731	13.59288061	13.86803281	13.57983462	13.65275304	13.92434555
Bivm	Bivm	NA	13.14445095	13.49553594	13.03536117	13.35131923	13.07344658	NA	12.98435667	NA	12.71473507	NA	NA	NA	NA	NA	13.22895702	NA	NA	NA	NA	NA	NA	NA	NA	NA	NA	NA	NA	NA	NA	NA	NA	NA	NA	NA	NA	NA	NA	NA	12.87817548	NA	NA	12.55003007	NA	NA	NA	NA	NA
Bles03	Bles03	NA	NA	NA	NA	NA	NA	NA	NA	NA	NA	NA	NA	NA	NA	NA	NA	NA	NA	NA	NA	NA	NA	NA	NA	NA	NA	NA	NA	NA	NA	NA	NA	NA	NA	NA	NA	NA	NA	NA	13.22420974	NA	NA	12.43897634	NA	NA	NA	NA	NA
Blm	Blm	NA	14.70261034	14.78094104	14.56360496	14.61407751	14.95721437	NA	14.62248797	NA	14.86945808	NA	NA	NA	NA	NA	14.37706137	NA	NA	NA	NA	NA	NA	NA	NA	NA	NA	NA	NA	NA	NA	NA	NA	NA	NA	NA	NA	NA	NA	NA	NA	NA	NA	NA	NA	NA	NA	NA	NA
Blmh	Blmh	12.64174479	13.45988228	13.81330586	13.86614975	13.83710469	13.71063057	12.07442479	13.92589272	12.00790734	13.53762136	11.71285832	12.17444337	11.94978914	NA	12.69477704	13.60573022	12.25027884	13.3096895	12.49383044	NA	NA	12.07967144	NA	NA	12.47049874	11.95863236	13.02925616	12.53272848	NA	NA	NA	NA	11.39743933	NA	12.72207427	11.30482473	NA	NA	NA	14.24705804	13.05172875	12.73384032	13.71423513	12.27140653	NA	13.01052404	11.88859998	NA
Bloc1s1	Bloc1s1	NA	15.26854993	14.96958885	14.84954695	14.96098312	15.26860263	NA	15.22539121	NA	15.10230073	NA	NA	NA	NA	NA	15.12200631	NA	NA	NA	NA	NA	NA	NA	NA	NA	NA	NA	NA	NA	NA	NA	NA	NA	NA	NA	NA	NA	NA	NA	12.68384632	NA	NA	NA	NA	NA	NA	NA	NA
Bloc1s2	Bloc1s2	NA	NA	13.17166158	13.45131416	13.65413252	13.87344411	NA	NA	NA	NA	NA	NA	NA	NA	NA	13.62787582	NA	NA	NA	NA	NA	NA	NA	NA	NA	NA	NA	NA	NA	NA	NA	NA	NA	NA	NA	NA	NA	NA	NA	NA	NA	NA	NA	NA	NA	NA	NA	NA
Bloc1s5	Bloc1s5	NA	13.83425572	13.12697238	13.31539784	13.48219487	13.52933237	NA	NA	NA	13.34058178	NA	NA	NA	NA	NA	13.43741809	NA	NA	NA	NA	NA	NA	NA	NA	NA	NA	NA	NA	NA	NA	NA	NA	NA	NA	NA	NA	NA	NA	NA	NA	NA	NA	NA	NA	NA	NA	NA	NA
Bloc1s6	Bloc1s6	NA	15.92984554	15.01275983	15.44518625	15.79962313	NA	NA	NA	NA	NA	NA	NA	NA	NA	NA	NA	NA	NA	NA	NA	NA	NA	NA	NA	NA	NA	NA	NA	NA	NA	NA	NA	NA	NA	NA	NA	NA	NA	NA	NA	NA	NA	NA	NA	NA	NA	NA	NA
Blvra	Blvra	NA	13.67616261	13.34178883	13.11204522	NA	NA	NA	NA	NA	13.12921721	NA	NA	NA	NA	NA	13.52062849	NA	NA	NA	NA	NA	NA	NA	NA	NA	NA	NA	NA	NA	NA	NA	NA	NA	NA	NA	NA	NA	NA	NA	13.96676813	NA	NA	14.36784701	NA	NA	NA	NA	NA
Blvrb	Blvrb	NA	NA	NA	NA	11.9304195	NA	NA	NA	NA	NA	NA	NA	NA	NA	NA	NA	NA	NA	NA	NA	NA	NA	NA	NA	NA	NA	NA	NA	NA	NA	NA	NA	NA	NA	NA	NA	NA	NA	NA	NA	NA	NA	NA	NA	NA	NA	NA	NA
Blzf1	Blzf1	NA	13.03863785	13.15392851	12.97563731	13.07464705	12.82602087	NA	13.15111925	NA	13.11175197	NA	NA	NA	NA	NA	12.97582909	NA	NA	NA	NA	NA	NA	NA	NA	NA	NA	NA	NA	NA	NA	NA	NA	NA	NA	NA	NA	NA	NA	NA	NA	NA	NA	NA	NA	NA	NA	NA	NA
Bmp2k	Bmp2k	NA	14.2024475	14.43548145	14.16563885	NA	14.32445414	NA	NA	NA	14.27810723	NA	NA	NA	NA	NA	NA	NA	NA	NA	NA	NA	NA	NA	NA	NA	NA	NA	NA	NA	NA	NA	NA	NA	NA	NA	NA	NA	NA	NA	NA	NA	NA	NA	NA	NA	NA	NA	NA
Bmper	Bmper	NA	NA	NA	NA	NA	NA	NA	NA	NA	NA	NA	NA	NA	NA	NA	NA	NA	NA	NA	NA	NA	NA	NA	NA	NA	NA	NA	NA	NA	NA	NA	NA	NA	NA	NA	NA	NA	NA	NA	NA	NA	NA	NA	NA	NA	NA	NA	13.80615688
Bmpr2	Bmpr2	NA	14.18872709	13.4806569	14.26372737	12.77885168	14.08347008	NA	14.07099997	NA	14.26085024	NA	NA	NA	NA	NA	13.84321642	NA	NA	NA	NA	NA	NA	NA	NA	NA	NA	NA	NA	NA	NA	NA	NA	NA	NA	NA	NA	NA	NA	NA	NA	NA	NA	11.90956918	NA	NA	NA	NA	NA
Bnc2	Bnc2	NA	NA	NA	11.31779698	NA	NA	NA	NA	NA	NA	NA	NA	NA	NA	NA	NA	NA	NA	NA	NA	NA	NA	NA	NA	NA	NA	NA	NA	NA	NA	NA	NA	NA	NA	NA	NA	NA	NA	NA	NA	NA	NA	NA	NA	NA	NA	NA	NA
Bnip1	Bnip1	NA	14.96948719	15.00717414	14.89169526	14.82884252	14.9332636	NA	15.08091535	NA	14.95792445	NA	NA	NA	NA	NA	14.81456467	NA	NA	NA	NA	NA	NA	NA	NA	NA	NA	NA	NA	NA	NA	NA	NA	NA	NA	NA	NA	NA	NA	NA	13.81083916	NA	NA	13.89499998	NA	NA	NA	NA	NA
Bnip2	Bnip2	NA	NA	NA	NA	NA	NA	NA	NA	NA	NA	NA	NA	NA	NA	NA	NA	NA	NA	NA	NA	NA	NA	NA	NA	NA	NA	NA	NA	NA	NA	NA	NA	NA	NA	NA	NA	NA	NA	NA	NA	NA	NA	NA	NA	NA	NA	NA	NA
Bnip3	Bnip3	NA	17.12937611	16.99306571	16.8871148	16.79392529	17.16800443	NA	17.04517407	NA	17.05040926	NA	NA	NA	NA	NA	16.94078246	NA	NA	NA	NA	NA	NA	NA	NA	NA	NA	NA	NA	NA	NA	NA	NA	NA	NA	NA	NA	NA	NA	NA	14.04326952	NA	NA	14.35693524	NA	NA	NA	NA	NA
Bnip3l	Bnip3l	NA	14.77153811	14.02022213	14.36271821	13.99841285	14.7853287	NA	14.95894963	NA	14.67058073	NA	NA	NA	NA	NA	13.90117344	NA	NA	NA	NA	NA	NA	NA	NA	NA	NA	NA	NA	NA	NA	NA	NA	NA	NA	NA	NA	NA	NA	NA	NA	NA	NA	NA	NA	NA	NA	NA	NA
Bnip5	Bnip5	NA	NA	NA	NA	NA	NA	NA	NA	NA	NA	NA	NA	NA	NA	NA	NA	NA	NA	NA	NA	NA	NA	NA	NA	NA	NA	NA	NA	NA	NA	NA	NA	NA	NA	NA	10.57269075	NA	NA	NA	NA	NA	NA	NA	NA	NA	NA	NA	NA
Bod1	Bod1	NA	14.04568271	13.6649608	13.66891651	13.44140654	13.928341	NA	13.91041691	NA	13.81709228	NA	NA	NA	NA	NA	13.81216655	NA	NA	NA	NA	NA	NA	NA	NA	NA	NA	NA	NA	NA	NA	NA	NA	NA	NA	NA	NA	NA	NA	NA	NA	NA	NA	NA	NA	NA	NA	NA	NA
Bod1;Bod1l	Bod1	NA	14.64431245	14.54939801	14.39224903	14.36775694	14.49985274	NA	14.63221006	NA	14.78819616	NA	NA	NA	NA	NA	14.64895595	NA	NA	NA	NA	NA	NA	NA	NA	NA	NA	NA	NA	NA	NA	NA	NA	NA	NA	NA	NA	NA	NA	NA	NA	NA	NA	NA	NA	NA	NA	NA	NA
Bod1l	Bod1l	NA	15.84706646	15.66540402	15.70241405	15.67745034	15.89095731	NA	15.86772216	NA	15.76934108	NA	NA	NA	NA	NA	15.81995075	NA	NA	NA	NA	NA	NA	NA	NA	NA	NA	NA	NA	NA	NA	NA	NA	NA	NA	NA	NA	NA	NA	NA	NA	NA	NA	NA	NA	NA	NA	NA	NA
Bola1	Bola1	NA	14.21474595	14.08120664	13.56126493	14.27466902	14.51940345	NA	14.25034971	NA	14.23573287	NA	NA	NA	NA	NA	13.97012698	NA	11.57024945	11.68793113	NA	NA	12.41734622	11.70771717	11.10128632	11.40639104	NA	NA	NA	NA	12.00765454	NA	NA	NA	NA	NA	11.29050274	NA	NA	NA	13.27247626	NA	NA	13.78398041	NA	NA	NA	NA	NA
Bop1	Bop1	NA	12.32533517	12.10654566	11.84471128	12.1588723	12.07857987	NA	12.27763262	NA	12.90737598	NA	NA	NA	NA	NA	12.41571658	NA	NA	NA	NA	NA	NA	NA	NA	NA	NA	NA	NA	NA	NA	NA	NA	NA	NA	NA	NA	NA	NA	NA	NA	NA	NA	NA	NA	NA	NA	NA	NA
Borcs5	Borcs5	12.70964156	16.85614668	16.91611351	16.74958243	16.68312478	16.93806459	12.65940328	16.85237036	12.35249355	16.89058957	12.75887198	12.74474622	NA	12.68427456	12.68849107	16.7477533	13.17793967	14.03015583	14.04106224	NA	NA	13.86358092	13.99078237	13.72183155	13.4545528	NA	13.52165158	13.71223166	NA	13.69113592	NA	NA	NA	NA	NA	13.68874274	NA	NA	NA	15.23143923	NA	NA	14.93554736	NA	NA	NA	NA	NA
Borcs6	Borcs6	10.57089162	16.51212684	16.27617593	16.3743719	16.45900449	16.54539978	12.46760132	16.53690983	NA	16.54577251	11.66757682	12.35530061	NA	12.79792647	12.53347409	16.4362725	13.30240878	12.77178887	12.57975882	NA	NA	12.90947794	12.69992527	11.88046564	12.7364687	NA	12.52480276	13.13634702	NA	13.11768959	NA	NA	NA	NA	NA	12.6870107	NA	NA	NA	14.24393788	NA	NA	14.38040283	NA	NA	NA	NA	NA
Borcs7	Borcs7	NA	16.09525824	15.48589919	15.16955745	15.39145975	15.83508787	NA	15.78839051	NA	15.88060165	NA	NA	NA	NA	NA	15.52938843	NA	NA	NA	NA	NA	NA	NA	NA	NA	NA	NA	NA	NA	NA	NA	NA	NA	NA	NA	NA	NA	NA	NA	NA	NA	NA	NA	NA	NA	NA	NA	NA
Borcs8	Borcs8	NA	NA	NA	NA	NA	13.29942269	NA	NA	NA	NA	NA	NA	NA	NA	NA	NA	NA	NA	NA	NA	NA	NA	NA	NA	NA	NA	NA	NA	NA	NA	NA	NA	NA	NA	NA	NA	NA	NA	NA	NA	NA	NA	NA	NA	NA	NA	NA	NA
Bphl	Bphl	NA	NA	NA	NA	NA	NA	NA	NA	NA	NA	NA	NA	NA	NA	NA	NA	NA	NA	NA	NA	NA	NA	NA	NA	NA	NA	NA	NA	NA	NA	NA	NA	NA	NA	NA	NA	NA	NA	NA	13.05260711	NA	NA	NA	11.42923411	NA	NA	NA	NA
Bpifb9a	Bpifb9a	NA	NA	NA	NA	NA	NA	NA	NA	NA	NA	NA	NA	NA	NA	NA	NA	NA	NA	NA	NA	NA	NA	NA	NA	NA	NA	NA	NA	NA	NA	NA	NA	NA	NA	NA	NA	NA	NA	NA	NA	NA	NA	NA	NA	NA	NA	NA	NA
Bpifc	Bpifc	NA	14.85076798	15.19649071	15.45015124	15.67822874	14.75287192	NA	14.78106254	NA	NA	NA	NA	NA	NA	NA	15.5780955	NA	NA	NA	NA	NA	NA	NA	NA	NA	NA	NA	NA	NA	NA	NA	NA	NA	NA	NA	NA	NA	NA	NA	15.20561764	NA	NA	NA	NA	NA	NA	NA	NA
Bpnt1	Bpnt1	NA	15.30944821	14.90321839	15.26472895	15.11742138	15.11032642	NA	15.17574224	NA	15.55069119	NA	NA	NA	NA	NA	15.07450888	NA	12.90477949	13.57357619	NA	NA	13.37332162	13.7344511	13.4072412	13.45670969	NA	13.19051918	13.62250945	NA	13.57546834	NA	NA	NA	NA	NA	13.44798254	NA	NA	NA	14.69337518	NA	NA	14.84091957	NA	NA	NA	NA	NA
Braf	Braf	NA	15.94704431	15.7657	15.81243342	15.70186458	15.74213432	NA	15.81332976	NA	15.85608576	NA	NA	NA	NA	NA	15.59956296	NA	14.61362547	14.68260884	NA	NA	14.88243145	15.02220102	14.93579401	14.61487641	NA	14.57435776	14.28457486	NA	14.63091782	NA	NA	NA	NA	NA	14.94744047	NA	NA	NA	15.79523665	NA	NA	15.7764348	NA	NA	NA	NA	NA
Braf;Raf1	Braf	NA	NA	15.43487904	15.73009063	15.68167217	15.5800966	NA	15.73677979	NA	15.73929541	NA	NA	NA	NA	NA	15.74787041	NA	14.02253253	14.37693254	NA	NA	14.00756169	14.25690893	14.49064408	14.57124899	NA	14.21955426	14.33097988	NA	14.40047922	NA	NA	NA	NA	NA	14.3509737	NA	NA	NA	15.90799145	NA	NA	15.16645734	NA	NA	NA	NA	NA
Brap	Brap	11.71948222	16.04893505	16.20436982	16.21823446	16.01368143	16.07102423	11.82880907	16.09860868	12.48912482	16.04220361	12.69796787	12.13130932	12.82083529	12.62627039	NA	16.11961201	12.94950646	13.96908718	13.78775692	NA	NA	14.06572691	14.02275559	14.03690708	14.04561696	NA	14.09755509	13.87667535	NA	13.94549631	NA	NA	NA	NA	NA	13.91587224	NA	NA	NA	14.9936771	NA	NA	14.9359161	NA	NA	NA	NA	NA
Brcc3	Brcc3	12.62203122	16.97703379	16.60895141	16.78696958	16.40201554	16.65976912	13.32236478	16.78709625	12.58902609	16.82821435	12.59145456	12.45026274	12.89576081	NA	12.64460214	16.71025662	13.1790849	14.51486592	14.26498406	NA	NA	14.24477883	14.41082546	14.88877386	14.85277109	NA	14.45830693	14.26919821	NA	14.45165012	NA	NA	NA	NA	NA	14.58686553	NA	NA	NA	14.86914064	NA	NA	15.30489316	NA	NA	NA	NA	NA
Brd4	Brd4	13.10128393	14.88025056	14.94896445	15.14415144	14.99553247	14.76884108	13.26717062	14.95540657	12.9198159	14.94239063	13.22106054	12.55640596	13.08235376	12.99464538	12.53646863	14.97840142	12.85863444	NA	NA	NA	NA	NA	NA	NA	NA	NA	NA	NA	NA	NA	NA	NA	NA	NA	NA	NA	NA	NA	NA	NA	NA	NA	NA	NA	NA	NA	NA	NA
Brd7	Brd7	NA	12.26328681	12.37424073	NA	NA	NA	NA	NA	NA	12.05947628	NA	NA	NA	NA	NA	11.90687932	NA	NA	NA	NA	NA	NA	NA	NA	NA	NA	NA	NA	NA	NA	NA	NA	NA	NA	NA	NA	NA	NA	NA	NA	NA	NA	NA	NA	NA	NA	NA	NA
Brd9	Brd9	NA	13.37228169	12.90618678	12.62263299	NA	13.20908822	NA	13.25487213	NA	12.98654925	NA	NA	NA	NA	NA	NA	NA	NA	NA	NA	NA	NA	NA	NA	NA	NA	NA	NA	NA	NA	NA	NA	NA	NA	NA	NA	NA	NA	NA	NA	NA	NA	NA	NA	NA	NA	NA	NA
Brdt	Brdt	NA	NA	13.80247764	13.72350324	NA	14.25987814	NA	14.18848183	NA	13.65084981	NA	NA	NA	NA	NA	NA	NA	NA	NA	NA	NA	NA	NA	NA	NA	NA	NA	NA	NA	NA	NA	NA	NA	NA	NA	NA	NA	NA	NA	NA	NA	NA	NA	NA	NA	NA	NA	NA
Brf1	Brf1	NA	13.97414686	13.80700335	13.74219826	13.70529174	13.77454698	NA	13.84595704	NA	13.59887292	NA	NA	NA	NA	NA	13.67407147	NA	NA	NA	NA	NA	NA	NA	NA	NA	NA	NA	NA	NA	NA	NA	NA	NA	NA	NA	NA	NA	NA	NA	NA	NA	NA	NA	NA	NA	NA	NA	NA
Brf2	Brf2	NA	NA	NA	NA	NA	NA	NA	NA	NA	NA	NA	NA	NA	NA	NA	NA	NA	NA	NA	NA	NA	NA	NA	NA	NA	NA	NA	NA	NA	NA	NA	NA	NA	NA	NA	NA	NA	NA	NA	NA	NA	NA	NA	NA	NA	NA	NA	NA
Bri3bp	Bri3bp	NA	16.1223734	15.60816613	15.45419317	15.29646277	15.95631896	NA	16.02352214	NA	15.97235802	NA	NA	NA	NA	NA	15.55283702	NA	NA	NA	NA	NA	NA	NA	NA	NA	NA	NA	NA	NA	NA	NA	NA	NA	NA	NA	NA	NA	NA	NA	NA	NA	NA	NA	NA	NA	NA	NA	NA
Brix1	Brix1	NA	12.99613272	12.75092467	13.03423842	NA	13.5676234	NA	13.27690372	NA	NA	NA	NA	NA	NA	NA	12.80923757	NA	NA	NA	NA	NA	NA	NA	NA	NA	NA	NA	NA	NA	NA	NA	NA	NA	NA	NA	NA	NA	NA	NA	NA	NA	NA	NA	NA	NA	NA	NA	NA
Brox	Brox	NA	13.774359	14.44809097	14.31995439	14.22193194	14.26733143	NA	14.26503643	NA	14.22922545	NA	NA	NA	NA	NA	14.24568908	NA	NA	12.48861172	NA	12.40276161	NA	12.35311606	11.41390358	11.76556657	NA	12.49934469	NA	NA	NA	NA	10.44403133	NA	NA	NA	12.09013451	NA	NA	NA	13.43781984	NA	NA	13.95775075	NA	NA	NA	NA	NA
Brpf1	Brpf1	NA	NA	NA	15.27263707	NA	NA	NA	14.9726433	NA	NA	NA	NA	NA	NA	NA	NA	NA	NA	NA	NA	NA	NA	NA	NA	NA	NA	NA	NA	NA	NA	NA	NA	NA	NA	NA	NA	NA	NA	NA	NA	NA	NA	NA	NA	NA	NA	NA	NA
Brsk1	Brsk1	NA	13.97515688	14.24201039	14.17230983	14.20497578	14.10224541	NA	14.2595996	NA	14.07799667	NA	NA	NA	NA	NA	14.3650681	NA	NA	NA	NA	NA	NA	NA	12.10814544	NA	NA	NA	NA	NA	NA	NA	NA	NA	NA	NA	NA	NA	NA	NA	14.40794814	NA	NA	14.4692328	NA	NA	NA	NA	NA
Brsk1;Brsk2	Brsk1	NA	14.46696893	14.62797957	14.75569323	14.78024966	14.55132197	NA	14.7513443	NA	14.57815883	NA	NA	NA	NA	NA	14.45425162	NA	13.72675034	13.91645798	NA	NA	14.16812364	14.2837829	14.11614086	13.82825551	NA	13.78813714	13.87073074	NA	13.70216186	NA	NA	NA	NA	NA	14.37653241	NA	NA	NA	15.64773883	NA	NA	15.42337738	NA	NA	NA	NA	NA
Brsk2	Brsk2	NA	16.01003781	16.0331974	16.23387366	15.78184542	16.00463603	NA	16.04629102	NA	16.05534115	NA	NA	NA	NA	NA	16.04964355	NA	14.85260053	14.75801751	NA	NA	14.49323693	14.70686346	15.56862824	14.96796594	NA	14.76948941	14.63874835	NA	14.43723629	NA	NA	NA	NA	NA	14.91710287	NA	NA	NA	16.67515998	NA	NA	16.71638154	12.23381138	NA	NA	NA	NA
Brwd1	Brwd1	NA	NA	NA	NA	NA	NA	NA	NA	NA	NA	NA	NA	NA	NA	NA	NA	NA	NA	NA	NA	NA	NA	NA	NA	NA	15.68250362	NA	NA	NA	NA	NA	15.53457646	NA	NA	14.90491681	NA	NA	NA	14.67622707	NA	NA	NA	NA	NA	NA	NA	NA	NA
Bscl2	Bscl2	NA	13.5117156	13.20153125	13.73563006	13.03955311	13.32669632	NA	13.54870152	NA	13.62188017	NA	NA	NA	NA	NA	13.48645796	NA	NA	NA	NA	NA	NA	NA	NA	NA	NA	NA	NA	NA	NA	NA	NA	NA	NA	NA	NA	NA	NA	NA	13.24611559	NA	NA	13.38151591	NA	NA	NA	NA	NA
Bsdc1	Bsdc1	NA	16.1811165	15.95104128	15.94556377	15.95657236	16.2572184	NA	16.3167134	NA	16.17240527	NA	NA	NA	NA	NA	16.03638737	NA	13.43499302	13.07139343	NA	NA	13.06152646	13.19263803	13.34747495	13.33393598	NA	13.05522989	13.443086	NA	13.13733282	NA	NA	NA	NA	NA	13.67268852	NA	NA	NA	14.84588345	NA	NA	15.0581147	NA	NA	NA	NA	NA
Bsg	Bsg	14.06832911	14.50612287	14.45146553	14.43159894	14.39158892	14.27848011	14.71114712	14.40088682	13.90486009	14.34204327	13.85367143	13.95626991	13.72948394	13.65777487	14.12191088	14.36857754	13.94993214	NA	NA	NA	NA	11.49396132	NA	11.73294252	10.8617342	NA	NA	NA	NA	NA	NA	NA	NA	NA	NA	10.84432365	NA	NA	NA	14.03710453	11.26428142	NA	13.91368699	9.28373713	NA	NA	NA	11.42763187
Bsn	Bsn	NA	11.77437527	NA	NA	12.38993512	12.10262205	NA	12.13478246	NA	12.12981427	NA	NA	NA	NA	NA	NA	NA	NA	NA	NA	NA	NA	NA	NA	NA	NA	NA	NA	NA	NA	NA	NA	NA	NA	NA	NA	NA	NA	NA	18.13223612	14.21292635	14.48669438	17.96285111	14.55131336	14.21894593	14.23530053	14.57722553	14.52726049
Bsn;Pclo	Bsn	NA	NA	NA	NA	NA	NA	NA	NA	NA	NA	NA	NA	NA	NA	NA	NA	NA	NA	NA	NA	NA	NA	NA	NA	NA	NA	NA	NA	NA	NA	NA	NA	NA	NA	NA	NA	NA	NA	NA	15.3077036	NA	NA	14.69756142	NA	NA	NA	NA	NA
Bsn;Unk	Bsn	NA	NA	NA	NA	NA	NA	NA	NA	NA	NA	NA	NA	NA	NA	NA	NA	NA	NA	NA	NA	NA	NA	NA	NA	NA	NA	NA	NA	NA	NA	NA	NA	NA	NA	NA	NA	NA	NA	NA	NA	NA	NA	NA	NA	NA	NA	NA	NA
Btbd11	Btbd11	NA	NA	NA	NA	NA	NA	NA	NA	NA	NA	NA	NA	NA	NA	NA	NA	NA	NA	NA	NA	NA	NA	NA	NA	NA	NA	NA	NA	NA	NA	NA	NA	NA	NA	NA	NA	NA	NA	NA	NA	NA	12.03425905	NA	NA	NA	NA	NA	NA
Btbd18	Btbd18	NA	NA	NA	NA	NA	NA	NA	NA	NA	NA	NA	NA	NA	NA	NA	NA	NA	NA	NA	NA	NA	NA	NA	NA	NA	NA	NA	13.70611824	NA	NA	NA	NA	NA	NA	NA	NA	NA	NA	NA	NA	NA	NA	NA	NA	NA	NA	NA	NA
Btf3	Btf3	NA	17.23625435	17.14813435	17.01149032	17.2532253	17.4531002	NA	17.45210207	NA	17.5264438	NA	NA	NA	NA	NA	17.15121603	NA	NA	NA	NA	NA	NA	NA	NA	NA	NA	NA	NA	NA	NA	NA	NA	NA	NA	NA	NA	NA	NA	NA	NA	NA	NA	NA	NA	NA	NA	NA	NA
Btf3l4	Btf3l4	12.08814406	17.40617042	17.06172668	17.13830001	16.72994379	17.12584627	11.1743021	17.14545326	11.86308656	17.31839627	14.09770812	12.91222223	12.84924589	10.81250606	11.58775962	17.16804739	11.43000446	NA	NA	NA	NA	NA	NA	NA	NA	NA	NA	NA	NA	NA	NA	NA	NA	NA	NA	NA	NA	NA	NA	NA	NA	NA	NA	NA	NA	NA	NA	NA
Bud13	Bud13	13.67100289	14.16939529	14.25902068	14.22445949	14.34504156	14.0182868	13.18662698	14.18679918	13.10027057	14.11521538	13.34129169	13.481665	12.77489686	13.26913071	13.24021076	14.149261	13.14626821	NA	NA	NA	NA	NA	NA	NA	NA	NA	NA	NA	NA	NA	NA	NA	NA	NA	NA	NA	NA	NA	NA	NA	NA	NA	NA	NA	NA	NA	NA	NA
Bud31	Bud31	NA	12.06412636	NA	10.72011598	11.12694963	11.41110312	NA	NA	NA	NA	NA	NA	NA	NA	NA	NA	NA	NA	NA	NA	NA	NA	NA	NA	NA	NA	NA	NA	NA	NA	NA	NA	NA	NA	NA	NA	NA	NA	NA	NA	NA	NA	NA	NA	NA	NA	NA	NA
Bysl	Bysl	NA	12.80057988	12.52276733	12.69283592	12.70451345	13.07448273	NA	12.4057681	NA	12.90507031	NA	NA	NA	NA	NA	12.98278814	NA	NA	NA	NA	NA	NA	NA	NA	NA	NA	NA	NA	NA	NA	NA	NA	NA	NA	NA	NA	NA	NA	NA	NA	NA	NA	NA	NA	NA	NA	NA	NA
Bzw1	Bzw1	13.04005723	15.17492168	15.3441001	15.29588407	15.44536822	15.22987545	13.51485776	15.20973211	13.43302463	15.19550359	12.99157095	12.71829312	13.49045863	13.35955801	13.49861421	15.27318521	12.92351954	14.42760748	13.82048615	NA	13.9840642	14.27555711	13.78255869	13.19839439	13.91921405	NA	14.44462669	14.01022291	13.75149176	14.65534514	NA	12.7643882	NA	NA	NA	14.10782529	NA	NA	NA	13.86536104	NA	NA	13.74184522	NA	NA	NA	NA	NA
Bzw2	Bzw2	NA	12.84337223	13.0755253	13.19775664	13.0536738	13.18872015	NA	12.69784076	NA	12.90369474	NA	NA	NA	NA	NA	12.70504548	NA	NA	NA	NA	NA	NA	NA	NA	NA	NA	NA	NA	NA	NA	NA	NA	NA	NA	NA	NA	NA	NA	NA	NA	NA	NA	NA	NA	NA	NA	NA	NA
C1qtnf4	C1qtnf4	NA	NA	NA	NA	NA	NA	NA	NA	NA	NA	NA	NA	NA	NA	NA	NA	NA	NA	NA	NA	NA	NA	NA	NA	NA	NA	NA	NA	NA	NA	NA	NA	NA	NA	NA	NA	NA	NA	NA	NA	NA	NA	NA	NA	NA	NA	NA	12.27911432
C2cd2	C2cd2	NA	16.8489616	16.98464999	17.08173219	16.8070603	16.67284171	NA	16.75549181	NA	16.96489429	NA	NA	NA	NA	NA	17.12878732	NA	13.57301111	13.75444019	NA	NA	13.407987	13.40235396	13.27995838	13.32289542	NA	13.47594125	13.86113246	NA	13.53011068	NA	NA	NA	NA	NA	13.11503044	NA	NA	NA	15.2311107	NA	NA	15.27093198	NA	NA	NA	NA	NA
C2cd2l	C2cd2l	13.43700972	17.28507482	17.23770439	17.40726153	17.0728624	17.15183111	14.00316594	17.20386503	13.50408418	17.37319592	13.46583719	13.53930563	13.43351118	14.08047082	13.48543951	17.38075622	14.53757904	15.27831681	14.92733142	NA	NA	14.85502789	15.01307497	14.93603407	15.18971919	NA	14.57102737	15.16447218	NA	14.79793153	NA	NA	NA	NA	NA	14.63843564	NA	NA	NA	15.96097145	12.21892423	12.13268886	16.09256016	12.89999256	12.91520333	NA	12.49658405	11.55602298
C2cd4c	C2cd4c	NA	NA	NA	NA	NA	NA	NA	NA	NA	NA	NA	NA	NA	NA	NA	NA	NA	NA	NA	NA	NA	NA	NA	NA	NA	NA	NA	NA	NA	NA	NA	NA	NA	NA	NA	NA	NA	NA	NA	14.89893755	11.78588153	11.53216596	14.21671375	12.19463067	11.14681685	NA	NA	11.75460361
C2cd5	C2cd5	NA	13.36380693	13.48432402	13.50030909	13.59372891	13.36358498	NA	13.54017089	NA	13.4830044	NA	NA	NA	NA	NA	13.65321421	NA	NA	NA	NA	NA	NA	NA	NA	NA	NA	NA	NA	NA	NA	NA	NA	NA	NA	NA	NA	NA	NA	NA	13.65525229	NA	NA	13.67313282	NA	NA	NA	NA	NA
C3	C3	13.34424111	NA	12.54961623	12.18330041	12.59873878	12.69956378	12.08622601	13.00216805	12.90612709	12.29000156	12.12246216	11.93284619	12.21181692	12.65248254	12.4891097	12.42630669	11.33521913	12.73744172	12.13413108	NA	12.21883538	13.03415758	12.42597902	11.18933658	12.02314791	11.872778	NA	12.45168764	10.33241773	11.99409882	11.40121014	NA	11.72213404	11.90209	11.5684787	10.85686901	NA	NA	NA	12.42893588	NA	NA	12.38144561	NA	NA	NA	NA	NA
C4b	C4b	NA	NA	NA	NA	NA	NA	NA	NA	NA	NA	NA	NA	NA	NA	NA	NA	NA	NA	NA	NA	NA	NA	NA	NA	NA	NA	NA	NA	NA	NA	NA	NA	NA	NA	NA	NA	NA	NA	NA	NA	NA	NA	NA	NA	NA	NA	NA	NA
CEFIP	CEFIP	NA	13.11578565	13.10792567	13.05472926	13.41894591	13.24850749	NA	13.34474609	NA	13.02623356	NA	NA	NA	NA	NA	13.22035849	NA	NA	NA	NA	NA	NA	NA	NA	NA	NA	NA	NA	NA	NA	NA	NA	NA	NA	NA	NA	NA	NA	NA	12.75572024	14.46579595	13.42341797	13.54243967	14.10635028	14.4894466	NA	13.90699391	14.41388572
Ca2	Ca2	NA	12.56281635	12.58232659	12.89993819	12.96717911	13.21917951	NA	12.65604379	NA	12.91713373	NA	NA	NA	NA	NA	NA	NA	NA	NA	NA	NA	NA	NA	NA	NA	NA	NA	NA	NA	NA	NA	NA	NA	NA	NA	NA	NA	NA	NA	15.36364564	14.50732847	14.33705139	14.61982204	14.82740713	14.40159752	14.59156654	14.00053151	14.01630229
Ca3	Ca3	NA	NA	NA	NA	NA	NA	NA	NA	NA	NA	NA	NA	NA	NA	NA	NA	NA	12.38994318	NA	NA	NA	NA	12.35632541	11.86472009	12.12609785	NA	NA	12.41448969	NA	11.99766289	NA	NA	NA	NA	NA	12.8661082	NA	NA	NA	NA	NA	NA	NA	NA	NA	NA	NA	NA
Caap1	Caap1	NA	15.82737725	15.75909142	15.49202725	15.65022495	15.98977607	NA	16.04601206	NA	15.73587883	NA	NA	NA	NA	NA	15.76945897	NA	NA	NA	NA	NA	NA	NA	NA	NA	NA	NA	NA	NA	NA	NA	NA	NA	NA	NA	NA	NA	NA	NA	NA	NA	NA	NA	NA	NA	NA	NA	NA
Cab39	Cab39	NA	14.95076982	14.80392075	15.13057183	14.7718923	14.84650723	NA	14.89854716	NA	14.92664224	NA	NA	NA	NA	NA	15.07323944	NA	12.70795778	12.63152098	NA	NA	12.26779913	12.90915335	12.93004992	12.79729701	NA	12.59357459	12.6911751	NA	12.45009387	NA	NA	NA	NA	NA	12.97859086	NA	NA	NA	14.60434488	NA	NA	14.81612506	NA	NA	NA	NA	NA
Cab39;Cab39l	Cab39	NA	14.37638562	14.6937434	14.56267042	14.61841067	14.23850361	NA	14.57518102	NA	14.61873323	NA	NA	NA	NA	NA	14.63619101	NA	NA	NA	NA	NA	NA	NA	NA	NA	NA	NA	NA	NA	NA	NA	NA	NA	NA	NA	NA	NA	NA	NA	14.44988541	NA	NA	12.88347085	NA	NA	NA	NA	NA
Cab39l	Cab39l	NA	14.40474162	14.01922096	14.43807745	13.8563566	14.01417097	NA	13.99036619	NA	14.26022856	NA	NA	NA	NA	NA	13.98137615	NA	13.31520618	13.94450161	NA	NA	13.72516386	13.57804241	13.49801396	12.97372786	NA	NA	14.31071218	NA	14.38957084	NA	NA	NA	NA	NA	13.53923153	NA	NA	NA	14.39113795	NA	NA	14.2471445	NA	NA	NA	NA	NA
Cabp1	Cabp1	NA	14.05415846	14.12103637	13.89658169	13.80628036	13.90417308	NA	13.76026002	NA	13.75547016	NA	NA	NA	NA	NA	13.7648352	NA	NA	11.88332	NA	NA	NA	11.96747383	12.06820487	12.13296011	NA	NA	NA	NA	NA	NA	NA	NA	NA	NA	12.26574902	NA	NA	NA	13.43383408	NA	NA	14.01138284	NA	NA	NA	NA	NA
Cacna1a	Cacna1a	NA	13.40508477	13.0094579	13.65563684	13.48987617	13.61504761	NA	12.92511767	NA	13.4170114	NA	NA	NA	NA	NA	13.81681054	NA	NA	NA	NA	NA	NA	NA	NA	NA	NA	NA	NA	NA	NA	NA	NA	NA	NA	NA	NA	NA	NA	NA	NA	NA	NA	12.74859121	NA	NA	NA	NA	NA
Cacna1a;Cacna1b	Cacna1a	NA	NA	NA	NA	NA	NA	NA	NA	NA	NA	NA	NA	NA	NA	NA	NA	NA	NA	NA	NA	NA	NA	NA	NA	NA	NA	NA	NA	NA	NA	NA	NA	NA	NA	NA	NA	NA	NA	NA	14.75989338	NA	NA	14.74293569	NA	NA	NA	NA	NA
Cacna1a;Cacna1e	Cacna1a	NA	NA	NA	NA	NA	NA	NA	NA	NA	NA	NA	NA	NA	NA	NA	NA	NA	NA	NA	NA	NA	NA	NA	NA	NA	NA	NA	NA	NA	NA	NA	NA	NA	NA	NA	NA	NA	NA	NA	13.91878872	NA	NA	13.67318759	NA	NA	NA	NA	NA
Cacna1b	Cacna1b	NA	14.70981046	14.85130671	14.88151846	14.98361107	14.62099509	NA	14.64643591	NA	14.73458605	NA	NA	NA	NA	NA	14.91829417	NA	NA	NA	NA	NA	NA	NA	NA	NA	NA	NA	NA	NA	NA	NA	NA	NA	NA	NA	NA	NA	NA	NA	15.48136882	NA	NA	15.69886353	NA	NA	NA	NA	NA
Cacna1c;Cacna1d;Cacna1f	Cacna1c	NA	NA	NA	NA	NA	NA	NA	NA	NA	NA	NA	NA	NA	NA	NA	NA	NA	NA	NA	NA	NA	NA	NA	NA	NA	NA	NA	NA	NA	NA	NA	NA	NA	NA	NA	NA	NA	NA	NA	18.83699957	NA	NA	NA	NA	NA	NA	NA	NA
Cacna1e	Cacna1e	NA	NA	NA	NA	NA	NA	NA	NA	NA	NA	NA	NA	NA	NA	NA	NA	NA	NA	NA	NA	NA	NA	NA	NA	NA	NA	NA	NA	NA	NA	NA	NA	NA	NA	NA	NA	NA	NA	NA	NA	NA	NA	13.59683004	NA	NA	NA	NA	NA
Cacnb1	Cacnb1	NA	14.61404252	14.65528237	14.64573091	14.71865941	14.60453316	NA	14.49065202	NA	14.83335294	NA	NA	NA	NA	NA	14.55343772	NA	13.31755394	14.09402819	NA	NA	13.15257798	13.02227599	12.63647737	12.81401358	NA	13.63905802	13.21393176	NA	13.0673436	NA	NA	NA	NA	NA	13.08166276	NA	NA	NA	14.05678798	NA	NA	14.35460512	NA	NA	NA	NA	NA
Cacnb1;Cacnb3	Cacnb1	NA	NA	NA	NA	NA	NA	NA	NA	NA	NA	NA	NA	NA	NA	NA	NA	NA	13.59791288	13.52762361	NA	NA	13.36262878	13.51264171	NA	13.20831058	NA	13.82324781	13.79123413	NA	13.07637304	NA	NA	NA	NA	NA	NA	NA	NA	NA	NA	NA	NA	NA	NA	NA	NA	NA	NA
Cacnb1;Cacnb3;Cacnb4	Cacnb1	NA	15.04657332	15.45721801	15.26528517	15.30640492	15.4932663	NA	15.22259042	NA	15.54171537	NA	NA	NA	NA	NA	15.22149628	NA	NA	NA	NA	NA	NA	NA	NA	NA	NA	NA	NA	NA	NA	NA	NA	NA	NA	NA	NA	NA	NA	NA	15.09604881	NA	NA	14.9011763	NA	NA	NA	NA	NA
Cacnb1;Cacnb4	Cacnb1	NA	15.83974129	15.61072099	16.0620721	15.52305771	15.85094265	NA	15.82887165	NA	15.63562837	NA	NA	NA	NA	NA	16.05327858	NA	NA	NA	NA	NA	NA	NA	NA	NA	NA	NA	NA	NA	NA	NA	NA	NA	NA	NA	NA	NA	NA	NA	14.99367255	NA	NA	NA	NA	NA	NA	NA	NA
Cacnb3	Cacnb3	NA	13.73671215	13.66544649	13.90998502	13.82193342	13.91845202	NA	14.04311398	NA	13.71389729	NA	NA	NA	NA	NA	13.64762067	NA	13.19824226	NA	NA	NA	13.41381478	13.67922474	13.36970639	13.62623176	NA	13.46830933	13.63172561	NA	13.62602873	NA	NA	NA	NA	NA	13.62116775	NA	NA	NA	14.9238081	NA	NA	14.92430446	NA	NA	NA	NA	NA
Cacnb3;Cacnb4	Cacnb3	NA	11.89158627	12.31061278	12.40821296	12.47249793	12.48074225	NA	NA	NA	12.32640421	NA	NA	NA	NA	NA	12.21933493	NA	NA	NA	NA	NA	NA	NA	NA	NA	NA	NA	NA	NA	NA	NA	NA	NA	NA	NA	NA	NA	NA	NA	12.69761486	NA	NA	12.88655396	NA	NA	NA	NA	NA
Cacnb4	Cacnb4	NA	14.28851732	14.42861872	14.46340587	14.60040949	14.2992634	NA	14.47612975	NA	14.33706264	NA	NA	NA	NA	NA	14.39674414	NA	NA	NA	NA	NA	11.51146112	11.77287538	NA	12.15128615	NA	NA	NA	NA	NA	NA	NA	NA	NA	NA	11.7890812	NA	NA	NA	14.16167375	NA	NA	14.59319337	NA	NA	NA	NA	NA
Cacng2	Cacng2	NA	NA	NA	NA	NA	NA	NA	NA	NA	NA	NA	NA	NA	NA	NA	NA	NA	NA	NA	NA	NA	NA	NA	NA	NA	NA	NA	NA	NA	NA	NA	NA	NA	NA	NA	NA	NA	NA	NA	14.24015778	12.30092163	12.47927756	13.65949425	12.66893151	NA	12.40196478	NA	12.31916686
Cacng5	Cacng5	NA	NA	13.63874135	13.94562672	13.91840673	14.62698661	NA	14.69016716	NA	14.66156658	NA	NA	NA	NA	NA	13.97602704	NA	NA	NA	NA	NA	NA	NA	NA	NA	NA	NA	NA	NA	NA	NA	NA	NA	NA	NA	NA	NA	NA	NA	NA	NA	NA	NA	NA	NA	NA	NA	NA
Cacng7	Cacng7	NA	NA	13.13293826	13.13871657	13.00905704	13.41870912	NA	13.3586512	NA	NA	NA	NA	NA	NA	NA	13.2958837	NA	NA	NA	NA	NA	NA	NA	NA	NA	NA	NA	NA	NA	NA	NA	NA	NA	NA	NA	NA	NA	NA	NA	NA	NA	NA	NA	NA	NA	NA	NA	NA
Cacng8	Cacng8	NA	NA	NA	NA	NA	NA	NA	NA	NA	NA	NA	NA	NA	NA	NA	NA	NA	NA	NA	NA	NA	NA	NA	NA	NA	NA	NA	NA	NA	NA	NA	NA	NA	NA	NA	NA	NA	NA	NA	NA	11.4735823	11.57209045	NA	12.27409875	NA	11.55737863	NA	11.53508979
Cacul1	Cacul1	12.64132249	15.71760883	15.8768562	15.91143275	15.776273	15.7374939	13.73536563	15.70499261	13.60949043	15.84164586	13.3790032	12.99959841	NA	13.79457832	13.33400785	16.08991771	14.00692018	14.28376844	14.2560686	NA	NA	14.45461417	13.96441554	13.51181734	14.09038538	NA	14.91055373	14.27846398	NA	14.2815099	NA	NA	NA	NA	NA	14.19826086	NA	NA	NA	14.99231135	NA	NA	14.57333358	NA	NA	NA	NA	NA
Cacybp	Cacybp	NA	18.83058725	18.56515289	18.51798987	18.49948081	18.93358405	12.3160354	18.77503685	14.62765357	18.77062874	13.97578529	13.58338839	13.63024437	14.60665967	14.93722667	18.56524277	13.82616115	14.96527594	15.73434376	NA	NA	15.78034858	15.9183223	15.48102979	15.344793	NA	15.4981901	15.68934251	NA	15.81191387	NA	NA	NA	NA	NA	15.78688412	NA	NA	NA	16.22833283	NA	NA	16.06806966	12.8485936	NA	NA	12.89669379	12.92485703
Cad	Cad	11.68638672	11.66532259	12.14331943	NA	NA	12.29523227	NA	12.24505053	NA	11.91267606	NA	NA	NA	NA	NA	NA	NA	NA	NA	NA	NA	NA	NA	NA	NA	NA	NA	NA	NA	NA	NA	NA	NA	NA	NA	NA	NA	NA	NA	12.61642007	NA	NA	12.35433887	NA	NA	NA	NA	NA
Cadm1	Cadm1	NA	16.71862057	16.29492493	16.09558317	16.24554688	16.6041151	NA	16.52704162	NA	16.59009117	NA	NA	NA	NA	NA	16.31538608	NA	15.29960887	15.61741163	NA	NA	15.67232336	15.77546289	15.51909406	15.3149345	NA	15.21927484	15.30167228	NA	15.75640908	NA	NA	NA	NA	NA	15.77514005	NA	NA	NA	16.48627078	NA	NA	15.82622383	NA	NA	NA	NA	NA
Cadm2	Cadm2	NA	NA	NA	NA	NA	12.79241209	NA	NA	NA	NA	NA	NA	NA	NA	NA	12.63257041	NA	NA	NA	NA	NA	NA	NA	NA	NA	NA	NA	NA	NA	NA	NA	NA	NA	NA	NA	NA	NA	NA	NA	NA	NA	NA	NA	NA	NA	NA	NA	NA
Cadm3	Cadm3	NA	17.10931518	16.62007393	16.67267247	16.71687602	17.02906302	NA	17.01782744	NA	17.20481351	NA	NA	NA	NA	NA	16.66119328	NA	16.2693291	16.05910975	NA	NA	16.31623235	16.08765294	16.28587367	16.22049807	NA	15.47968367	16.08371802	NA	16.07314267	NA	NA	NA	NA	NA	16.13505231	NA	NA	NA	16.52302034	11.85159577	11.58731464	16.68055525	NA	NA	NA	12.35106072	12.29069643
Cadm4	Cadm4	14.20585015	13.72046939	13.41514268	13.7918342	13.79666713	13.60818333	13.7965903	13.77884105	14.33941679	13.33684506	14.24187889	14.04919908	13.99564861	13.86594953	13.86532559	13.85752044	13.89886187	13.6636804	13.34698458	NA	NA	13.33309943	13.71238728	13.04585349	13.48183726	NA	13.5926439	13.2333815	NA	13.91611272	NA	NA	NA	NA	NA	13.47885808	NA	NA	NA	14.75753843	14.79394534	15.52080247	14.61807669	15.30966274	14.49072918	15.64537412	15.52120718	15.36632279
Cadps	Cadps	13.72672402	20.77795284	20.78299578	21.11190929	20.49665056	20.35133678	14.85485513	20.42863242	15.07700179	20.74371757	14.37489603	14.98637406	15.05421711	16.10129717	14.80103975	20.75319308	16.17372942	17.81366675	17.91790757	10.69281598	NA	17.84038464	18.07654177	18.05453033	17.97368862	NA	17.78408233	17.94343605	NA	17.94492136	NA	NA	NA	9.23819453	NA	17.98343576	NA	NA	NA	19.65245439	15.12748003	15.10585821	19.3726447	15.51278232	15.04168282	14.97983917	14.91671948	14.79315501
Cadps2	Cadps2	NA	NA	NA	NA	NA	NA	NA	NA	NA	NA	NA	NA	NA	NA	NA	NA	NA	NA	NA	NA	NA	NA	NA	NA	NA	NA	NA	NA	NA	NA	NA	NA	NA	NA	NA	NA	NA	NA	NA	14.66866725	NA	NA	14.81590291	NA	NA	NA	NA	NA
Cadps;Cadps2	Cadps	NA	18.61035287	19.02407912	19.1589753	18.98254465	18.6166063	NA	18.53113042	NA	18.56626533	NA	NA	NA	NA	NA	18.90980201	NA	NA	NA	NA	NA	NA	NA	NA	NA	NA	NA	NA	NA	NA	NA	NA	NA	NA	NA	NA	NA	NA	NA	18.77518399	NA	NA	18.41516173	NA	NA	NA	NA	NA
Cadps;Map7	Cadps	NA	17.63913577	17.80194828	17.91839159	17.31654671	17.34269106	NA	16.42966663	NA	17.39095822	NA	NA	NA	NA	NA	NA	NA	NA	NA	NA	NA	NA	NA	NA	NA	NA	NA	NA	NA	NA	NA	NA	NA	NA	NA	NA	NA	NA	NA	15.70596441	NA	NA	15.43085107	NA	NA	NA	NA	NA
Calb1	Calb1	NA	NA	NA	NA	NA	NA	NA	NA	NA	NA	NA	NA	NA	NA	NA	NA	NA	NA	NA	NA	NA	NA	NA	NA	NA	NA	NA	NA	NA	NA	NA	NA	NA	NA	NA	NA	NA	NA	NA	15.05035188	NA	NA	14.96357671	NA	NA	NA	NA	NA
Calb1;Calb2	Calb1	NA	NA	16.23858387	15.89743425	16.28644586	16.25717972	NA	16.23126994	NA	15.69181439	NA	NA	NA	NA	NA	16.32114595	NA	NA	NA	NA	NA	NA	NA	NA	NA	NA	NA	NA	NA	NA	NA	NA	NA	NA	NA	NA	NA	NA	NA	18.13092745	NA	NA	18.10507982	NA	NA	NA	NA	NA
Calb2	Calb2	NA	15.03577223	15.2882539	15.17144611	15.27800252	14.95378195	NA	15.10213394	NA	15.00174002	NA	NA	NA	NA	NA	15.31532768	NA	14.72440712	14.6098717	NA	NA	14.59924435	14.66156715	14.74177963	14.74010458	NA	14.07310638	14.51249959	NA	14.60772045	NA	NA	NA	NA	NA	14.68184416	NA	NA	NA	16.91093008	14.75258735	15.0487222	16.35920308	14.97000228	14.56103547	14.9463648	14.97165361	14.82361876
Calca	Calca	NA	14.32043014	14.19306357	14.1371001	14.0332337	14.40424349	NA	14.280836	NA	14.4182562	NA	NA	NA	NA	NA	14.35920015	NA	NA	NA	NA	NA	NA	NA	NA	NA	NA	NA	NA	NA	NA	NA	NA	NA	NA	NA	NA	NA	NA	NA	NA	NA	NA	NA	NA	NA	NA	NA	NA
Calcoco1	Calcoco1	NA	15.90199059	15.81601592	15.87606674	15.83181802	15.80738356	NA	15.75118149	NA	15.80725477	NA	NA	NA	NA	NA	15.87271767	NA	NA	NA	NA	NA	NA	NA	11.86953601	NA	NA	NA	NA	NA	NA	NA	NA	NA	NA	NA	12.10326158	NA	NA	NA	13.5196188	NA	NA	13.50459145	NA	NA	NA	NA	NA
Calcrl	Calcrl	NA	NA	NA	NA	NA	NA	NA	NA	NA	NA	NA	NA	NA	NA	NA	NA	NA	NA	NA	NA	NA	NA	NA	NA	NA	NA	NA	NA	NA	NA	NA	NA	NA	NA	NA	NA	NA	NA	NA	14.05878661	12.98243392	13.50479416	NA	12.63143173	NA	NA	12.86002971	13.48881925
Calm1;Calm2;Calm3	Calm1	15.54562902	21.74192611	21.39113313	21.25346145	21.10079387	21.72007485	15.67645155	21.69306873	15.42480023	21.69392471	14.97071502	15.56177921	15.55991902	16.48020658	15.44469178	21.32595857	16.3643219	18.84028955	18.80828178	15.29935501	16.02830224	19.08085233	19.27043538	19.55159379	19.29983585	13.6277468	18.44608096	19.08737736	15.11537531	19.00840342	13.95215339	12.7244643	12.57199672	12.7713956	12.81493414	19.41095011	13.75235113	12.30434157	12.48440527	19.82508591	15.29116024	15.00500946	19.34512959	15.21140469	15.11771853	14.8530199	14.94496706	14.59563149
Calm4	Calm4	NA	NA	NA	NA	NA	NA	NA	NA	NA	NA	NA	NA	NA	NA	NA	NA	NA	NA	NA	NA	NA	NA	NA	NA	NA	NA	NA	NA	NA	NA	NA	NA	NA	NA	NA	NA	NA	NA	NA	NA	NA	NA	NA	NA	NA	NA	NA	NA
Calml3	Calml3	NA	NA	NA	NA	NA	NA	NA	NA	NA	NA	NA	NA	NA	NA	NA	NA	NA	NA	NA	NA	15.27662727	NA	NA	NA	NA	12.95028934	NA	NA	13.53572791	NA	13.66031622	12.39606847	12.02644645	NA	13.15317515	NA	13.27481357	13.24990889	13.57656329	NA	NA	NA	NA	NA	NA	NA	NA	NA
Calr	Calr	11.86805471	13.0770794	NA	12.84479598	NA	NA	NA	NA	NA	12.15429915	NA	NA	NA	NA	NA	NA	NA	NA	NA	NA	15.20766641	NA	NA	NA	NA	NA	NA	NA	NA	NA	NA	NA	NA	NA	NA	NA	NA	NA	NA	14.42877889	NA	NA	NA	NA	NA	NA	NA	NA
Calu	Calu	NA	13.69396414	13.1767648	13.90232535	13.70284041	13.7777084	NA	13.54007709	NA	13.80484652	NA	NA	NA	NA	NA	13.06302069	NA	NA	NA	NA	NA	NA	NA	NA	NA	NA	NA	NA	NA	NA	NA	NA	NA	NA	NA	NA	NA	NA	NA	NA	NA	NA	NA	NA	NA	NA	NA	NA
Camk1d	Camk1d	NA	15.59950204	15.34670492	15.47885835	15.04178516	15.48465942	NA	15.35618496	NA	15.63635856	NA	NA	NA	NA	NA	15.40386746	NA	15.24011532	15.22120926	NA	NA	14.98279159	15.39738644	15.15787662	14.83615196	NA	14.83245246	15.26926152	NA	14.87668132	NA	NA	NA	NA	NA	15.40137609	NA	NA	NA	16.09114395	13.20650465	12.79130536	15.88244677	13.26803167	NA	12.56645843	13.33810959	12.92165687
Camk1g	Camk1g	NA	NA	NA	12.47052416	NA	NA	NA	NA	NA	NA	NA	NA	NA	NA	NA	12.10125677	NA	NA	NA	NA	NA	NA	NA	NA	NA	NA	NA	NA	NA	NA	NA	NA	NA	NA	NA	NA	NA	NA	NA	NA	NA	NA	NA	NA	NA	NA	NA	NA
Camk2a	Camk2a	NA	15.85444982	15.72446367	15.81668899	15.48338233	15.77828525	NA	15.84108475	NA	15.970593	NA	NA	NA	NA	NA	15.49576468	NA	NA	NA	NA	NA	NA	NA	NA	NA	NA	NA	NA	NA	NA	NA	NA	NA	NA	NA	NA	NA	NA	NA	14.89353347	NA	12.82019884	14.72590344	13.13463508	11.52018229	13.19299779	12.23759921	12.9475352
Camk2a;Camk2b;Camk2d	Camk2a	NA	15.00261287	14.93942311	15.59774706	15.48849292	14.94358165	NA	15.25941962	NA	15.70595361	NA	NA	NA	NA	NA	15.00782008	NA	NA	NA	NA	NA	NA	NA	NA	NA	NA	NA	NA	NA	NA	NA	NA	NA	NA	NA	NA	NA	NA	NA	15.50020079	11.13667717	12.37340896	NA	13.11336777	11.83342381	13.21594094	NA	13.6340169
Camk2a;Camk2b;Camk2d;Camk2g	Camk2a	NA	19.24570575	19.21826227	19.34666303	18.96841598	19.24837031	NA	19.22880826	NA	19.4511241	NA	NA	NA	NA	NA	19.44999447	NA	NA	NA	NA	NA	NA	NA	NA	NA	NA	NA	NA	NA	NA	NA	NA	NA	NA	NA	NA	NA	NA	NA	18.42119613	14.8433412	15.68281075	17.99147052	15.45829677	13.88361826	15.60243314	15.52320322	15.54019068
Camk2a;Camk2d	Camk2a	NA	15.38979735	15.75377496	15.50083011	15.35138384	15.67331182	NA	15.51565749	NA	15.68801826	NA	NA	NA	NA	NA	15.79858973	NA	NA	NA	NA	NA	NA	NA	NA	NA	NA	NA	NA	NA	NA	NA	NA	NA	NA	NA	NA	NA	NA	NA	14.94415251	NA	NA	14.36438093	NA	NA	NA	NA	NA
Camk2b	Camk2b	NA	16.33173235	16.29815186	16.33099855	16.11023168	16.06918288	NA	16.21238197	NA	16.26400978	NA	NA	NA	NA	NA	16.41109121	NA	13.40172579	13.1740003	NA	NA	13.3237751	13.25748912	13.84111629	13.09615694	NA	12.984875	12.93328938	NA	14.00185075	NA	NA	NA	NA	NA	13.3921656	NA	NA	NA	16.27704069	13.89125897	14.17813659	15.92842797	14.11280701	13.6853883	14.08527068	14.22283883	14.06123941
Camk2b;Camk2d;Camk2g	Camk2b	NA	17.08778395	NA	17.48849135	17.15590526	16.8831683	NA	17.00019811	NA	17.39880213	NA	NA	NA	NA	NA	NA	NA	15.59128025	15.51699366	NA	NA	15.56089065	16.22014204	16.6056424	16.36109201	NA	14.18233167	15.11022392	NA	15.42842473	NA	NA	NA	NA	NA	16.12144906	NA	NA	NA	16.7054299	12.65345642	13.45043803	15.65541333	12.75811701	12.01923974	13.41327091	13.5929008	12.89352338
Camk2b;Camk2g	Camk2b	NA	17.42936796	17.28124852	17.51760452	16.99586583	16.8467216	NA	17.03943065	NA	17.26496247	NA	NA	NA	NA	NA	17.20951434	NA	13.89680697	13.89731382	NA	NA	13.77898058	13.89725177	14.49423329	14.09734119	NA	13.96576625	14.10487718	NA	13.65301298	NA	NA	NA	NA	NA	13.89354364	NA	NA	NA	15.97824185	13.65815568	13.4600534	15.73410949	12.7793347	13.51956254	13.78685064	13.891974	13.46782646
Camk2d	Camk2d	14.57103744	17.7558922	17.69587692	17.70114166	17.40585279	17.60423339	14.28939029	17.63532787	14.51829667	17.76573225	14.59085142	14.33941763	14.36872573	14.35885756	14.54445636	17.55476035	14.54397491	14.53841073	14.65501645	NA	NA	14.87627236	15.08167191	14.82910011	14.36884123	NA	14.52451115	15.06611667	NA	14.9919838	NA	NA	NA	NA	NA	14.87950419	NA	NA	NA	16.45878184	11.92941668	13.50445279	16.41168789	13.25106409	13.03445925	13.21423136	13.56384408	12.26044486
Camk2d;Camk2g	Camk2d	14.99322232	NA	NA	NA	NA	NA	15.49264546	NA	14.10953454	NA	14.9381295	15.04461807	13.7250294	14.68949696	14.03015753	NA	15.08713378	NA	NA	NA	NA	NA	NA	NA	NA	NA	NA	NA	NA	NA	NA	NA	NA	NA	NA	NA	NA	NA	NA	NA	NA	NA	NA	NA	NA	NA	NA	NA
Camk2g	Camk2g	12.58997854	17.14882836	17.20190174	17.30997004	17.19565163	16.98101342	12.69360276	17.02049001	12.7542966	17.06703603	12.67760767	12.56827114	12.32297332	12.94804078	12.60619499	17.22566675	13.2084783	14.54601048	14.16214609	NA	NA	14.5203638	14.4600058	14.42850944	14.48347717	NA	14.36724551	14.41635622	NA	14.35916863	NA	NA	NA	NA	NA	14.50573628	NA	NA	NA	16.3209348	13.20495066	13.24019356	15.79653049	13.26171907	13.21271871	12.81375493	12.92358708	13.28457662
Camk4	Camk4	NA	15.47980319	15.06226561	15.18238121	14.70543813	15.19819075	NA	15.29675976	NA	15.32872154	NA	NA	NA	NA	NA	15.16361793	NA	NA	NA	NA	NA	NA	NA	NA	NA	NA	NA	NA	NA	NA	NA	NA	NA	NA	NA	NA	NA	NA	NA	14.60218803	NA	NA	14.66381864	NA	NA	NA	NA	NA
Camk4;Ripk2	Camk4	NA	14.35035221	14.09655045	14.09887922	14.06005414	14.70936926	NA	14.44009052	NA	14.28884445	NA	NA	NA	NA	NA	14.38801729	NA	NA	NA	NA	NA	NA	NA	NA	NA	NA	NA	NA	NA	NA	NA	NA	NA	NA	NA	NA	NA	NA	NA	NA	NA	NA	NA	NA	NA	NA	NA	NA
Camkk1	Camkk1	NA	14.24260289	14.43145952	14.5035406	14.4825488	14.53024998	NA	14.30233471	NA	14.30444562	NA	NA	NA	NA	NA	14.21628492	NA	12.63156348	12.83136675	NA	NA	13.36403375	13.11393269	13.12070293	12.85363539	NA	13.02723254	13.04046348	NA	13.41620544	NA	NA	NA	NA	NA	13.22474915	NA	NA	NA	14.52953022	NA	11.41351687	14.62283999	NA	NA	NA	NA	NA
Camkk2	Camkk2	NA	13.08264401	13.52662196	13.33552985	NA	NA	NA	12.81884445	NA	13.39592234	NA	NA	NA	NA	NA	13.46541837	NA	NA	NA	NA	NA	NA	NA	NA	NA	NA	NA	NA	NA	NA	NA	NA	NA	NA	NA	NA	NA	NA	NA	13.8194135	NA	NA	14.10953831	NA	NA	NA	NA	NA
Camkv	Camkv	NA	NA	NA	NA	NA	NA	NA	NA	NA	NA	NA	NA	NA	NA	NA	NA	NA	NA	NA	NA	NA	NA	NA	NA	NA	NA	NA	NA	NA	NA	NA	NA	NA	NA	NA	NA	NA	NA	NA	12.54808536	NA	NA	NA	NA	NA	NA	NA	NA
Camlg	Camlg	11.32922192	17.88055171	17.88721409	17.93368988	17.81736	17.82610261	13.74646701	17.96798838	12.87164965	17.84228557	12.74278741	12.6721814	13.00921407	13.15910848	12.65073108	17.89842535	13.62441805	14.0398169	14.27099253	NA	NA	13.71183158	13.81660839	14.13680152	13.96772675	NA	14.53051607	14.12736605	NA	14.39152451	NA	NA	NA	NA	NA	13.71186746	NA	NA	NA	15.12120553	NA	NA	15.09860313	NA	NA	NA	NA	NA
Camsap1	Camsap1	11.22647843	15.95798457	16.02947787	16.01342364	15.97891676	15.9922364	10.72461617	16.01362989	11.98741325	15.98860033	11.17840965	11.69738463	NA	13.00801887	11.97050858	15.98558355	11.28658664	15.05371287	15.05890229	NA	NA	15.03758513	14.99499262	15.0329765	15.03766512	NA	15.10877678	15.05366888	NA	15.29308497	NA	NA	NA	NA	NA	15.04138357	NA	NA	NA	16.18084713	15.23863907	14.65670976	16.05154975	14.48343688	NA	14.69345352	14.52149427	14.52317758
Camsap1;Camsap3	Camsap1	NA	NA	15.80870782	NA	NA	NA	NA	15.86796642	NA	15.85099988	NA	NA	NA	NA	NA	15.5740672	NA	13.60574572	14.04639079	NA	NA	13.88048274	14.05603647	NA	13.72719722	NA	13.92825927	13.97661782	NA	13.92195248	NA	NA	NA	NA	NA	14.10244326	NA	NA	NA	15.68036777	NA	NA	15.99017267	NA	NA	NA	NA	NA
Camsap2	Camsap2	12.40997122	17.22763231	17.18468949	17.20758067	17.04437361	17.16450253	13.19804262	17.16431808	13.48156018	17.22247964	13.05783796	13.0088809	13.50083493	13.62353537	13.18667082	17.1466642	13.62419092	15.34195655	15.32709813	NA	NA	15.34446478	15.21028603	15.16260973	15.15906484	NA	15.11341447	15.47400216	NA	15.36450169	NA	NA	NA	NA	NA	15.06904042	NA	NA	NA	16.53955029	12.41508729	11.43750858	16.58869047	11.48213327	11.55729562	NA	NA	11.45376118
Camsap2;Camsap3	Camsap2	NA	14.96651446	14.89668244	15.00272713	14.96825729	14.79925632	NA	14.86104812	NA	NA	NA	NA	NA	NA	NA	NA	NA	13.66105434	13.42598951	NA	NA	13.05904359	13.35234694	13.89652162	13.50344067	NA	12.6164133	12.71894165	NA	13.80663017	NA	NA	NA	NA	NA	13.40391742	NA	NA	NA	14.92607357	NA	NA	14.49425559	NA	NA	NA	NA	NA
Camsap3	Camsap3	NA	16.29218598	16.40790387	16.44132796	16.48454744	16.33577215	NA	16.34624519	10.65830968	16.28908612	NA	11.43022254	11.52214993	12.31298503	10.85815199	16.47115999	11.0526088	14.59191263	14.36264361	NA	NA	14.54033261	14.55012325	14.56362944	14.48111462	NA	14.5921791	14.63226002	NA	14.49298973	NA	NA	NA	NA	NA	14.58833636	NA	NA	NA	16.6934326	NA	NA	16.88792376	NA	NA	NA	NA	NA
Camta1	Camta1	NA	NA	13.62825186	NA	NA	13.38671127	NA	13.61703119	NA	NA	NA	NA	NA	NA	NA	13.78702509	NA	NA	NA	NA	NA	NA	NA	NA	NA	NA	NA	NA	NA	NA	NA	NA	NA	NA	NA	NA	NA	NA	NA	NA	NA	NA	NA	NA	NA	NA	NA	NA
Camta1;Camta2	Camta1	NA	11.93252482	11.28513631	11.99904517	NA	11.97425325	NA	11.83260129	NA	11.76301313	NA	NA	NA	NA	NA	11.49939747	NA	NA	NA	NA	NA	NA	NA	NA	NA	NA	NA	NA	NA	NA	NA	NA	NA	NA	NA	NA	NA	NA	NA	NA	NA	NA	NA	NA	NA	NA	NA	NA
Camta2	Camta2	NA	14.12686213	14.06508977	14.26375417	14.18288681	14.27100294	NA	14.09373609	NA	14.11376296	NA	NA	NA	NA	NA	14.228589	NA	NA	NA	NA	NA	NA	NA	NA	NA	NA	NA	NA	NA	NA	NA	NA	NA	NA	NA	NA	NA	NA	NA	NA	NA	NA	NA	NA	NA	NA	NA	NA
Cand1	Cand1	12.42590908	13.67279445	13.92054177	13.63463179	14.18070808	14.04029493	12.37011365	14.22892572	12.93752376	13.50972933	12.08629478	12.17795411	12.76928983	12.56798718	12.81290363	13.86633384	12.19363207	11.26706361	NA	NA	12.99427697	11.65140985	NA	11.41386558	12.03205917	NA	11.41778702	NA	9.764878224	12.25100933	NA	10.8443731	10.17973496	10.49109147	NA	11.70020541	NA	NA	NA	15.20496534	14.6618941	14.76212016	14.94910678	14.58157074	14.37057808	14.72389633	15.01874272	15.02453575
Canx	Canx	11.83030042	15.3507802	15.07059721	15.06670782	14.89739092	15.13237823	11.64625222	15.19464097	11.70987272	15.14291612	11.36206683	11.70021304	NA	NA	NA	15.0506239	NA	NA	NA	NA	NA	NA	NA	NA	NA	NA	NA	NA	NA	NA	NA	NA	NA	NA	NA	NA	NA	NA	NA	14.62974699	13.04969191	13.44775062	14.48350344	13.23618761	13.60561841	12.64473393	13.03503835	13.77357793
Cap1	Cap1	13.95285057	16.73382064	16.57113334	16.72279655	16.49397329	16.59631547	14.05739162	16.5613794	13.78752	16.69648918	13.47693092	13.94581241	13.68316265	13.88566671	14.23496107	16.5627145	14.0836725	15.34993533	15.06265253	11.68557251	14.95914256	15.20351747	15.25950711	15.36965622	15.24457162	12.01889557	15.06933991	15.26258776	12.24084986	15.27373455	11.07988725	11.6920415	11.40839977	11.12769429	11.57476356	15.22069287	12.06930574	11.80647859	11.90893141	16.39951555	12.38937041	12.45201299	16.33060532	12.43328402	12.1322117	11.26796185	11.44782117	13.22739742
Cap1;Cap2	Cap1	NA	16.672743	16.69375918	16.76988949	17.14453876	16.81829507	NA	16.85256608	NA	17.00493365	NA	NA	NA	NA	NA	NA	NA	NA	NA	NA	NA	NA	NA	NA	NA	NA	NA	NA	NA	NA	NA	NA	NA	NA	NA	NA	NA	NA	NA	17.16238149	NA	12.74063248	NA	12.71705303	NA	12.35631166	12.45104622	NA
Cap2	Cap2	NA	13.41145488	13.5663851	13.52348855	13.07357728	13.21517435	NA	13.39079967	NA	13.49637937	NA	NA	NA	NA	NA	13.93727176	NA	NA	NA	NA	NA	NA	NA	NA	NA	NA	NA	NA	NA	NA	NA	NA	NA	NA	NA	NA	NA	NA	NA	14.41651708	NA	10.80096919	14.23913327	11.92761569	NA	NA	11.37105372	12.04291782
Capg	Capg	13.97851653	14.30911892	14.43434084	14.50821646	14.46752446	14.54480654	13.9026626	14.58261309	14.05681258	14.61591255	13.84768307	14.20285401	13.7094395	13.81165379	14.1086375	14.46835102	13.94256659	11.99785233	13.43462287	NA	NA	13.54720468	13.19984119	12.59761239	12.92810925	NA	12.98948456	13.12043726	11.22723109	13.2101214	10.22074272	11.19061796	NA	11.40387693	11.56639373	13.28218133	10.9760735	NA	11.78461682	15.20611977	NA	NA	15.23573555	NA	NA	NA	NA	NA
Capn1	Capn1	NA	15.37140508	15.46083345	15.40189213	15.35041283	15.46063822	NA	15.4020952	NA	15.33642955	NA	NA	NA	NA	NA	15.58874539	NA	NA	NA	NA	13.06457774	NA	NA	NA	NA	NA	NA	NA	NA	NA	NA	NA	NA	NA	NA	NA	NA	NA	NA	13.26651261	NA	10.13888613	13.08789831	10.80266984	NA	11.04607355	NA	10.7660899
Capn15	Capn15	NA	NA	NA	NA	NA	NA	NA	NA	NA	NA	NA	NA	NA	NA	NA	NA	NA	NA	NA	NA	NA	NA	NA	NA	NA	NA	NA	NA	NA	NA	NA	NA	NA	NA	NA	NA	NA	NA	NA	12.90555506	NA	NA	13.3520894	NA	NA	NA	NA	NA
Capn2	Capn2	NA	13.40311926	13.59065326	13.43276111	13.67133037	13.39154341	NA	13.4875328	NA	13.30336545	NA	NA	NA	NA	NA	13.37108953	NA	NA	NA	NA	NA	NA	NA	NA	NA	NA	NA	NA	NA	NA	NA	NA	NA	NA	NA	NA	NA	NA	NA	13.70386854	12.11735414	11.80727844	13.90581442	11.82527683	NA	NA	NA	NA
Capn7	Capn7	NA	NA	NA	NA	NA	NA	NA	NA	NA	NA	NA	NA	NA	NA	NA	NA	NA	NA	NA	NA	NA	NA	NA	NA	NA	NA	NA	NA	NA	NA	NA	16.30716345	NA	NA	NA	NA	NA	NA	NA	13.44248685	NA	NA	13.06956757	NA	NA	NA	NA	NA
Capns1	Capns1	NA	16.66806153	16.43843275	16.50508515	16.33241642	16.73461068	NA	16.69389638	NA	16.82216251	NA	NA	NA	NA	NA	16.56805716	NA	14.25734763	14.28690629	NA	NA	14.46339282	14.60394827	14.65373327	14.22194003	NA	14.25281095	14.25533631	NA	14.31628573	NA	NA	NA	NA	NA	14.66779515	NA	NA	9.825954127	15.68150427	NA	NA	15.13966952	NA	NA	NA	NA	NA
Caprin1	Caprin1	13.8777302	19.266444	19.10038123	18.83657275	18.77014178	19.25693993	14.0825729	19.20757226	14.15069154	19.2574441	14.25862475	13.89997999	14.26345881	14.61088441	13.45347229	19.03010668	14.91481069	NA	NA	NA	12.33973868	NA	NA	NA	NA	NA	NA	NA	NA	NA	NA	NA	NA	8.959080399	NA	NA	NA	NA	NA	12.66766785	NA	NA	NA	NA	NA	NA	NA	NA
Caprin2	Caprin2	NA	14.50811824	14.63668145	14.55798917	14.75970299	14.57880795	NA	14.58926084	NA	14.58882642	NA	NA	NA	NA	NA	14.71878693	NA	NA	NA	NA	NA	NA	NA	NA	NA	NA	NA	NA	NA	NA	NA	NA	NA	NA	NA	NA	NA	NA	NA	NA	NA	NA	NA	NA	NA	NA	NA	NA
Capza1	Capza1	NA	13.27711213	12.42010209	12.72309162	12.5583025	12.17977547	NA	13.09173657	NA	13.24923274	NA	NA	NA	NA	NA	11.84546269	NA	NA	NA	NA	NA	NA	NA	NA	NA	NA	NA	NA	NA	NA	NA	NA	NA	NA	NA	NA	NA	NA	NA	NA	NA	NA	12.03200783	NA	NA	NA	NA	NA
Capza1;Capza2	Capza1	NA	NA	16.11662825	16.150378	15.81573352	15.96510786	NA	16.15184304	NA	15.94237705	NA	NA	NA	NA	NA	16.14676952	NA	NA	NA	NA	NA	NA	NA	NA	NA	NA	NA	NA	NA	NA	NA	NA	NA	NA	NA	NA	NA	NA	NA	16.26971295	NA	NA	16.09543205	NA	NA	NA	NA	NA
Capza2	Capza2	14.46724892	14.61570527	14.34483541	14.45174005	14.43751261	14.20957698	14.29886848	14.48619408	13.97548898	14.34748741	13.86008308	14.02177057	14.00574132	13.85144877	14.51225976	14.39089853	14.42173902	14.36674599	14.39900612	NA	NA	14.40738062	14.57877507	14.16146253	14.64649245	11.98228774	14.4473674	14.15071446	NA	14.75595419	NA	10.18646094	NA	NA	11.74161866	14.60783603	NA	NA	NA	13.31994146	12.99134823	13.04544229	15.00957192	13.14280092	12.86282524	13.32270277	13.53547688	13.29957202
Capzb	Capzb	14.6801801	18.65177855	18.5765294	18.58313542	18.42842366	18.64250732	14.72003562	18.63163707	14.71136641	18.69956027	14.57142149	14.64985756	14.79026569	15.02692462	14.71136924	18.61300033	14.90783001	15.80453087	15.91892393	11.61713531	14.36369226	15.97698727	16.08838372	16.09561289	15.91793958	12.47206392	16.01898073	15.89244639	12.26580191	16.02713632	12.03229423	11.97888557	12.17263421	11.66005259	12.0641547	16.12623461	11.61391545	11.84184448	NA	17.23454421	14.09880461	13.80721441	16.80738152	13.93501935	13.56338163	13.75773949	13.58763587	13.45990251
Card10	Card10	NA	NA	NA	NA	NA	NA	NA	NA	NA	NA	NA	NA	NA	NA	NA	NA	NA	NA	NA	NA	NA	NA	NA	NA	NA	NA	NA	NA	NA	NA	NA	NA	NA	NA	NA	NA	NA	NA	NA	14.91232244	NA	NA	15.08839075	NA	NA	NA	NA	NA
Carhsp1	Carhsp1	NA	16.34285245	15.11629145	15.8285337	15.76438439	15.31262953	NA	15.63873415	NA	16.23967049	11.88550954	NA	NA	NA	NA	15.65617653	NA	NA	NA	NA	NA	NA	13.44054478	12.75417767	NA	NA	NA	NA	NA	NA	NA	NA	NA	NA	NA	13.50633238	NA	NA	NA	16.28861699	NA	NA	17.37329	NA	NA	NA	NA	NA
Carm1	Carm1	NA	13.21231576	13.35770962	13.37561995	13.30618436	13.38753047	NA	13.34246311	NA	13.26132941	NA	NA	NA	NA	NA	13.58633234	NA	NA	NA	NA	NA	NA	NA	NA	NA	NA	NA	NA	NA	NA	NA	NA	NA	NA	NA	NA	NA	NA	NA	NA	NA	NA	NA	NA	NA	NA	NA	NA
Carmil1	Carmil1	12.74204956	13.93803845	13.59560934	13.88036872	13.88713021	13.97773636	13.14378356	14.10985325	13.32809467	13.71969162	12.8781937	13.08588223	12.78993855	12.22206331	12.75739992	13.86515574	12.06001729	NA	NA	NA	NA	NA	NA	NA	NA	NA	NA	NA	NA	NA	NA	NA	NA	NA	NA	NA	NA	NA	NA	12.90848617	NA	NA	12.99593597	NA	NA	NA	NA	NA
Carmil2	Carmil2	NA	14.76065355	14.65393161	14.69902554	14.79060602	14.8115136	NA	14.78303299	NA	14.74786038	NA	NA	NA	NA	NA	14.6597327	NA	13.99903178	14.38935573	NA	NA	14.31540433	13.92160155	14.0784277	14.23788454	NA	14.57798932	14.32550222	NA	14.29340698	NA	NA	NA	NA	NA	14.03502567	NA	NA	NA	15.48849954	NA	NA	15.51311266	NA	NA	NA	NA	NA
Carmil3	Carmil3	NA	14.87810115	14.84518452	14.75157237	15.03067168	14.77403976	NA	14.8234431	NA	14.83210525	NA	NA	NA	NA	NA	14.84786696	NA	11.45704223	11.55840158	NA	NA	NA	10.74387509	11.34571017	10.72044949	NA	NA	NA	NA	11.87572248	NA	NA	NA	NA	NA	10.90517638	NA	NA	NA	13.54356014	NA	NA	13.7875656	NA	NA	NA	NA	NA
Cars1	Cars1	NA	15.49942955	15.66206707	15.5795147	15.49891705	15.54191513	NA	15.52465072	NA	15.45887705	NA	NA	NA	NA	NA	15.65859165	NA	NA	NA	NA	NA	NA	NA	NA	NA	NA	NA	NA	NA	NA	NA	NA	NA	NA	NA	NA	NA	NA	NA	14.72061835	NA	NA	14.79988869	NA	NA	NA	NA	NA
Casc3	Casc3	NA	12.2330444	12.35488848	11.29725448	11.41095478	11.79763721	NA	12.05886777	NA	12.07020817	NA	NA	NA	NA	NA	NA	NA	NA	NA	NA	NA	NA	NA	NA	NA	NA	NA	NA	NA	NA	NA	NA	NA	NA	NA	NA	NA	NA	NA	NA	NA	NA	NA	NA	NA	NA	NA	NA
Cask	Cask	11.72293131	12.80456415	13.07255766	12.86985207	13.2803487	13.26278109	NA	12.88946462	NA	13.02922297	11.57715027	11.92044218	NA	NA	NA	12.98057465	NA	12.05446526	NA	NA	NA	12.66690302	12.62373749	12.17649108	12.04326657	NA	NA	NA	NA	NA	NA	NA	NA	NA	NA	12.37439018	NA	NA	NA	15.68674731	11.10217257	11.56296741	15.23807283	10.77346069	NA	11.50711078	12.31205476	11.01577742
Caskin1	Caskin1	13.82255054	16.40310193	16.38663634	16.42632189	16.34277171	16.40159628	14.04798875	16.40341538	13.86788917	16.43921312	13.87499546	13.96967097	13.84912639	13.8795337	13.79891247	16.4396091	13.99788219	14.66495562	14.64160112	NA	NA	14.79677386	14.84569977	14.83974225	14.77480946	NA	14.65671708	14.69140687	NA	14.83595647	NA	NA	NA	NA	NA	14.71655028	NA	NA	NA	17.72045005	13.25003112	13.54511237	17.67565909	13.4764342	13.32330041	13.30093442	13.59191811	13.35576567
Caskin1;Caskin2	Caskin1	13.95565186	NA	NA	NA	NA	NA	14.07847918	NA	14.0133958	NA	14.24711919	13.71048724	14.15851167	13.76597886	14.16533595	NA	13.51821851	NA	NA	NA	NA	NA	NA	NA	NA	NA	NA	NA	NA	NA	NA	NA	NA	NA	NA	NA	NA	NA	NA	NA	NA	NA	NA	NA	NA	NA	NA	NA
Caskin2	Caskin2	14.50153867	NA	NA	NA	NA	NA	NA	NA	NA	NA	NA	NA	NA	NA	13.8362871	NA	NA	NA	NA	NA	NA	NA	NA	NA	NA	NA	NA	NA	NA	NA	NA	NA	NA	NA	NA	NA	NA	NA	NA	NA	NA	NA	NA	NA	NA	NA	NA	NA
Casp1	Casp1	NA	NA	NA	NA	12.1934422	12.42499292	NA	NA	NA	NA	NA	NA	NA	NA	NA	NA	NA	NA	NA	NA	NA	NA	NA	NA	NA	NA	NA	NA	NA	NA	NA	NA	NA	NA	NA	NA	NA	NA	NA	12.51341888	NA	NA	NA	NA	NA	NA	NA	NA
Casp14	Casp14	NA	NA	NA	NA	NA	NA	NA	NA	NA	NA	NA	NA	NA	NA	NA	NA	NA	NA	NA	NA	NA	NA	NA	NA	NA	11.23925243	NA	NA	NA	NA	NA	NA	NA	NA	12.64894173	NA	NA	NA	NA	NA	NA	NA	NA	NA	NA	NA	NA	NA
Casp3	Casp3	12.49505542	15.92243108	15.76823095	15.70279089	15.87353846	16.02166638	12.22400522	15.87698705	12.78934836	15.95667022	NA	NA	NA	NA	13.20437489	15.90099638	NA	14.69620699	14.99605442	NA	NA	14.73478118	14.76687649	14.66891514	14.68828487	NA	14.65692082	14.5682912	NA	14.82637465	NA	NA	NA	NA	NA	14.6178089	NA	NA	NA	15.7289904	NA	NA	15.69227707	NA	NA	NA	NA	NA
Casp6	Casp6	NA	13.76090703	NA	13.60974434	NA	NA	NA	13.49312992	NA	14.12777674	NA	NA	NA	NA	NA	13.57354069	NA	NA	NA	NA	NA	NA	NA	NA	NA	NA	NA	NA	NA	NA	NA	NA	NA	NA	NA	NA	NA	NA	NA	NA	NA	NA	13.92849987	NA	NA	NA	NA	NA
Casp8ap2	Casp8ap2	NA	NA	NA	NA	NA	NA	NA	NA	NA	NA	NA	NA	NA	NA	NA	NA	NA	NA	NA	NA	NA	NA	NA	NA	NA	NA	NA	NA	NA	NA	NA	NA	NA	NA	NA	NA	NA	NA	NA	NA	NA	9.088740546	NA	NA	NA	NA	NA	9.350552496
Casp9	Casp9	NA	13.71390618	14.15131432	14.18543211	14.6418464	14.75966663	NA	14.58557806	NA	13.77860079	NA	NA	NA	NA	NA	14.42530743	NA	11.4508607	12.07090583	NA	NA	12.59444824	11.47149233	12.45968263	11.94960424	NA	11.59150365	NA	NA	NA	NA	NA	NA	NA	NA	12.67402671	NA	NA	NA	13.32458843	NA	NA	14.11798393	NA	NA	NA	NA	NA
Cast	Cast	15.64326307	18.98349143	18.98983153	19.07069532	19.10699175	18.95276671	16.08661904	18.95469778	15.83017377	18.95193408	15.90734201	15.79663768	15.55964509	15.70530676	15.57945164	19.03416197	15.80963812	17.80990464	17.50943615	12.51471829	12.76121265	17.39577214	17.37589845	17.79388948	17.83691838	12.75390727	17.17654624	17.43233814	12.27119861	17.51558018	12.65018102	12.77022015	13.03168061	NA	13.835313	17.40253018	12.15899395	13.21369974	13.15081642	19.39706395	13.18162004	13.28877737	19.32765831	13.80510627	13.14789085	13.221496	13.45009865	13.60531992
Castor2	Castor2	NA	12.80722896	12.82484489	12.56536851	NA	13.03595829	NA	12.52361926	NA	12.49974781	NA	NA	NA	NA	NA	12.51488244	NA	NA	NA	NA	NA	NA	NA	NA	NA	NA	NA	NA	NA	NA	NA	NA	NA	NA	NA	NA	NA	NA	NA	NA	NA	NA	NA	NA	NA	NA	NA	NA
Casz1	Casz1	12.24917569	17.09658983	16.95196442	17.02947078	17.20205648	17.12127236	NA	17.25627471	NA	17.11816215	NA	NA	NA	13.180666	NA	17.17598791	NA	NA	NA	NA	NA	NA	NA	NA	NA	NA	NA	NA	NA	NA	NA	NA	NA	NA	NA	NA	NA	NA	NA	NA	NA	NA	NA	NA	NA	NA	NA	NA
Cat	Cat	13.97621064	14.86850565	15.11687744	15.25346718	15.20916732	14.90024967	13.69829644	15.02664864	14.28672196	14.91859836	13.98186701	14.07912551	14.41136996	13.63550531	14.43997177	15.11299709	13.76089789	14.57535606	14.00334222	NA	13.45587943	12.17224756	12.84314618	12.76318574	13.76095899	11.93374228	NA	NA	NA	13.88792503	NA	11.77949776	11.41373369	10.19885017	13.28714096	12.67582572	NA	12.41649144	11.31924309	13.67221759	NA	13.40083942	13.90609201	12.88967887	13.0825732	12.96360417	NA	12.88693685
Cav1	Cav1	16.6661828	15.99524022	15.89344299	15.82173192	15.79868563	16.0335886	16.85377257	15.84391952	16.58931935	15.76900551	16.59266617	16.63835933	16.70001229	16.51382456	16.57130497	15.81313457	16.7166767	16.19627052	16.28499554	16.32525623	15.45107907	16.14483798	16.03631184	16.56178368	16.39181178	15.85837777	16.07913836	15.96136072	15.8886571	15.98895059	16.01798838	15.5845352	15.33152311	15.95999817	15.16663966	16.34514839	15.47291252	15.57710819	15.45305994	14.13240333	13.27810965	13.11463218	NA	12.69875241	13.2995944	NA	13.54542305	12.81147705
Cav2	Cav2	13.97678166	15.16414806	14.3169334	14.96195931	14.5234774	14.92509853	14.50673382	14.68056668	13.29026663	15.2016467	13.30540908	13.97640461	NA	12.67212204	13.89261532	15.01078179	14.03194276	12.88586389	10.87260706	NA	NA	NA	12.56192623	12.67261201	13.11096361	NA	NA	NA	NA	NA	NA	NA	NA	NA	NA	12.91740756	NA	NA	NA	12.27512359	NA	NA	NA	NA	NA	NA	NA	NA
Cavin1	Cavin1	16.05138995	14.23924253	14.38108434	14.3524473	14.27284088	13.92761673	15.91655786	14.2118774	15.91919102	14.09106589	16.04994794	15.88885998	15.93940297	15.84879541	15.91476082	14.1036212	15.61428939	14.62185058	14.3813634	14.43931048	14.29345938	14.20614481	14.0267956	14.49049934	14.67332797	14.26271781	14.54702543	14.30913266	14.41863527	14.5193289	14.46250046	14.36110646	14.34389378	14.39689036	14.28007096	14.30218402	14.25483335	14.32011935	14.35550814	NA	11.98148156	12.30370227	NA	11.92829634	NA	NA	NA	NA
Cavin2	Cavin2	14.6104194	14.92588472	14.73759388	14.94464007	15.18993183	14.75015071	14.60876882	13.9846144	14.62552244	14.73107211	14.61413312	14.57509967	14.63680903	14.50774246	14.73030098	NA	14.36357031	14.00936048	13.73294562	13.35745836	13.22031102	14.08304994	13.6163747	14.128206	13.95472204	13.47361831	14.1251909	14.06052031	13.11603959	13.94860404	13.28947989	13.18165804	13.44048347	13.32304488	13.29144337	13.7201596	13.47628696	13.23203678	13.21538	NA	11.42203322	11.66362036	NA	10.3033698	NA	NA	NA	NA
Cavin3	Cavin3	14.09192118	12.9487664	13.36391342	12.97692159	13.0638844	13.08758913	14.68137001	12.73916848	14.12132703	13.06294351	13.94644392	13.96174436	14.07051491	14.00564906	13.97576171	12.98167823	13.6996553	12.86945549	12.23495039	11.39088973	12.48696325	NA	12.63208311	12.25445385	13.2696615	12.27317584	NA	NA	11.06602036	12.62332324	12.71542401	12.56133582	12.18769396	12.58014072	12.39161819	12.85331724	11.94284443	12.84587349	11.71413504	NA	NA	NA	NA	NA	NA	NA	NA	NA
Cbarp	Cbarp	NA	14.92210074	15.51734292	15.49275867	15.21462624	15.09253184	NA	15.16348906	NA	15.01381202	NA	NA	NA	NA	NA	15.42564587	NA	14.1420107	13.92795026	NA	NA	13.79167108	13.28274074	13.66267417	13.78936829	NA	14.68211934	14.04162999	NA	13.95416195	NA	NA	NA	NA	NA	13.66304016	NA	NA	NA	15.65430667	NA	NA	15.58702561	13.38976576	NA	NA	11.74253681	NA
Cbfb	Cbfb	NA	15.72386221	15.22252831	15.0695101	NA	15.08651655	NA	15.20315978	NA	15.11823624	NA	NA	NA	NA	NA	15.14292743	NA	NA	NA	NA	NA	NA	NA	NA	NA	NA	NA	NA	NA	NA	NA	NA	NA	NA	NA	NA	NA	NA	NA	12.85046015	NA	NA	NA	NA	NA	NA	NA	NA
Cbl	Cbl	12.22020599	16.04122402	16.12346974	16.08605552	16.02617608	16.09551587	12.86253469	16.06344033	12.81670969	15.95073313	13.14331624	12.03185969	12.54637361	12.51650768	12.69109137	16.03293449	12.25553909	14.4621826	14.28711734	NA	NA	14.42499168	14.21160814	13.85990751	14.10473097	NA	14.47275282	14.27222054	NA	14.43221143	NA	NA	NA	NA	NA	13.99925275	NA	NA	NA	15.60587352	NA	NA	15.79901302	NA	NA	NA	NA	NA
Cbl;Cblb	Cbl	NA	14.2523698	14.17850618	14.41865826	13.9728693	13.98126295	NA	14.09505059	NA	14.06564382	NA	NA	NA	NA	NA	14.24410952	NA	NA	12.95350716	NA	NA	12.97875871	12.77477471	13.2812027	NA	NA	11.88448727	12.94046226	NA	12.97126692	NA	NA	NA	NA	NA	13.14367657	NA	NA	NA	15.01448926	NA	NA	14.29607469	NA	NA	NA	NA	NA
Cblb	Cblb	NA	13.37250194	13.52244426	13.38594335	13.68474039	13.72536025	NA	14.01154719	NA	13.48573536	NA	NA	NA	NA	NA	13.69980053	NA	12.41561767	11.91795754	NA	NA	12.73772056	12.44100409	12.6064376	12.3411296	NA	12.39296134	11.94803134	NA	NA	NA	NA	NA	NA	NA	12.24117878	NA	NA	NA	14.32639222	NA	NA	14.4555615	NA	NA	NA	NA	NA
Cbll1	Cbll1	NA	17.88733054	17.63790754	17.78781762	17.85328936	17.8966185	NA	17.88579566	NA	17.94095038	NA	NA	NA	NA	NA	17.96308309	NA	NA	NA	NA	NA	NA	NA	NA	NA	NA	NA	NA	NA	NA	NA	NA	NA	NA	NA	NA	NA	NA	NA	NA	NA	NA	NA	NA	NA	NA	NA	NA
Cbln4	Cbln4	NA	NA	13.31505047	NA	13.61027512	13.57406129	NA	NA	NA	13.31704511	NA	NA	NA	NA	NA	NA	NA	NA	NA	NA	NA	NA	NA	NA	NA	NA	NA	NA	NA	NA	NA	NA	NA	NA	NA	NA	NA	NA	NA	NA	NA	NA	NA	NA	NA	NA	NA	NA
Cbr1	Cbr1	NA	14.63771023	14.33872051	14.68715894	14.74798313	14.69162027	NA	14.60447034	NA	14.67801612	NA	NA	NA	NA	NA	14.39117758	NA	13.84298865	13.80813966	NA	13.50172525	13.14053583	12.73070151	13.63372181	13.84765443	NA	NA	13.71495381	NA	13.1652729	NA	NA	NA	NA	NA	13.79050123	NA	NA	NA	14.76347692	NA	NA	15.05102138	NA	NA	NA	NA	NA
Cbwd1	Cbwd1	NA	16.04336115	15.41776511	15.56604443	15.42871513	15.86620927	11.62937028	15.99979368	NA	16.04240347	12.54184198	10.9265851	NA	NA	NA	15.52297321	NA	13.55587726	13.28841299	NA	NA	13.25046363	13.28869905	13.30469867	12.8582282	NA	13.30156719	13.23786829	NA	13.89475846	NA	NA	NA	NA	NA	13.42402323	NA	NA	NA	13.93303841	NA	NA	13.97495341	NA	NA	NA	NA	NA
Cbx2	Cbx2	NA	NA	NA	NA	NA	NA	NA	NA	NA	NA	NA	NA	NA	NA	NA	NA	NA	NA	NA	NA	NA	NA	NA	NA	NA	NA	NA	NA	NA	NA	NA	NA	NA	NA	NA	NA	NA	NA	NA	NA	NA	NA	10.86702385	NA	NA	NA	NA	NA
Cbx3	Cbx3	12.79188067	16.31141339	15.90736054	15.66911442	15.64107887	16.21353701	12.85651501	16.417883	13.18162904	16.34497803	12.42601487	12.90368983	13.34839621	12.85783135	13.02015699	15.72618044	12.14037606	NA	NA	NA	12.48700341	NA	NA	NA	NA	NA	NA	NA	NA	NA	NA	NA	NA	NA	NA	NA	NA	NA	NA	13.0152774	NA	NA	NA	NA	NA	NA	NA	NA
Cbx3;Cbx5	Cbx3	NA	13.48969746	NA	13.21789864	12.52836131	NA	NA	NA	NA	12.98624559	NA	NA	NA	NA	NA	NA	NA	NA	NA	NA	NA	NA	NA	NA	NA	NA	NA	NA	NA	NA	NA	NA	NA	NA	NA	NA	NA	NA	NA	NA	NA	NA	NA	NA	NA	NA	NA	NA
Cbx5	Cbx5	NA	16.32575517	16.95533206	16.20562909	NA	NA	NA	NA	NA	NA	NA	NA	NA	NA	NA	NA	NA	NA	NA	NA	NA	NA	NA	NA	NA	NA	NA	NA	NA	NA	NA	NA	NA	NA	NA	NA	NA	NA	NA	NA	NA	NA	NA	NA	NA	NA	NA	NA
Cc2d1a	Cc2d1a	NA	15.00643538	15.06439353	15.14095304	15.12639361	14.83277741	NA	14.98128531	NA	14.97535067	NA	NA	NA	NA	NA	15.00361182	NA	13.8240061	14.05697256	NA	NA	14.23801725	14.24004733	14.27817302	14.22931268	NA	13.89322872	13.88832648	NA	14.02554057	NA	NA	NA	NA	NA	14.17506284	NA	NA	NA	15.49738539	NA	NA	15.52808481	NA	NA	NA	NA	NA
Cc2d1b	Cc2d1b	11.50973542	15.48765827	15.41471676	15.44444306	15.33320692	15.50310422	NA	15.54910131	12.21050393	15.4918616	11.37491449	NA	NA	12.25122793	10.01175838	15.26854635	11.58096985	14.12664208	14.21795798	NA	NA	14.42807863	14.35950765	14.31775144	14.18280951	NA	14.04789261	14.37212413	NA	14.30195725	NA	NA	NA	NA	NA	14.34077608	NA	NA	NA	14.9641769	NA	NA	15.28337276	NA	NA	NA	NA	NA
Ccar1	Ccar1	13.93912524	16.56122111	16.49102798	16.62228106	16.57963686	16.41791898	13.80997459	16.37880651	14.27701652	16.43972058	14.14637906	13.94728923	14.12311998	13.87056724	14.17474913	16.35980968	13.75320427	NA	NA	NA	NA	NA	NA	NA	NA	NA	NA	NA	NA	NA	NA	NA	NA	NA	NA	NA	NA	NA	NA	NA	NA	NA	NA	NA	NA	NA	NA	NA
Ccar2	Ccar2	15.30848013	17.76254579	17.92713533	18.03275605	17.81090029	17.63697702	15.66193201	17.7645205	15.41124879	17.82882824	15.38620199	15.45873928	15.09351383	15.28938647	15.263098	17.85690007	15.42527724	NA	NA	NA	NA	NA	NA	NA	NA	NA	NA	NA	NA	NA	NA	NA	NA	NA	NA	NA	NA	NA	NA	13.25213844	13.11096102	13.2107652	12.90488288	12.99175417	13.0039422	12.9802067	13.25319992	13.09590786
Ccdc102a	Ccdc102a	16.24351701	13.43323881	14.13775828	13.92222279	13.95226888	13.61968896	16.14440081	12.65541493	15.95853362	13.51383694	16.21276938	15.97253799	15.87388253	15.91937174	15.93509467	13.78002405	15.85827131	13.43749201	13.32277318	13.13643045	13.27674818	12.78866532	13.54344272	13.37985215	13.75418811	13.75965936	13.64227738	13.27205819	NA	12.85976577	13.23077552	13.39667167	13.44518401	13.44858854	13.62952738	13.2096346	12.55762644	NA	12.8646897	NA	NA	12.13836461	NA	12.73013893	NA	NA	NA	12.84296901
Ccdc115	Ccdc115	NA	14.91504585	14.61038302	14.858239	14.68710203	14.91352253	NA	14.79750882	NA	14.85711344	NA	NA	NA	NA	NA	14.57209592	NA	NA	NA	NA	NA	NA	NA	NA	NA	NA	NA	NA	NA	NA	NA	NA	NA	NA	NA	NA	NA	NA	NA	13.19501635	NA	NA	13.42357332	NA	NA	NA	NA	NA
Ccdc120	Ccdc120	NA	13.52754553	13.5311743	12.9943938	13.10201177	13.44346253	NA	13.53489984	NA	13.63254868	NA	NA	NA	NA	NA	13.31052758	NA	NA	NA	NA	NA	NA	NA	NA	NA	NA	NA	NA	NA	NA	NA	NA	NA	NA	NA	NA	NA	NA	NA	NA	NA	NA	NA	NA	NA	NA	NA	NA
Ccdc124	Ccdc124	11.60454188	17.01020485	16.65681368	16.80205157	16.50201329	16.94572499	11.59566591	16.87975633	12.16866312	16.8596732	13.90886717	11.82879662	NA	NA	NA	16.65539274	12.05826622	14.46307179	14.55940288	NA	NA	14.23488316	14.41228202	14.34704856	14.22793504	NA	14.5417475	14.14690175	NA	14.21002228	NA	NA	NA	NA	NA	14.33932177	NA	NA	NA	15.24858063	NA	NA	15.22131937	NA	NA	NA	NA	NA
Ccdc125	Ccdc125	NA	NA	NA	NA	NA	NA	NA	NA	NA	NA	NA	NA	NA	NA	NA	NA	NA	NA	NA	NA	NA	NA	NA	NA	NA	NA	NA	NA	NA	NA	NA	NA	NA	NA	NA	NA	NA	NA	NA	NA	NA	NA	NA	NA	NA	NA	NA	NA
Ccdc130	Ccdc130	NA	NA	NA	NA	NA	NA	NA	NA	NA	NA	NA	NA	NA	NA	NA	NA	NA	NA	NA	NA	NA	13.04650675	10.63794709	NA	11.72143675	NA	NA	10.82617505	NA	NA	NA	NA	NA	NA	NA	NA	NA	NA	NA	NA	NA	NA	NA	NA	NA	NA	NA	NA
Ccdc136	Ccdc136	NA	13.26428793	13.73111672	13.62462275	13.413498	13.43225126	NA	13.40905713	NA	13.4771293	NA	NA	NA	NA	NA	13.52631057	NA	NA	NA	NA	NA	NA	NA	NA	NA	NA	NA	NA	NA	NA	NA	NA	NA	NA	NA	NA	NA	NA	NA	NA	NA	NA	NA	NA	NA	NA	NA	NA
Ccdc174	Ccdc174	NA	12.98118617	13.3146855	13.27021631	13.3750731	13.54326393	NA	13.46749097	NA	12.79558648	NA	NA	NA	NA	NA	13.26719752	NA	NA	NA	NA	NA	NA	NA	NA	NA	NA	NA	NA	NA	NA	NA	NA	NA	NA	NA	NA	NA	NA	NA	NA	NA	NA	NA	NA	NA	NA	NA	NA
Ccdc178	Ccdc178	NA	NA	NA	NA	NA	NA	NA	NA	NA	NA	NA	NA	NA	NA	NA	NA	NA	NA	NA	NA	NA	NA	NA	NA	NA	NA	NA	NA	NA	NA	NA	NA	NA	NA	NA	NA	NA	NA	NA	14.20418138	NA	NA	NA	NA	NA	NA	NA	NA
Ccdc18	Ccdc18	NA	NA	NA	NA	NA	NA	NA	NA	NA	NA	NA	NA	NA	NA	NA	NA	NA	NA	NA	NA	NA	NA	NA	NA	NA	NA	NA	NA	NA	NA	NA	NA	NA	NA	NA	NA	NA	NA	NA	NA	NA	NA	NA	NA	NA	NA	NA	NA
Ccdc186	Ccdc186	NA	14.41726706	14.23148448	14.34917049	14.31408462	14.48175022	NA	14.49790218	NA	14.21813545	NA	NA	NA	NA	NA	14.38498378	NA	NA	NA	NA	NA	NA	NA	NA	NA	NA	NA	NA	NA	NA	NA	NA	NA	NA	NA	NA	NA	NA	NA	NA	NA	NA	NA	NA	NA	NA	NA	NA
Ccdc22	Ccdc22	12.72175667	15.05554159	15.1137641	15.18001379	15.00305558	15.05575906	13.21265787	15.03313492	13.19353886	14.97694265	12.54389277	12.97858177	13.20518981	12.8051578	13.22899787	15.20227515	12.88200714	12.23949411	13.42677579	NA	NA	13.53775227	12.81522917	12.96434267	12.10453323	NA	13.02680006	13.34807802	NA	13.63776826	NA	NA	NA	NA	NA	12.61102249	NA	NA	NA	13.13396405	NA	NA	13.74402441	NA	NA	NA	NA	NA
Ccdc25	Ccdc25	NA	14.26624954	14.2117833	14.12832132	13.29107761	14.11082368	NA	13.98564843	NA	14.0974479	NA	NA	NA	NA	NA	13.77125975	NA	NA	NA	NA	NA	NA	12.98111414	12.68150417	11.94991059	NA	NA	12.32535887	NA	12.88352536	NA	NA	NA	NA	NA	12.25103557	NA	NA	NA	12.89804188	NA	NA	13.36892928	NA	NA	NA	NA	NA
Ccdc32	Ccdc32	NA	14.20486149	14.33121787	14.52026263	14.39423491	14.49026802	NA	14.72797894	NA	14.32037749	NA	NA	NA	NA	NA	14.45930994	NA	NA	NA	NA	NA	NA	NA	NA	NA	NA	NA	NA	NA	NA	NA	NA	NA	NA	NA	NA	NA	NA	NA	NA	NA	NA	NA	NA	NA	NA	NA	NA
Ccdc39	Ccdc39	NA	NA	NA	NA	NA	NA	NA	NA	NA	NA	NA	NA	NA	NA	NA	NA	NA	NA	NA	NA	NA	NA	NA	NA	NA	NA	NA	NA	NA	NA	NA	NA	NA	NA	NA	NA	NA	NA	NA	NA	NA	NA	NA	NA	NA	NA	NA	NA
Ccdc43	Ccdc43	10.75571381	15.57752892	15.47218179	15.51712162	15.52728467	15.56252119	NA	15.64529126	NA	15.51294636	11.22051739	NA	NA	12.86302665	NA	15.61820352	NA	13.71344227	14.0239293	NA	NA	14.08636616	14.23608752	14.14988751	14.30331875	NA	14.34316909	14.17058575	NA	14.0396475	NA	NA	NA	NA	NA	14.17468546	NA	NA	NA	16.19987556	NA	NA	15.94300437	NA	NA	NA	NA	NA
Ccdc47	Ccdc47	NA	15.50921	15.23307656	15.26208471	14.95760949	15.31159119	NA	15.31711286	NA	15.45523009	NA	NA	NA	NA	NA	15.26963398	NA	NA	NA	NA	NA	NA	NA	NA	NA	NA	NA	NA	NA	NA	NA	NA	NA	NA	NA	NA	NA	NA	NA	NA	NA	NA	NA	NA	NA	NA	NA	NA
Ccdc50	Ccdc50	NA	13.93589201	13.76538658	13.92821157	13.6756794	13.97782216	NA	13.76089858	NA	13.9106684	NA	NA	NA	NA	NA	13.95709513	NA	13.25762044	11.94707162	NA	NA	12.86326779	13.01641077	13.03942573	12.7949434	NA	12.7831039	12.98399132	NA	12.54042359	NA	NA	NA	NA	NA	12.98361202	NA	NA	NA	13.38613335	NA	NA	13.69766263	NA	NA	NA	NA	NA
Ccdc6	Ccdc6	NA	15.78393833	15.72150878	15.74937409	15.74212383	15.68503884	NA	15.75579747	NA	15.79327877	NA	NA	NA	NA	NA	15.90165264	NA	14.22132928	14.54515555	NA	NA	14.60909079	14.49155456	14.45555442	14.35852304	NA	14.39149826	14.51772273	NA	14.32380133	NA	NA	NA	NA	NA	14.5277312	NA	NA	NA	15.68546498	NA	NA	15.64540096	NA	NA	NA	NA	NA
Ccdc77	Ccdc77	NA	NA	NA	NA	NA	NA	NA	NA	NA	NA	NA	NA	NA	NA	NA	NA	NA	NA	NA	NA	NA	NA	NA	NA	NA	NA	NA	NA	NA	NA	NA	NA	NA	NA	NA	NA	NA	NA	NA	NA	NA	NA	NA	NA	NA	NA	NA	NA
Ccdc80	Ccdc80	NA	NA	NA	NA	NA	NA	NA	NA	NA	NA	NA	NA	NA	NA	NA	NA	NA	NA	NA	NA	NA	NA	NA	NA	NA	NA	NA	NA	NA	NA	NA	NA	NA	NA	NA	NA	NA	NA	NA	NA	NA	NA	NA	NA	NA	NA	NA	12.0904532
Ccdc85a	Ccdc85a	NA	14.56292122	14.26104869	14.57491425	14.52534107	14.65069695	NA	14.56324647	NA	14.63734311	NA	NA	NA	NA	NA	14.52332162	NA	13.19699051	13.51942228	NA	NA	12.79031599	13.63635824	13.68932328	13.2766455	NA	13.26820239	13.54245508	NA	13.33670516	NA	NA	NA	NA	NA	13.40079189	NA	NA	NA	15.20980445	NA	NA	14.97819894	NA	NA	NA	NA	NA
Ccdc85c	Ccdc85c	NA	12.63578671	12.82694696	12.4796906	12.76471775	12.72844348	NA	12.68408811	NA	12.61477112	NA	NA	NA	NA	NA	12.80323445	NA	NA	11.88481387	NA	NA	NA	11.50759363	11.54685532	NA	NA	10.84309664	11.94723168	NA	12.0042439	NA	NA	NA	NA	NA	11.4194868	NA	NA	NA	13.26212917	NA	NA	13.22338843	NA	NA	NA	NA	NA
Ccdc86	Ccdc86	NA	13.00335803	13.09135108	12.63809421	13.08399615	13.00908854	NA	13.12556845	NA	12.46761829	NA	NA	NA	NA	NA	12.98571566	NA	NA	NA	NA	NA	NA	NA	NA	NA	NA	NA	NA	NA	NA	NA	NA	NA	NA	NA	NA	NA	NA	NA	NA	NA	NA	NA	NA	NA	NA	NA	NA
Ccdc88a	Ccdc88a	NA	15.28214693	15.09158077	15.04923182	15.21459182	15.24826718	NA	15.30737823	NA	15.27873679	NA	NA	NA	NA	NA	15.15925702	NA	NA	NA	NA	NA	NA	NA	NA	NA	NA	NA	NA	NA	NA	NA	NA	NA	NA	NA	11.11200937	NA	NA	NA	13.66836926	NA	NA	13.61015571	NA	NA	NA	NA	NA
Ccdc88c	Ccdc88c	13.83454018	NA	NA	NA	NA	NA	NA	NA	14.03203711	NA	13.53653864	14.08715617	14.00429948	14.32263236	14.29592674	NA	14.27722201	NA	NA	NA	NA	NA	NA	NA	NA	NA	NA	NA	NA	NA	NA	NA	NA	NA	NA	NA	NA	NA	NA	NA	NA	NA	NA	NA	NA	NA	NA	NA
Ccdc9	Ccdc9	NA	14.82230488	14.87335319	14.72620888	15.06238614	14.97524336	NA	14.84235401	NA	14.79650358	NA	NA	NA	NA	NA	14.81263241	NA	13.13417601	13.24964681	NA	NA	12.79388166	12.73675072	13.27810965	12.47441576	NA	12.87735124	13.32860481	NA	13.43109274	NA	NA	NA	NA	NA	12.87898392	NA	NA	NA	13.77109227	NA	NA	14.51451346	NA	NA	NA	NA	NA
Ccdc91	Ccdc91	NA	15.61638138	15.97000276	15.73887434	15.64126208	15.61773119	NA	15.51445625	NA	15.51392934	NA	NA	NA	NA	NA	15.72521727	NA	13.23968504	13.66756619	NA	NA	13.35502067	13.64690742	NA	NA	NA	NA	NA	NA	13.63187049	NA	NA	NA	NA	NA	NA	NA	NA	NA	12.17335546	NA	NA	12.21825142	NA	NA	NA	NA	NA
Ccdc92	Ccdc92	NA	17.63033465	17.68180137	17.58555552	17.36953864	17.57115153	NA	17.55376782	NA	17.65184926	NA	NA	NA	NA	NA	17.4955803	NA	14.58647641	14.60130047	NA	NA	14.60015968	14.79382476	14.9906689	14.90552421	NA	14.80573845	14.74653008	NA	14.385296	NA	NA	NA	NA	NA	14.6104788	NA	NA	NA	16.39042334	NA	NA	16.18379182	NA	NA	NA	NA	NA
Ccdc93	Ccdc93	12.02364978	17.12377508	16.80263492	16.83017871	16.7748605	17.1171894	NA	17.05914387	12.5053818	17.10625437	12.48278112	11.81427617	12.59920671	10.11420237	12.50925012	16.91056955	12.35278233	NA	NA	NA	NA	NA	NA	NA	NA	NA	NA	NA	NA	NA	NA	NA	NA	NA	NA	NA	NA	NA	NA	14.02051258	NA	NA	14.67730716	NA	NA	NA	NA	NA
Ccdc96	Ccdc96	NA	NA	NA	NA	NA	NA	NA	NA	NA	NA	NA	NA	NA	NA	NA	NA	NA	NA	NA	NA	NA	NA	NA	NA	NA	NA	NA	NA	NA	NA	NA	NA	NA	NA	NA	NA	NA	NA	NA	NA	NA	NA	NA	NA	NA	NA	NA	NA
Ccdc9b	Ccdc9b	NA	14.50563984	13.80009647	14.09511769	14.24974244	14.11689054	NA	14.31604327	NA	14.40641446	NA	NA	NA	NA	NA	13.89185141	NA	NA	NA	NA	NA	NA	NA	NA	NA	NA	NA	NA	NA	NA	NA	NA	NA	NA	NA	NA	NA	NA	NA	NA	NA	NA	NA	NA	NA	NA	NA	NA
Ccm2	Ccm2	NA	13.83576446	13.76560567	13.55833371	13.55930836	13.47904239	NA	13.59310044	NA	13.73457427	NA	NA	NA	NA	NA	13.77823114	NA	NA	NA	NA	NA	NA	NA	NA	NA	NA	NA	NA	NA	NA	NA	NA	NA	NA	NA	NA	NA	NA	NA	NA	NA	NA	NA	NA	NA	NA	NA	NA
Ccna1	Ccna1	NA	14.88428024	14.74227785	14.89172201	14.92720851	14.32739124	NA	14.72647895	NA	NA	NA	NA	NA	NA	NA	NA	NA	NA	NA	NA	NA	NA	NA	NA	NA	NA	NA	NA	NA	NA	NA	NA	NA	NA	NA	NA	NA	NA	NA	NA	NA	NA	NA	NA	NA	NA	NA	NA
Ccnd2	Ccnd2	NA	NA	NA	NA	NA	NA	NA	NA	NA	NA	NA	NA	NA	NA	NA	NA	NA	11.90012716	NA	NA	NA	NA	NA	NA	NA	NA	NA	NA	NA	NA	NA	NA	NA	NA	NA	NA	NA	NA	NA	NA	NA	NA	NA	NA	NA	NA	NA	NA
Ccnk	Ccnk	NA	15.64941907	15.34963186	15.32268187	15.17749958	15.30206372	NA	15.15533251	NA	15.50306804	NA	NA	NA	NA	NA	15.25577292	NA	NA	NA	NA	NA	NA	NA	NA	NA	NA	NA	NA	NA	NA	NA	NA	NA	NA	NA	NA	NA	NA	NA	NA	NA	NA	NA	NA	NA	NA	NA	NA
Ccnt1	Ccnt1	NA	14.33866658	14.06592942	14.35587091	14.10096993	14.43580196	NA	14.14434649	NA	14.31386788	NA	NA	NA	NA	NA	14.18253105	NA	NA	NA	NA	NA	NA	NA	NA	NA	NA	NA	NA	NA	NA	NA	NA	NA	NA	NA	NA	NA	NA	NA	NA	NA	NA	NA	NA	NA	NA	NA	NA
Ccnt2	Ccnt2	NA	15.7287819	15.66289003	15.68896203	15.49890055	15.8484037	NA	15.8244058	NA	15.65768206	NA	NA	NA	NA	NA	15.61324207	NA	NA	NA	NA	NA	NA	NA	NA	NA	NA	NA	NA	NA	NA	NA	NA	NA	NA	NA	NA	NA	NA	NA	NA	NA	NA	NA	NA	NA	NA	NA	NA
Ccny	Ccny	NA	NA	NA	NA	NA	NA	NA	NA	NA	NA	NA	NA	NA	NA	NA	NA	NA	NA	NA	NA	NA	NA	NA	NA	NA	NA	NA	NA	NA	NA	NA	NA	NA	NA	NA	NA	NA	NA	NA	11.86487482	NA	NA	NA	NA	NA	NA	NA	NA
Ccp110	Ccp110	NA	15.50852483	15.502637	15.4943897	15.44485012	15.43858732	NA	15.48923845	NA	15.53098358	NA	NA	NA	NA	NA	15.46383744	NA	13.2954854	12.36438889	NA	NA	12.90799105	13.0374936	12.90418134	13.15811706	NA	12.79066793	13.00511881	NA	12.96490943	NA	NA	NA	NA	NA	12.96286772	NA	NA	NA	13.89546324	NA	NA	13.87789521	NA	NA	NA	NA	NA
Ccpg1	Ccpg1	NA	NA	12.29251432	NA	12.73366998	12.93388794	NA	NA	NA	NA	NA	NA	NA	NA	NA	NA	NA	NA	NA	NA	NA	NA	NA	NA	NA	NA	NA	NA	NA	NA	NA	NA	NA	NA	NA	NA	NA	NA	NA	NA	NA	NA	NA	NA	NA	NA	NA	NA
Ccs	Ccs	NA	14.41512283	14.47852245	14.14090913	14.53854731	14.36357794	NA	14.65872464	NA	14.54500894	NA	NA	NA	NA	NA	14.2874749	NA	14.36624552	14.53225701	NA	NA	14.29511373	14.74376651	14.40632982	14.16093783	NA	14.47827667	14.39341057	NA	14.30730044	NA	NA	NA	NA	NA	14.68831447	NA	NA	NA	15.5382103	NA	NA	15.85867344	NA	NA	NA	NA	NA
Ccsap	Ccsap	NA	13.64077593	13.96899483	14.01307538	14.30714102	13.97073886	NA	13.58147702	NA	13.62478183	NA	NA	NA	NA	NA	13.80993837	NA	NA	NA	NA	NA	NA	NA	NA	NA	NA	NA	NA	NA	NA	NA	NA	NA	NA	NA	NA	NA	NA	NA	NA	NA	NA	NA	NA	NA	NA	NA	NA
Ccser1	Ccser1	NA	14.44843886	14.23053888	14.23200566	14.2586172	14.4902917	NA	14.34003467	NA	14.54749847	NA	NA	NA	NA	NA	14.26141087	NA	NA	NA	NA	NA	NA	NA	NA	NA	NA	NA	NA	NA	NA	NA	NA	NA	NA	NA	NA	NA	NA	NA	NA	NA	NA	NA	NA	NA	NA	NA	NA
Ccser2	Ccser2	NA	14.149361	14.55446357	14.61805717	14.23723343	14.43779842	NA	14.32023859	NA	14.13968466	NA	NA	NA	NA	NA	14.39203298	NA	14.20705095	13.95695066	NA	NA	14.28187933	14.17602187	14.39301291	14.25933161	NA	13.66817587	14.1376548	NA	14.38722305	NA	NA	NA	NA	NA	14.1940081	NA	NA	NA	NA	NA	NA	NA	NA	NA	NA	NA	NA
Cct2	Cct2	12.87628106	16.06229279	16.06057535	16.0796781	15.957102	15.94679554	12.67108099	16.01545548	12.71086882	15.96320443	12.87307045	13.3423072	13.00183264	13.35365058	12.78869392	15.98813423	12.96235898	13.37640578	13.62493645	NA	13.5436602	13.29650654	13.05194207	12.81570198	13.18321936	NA	12.9618309	13.3535054	NA	13.66178452	NA	NA	NA	NA	NA	12.98894984	NA	NA	NA	14.38097122	11.93648319	12.44027878	14.72736998	12.30342351	12.68038133	12.69258713	12.36264036	12.92409055
Cct3	Cct3	12.9766161	16.05909304	16.18106191	16.19440302	16.16300799	16.08584873	11.83269108	16.15193387	12.33193843	16.13965785	11.90409387	12.28233249	11.82473206	12.46099079	NA	16.17851374	12.37700901	NA	NA	10.83314049	13.58598833	NA	10.84636664	10.45669185	11.32378327	11.98839418	NA	NA	10.88810016	NA	NA	NA	10.93253644	NA	11.00018016	10.37403825	11.81644795	NA	NA	14.44661364	12.57870616	13.02000209	14.36090543	12.57023848	NA	12.45350898	12.7377879	12.76558702
Cct4	Cct4	13.68882948	14.45881027	14.17444503	14.53529378	14.4085426	14.3324558	13.67420243	14.48609478	13.84074415	14.34809522	13.60952222	13.61557041	14.53714024	13.66747374	12.89986649	14.53727743	13.66475477	NA	NA	NA	14.33262934	NA	NA	NA	NA	11.87581734	NA	NA	11.49183813	NA	NA	11.76602324	NA	11.75882269	NA	NA	NA	11.32230921	NA	14.09674453	13.32030588	13.23084474	13.45187309	12.96504833	13.23234064	12.98207233	12.99603372	13.42813478
Cct5	Cct5	11.48891502	16.05687702	16.20908617	16.19201316	16.08180658	15.88545324	13.14479147	15.97720543	12.61860242	16.03126585	12.23612041	12.29995453	11.01572512	13.2189454	11.90236316	16.05192884	13.65202694	14.4513692	14.49550187	NA	13.8254756	14.30039738	14.30134544	14.20149697	14.34846424	NA	14.76583672	14.63584629	NA	14.53376097	NA	NA	NA	NA	NA	14.33000289	NA	NA	NA	15.33596677	NA	11.90070606	15.36670858	12.03916599	12.71527802	12.3185235	12.52503846	NA
Cct6a	Cct6a	12.75745598	16.94130923	16.99937001	16.94821538	16.9005639	16.95190856	12.69396553	16.857096	13.01371045	16.98417657	13.07510079	13.10523139	12.51884013	13.58105735	13.14075557	16.96105485	13.24135717	12.5341913	12.32369035	11.0877015	NA	12.35180221	12.97419001	12.56497626	12.65159263	NA	11.35400479	12.4568454	NA	12.47555992	NA	9.73753974	NA	NA	NA	13.0658009	NA	10.87463561	NA	14.97934605	12.25599458	12.81508611	14.93752328	11.87926824	12.54924939	12.53108461	12.27296156	12.64205142
Cct7	Cct7	12.25815458	15.06559149	15.11755626	15.24336902	15.17069801	15.0089822	12.8916266	15.05701413	12.78913671	15.15644281	12.88245036	12.69464945	12.4551101	12.47232202	12.57938136	15.12172074	12.04682051	NA	NA	NA	13.75540922	NA	NA	NA	NA	NA	NA	NA	NA	NA	NA	NA	NA	NA	NA	NA	NA	NA	NA	16.391588	12.45364383	12.87511076	15.86254329	12.80719734	12.68595497	12.82552812	12.82394134	13.04902859
Cct8	Cct8	18.68155842	21.29378534	21.3753474	21.42249975	21.26157446	21.26766345	18.89032658	21.27837641	18.6918866	21.36209096	18.48425725	18.97376386	18.57750308	19.02162671	18.67729055	21.31949742	19.12656958	18.72140104	18.43989433	14.95382319	15.47063243	18.31860975	18.65609924	18.94621526	18.85029882	14.80988973	18.47346717	18.5564296	15.06574	18.4324733	14.88888685	14.84793011	14.86716726	15.22215222	15.15863787	18.59379156	14.93148692	14.85019861	14.85372606	19.68201845	16.59422861	16.92853663	19.27454053	16.75798034	16.39550541	16.68738534	16.86016505	16.75421478
Ccz1	Ccz1	NA	14.81415708	15.01225657	15.23700828	14.88624325	14.74181347	NA	14.95848512	NA	14.85904258	NA	NA	NA	NA	NA	14.98985963	NA	14.62637661	14.23988886	NA	NA	14.50287841	14.38305713	14.34983381	14.53611216	NA	14.8415486	14.68517163	NA	14.17170345	NA	NA	NA	NA	NA	14.31185684	NA	NA	NA	14.87110171	NA	NA	14.87241174	NA	NA	NA	NA	NA
Cd109	Cd109	NA	NA	NA	NA	NA	NA	NA	NA	NA	NA	NA	NA	NA	NA	NA	NA	NA	NA	NA	NA	NA	NA	NA	NA	NA	NA	NA	NA	NA	NA	NA	NA	NA	NA	NA	NA	NA	NA	NA	NA	NA	NA	NA	NA	NA	NA	NA	NA
Cd151	Cd151	NA	NA	NA	NA	NA	NA	NA	NA	NA	NA	NA	NA	NA	NA	NA	NA	NA	16.38514702	16.27539243	NA	NA	16.22008321	16.38884138	15.95135917	16.25745287	NA	16.47097914	16.47989665	NA	16.11614196	NA	NA	NA	NA	NA	16.34375452	NA	NA	NA	13.67680556	NA	NA	NA	NA	NA	NA	NA	NA
Cd200	Cd200	NA	14.21967634	14.7890725	14.50342117	14.52076521	14.56273136	NA	14.87865634	NA	14.60648551	NA	NA	NA	NA	NA	14.6198396	NA	13.68641241	13.30769691	NA	NA	13.40969589	13.56382785	13.79371506	13.21400216	NA	13.66676769	13.42633028	NA	13.49198184	NA	NA	NA	NA	NA	13.73902489	NA	NA	NA	14.51873025	NA	NA	14.38986344	NA	NA	NA	NA	NA
Cd2ap	Cd2ap	13.94483182	17.23462118	17.17817989	17.19228618	17.10319448	17.18379149	14.20256168	17.22484378	14.207706	17.23974656	14.17171284	14.44114576	13.68565015	14.04697665	13.76378842	17.25837024	13.91490767	15.4364727	15.46877209	NA	NA	15.55473789	15.6087701	15.67681887	15.79539174	NA	15.17603451	15.32734389	NA	15.41253158	NA	NA	NA	NA	NA	15.64621579	NA	NA	NA	17.4500311	NA	NA	17.35019192	NA	NA	NA	NA	NA
Cd2bp2	Cd2bp2	NA	14.12017456	13.87431749	13.77857134	13.96726356	14.25816373	NA	14.10539243	NA	14.06856823	NA	NA	NA	NA	NA	14.22690099	NA	NA	NA	NA	NA	NA	NA	NA	NA	NA	NA	NA	NA	NA	NA	NA	NA	NA	NA	NA	NA	NA	NA	NA	NA	NA	NA	NA	NA	NA	NA	NA
Cd34	Cd34	NA	NA	NA	NA	NA	NA	NA	NA	NA	NA	NA	NA	NA	NA	NA	NA	NA	NA	NA	NA	NA	NA	NA	NA	NA	NA	NA	NA	NA	NA	NA	NA	NA	NA	NA	NA	NA	NA	NA	NA	NA	NA	NA	NA	NA	NA	NA	NA
Cd44	Cd44	12.49615314	16.45047415	16.13675149	16.0827795	15.79701904	16.16788802	13.20104602	16.16883628	NA	16.4893171	12.85356011	12.76606576	NA	11.91105374	12.59790648	16.45637282	13.22702436	14.39394056	15.10505097	NA	NA	14.2625875	14.92719485	14.83822025	14.43098128	NA	14.92056074	15.69923821	NA	14.83455157	NA	NA	NA	NA	NA	14.94565303	NA	NA	NA	15.43374236	NA	NA	15.40156976	NA	NA	NA	NA	NA
Cd47	Cd47	NA	NA	NA	NA	NA	NA	NA	NA	NA	NA	NA	NA	NA	NA	NA	NA	NA	13.39250526	NA	NA	NA	NA	12.26235622	12.17903824	13.2069243	NA	NA	NA	NA	NA	NA	NA	NA	NA	NA	12.49393048	NA	NA	NA	14.62794076	NA	NA	NA	16.3835963	NA	NA	NA	NA
Cd81	Cd81	NA	NA	NA	NA	NA	NA	NA	NA	NA	NA	NA	NA	NA	NA	NA	NA	NA	13.04401788	12.42615147	NA	NA	NA	13.33229621	13.14689804	NA	NA	12.5859482	13.27670098	NA	NA	NA	NA	NA	NA	NA	13.06728645	NA	NA	NA	15.27923338	14.04558397	13.76177372	14.54247152	13.49861627	12.49739389	13.51750434	13.7885598	14.10577774
Cd82	Cd82	NA	NA	NA	NA	NA	NA	NA	NA	NA	NA	NA	NA	NA	NA	NA	NA	NA	13.32928898	13.31380147	NA	NA	13.03860882	13.32561047	13.66854286	13.74775595	NA	13.68754536	13.6381063	NA	13.60633523	NA	NA	NA	NA	NA	13.39669373	NA	NA	NA	16.17564367	14.03502301	14.81134369	15.33971834	14.44906469	14.30022586	14.43659792	14.64799059	14.54048742
Cd84	Cd84	NA	NA	NA	NA	NA	NA	NA	NA	NA	NA	NA	NA	NA	NA	NA	NA	NA	NA	NA	NA	NA	NA	NA	NA	NA	NA	NA	NA	NA	NA	NA	NA	NA	NA	NA	NA	NA	NA	NA	12.84062243	NA	NA	13.58941741	NA	NA	NA	NA	NA
Cd9	Cd9	NA	NA	NA	NA	NA	NA	NA	NA	NA	NA	NA	NA	NA	NA	NA	NA	NA	18.20444991	18.49051349	14.81234347	14.08970147	18.43169871	18.17208961	18.50748147	18.3498999	14.00565463	18.17461113	17.98417071	14.28768355	18.25757566	13.92176713	NA	NA	12.4204772	13.70816189	18.50020384	NA	NA	NA	16.96958888	15.55172028	15.47897812	15.90122517	15.40523455	15.25431265	NA	15.64995501	12.22415547
Cd99l2	Cd99l2	NA	15.29705076	14.8714261	14.97138305	14.64384314	15.10956216	NA	15.17691846	NA	14.96594839	NA	NA	NA	NA	NA	15.03985777	NA	13.41379979	12.49933767	NA	NA	NA	12.53058191	13.02898865	13.52889359	NA	13.8971175	13.54740066	NA	13.17190078	NA	NA	NA	NA	NA	12.51792277	NA	NA	NA	14.20086099	NA	NA	14.49239776	NA	NA	NA	NA	NA
Cda	Cda	NA	13.8733342	13.63033304	13.63776045	NA	13.92951286	NA	14.23685236	NA	13.83480726	NA	NA	NA	NA	NA	13.72396488	NA	NA	NA	NA	NA	NA	NA	NA	NA	NA	NA	NA	NA	NA	NA	NA	NA	NA	NA	NA	NA	NA	NA	NA	NA	NA	NA	NA	NA	NA	NA	NA
Cdc123	Cdc123	NA	14.27893922	14.2901001	14.27649206	13.82457795	13.96985049	NA	14.24173646	NA	13.96014416	NA	NA	NA	NA	NA	14.22772944	NA	NA	NA	NA	NA	NA	NA	NA	NA	NA	NA	NA	NA	NA	NA	NA	NA	NA	NA	NA	NA	NA	NA	NA	NA	NA	NA	NA	NA	NA	NA	NA
Cdc16	Cdc16	NA	13.78720136	13.766499	13.73921229	13.8751244	13.72401419	NA	13.72066797	NA	13.77776881	NA	NA	NA	NA	NA	13.64182027	NA	NA	NA	NA	NA	NA	NA	NA	NA	NA	NA	NA	NA	NA	NA	NA	NA	NA	NA	NA	NA	NA	NA	12.32505805	NA	NA	13.21309358	NA	NA	NA	NA	NA
Cdc25a	Cdc25a	NA	NA	NA	NA	NA	NA	NA	NA	NA	NA	NA	NA	17.02293126	NA	16.29968919	NA	NA	NA	NA	NA	NA	NA	NA	NA	NA	NA	NA	NA	NA	NA	NA	NA	NA	NA	NA	NA	NA	NA	NA	NA	NA	NA	NA	NA	NA	NA	NA	NA
Cdc26	Cdc26	NA	14.55944798	13.76023191	13.97162618	13.70507237	14.34314561	NA	14.58555449	NA	14.28937139	NA	NA	NA	NA	NA	14.16977248	NA	NA	NA	NA	NA	NA	NA	NA	NA	NA	NA	NA	NA	NA	NA	NA	NA	NA	NA	NA	NA	NA	NA	NA	NA	NA	NA	NA	NA	NA	NA	NA
Cdc37	Cdc37	13.23248384	16.18789225	16.12580099	15.97052403	15.89298573	16.23166253	14.04813662	16.22120306	14.09772527	16.23443444	13.80472597	13.75701455	13.97083389	13.64148942	13.81620596	16.07695453	13.7148787	14.69351015	14.26847874	NA	NA	14.72734277	14.86574339	14.79775525	14.57247806	NA	13.88570233	14.29186516	NA	14.61547252	NA	NA	NA	NA	NA	14.84843693	NA	NA	NA	15.99821564	NA	12.62868931	16.06243456	12.84892412	12.61608012	NA	NA	12.76836217
Cdc37l1	Cdc37l1	14.14183283	18.04071099	18.15976523	18.12094683	17.88254788	17.83314546	13.44525124	17.94483032	13.48751827	18.02210324	13.34946237	13.68250951	13.90934149	14.26039928	13.1396121	18.01632402	14.02796733	15.54756341	15.57661851	NA	NA	15.7376383	15.60831006	15.73963339	15.67437019	NA	15.4644188	15.63127398	NA	15.66605575	NA	NA	NA	NA	NA	15.65243502	NA	NA	NA	16.39498837	NA	NA	16.2898525	NA	NA	NA	NA	NA
Cdc40	Cdc40	NA	13.35656159	13.2742431	13.0383096	13.32368382	13.09361527	NA	13.51993105	NA	13.3136412	NA	NA	NA	NA	NA	13.26788308	NA	NA	NA	NA	NA	NA	NA	NA	NA	NA	NA	NA	NA	NA	NA	NA	NA	NA	NA	NA	NA	NA	NA	NA	NA	NA	NA	NA	NA	NA	NA	NA
Cdc42	Cdc42	12.09289916	NA	14.67186168	14.92895782	14.99384504	15.14063009	9.908877441	14.8896418	10.99150767	NA	NA	NA	NA	NA	NA	NA	NA	12.76859995	12.45699861	NA	13.66082247	13.01209548	13.5268782	13.61599739	14.18507674	NA	NA	NA	NA	NA	NA	8.820798359	NA	NA	NA	13.67348576	NA	NA	NA	14.88546058	12.35258144	12.47986361	14.27218833	12.30965824	NA	NA	12.51594618	12.62116588
Cdc42;Rac1	Cdc42	12.89914164	15.46395855	15.05048214	NA	NA	15.49609229	NA	15.36394651	11.67179314	NA	12.13589522	NA	NA	12.65504318	12.63627115	NA	11.80594132	14.32664015	14.68505536	NA	NA	14.74990608	14.52615075	14.16740246	14.66366372	11.17382077	14.85723264	14.8683837	NA	14.56767093	NA	NA	NA	NA	NA	14.72597329	NA	11.31979065	NA	NA	NA	NA	NA	NA	NA	NA	NA	NA
Cdc42;Rac1;Rac3;Rhog	Cdc42	NA	NA	NA	NA	NA	NA	NA	NA	NA	NA	NA	NA	NA	NA	NA	NA	NA	NA	NA	NA	NA	NA	NA	NA	NA	NA	NA	NA	NA	NA	NA	NA	NA	NA	NA	NA	NA	NA	NA	16.10642799	NA	NA	15.83150024	NA	NA	NA	NA	NA
Cdc42;Rac1;Rhog	Cdc42	NA	NA	NA	NA	NA	NA	NA	NA	NA	NA	NA	NA	NA	NA	NA	NA	NA	NA	NA	NA	NA	NA	NA	NA	NA	NA	NA	NA	NA	NA	NA	NA	NA	NA	NA	NA	NA	NA	NA	NA	13.74648283	13.61325998	NA	13.5532813	13.63836803	13.70660394	13.59978502	13.66828669
Cdc42bpa	Cdc42bpa	NA	15.63048063	15.43396943	15.5438784	15.48159212	15.57445315	NA	15.6161728	NA	15.54695747	NA	NA	NA	NA	NA	15.50795369	NA	13.52758563	13.74020127	NA	NA	13.91185834	13.63928972	13.20635375	13.28426571	NA	13.48033441	13.75484622	NA	13.79337055	NA	NA	NA	NA	NA	13.27385394	NA	NA	NA	14.19310417	NA	NA	14.57927945	NA	NA	NA	NA	NA
Cdc42bpa;Cdc42bpb	Cdc42bpa	NA	15.45831126	15.55402226	15.65220962	15.56399041	15.62081302	NA	15.48362677	NA	15.41090146	NA	NA	NA	NA	NA	15.77339589	NA	13.18470646	NA	NA	NA	13.34966825	13.36842461	12.02790945	11.93569915	NA	12.97228878	13.68752878	NA	13.13382454	NA	NA	NA	NA	NA	13.20354378	NA	NA	NA	14.89731049	NA	NA	14.85467524	NA	NA	NA	NA	NA
Cdc42bpb	Cdc42bpb	13.45925708	15.44098437	15.37167005	15.37829584	15.28283933	15.3781197	13.25303459	15.33716569	13.49646083	15.32473696	13.26266079	13.70239911	13.58431493	14.00680297	13.41734327	15.40511602	13.64137155	13.55229973	13.37702798	NA	NA	13.23310948	13.4864223	13.13688154	13.49701959	NA	13.10300881	13.55869837	NA	13.4718361	NA	NA	NA	NA	NA	13.18765962	NA	NA	NA	14.80065777	NA	NA	14.78468283	NA	NA	NA	NA	NA
Cdc42ep1	Cdc42ep1	14.08397567	13.39570349	13.8504109	13.3608259	14.16996201	13.59223148	14.57485487	13.61082628	13.83592887	13.24658607	14.34230921	13.89289777	14.09927686	13.51202549	13.9493674	13.51824468	13.97745557	NA	NA	NA	NA	NA	NA	NA	NA	NA	NA	NA	NA	NA	NA	NA	NA	NA	NA	NA	NA	NA	NA	13.40961212	NA	NA	13.7735968	NA	NA	NA	12.78804331	12.21297356
Cdc42ep2	Cdc42ep2	12.61768096	NA	12.86579512	13.34547455	NA	13.79660749	12.08565834	13.91619671	12.93766807	13.56482827	12.94699032	12.56843357	13.50903269	12.74133426	13.02273538	13.38109677	12.63882731	NA	NA	NA	NA	NA	NA	NA	NA	NA	NA	NA	NA	NA	NA	NA	NA	NA	NA	NA	NA	NA	NA	NA	NA	NA	NA	NA	NA	NA	NA	NA
Cdc42ep4	Cdc42ep4	15.35273704	15.01072226	14.91528654	14.86441842	15.00503342	15.1977133	15.41503215	15.11735077	15.51420299	15.0578568	15.45367035	15.40397621	15.40020736	15.35207793	15.50149033	15.01437999	15.26845723	14.04923139	14.60156104	12.13981032	12.20930409	14.49915799	14.32121812	14.29489886	14.23728386	NA	14.71413952	14.66745495	NA	14.52360575	NA	12.3256821	NA	12.1814194	12.39402585	14.5946305	NA	12.19571054	11.90298553	14.88145448	12.81677724	13.39124444	14.76374769	13.48942612	13.17324977	13.06366042	13.1644225	13.29998535
Cdc5l	Cdc5l	13.1124091	15.15406293	15.11535949	15.08063296	15.05476278	15.1661814	12.82798559	15.09565076	13.04648624	15.15257886	12.97759657	12.82022418	13.08896762	12.90181377	12.8395545	15.02394812	13.17830732	NA	NA	NA	NA	NA	NA	NA	NA	NA	NA	NA	NA	NA	NA	NA	NA	NA	NA	NA	NA	NA	NA	NA	NA	NA	NA	NA	NA	NA	NA	NA
Cdc73	Cdc73	10.61822948	12.63389388	13.00151413	12.43472279	13.03692259	13.0036117	NA	12.94093222	NA	12.88222451	NA	10.28593388	NA	NA	12.29482462	13.01341693	NA	NA	NA	NA	NA	NA	NA	NA	NA	NA	NA	NA	NA	NA	NA	NA	NA	NA	NA	NA	NA	NA	NA	NA	NA	NA	NA	NA	NA	NA	NA	NA
Cdh1	Cdh1	NA	NA	NA	NA	NA	NA	NA	NA	NA	NA	NA	NA	NA	NA	NA	NA	NA	NA	NA	NA	NA	NA	NA	NA	NA	NA	NA	NA	NA	NA	NA	NA	NA	NA	NA	NA	NA	NA	NA	NA	NA	NA	NA	NA	NA	NA	NA	NA
Cdh2	Cdh2	NA	NA	NA	NA	NA	NA	NA	NA	NA	NA	NA	NA	NA	NA	NA	NA	NA	NA	NA	NA	NA	NA	NA	NA	NA	NA	NA	NA	NA	NA	NA	NA	NA	NA	NA	NA	NA	NA	NA	12.14579754	NA	NA	12.41642637	NA	NA	NA	NA	NA
Cdh23	Cdh23	NA	NA	NA	NA	13.7227883	NA	NA	13.81411906	NA	NA	NA	NA	NA	NA	NA	NA	NA	NA	NA	NA	NA	NA	NA	NA	NA	NA	NA	NA	NA	NA	NA	NA	NA	NA	NA	NA	NA	NA	NA	NA	NA	NA	NA	NA	NA	NA	NA	NA
Cdh2;Cdh4	Cdh2	NA	NA	NA	NA	NA	NA	NA	NA	NA	NA	NA	NA	NA	NA	NA	NA	NA	NA	NA	NA	NA	NA	NA	NA	NA	NA	NA	NA	NA	NA	NA	NA	NA	NA	NA	NA	NA	NA	NA	NA	NA	NA	NA	NA	NA	NA	NA	NA
Cdh3	Cdh3	NA	NA	NA	NA	NA	NA	NA	NA	NA	NA	NA	NA	NA	NA	NA	NA	NA	16.82400156	16.11715483	NA	NA	16.77444747	15.61921984	NA	15.83868964	16.96036401	16.90960264	NA	NA	16.68123841	NA	14.34796041	NA	NA	15.83249201	15.60587189	NA	NA	15.96461162	NA	NA	NA	NA	17.18277259	NA	NA	NA	NA
Cdhr5	Cdhr5	NA	NA	NA	NA	NA	NA	NA	NA	NA	NA	NA	NA	NA	NA	NA	NA	NA	NA	NA	NA	NA	NA	NA	NA	NA	NA	NA	NA	NA	NA	NA	NA	NA	NA	NA	NA	NA	NA	NA	NA	NA	NA	NA	NA	NA	NA	NA	NA
Cdip1	Cdip1	NA	NA	NA	NA	NA	NA	NA	NA	NA	NA	NA	NA	NA	NA	NA	NA	NA	NA	NA	NA	NA	NA	NA	NA	NA	NA	NA	NA	NA	NA	NA	NA	NA	NA	NA	NA	NA	NA	NA	12.7980809	NA	NA	NA	NA	NA	NA	NA	NA
Cdipt	Cdipt	NA	14.84892723	14.64928106	14.5689961	14.69365854	14.91515764	NA	14.77232846	NA	15.22712823	NA	NA	NA	NA	NA	14.33678294	NA	NA	NA	NA	NA	NA	NA	NA	NA	NA	NA	NA	NA	NA	NA	NA	NA	NA	NA	NA	NA	NA	NA	15.07027152	13.10101049	12.77881636	NA	NA	13.22474032	12.48810373	12.8193269	12.14316635
Cdk11b	Cdk11b	NA	14.16466656	14.05467866	14.15865645	14.05469671	14.36368235	11.30440266	14.40926546	11.28736609	14.28484495	NA	NA	NA	11.20088022	NA	14.21497389	NA	NA	NA	NA	NA	NA	NA	NA	NA	NA	NA	NA	NA	NA	NA	NA	NA	NA	NA	NA	NA	NA	NA	NA	NA	NA	NA	NA	NA	NA	NA	NA
Cdk12	Cdk12	NA	13.98636044	13.97647439	13.8889921	13.70344615	13.93893765	NA	13.90214913	NA	13.76795864	NA	NA	NA	NA	NA	14.02539606	NA	NA	NA	NA	NA	NA	NA	NA	NA	NA	NA	NA	NA	NA	NA	NA	NA	NA	NA	NA	NA	NA	NA	NA	NA	NA	NA	NA	NA	NA	NA	NA
Cdk12;Cdk13	Cdk12	NA	15.11736073	15.48398466	14.94939269	14.9738553	15.03311437	12.506439	15.07006522	12.87656491	15.18005382	NA	NA	NA	NA	12.64313241	14.91881483	NA	NA	NA	NA	NA	NA	NA	NA	NA	NA	NA	NA	NA	NA	NA	NA	NA	NA	NA	NA	NA	NA	NA	NA	NA	NA	NA	NA	NA	NA	NA	NA
Cdk12;Cdk13;Cdk14;Cdk17;Cdk5;Cdk9	Cdk12	NA	NA	15.86036198	15.8481461	15.8317501	16.18472622	NA	15.74986681	NA	NA	NA	NA	NA	NA	NA	15.83403891	NA	NA	NA	NA	NA	NA	NA	NA	NA	NA	NA	NA	NA	NA	NA	NA	NA	NA	NA	NA	NA	NA	NA	NA	NA	NA	NA	NA	NA	NA	NA	NA
Cdk13	Cdk13	NA	14.3699551	14.44846157	14.3280641	14.42443781	14.54217972	NA	14.41885359	NA	14.47483996	NA	NA	NA	NA	NA	14.60175936	NA	NA	NA	NA	NA	NA	NA	NA	NA	NA	NA	NA	NA	NA	NA	NA	NA	NA	NA	NA	NA	NA	NA	NA	NA	NA	NA	NA	NA	NA	NA	NA
Cdk14	Cdk14	NA	15.08422754	15.01928462	15.009671	15.12013697	14.99999038	NA	15.05322989	NA	15.02746756	NA	NA	NA	NA	NA	14.94839467	NA	14.53979271	14.27356192	NA	NA	14.31818853	14.48822779	14.43923436	14.36303328	NA	14.16938458	14.39015668	NA	14.48370627	NA	NA	NA	NA	NA	14.81025969	NA	NA	NA	15.71966534	NA	NA	15.57968823	NA	NA	NA	NA	NA
Cdk14;Cdk16;Cdk5	Cdk14	NA	NA	NA	NA	NA	NA	NA	NA	NA	NA	NA	NA	NA	NA	NA	NA	NA	NA	NA	NA	NA	NA	NA	NA	NA	NA	NA	NA	NA	NA	NA	NA	NA	NA	NA	NA	NA	NA	NA	16.11609618	NA	NA	16.04623943	NA	NA	NA	NA	NA
Cdk16	Cdk16	NA	12.62563537	13.16781092	12.6373899	12.99147303	12.69762809	NA	13.04333742	NA	12.38251215	NA	NA	NA	NA	NA	12.87004276	NA	13.10501275	NA	NA	NA	13.28914012	12.85971598	12.07755647	13.03250965	NA	NA	NA	NA	12.45525423	NA	NA	NA	NA	NA	12.42542457	NA	NA	NA	14.84708096	NA	NA	15.01899924	NA	NA	NA	NA	NA
Cdk16;Cdk17	Cdk16	NA	12.95776988	13.29389559	13.18965669	13.14853963	13.57361602	NA	13.02502524	NA	13.09591615	NA	NA	NA	NA	NA	13.41284359	NA	NA	NA	NA	NA	NA	NA	NA	NA	NA	NA	NA	NA	NA	NA	NA	NA	NA	NA	NA	NA	NA	NA	NA	NA	NA	NA	NA	NA	NA	NA	NA
Cdk16;Cdk18	Cdk16	NA	NA	NA	NA	NA	NA	NA	NA	NA	NA	NA	NA	NA	NA	NA	NA	NA	NA	NA	NA	NA	NA	NA	NA	NA	NA	NA	NA	NA	NA	NA	NA	NA	NA	NA	NA	NA	NA	NA	13.05211222	NA	NA	NA	NA	NA	NA	NA	NA
Cdk17	Cdk17	NA	12.47459606	12.86501417	12.67336632	NA	12.79416064	NA	12.6492918	NA	12.63946264	NA	NA	NA	NA	NA	13.26379217	NA	NA	NA	NA	NA	NA	NA	NA	NA	NA	NA	NA	NA	NA	NA	NA	NA	NA	NA	NA	NA	NA	NA	NA	NA	NA	NA	NA	NA	NA	NA	NA
Cdk18	Cdk18	NA	NA	NA	NA	NA	NA	NA	NA	NA	NA	NA	NA	NA	NA	NA	NA	NA	NA	NA	NA	NA	NA	NA	NA	NA	NA	NA	NA	NA	NA	NA	NA	NA	NA	NA	NA	NA	NA	NA	15.64239186	NA	NA	16.00301912	NA	NA	NA	NA	NA
Cdk19;Cdk8	Cdk19	NA	NA	NA	NA	NA	NA	NA	12.73387966	NA	NA	NA	NA	NA	NA	NA	NA	NA	NA	NA	NA	NA	NA	NA	NA	NA	NA	NA	NA	NA	NA	NA	NA	NA	NA	NA	NA	NA	NA	NA	NA	NA	NA	NA	NA	NA	NA	NA	NA
Cdk2ap1;Cdk2ap2	Cdk2ap1	NA	15.04401687	14.63539094	14.49742124	14.63482114	15.21896126	NA	15.30226354	NA	15.01602059	NA	NA	NA	NA	NA	14.59997575	NA	NA	NA	NA	NA	NA	NA	NA	NA	NA	NA	NA	NA	NA	NA	NA	NA	NA	NA	NA	NA	NA	NA	NA	NA	NA	NA	NA	NA	NA	NA	NA
Cdk5	Cdk5	NA	13.35828826	13.31791513	13.25621434	12.9924082	13.25202506	NA	13.39532061	NA	13.31988174	NA	NA	NA	NA	NA	13.43404687	NA	NA	NA	NA	NA	NA	NA	NA	NA	NA	NA	NA	NA	NA	NA	NA	NA	NA	NA	NA	NA	NA	NA	13.18001863	NA	NA	13.04396796	NA	NA	NA	NA	NA
Cdk5rap2	Cdk5rap2	NA	15.15469271	14.99849918	15.03929448	15.07917524	15.30789192	NA	15.29083688	NA	15.14761546	NA	NA	NA	NA	NA	15.06875181	NA	14.72199632	NA	NA	NA	NA	NA	NA	NA	NA	NA	NA	NA	NA	NA	NA	NA	NA	NA	NA	NA	NA	NA	NA	NA	NA	NA	NA	NA	NA	NA	NA
Cdk5rap3	Cdk5rap3	NA	15.88790163	15.82450393	15.80947249	15.84596299	15.93937185	NA	15.98886012	NA	15.94985049	NA	NA	NA	NA	NA	15.87268043	NA	NA	NA	NA	NA	NA	NA	NA	NA	NA	NA	NA	NA	NA	NA	NA	NA	NA	NA	NA	NA	NA	NA	NA	NA	NA	NA	NA	NA	NA	NA	NA
Cdk7	Cdk7	NA	14.92960995	14.41361279	14.58412813	14.45890378	14.79513432	NA	14.84571754	NA	14.97999456	NA	NA	NA	NA	NA	14.5877352	NA	NA	NA	NA	NA	NA	NA	NA	NA	NA	NA	NA	NA	NA	NA	NA	NA	NA	NA	NA	NA	NA	NA	NA	NA	NA	NA	NA	NA	NA	NA	NA
Cdk9	Cdk9	12.1665711	13.56089704	13.55665306	13.59743901	13.57279743	13.83062167	12.7559954	13.81761916	NA	13.4163852	NA	NA	12.91768721	NA	NA	13.88572572	NA	NA	NA	NA	NA	NA	NA	NA	NA	NA	NA	NA	NA	NA	NA	NA	NA	NA	NA	NA	NA	NA	NA	NA	NA	NA	NA	NA	NA	NA	NA	NA
Cdkal1	Cdkal1	NA	13.29611488	13.56878204	12.91357919	12.93722782	13.27144429	NA	13.09949848	NA	13.16229159	NA	NA	NA	NA	NA	12.92795518	NA	NA	NA	NA	NA	NA	NA	NA	NA	NA	NA	NA	NA	NA	NA	NA	NA	NA	NA	NA	NA	NA	NA	NA	NA	NA	NA	NA	NA	NA	NA	NA
Cdkl4	Cdkl4	NA	NA	NA	NA	NA	NA	NA	13.43154984	NA	NA	NA	NA	NA	NA	NA	13.10679683	NA	NA	NA	NA	NA	NA	NA	NA	NA	NA	NA	NA	NA	NA	NA	NA	NA	NA	NA	NA	NA	NA	NA	NA	NA	NA	NA	NA	NA	NA	NA	NA
Cdkl5	Cdkl5	NA	13.30366497	13.51343441	13.38689277	12.92726561	NA	NA	13.32932992	NA	12.938289	NA	NA	NA	NA	NA	NA	NA	NA	NA	NA	NA	NA	NA	NA	NA	NA	NA	NA	NA	NA	NA	NA	NA	NA	NA	NA	NA	NA	NA	NA	NA	NA	NA	NA	NA	NA	NA	NA
Cdkn1b	Cdkn1b	13.06813839	16.2737831	16.04865374	16.02263739	15.96541323	16.29043321	13.35069061	16.04247932	12.14219643	16.25533805	12.16650833	13.29466382	12.32389637	13.26407602	12.97743914	16.11224149	12.59995235	13.17905763	13.13562584	NA	NA	13.31074522	13.64110477	14.28837954	14.06126579	NA	12.45518119	12.8103797	NA	12.86926833	NA	NA	NA	NA	NA	13.84884817	NA	NA	NA	14.61131588	NA	9.775203668	14.72660949	11.25747624	NA	NA	NA	11.64413118
Cdkn2aip	Cdkn2aip	14.84141947	17.3003943	16.89874473	17.07461924	17.19244558	17.34405134	14.9236258	17.31289532	14.85950171	17.30604141	14.9953466	15.00113542	14.87213768	14.71187727	14.77469697	17.04237913	14.6476685	NA	NA	NA	NA	NA	NA	NA	NA	NA	NA	NA	NA	NA	NA	NA	NA	NA	NA	NA	NA	NA	NA	NA	10.31689261	12.12400373	NA	11.09869804	10.33099428	11.84613263	11.87906303	12.00277309
Cdkn2d	Cdkn2d	NA	14.48502858	14.68464151	14.39684618	14.91489111	14.45498929	NA	14.41701294	NA	14.48111464	NA	NA	NA	NA	NA	14.58127862	NA	NA	NA	NA	NA	NA	NA	NA	NA	NA	NA	NA	NA	NA	NA	NA	NA	NA	NA	NA	NA	NA	NA	NA	NA	NA	NA	NA	NA	NA	NA	NA
Cdpf1	Cdpf1	NA	13.48298438	13.34651373	13.14686139	13.32049032	13.72045804	NA	13.84263516	NA	13.55466079	NA	NA	NA	NA	NA	13.23055639	NA	NA	NA	NA	NA	NA	NA	NA	NA	NA	NA	NA	NA	NA	NA	NA	NA	NA	NA	NA	NA	NA	NA	NA	NA	NA	NA	NA	NA	NA	NA	NA
Cdr2	Cdr2	NA	15.5840343	15.52993584	15.5975481	15.32382617	15.29221854	NA	15.33757008	NA	15.27805964	NA	NA	NA	NA	NA	15.63497629	NA	NA	NA	NA	NA	NA	NA	NA	NA	NA	NA	NA	NA	NA	NA	NA	NA	NA	NA	NA	NA	NA	NA	12.50757187	NA	NA	13.48651953	NA	NA	NA	NA	NA
Cdr2l	Cdr2l	NA	16.54157869	16.10412965	16.29032322	15.96869754	16.38179494	NA	16.31974181	NA	16.44169309	NA	NA	NA	NA	NA	16.25235642	NA	NA	NA	NA	NA	NA	NA	NA	NA	NA	NA	NA	NA	NA	NA	NA	NA	NA	NA	NA	NA	NA	NA	13.95229111	NA	NA	14.23674384	NA	NA	NA	NA	NA
Cds1	Cds1	NA	NA	NA	10.13311652	NA	NA	NA	NA	NA	NA	NA	NA	NA	NA	NA	NA	NA	NA	NA	NA	NA	NA	NA	NA	NA	NA	NA	NA	NA	NA	NA	NA	NA	NA	NA	NA	NA	NA	NA	NA	NA	NA	NA	NA	NA	NA	NA	NA
Cds1;Cds2	Cds1	NA	13.70335208	13.11277831	13.50784418	NA	12.72222479	NA	13.0576618	NA	13.79371506	NA	NA	NA	NA	NA	12.74937504	NA	NA	NA	NA	NA	NA	NA	NA	NA	NA	NA	NA	NA	NA	NA	NA	NA	NA	NA	NA	NA	NA	NA	NA	NA	NA	NA	NA	NA	NA	NA	NA
Cds2	Cds2	13.06349585	16.36610562	16.12947639	16.41536581	16.52414156	16.55485471	13.68091409	16.52851223	13.48710258	16.54548161	13.68249666	13.15934406	13.52242413	13.07196597	13.22041324	16.16763067	13.06886597	NA	NA	NA	NA	NA	NA	NA	NA	NA	NA	NA	NA	NA	NA	NA	NA	NA	NA	NA	NA	NA	NA	16.02239921	13.28230346	13.49857427	15.44429482	13.66774273	12.97829827	13.54465688	13.84223279	13.56591279
Cdsn	Cdsn	NA	NA	NA	NA	NA	NA	NA	NA	NA	NA	NA	NA	NA	NA	NA	NA	NA	NA	NA	NA	NA	NA	NA	NA	NA	NA	NA	NA	NA	NA	NA	NA	NA	NA	NA	NA	NA	NA	NA	NA	NA	NA	NA	NA	NA	NA	NA	NA
Cdv3	Cdv3	13.42673969	18.63156622	18.01332362	18.16551385	17.83176094	18.49715829	14.31691967	18.52058659	13.07065976	18.54655108	13.45710313	13.46277718	12.95650215	13.59117842	12.8801726	18.19895637	13.4577048	18.18497268	18.19890322	NA	NA	18.16474184	18.21171927	18.32494411	18.25764049	NA	18.06025755	17.91172394	NA	18.41485422	NA	17.29486302	19.73013674	NA	14.51838883	18.34819925	NA	NA	NA	17.55298758	NA	NA	17.69040835	NA	NA	NA	NA	NA
Cebpz	Cebpz	NA	12.88160536	13.54734041	NA	13.5399827	13.36748301	NA	14.01866095	NA	12.80300903	NA	NA	NA	NA	NA	13.38844788	NA	NA	NA	NA	NA	NA	NA	NA	NA	NA	NA	NA	NA	NA	NA	NA	NA	NA	NA	NA	NA	NA	NA	NA	NA	NA	NA	NA	NA	NA	NA	NA
Celf1	Celf1	NA	14.77763958	15.26724628	15.22812928	15.33743896	15.0718664	NA	14.9974674	11.68941274	15.11445204	10.8524983	10.89635511	11.77668799	NA	NA	14.96784352	NA	NA	NA	NA	NA	NA	NA	NA	NA	NA	NA	NA	NA	NA	NA	NA	NA	NA	NA	NA	NA	NA	NA	NA	NA	NA	NA	NA	NA	NA	NA	NA
Celf1;Celf2	Celf1	NA	13.21181987	NA	13.33202256	NA	12.30848978	NA	12.77399838	NA	12.94148233	NA	NA	NA	NA	NA	NA	NA	NA	NA	NA	NA	NA	NA	NA	NA	NA	NA	NA	NA	NA	NA	NA	NA	NA	NA	NA	NA	NA	NA	NA	NA	NA	NA	NA	NA	NA	NA	NA
Celf2	Celf2	12.45619525	17.20906127	17.08881942	17.33980365	16.56502702	16.87012715	NA	16.87542449	12.96188555	17.02806759	12.97879803	13.07191313	NA	NA	13.27497357	16.96808716	12.02180935	NA	NA	NA	NA	NA	NA	NA	NA	NA	NA	NA	NA	NA	NA	NA	NA	NA	NA	NA	NA	NA	NA	NA	NA	NA	NA	NA	NA	NA	NA	NA
Celf4	Celf4	NA	13.49118201	13.43823045	13.45700328	13.330291	12.95884279	NA	13.33505284	NA	13.26880908	NA	NA	NA	NA	NA	13.53743562	NA	NA	NA	NA	NA	NA	NA	NA	NA	NA	NA	NA	NA	NA	NA	NA	NA	NA	NA	NA	NA	NA	NA	NA	NA	NA	NA	NA	NA	NA	NA	NA
Celf4;Celf6	Celf4	NA	14.88205714	15.17335097	14.80465939	15.18488675	14.7578027	NA	15.45111636	NA	15.3347203	NA	NA	NA	NA	NA	15.27178237	NA	NA	NA	NA	NA	NA	NA	NA	NA	NA	NA	NA	NA	NA	NA	NA	NA	NA	NA	NA	NA	NA	NA	NA	NA	NA	NA	NA	NA	NA	NA	NA
Celf6	Celf6	NA	14.54406111	14.18291962	14.42410503	13.92480137	14.17457183	NA	14.00624798	NA	14.4513282	NA	NA	NA	NA	NA	14.10898858	NA	NA	NA	NA	NA	NA	NA	NA	NA	NA	NA	NA	NA	NA	NA	NA	NA	NA	NA	NA	NA	NA	NA	NA	NA	NA	NA	NA	NA	NA	NA	NA
Celsr2	Celsr2	NA	14.10869101	13.66666097	14.34810583	14.05293906	13.92128064	NA	14.42844801	NA	13.91574057	NA	NA	NA	NA	NA	13.709684	NA	NA	NA	NA	NA	NA	NA	NA	NA	NA	NA	NA	NA	NA	NA	NA	NA	NA	NA	NA	NA	NA	NA	NA	NA	NA	NA	NA	NA	NA	NA	NA
Celsr3	Celsr3	NA	NA	NA	NA	NA	NA	NA	NA	NA	NA	NA	NA	NA	NA	NA	NA	NA	NA	NA	NA	NA	NA	NA	NA	13.65919318	NA	NA	NA	NA	NA	NA	NA	NA	NA	NA	NA	NA	NA	NA	NA	NA	NA	NA	NA	NA	NA	NA	NA
Cemip2	Cemip2	12.64338602	NA	NA	NA	NA	NA	12.57194472	NA	12.70873429	NA	12.81727356	12.62717779	12.80025364	12.75931311	12.88367704	NA	12.32196771	NA	NA	NA	NA	NA	11.88000053	NA	NA	NA	NA	NA	NA	NA	NA	NA	NA	NA	NA	NA	NA	NA	NA	14.33906454	NA	NA	14.28057528	NA	NA	NA	NA	NA
Cend1	Cend1	15.13265173	22.39681898	22.14505436	22.0116322	22.02722432	22.23945889	15.52275547	22.40739855	15.9684434	22.24140748	15.57765455	15.90012113	16.04837111	17.17125401	16.19878476	22.27023298	17.27259153	19.49633164	19.8336486	NA	NA	19.72582628	19.7193944	19.63030478	19.73145038	NA	19.7486679	19.82557162	NA	19.72357732	NA	12.1385726	12.11161497	NA	10.48907524	19.7825639	NA	NA	12.44051883	21.92152907	17.48399876	17.45262782	22.19907951	17.55323141	17.63438083	17.55584696	17.49190628	17.178597
Cenpc	Cenpc	NA	NA	NA	NA	NA	NA	NA	NA	NA	NA	NA	NA	NA	NA	NA	NA	NA	NA	NA	NA	NA	NA	NA	NA	NA	NA	NA	NA	NA	NA	NA	NA	NA	NA	NA	NA	NA	NA	NA	NA	NA	NA	NA	NA	NA	NA	NA	NA
Cenpj	Cenpj	NA	14.89950326	NA	14.48662765	NA	NA	NA	NA	NA	NA	NA	NA	NA	NA	NA	15.02695995	NA	NA	NA	NA	NA	NA	NA	NA	NA	NA	NA	NA	NA	NA	NA	NA	NA	NA	NA	NA	NA	NA	NA	NA	NA	NA	NA	NA	NA	NA	NA	NA
Cenpv	Cenpv	11.791446	14.52708233	14.25049317	14.23753663	14.09524834	14.54877433	12.02789125	14.61467403	11.45754511	14.64419747	11.02861979	11.76010835	11.27475179	11.64541403	11.9609131	14.38918478	10.94923266	NA	NA	NA	NA	NA	NA	NA	NA	NA	NA	NA	NA	NA	NA	NA	NA	NA	NA	NA	NA	NA	NA	11.01467866	12.01161514	11.15637386	NA	11.74112144	10.41737787	NA	NA	11.43031664
Cep104	Cep104	NA	14.65344053	14.90772169	14.85267234	14.28598871	14.60464314	NA	14.26472877	NA	14.64474074	NA	NA	NA	NA	NA	14.77954113	NA	11.62131014	NA	NA	NA	NA	NA	NA	NA	NA	NA	NA	NA	NA	NA	NA	NA	NA	NA	NA	NA	NA	NA	NA	NA	NA	NA	NA	NA	NA	NA	NA
Cep131	Cep131	NA	14.68261134	14.42518485	14.4538687	14.59889796	14.8322881	NA	14.7748043	NA	14.62187461	NA	NA	NA	NA	NA	14.43997731	NA	NA	NA	NA	NA	NA	NA	NA	NA	NA	NA	NA	NA	NA	NA	NA	NA	NA	NA	NA	NA	NA	NA	12.240842	NA	NA	12.24678216	NA	NA	NA	NA	NA
Cep152	Cep152	NA	NA	NA	NA	NA	NA	NA	NA	NA	NA	NA	NA	NA	NA	NA	NA	NA	NA	NA	NA	NA	NA	NA	NA	NA	NA	NA	NA	NA	NA	NA	NA	NA	NA	NA	NA	NA	NA	NA	14.97354491	12.73865174	13.08665375	NA	NA	NA	NA	12.97428731	NA
Cep162	Cep162	NA	14.15571031	14.75560067	14.20033941	14.54449571	14.35790021	NA	14.41610378	NA	14.4588998	NA	NA	NA	NA	NA	14.45722849	NA	NA	NA	NA	NA	NA	NA	NA	NA	NA	NA	NA	NA	NA	NA	NA	NA	NA	NA	NA	NA	NA	NA	NA	NA	NA	NA	NA	NA	NA	NA	NA
Cep164	Cep164	NA	13.92795998	13.83086055	13.88372663	14.12296422	14.19592745	NA	14.07534749	NA	13.84837047	NA	NA	NA	NA	NA	14.20572581	NA	NA	NA	NA	NA	NA	NA	NA	NA	NA	NA	NA	NA	NA	NA	NA	NA	NA	NA	NA	NA	NA	NA	NA	NA	NA	NA	NA	NA	NA	NA	NA
Cep170	Cep170	14.70936615	18.23902466	18.21355983	18.24121869	18.15171663	18.18621674	14.901543	18.13411577	14.69156208	18.19793754	14.90621349	14.83945467	14.87229349	15.33892142	14.95962353	18.25407043	15.3543284	16.32334311	16.34229992	NA	NA	16.22096822	16.34120579	16.42199022	16.36825412	NA	16.11650088	16.29789126	NA	16.1778959	NA	NA	NA	NA	NA	16.23625014	NA	NA	NA	18.59343615	12.53547652	13.04757842	18.35134803	13.56478155	12.95217843	13.31496652	12.96467847	13.15867392
Cep170;Cep170b	Cep170	NA	17.57867383	17.74257255	17.21972907	17.44012329	17.75213102	NA	17.73327031	NA	17.64911616	NA	NA	NA	NA	NA	17.65591495	NA	16.91867907	17.10425007	NA	NA	16.92713723	16.79276551	16.64278163	16.65698445	NA	16.87345652	17.10119585	NA	17.08096066	NA	NA	NA	NA	NA	16.80512524	NA	NA	NA	18.60343886	14.24965421	13.66458061	18.57277968	14.20727366	13.85365069	13.96597363	14.26830806	13.50604719
Cep170b	Cep170b	NA	15.82674443	15.79612996	15.76645892	15.75832437	15.78144929	NA	15.84794501	NA	15.82393583	NA	NA	NA	NA	NA	15.77717942	NA	15.50847122	15.50448499	NA	NA	15.44558451	15.44386674	15.40174084	15.50121688	NA	15.42105604	15.52650431	NA	15.4647126	NA	NA	NA	NA	NA	15.53096727	NA	NA	NA	16.55103243	11.76616446	NA	16.58310195	11.64086401	11.8939575	NA	11.93169783	11.70969127
Cep20	Cep20	NA	13.20370548	12.78847848	12.64221609	13.26841919	12.87824497	NA	13.11057339	NA	13.13622143	NA	NA	NA	NA	NA	12.77930834	NA	NA	NA	NA	NA	NA	NA	NA	NA	NA	NA	NA	NA	NA	NA	NA	NA	NA	NA	NA	NA	NA	NA	NA	NA	NA	NA	NA	NA	NA	NA	NA
Cep250	Cep250	15.51368751	NA	NA	NA	NA	NA	NA	NA	NA	NA	15.24086585	NA	15.67501426	15.12666818	NA	NA	NA	NA	NA	NA	NA	NA	NA	NA	NA	NA	NA	NA	NA	NA	NA	NA	NA	NA	NA	NA	NA	NA	NA	NA	NA	NA	NA	NA	NA	NA	NA	NA
Cep295	Cep295	NA	NA	NA	NA	NA	NA	NA	NA	NA	NA	NA	NA	NA	NA	NA	NA	NA	16.0593339	NA	NA	NA	NA	16.72037787	NA	16.46643499	NA	16.66584941	16.29669041	NA	16.28050981	NA	NA	NA	NA	NA	16.35766196	NA	NA	NA	NA	NA	NA	NA	NA	NA	NA	NA	NA
Cep350	Cep350	NA	15.33684707	15.60767859	15.40974706	15.78301581	15.60862822	NA	15.79229181	NA	15.31262824	NA	NA	NA	NA	NA	15.47353486	NA	NA	NA	NA	NA	NA	NA	NA	NA	NA	NA	NA	NA	NA	NA	12.18766755	NA	NA	12.10824674	NA	NA	NA	NA	NA	NA	NA	NA	NA	NA	NA	NA	NA
Cep41	Cep41	NA	14.19631954	13.86825191	14.06645001	14.07215378	14.08140876	NA	14.22214623	NA	14.16814801	NA	NA	NA	NA	NA	14.01723967	NA	NA	13.86663523	NA	NA	13.39520868	13.58562883	13.29662729	12.79646371	NA	13.39906169	13.26110722	NA	NA	NA	NA	NA	NA	NA	13.28755606	NA	NA	NA	13.70127346	NA	NA	13.91196003	NA	NA	NA	NA	NA
Cep43	Cep43	NA	14.70928326	14.47867259	14.64677835	14.63092119	14.93216498	NA	14.89509907	NA	14.94523606	NA	NA	NA	NA	NA	14.43164072	NA	NA	NA	NA	NA	NA	NA	NA	NA	NA	NA	NA	NA	NA	NA	NA	NA	NA	NA	NA	NA	NA	NA	NA	NA	NA	NA	NA	NA	NA	NA	NA
Cep68	Cep68	NA	13.21840825	12.77889211	12.87193869	12.71600385	13.03797856	NA	12.70083159	NA	12.87990307	NA	NA	NA	NA	NA	13.03744032	NA	NA	NA	NA	NA	NA	NA	NA	NA	NA	NA	NA	NA	NA	NA	NA	NA	NA	NA	NA	NA	NA	NA	NA	NA	NA	NA	NA	NA	NA	NA	NA
Cep97	Cep97	NA	14.36266943	14.02485861	14.17729299	14.09607237	13.96838218	NA	14.15851297	NA	14.1964047	NA	NA	NA	NA	NA	14.10824731	NA	NA	NA	NA	NA	NA	NA	NA	NA	NA	NA	NA	NA	NA	NA	NA	NA	NA	NA	NA	NA	NA	NA	13.48575273	NA	NA	13.39987485	NA	NA	NA	NA	NA
Cept1	Cept1	NA	NA	NA	NA	NA	NA	NA	NA	NA	NA	NA	NA	NA	NA	NA	NA	NA	NA	NA	NA	NA	NA	NA	NA	NA	NA	NA	NA	NA	NA	NA	NA	NA	NA	NA	NA	NA	NA	NA	13.62942493	NA	NA	13.52201749	NA	NA	NA	NA	NA
Cerk	Cerk	NA	12.96511775	13.13563075	12.93382517	13.15058507	12.61863483	NA	13.18300384	NA	13.0215102	NA	NA	NA	NA	NA	12.60704028	NA	NA	NA	NA	NA	NA	NA	NA	NA	NA	NA	NA	NA	NA	NA	NA	NA	NA	NA	NA	NA	NA	NA	NA	NA	NA	NA	NA	NA	NA	NA	NA
Cers1	Cers1	NA	16.51947937	16.58147521	16.4966562	16.40135038	16.52151452	NA	16.57633989	NA	16.74023061	NA	NA	NA	NA	NA	16.58016132	NA	NA	NA	NA	NA	NA	NA	NA	NA	NA	NA	NA	NA	NA	NA	NA	NA	NA	NA	NA	NA	NA	NA	13.39791524	NA	NA	13.50417345	NA	NA	NA	NA	NA
Cers2	Cers2	NA	14.80390034	13.85541358	14.1622733	14.19307868	14.18733894	NA	14.80029889	NA	14.52544085	NA	NA	NA	NA	NA	13.9770562	NA	NA	NA	NA	NA	NA	NA	NA	NA	NA	NA	NA	NA	NA	NA	NA	NA	NA	NA	NA	NA	NA	NA	14.22498143	NA	NA	NA	NA	NA	NA	NA	NA
Cers4	Cers4	NA	13.49093683	12.82656728	13.25437171	13.41550309	13.23927814	NA	12.92266307	NA	13.34462835	NA	NA	NA	NA	NA	13.35271209	NA	NA	NA	NA	NA	NA	NA	NA	NA	NA	NA	NA	NA	NA	NA	NA	NA	NA	NA	NA	NA	NA	NA	NA	NA	NA	NA	NA	NA	NA	NA	NA
Cert1	Cert1	NA	14.51741771	14.80398933	14.75884308	14.90564142	14.55558778	NA	14.67265034	NA	14.5398015	NA	NA	NA	NA	NA	14.92505958	NA	NA	NA	NA	NA	NA	NA	NA	NA	NA	NA	NA	NA	NA	NA	NA	NA	NA	NA	NA	NA	NA	NA	NA	NA	NA	NA	NA	NA	NA	NA	NA
Cetn2	Cetn2	NA	14.56818722	14.5903787	14.42557841	14.39506503	14.66012388	NA	14.4639225	NA	14.67765542	NA	NA	NA	NA	NA	14.26733753	NA	13.55637792	NA	NA	NA	NA	12.44984437	13.19348492	12.79820217	NA	NA	NA	NA	NA	NA	NA	NA	NA	NA	13.03089063	NA	NA	NA	14.37381002	NA	NA	14.58907325	NA	NA	NA	NA	NA
Cetn2;Cetn4	Cetn2	NA	NA	NA	NA	NA	13.98852493	NA	NA	NA	NA	NA	NA	NA	NA	NA	NA	NA	NA	NA	NA	NA	NA	NA	NA	NA	NA	NA	NA	NA	NA	NA	NA	NA	NA	NA	NA	NA	NA	NA	NA	NA	NA	NA	NA	NA	NA	NA	NA
Cetn4	Cetn4	NA	14.48909304	14.27626095	14.55731276	14.43026959	14.44638422	NA	14.73300642	NA	14.57615574	NA	NA	NA	NA	NA	14.41814544	NA	NA	NA	NA	NA	NA	NA	NA	NA	NA	NA	NA	NA	NA	NA	NA	NA	NA	NA	NA	NA	NA	NA	NA	NA	NA	NA	NA	NA	NA	NA	NA
Cfap157	Cfap157	NA	NA	NA	NA	NA	NA	NA	NA	NA	NA	NA	NA	NA	NA	NA	NA	NA	NA	NA	NA	NA	NA	NA	NA	NA	NA	NA	NA	NA	NA	NA	NA	NA	NA	NA	NA	NA	NA	NA	15.58405818	NA	NA	NA	NA	NA	NA	NA	NA
Cfap20	Cfap20	NA	15.13248832	14.74139314	14.80495041	14.793043	15.14959985	NA	15.33604383	NA	15.24135473	NA	NA	NA	NA	NA	14.73818209	NA	NA	NA	NA	NA	13.7539375	NA	12.74402861	13.21800009	NA	13.17206335	13.71116147	NA	13.87553819	NA	NA	NA	NA	NA	12.86713199	NA	NA	NA	13.73466187	NA	NA	14.47640158	NA	NA	NA	NA	NA
Cfap251	Cfap251	NA	NA	NA	NA	NA	NA	NA	NA	NA	NA	NA	NA	11.45115959	NA	NA	NA	NA	NA	NA	NA	NA	NA	NA	NA	NA	NA	NA	NA	NA	NA	NA	NA	NA	NA	NA	NA	NA	NA	NA	NA	NA	NA	NA	NA	NA	NA	NA	NA
Cfap36	Cfap36	11.08355246	16.22086661	16.21008142	16.18705566	16.17777787	16.21486615	NA	16.1051636	NA	16.20430719	NA	NA	NA	11.51500986	11.27745014	16.13447833	11.59289613	15.06561997	15.03810684	NA	NA	15.07981912	15.18232264	15.61589471	15.3357904	NA	15.34691308	14.76425996	NA	15.05770832	NA	NA	NA	NA	NA	15.10696566	NA	NA	NA	15.57302676	NA	NA	15.43048319	NA	NA	NA	NA	NA
Cfap410	Cfap410	NA	15.32580001	14.72451919	14.90093568	14.61777997	15.2304224	NA	15.15126163	NA	15.29433855	NA	NA	NA	NA	NA	14.72895941	NA	12.56848669	12.62601362	NA	NA	NA	12.03267954	12.04956737	12.32604769	NA	NA	12.23545798	NA	NA	NA	NA	NA	NA	NA	11.98404323	NA	NA	NA	12.85216959	NA	NA	13.66562954	NA	NA	NA	NA	NA
Cfap53	Cfap53	NA	NA	NA	NA	NA	NA	NA	NA	12.6366654	NA	NA	NA	NA	NA	NA	NA	NA	NA	NA	NA	NA	NA	NA	NA	NA	NA	NA	NA	NA	NA	NA	NA	NA	NA	NA	NA	NA	NA	NA	NA	NA	NA	NA	NA	NA	NA	NA	NA
Cfap54	Cfap54	NA	NA	12.71678946	14.36562529	14.45941881	13.31079737	NA	14.42743071	NA	13.69579377	NA	NA	NA	NA	NA	14.21748066	NA	NA	NA	NA	NA	NA	NA	17.80462893	NA	NA	NA	NA	NA	NA	NA	NA	NA	NA	NA	NA	NA	NA	NA	15.57473838	NA	NA	NA	NA	NA	NA	NA	NA
Cfdp1	Cfdp1	14.57911103	17.09345991	16.78665899	16.84894806	16.72058182	17.04181816	14.76061693	17.03782724	14.52869171	17.01510299	14.48627439	14.74917951	14.30252349	14.64769692	13.94195954	16.78683484	14.66650188	NA	NA	NA	NA	NA	NA	NA	NA	NA	NA	NA	NA	NA	NA	NA	NA	NA	NA	NA	NA	NA	NA	NA	NA	12.90120443	NA	12.9698002	NA	NA	12.97609866	12.8581209
Cfl1	Cfl1	15.02142085	17.32597524	16.84542017	17.02277285	16.81754242	17.09774667	14.52833831	17.17092902	14.61338244	17.20417396	14.17377866	14.61825052	14.52349944	14.79975432	14.44405331	16.94941143	14.4528898	15.27632611	15.10373368	13.32812505	16.14705715	15.07755984	15.13420588	15.09838891	15.30538458	13.71727047	14.57555246	14.67626861	14.14593695	15.05624767	14.09558146	13.18866025	13.41476279	13.88472058	13.95413548	15.12899329	13.43838964	14.21481039	14.14796113	16.52987588	14.72603748	14.21429049	16.4660785	14.6459111	14.37334588	14.50798165	14.03508704	14.34504803
Cfl1;Cfl2	Cfl1	NA	16.44545139	16.05066706	16.12285832	15.83039389	16.46735081	NA	16.50479572	NA	16.35587412	NA	NA	NA	NA	NA	16.13966726	NA	14.94544384	14.95012299	NA	NA	14.91573936	15.14615496	13.93674835	15.26654134	NA	15.35629033	14.9063974	NA	15.0800097	NA	NA	NA	NA	NA	15.26005213	NA	NA	NA	17.09445918	14.44894869	14.17120026	16.63663878	NA	14.37436029	NA	14.10914505	14.26166156
Cfl1;Cfl2;Dstn	Cfl1	NA	NA	NA	NA	NA	NA	NA	NA	NA	NA	NA	NA	NA	NA	NA	NA	NA	NA	NA	NA	NA	NA	NA	NA	NA	NA	NA	NA	NA	NA	NA	NA	NA	NA	NA	NA	NA	NA	NA	14.95446443	NA	NA	15.18134252	NA	NA	NA	NA	NA
Cfl2	Cfl2	NA	13.45887278	13.35988435	13.32723275	13.68644691	13.72434154	NA	13.65509105	NA	13.49551409	NA	NA	NA	NA	NA	13.2919211	NA	11.82763645	NA	NA	NA	NA	11.73263383	11.81794696	12.60606277	NA	NA	NA	NA	NA	NA	NA	NA	NA	NA	12.04793844	NA	NA	NA	13.81853332	NA	NA	13.36534904	NA	NA	NA	NA	NA
Cfp	Cfp	NA	NA	NA	NA	NA	NA	NA	NA	NA	NA	NA	NA	NA	NA	NA	NA	NA	NA	NA	NA	NA	NA	NA	NA	NA	NA	NA	NA	NA	20.22565699	NA	NA	NA	NA	NA	NA	NA	NA	NA	NA	NA	NA	NA	NA	NA	NA	NA	NA
Cftr	Cftr	NA	NA	14.24772729	NA	NA	NA	NA	NA	NA	NA	NA	NA	NA	NA	NA	NA	NA	NA	NA	NA	NA	NA	NA	NA	NA	NA	NA	NA	NA	NA	NA	NA	NA	NA	NA	NA	NA	NA	NA	NA	NA	NA	NA	NA	NA	NA	NA	NA
Cgnl1	Cgnl1	13.75062413	13.28967681	13.67616246	13.53048902	13.46292584	13.35066926	14.40191533	13.3474218	13.5885369	13.38392658	13.79893011	13.98068991	13.69806198	13.53233926	14.11277374	13.60389178	13.1868798	NA	NA	NA	NA	NA	NA	NA	NA	NA	NA	NA	NA	NA	NA	NA	NA	NA	NA	NA	NA	NA	NA	NA	NA	NA	NA	NA	NA	NA	NA	NA
Chac2	Chac2	NA	12.88151168	12.63608306	12.73315306	NA	12.5243752	NA	12.2929715	NA	NA	NA	NA	NA	NA	NA	12.82531659	NA	NA	NA	NA	NA	NA	NA	NA	NA	NA	NA	NA	NA	NA	NA	NA	NA	NA	NA	NA	NA	NA	NA	NA	NA	NA	NA	NA	NA	NA	NA	NA
Chad	Chad	NA	NA	NA	NA	NA	NA	NA	NA	NA	NA	NA	NA	NA	NA	NA	NA	NA	NA	NA	NA	NA	NA	NA	NA	NA	NA	NA	NA	NA	NA	NA	NA	NA	NA	NA	NA	NA	NA	NA	NA	NA	NA	NA	NA	NA	NA	NA	13.86029165
Champ1	Champ1	14.02092142	15.36168038	15.36527499	15.2854773	15.16291197	15.34787078	13.68397667	15.54940249	14.14580295	15.37353034	13.98645268	13.89002272	14.0619509	14.11040781	14.02471802	15.33544313	13.76906286	NA	NA	NA	NA	NA	NA	NA	NA	NA	NA	NA	NA	NA	NA	NA	NA	NA	NA	NA	NA	NA	NA	NA	NA	NA	NA	NA	NA	NA	NA	NA
Chchd2	Chchd2	NA	13.31739848	13.0771996	NA	13.41948622	NA	NA	13.4926043	NA	12.98851428	NA	NA	NA	NA	NA	13.07456966	NA	NA	NA	NA	NA	NA	NA	NA	NA	NA	NA	NA	NA	NA	NA	NA	NA	NA	NA	NA	NA	NA	NA	NA	NA	NA	NA	NA	NA	NA	NA	NA
Chchd3	Chchd3	NA	15.96811545	15.95131663	15.92094383	16.02714753	16.21302831	NA	16.37948688	NA	15.84306644	NA	NA	NA	NA	NA	15.92743643	NA	NA	NA	NA	NA	NA	NA	NA	NA	NA	NA	NA	NA	NA	NA	NA	NA	NA	NA	NA	NA	NA	NA	13.85163571	14.28689703	12.92514271	13.21602106	13.0196359	12.80138099	13.52704931	NA	NA
Chchd4	Chchd4	NA	14.57773664	14.22064927	14.25325384	14.14507748	13.99755554	NA	14.63130231	NA	14.68466152	NA	NA	NA	NA	NA	14.24629776	NA	NA	NA	NA	NA	NA	NA	NA	NA	NA	NA	NA	NA	NA	NA	NA	NA	NA	NA	NA	NA	NA	NA	NA	NA	NA	NA	NA	NA	NA	NA	NA
Chchd6	Chchd6	NA	13.46172616	12.97440651	13.42713551	12.97911819	13.30165215	NA	13.62389102	NA	13.49600633	NA	NA	NA	NA	NA	13.13273684	NA	NA	NA	NA	NA	NA	NA	NA	NA	NA	NA	NA	NA	NA	NA	NA	NA	NA	NA	NA	NA	NA	NA	12.64629769	NA	NA	12.46109058	NA	NA	NA	NA	NA
Chd1	Chd1	NA	12.91533738	12.63518336	12.74458505	NA	12.59655551	NA	12.84090302	NA	12.22191582	NA	NA	NA	NA	NA	12.40451064	NA	NA	NA	NA	NA	16.22739677	NA	15.94093569	NA	NA	13.35870941	NA	NA	NA	NA	NA	NA	NA	NA	14.33796928	NA	NA	NA	15.95104106	NA	NA	15.38751589	NA	NA	NA	NA	NA
Chd4	Chd4	13.24928404	16.18598043	16.1604298	16.11943127	15.96776299	16.03057049	12.6794402	16.08186532	13.187239	16.1452576	13.20103647	13.32110953	13.04646797	13.42935593	13.23745941	16.10081919	13.10346871	NA	NA	NA	NA	NA	NA	NA	NA	NA	NA	NA	NA	NA	NA	NA	NA	NA	NA	NA	NA	NA	NA	NA	NA	NA	NA	NA	NA	NA	NA	NA
Chd5	Chd5	NA	NA	NA	NA	NA	NA	NA	NA	NA	NA	NA	NA	NA	NA	NA	NA	NA	NA	NA	NA	NA	NA	NA	NA	NA	NA	NA	NA	NA	NA	NA	NA	NA	NA	NA	NA	NA	NA	NA	NA	NA	NA	NA	NA	NA	NA	NA	NA
Chd6	Chd6	NA	15.56600452	15.51701283	15.16095162	15.4416996	15.27891626	NA	15.35707698	NA	15.82370964	NA	NA	NA	NA	NA	15.39636104	NA	NA	NA	NA	NA	NA	NA	NA	NA	NA	NA	NA	NA	NA	NA	NA	NA	NA	NA	NA	NA	NA	NA	NA	NA	NA	NA	NA	NA	NA	NA	NA
Chd7	Chd7	NA	NA	NA	NA	NA	NA	NA	NA	NA	NA	NA	NA	NA	NA	NA	NA	NA	NA	NA	NA	NA	NA	NA	NA	NA	10.93142452	NA	NA	NA	NA	NA	NA	NA	NA	11.32187174	NA	NA	NA	NA	12.48250295	NA	NA	NA	NA	NA	NA	NA	NA
Chd8	Chd8	NA	13.6343659	13.38884152	13.32859473	13.72480881	13.63689841	NA	13.61409427	NA	13.59181804	NA	NA	NA	NA	NA	13.37691573	NA	NA	NA	NA	NA	NA	NA	NA	NA	NA	NA	NA	NA	NA	NA	NA	NA	NA	NA	NA	NA	NA	NA	NA	NA	NA	NA	NA	NA	NA	NA	NA
Chd9	Chd9	NA	NA	NA	NA	11.77827019	11.12960501	NA	NA	NA	NA	NA	NA	NA	NA	NA	NA	NA	NA	NA	NA	NA	NA	NA	NA	NA	NA	NA	NA	NA	NA	NA	NA	NA	NA	NA	NA	NA	NA	NA	13.78179	NA	NA	NA	NA	NA	NA	NA	NA
Chek1	Chek1	NA	NA	15.50849117	15.63754187	NA	NA	NA	NA	NA	15.37996718	NA	NA	NA	NA	NA	NA	NA	13.15566102	NA	NA	NA	12.85789354	13.51615554	15.11385609	NA	NA	NA	NA	NA	NA	NA	NA	NA	NA	NA	NA	NA	NA	NA	15.16795058	NA	NA	14.21074489	NA	NA	NA	NA	NA
Cherp	Cherp	13.82731317	16.91635462	16.65228664	16.6895538	16.52887935	16.76982503	13.90617424	16.78966569	13.98433513	16.87422799	13.96909148	13.83098883	13.53245256	13.92409355	13.97402222	16.58280815	13.96277951	NA	NA	NA	NA	NA	NA	NA	NA	NA	NA	NA	NA	NA	NA	NA	NA	NA	NA	NA	NA	NA	NA	11.1373242	NA	NA	NA	NA	NA	NA	NA	NA
Chid1	Chid1	NA	12.93196739	12.61048738	NA	12.82315026	12.64598485	NA	12.99171492	NA	12.18444148	NA	NA	NA	NA	NA	12.1385406	NA	NA	NA	NA	NA	NA	NA	NA	NA	NA	NA	NA	NA	NA	NA	NA	NA	NA	NA	NA	NA	NA	NA	NA	NA	NA	NA	NA	NA	NA	NA	NA
Chit1	Chit1	NA	NA	NA	NA	NA	NA	NA	NA	NA	NA	NA	NA	NA	NA	NA	NA	NA	NA	NA	NA	NA	NA	NA	NA	NA	NA	NA	NA	NA	NA	NA	NA	NA	NA	NA	NA	NA	NA	NA	NA	NA	NA	NA	NA	NA	NA	NA	NA
Chka	Chka	NA	13.5959129	13.00539931	13.65490153	13.28042041	12.96081948	NA	13.32199849	NA	12.71860594	NA	NA	NA	NA	NA	13.35723364	NA	NA	NA	NA	NA	NA	13.2455839	NA	NA	NA	NA	NA	NA	NA	NA	NA	NA	NA	NA	NA	NA	NA	NA	NA	NA	NA	NA	NA	NA	NA	NA	NA
Chkb	Chkb	NA	14.66399745	14.34828768	14.32449516	14.31919259	14.806309	NA	14.71981471	NA	14.67315757	NA	NA	NA	NA	NA	14.24959599	NA	NA	NA	NA	NA	NA	11.98897471	12.99343719	12.84056511	NA	NA	NA	NA	NA	NA	NA	NA	NA	NA	11.85366224	NA	NA	NA	14.26042796	NA	NA	14.31547233	NA	NA	NA	NA	NA
Chl1	Chl1	13.45678187	11.60783063	11.49705668	12.23695353	11.39685627	NA	NA	11.38960983	12.17277451	11.20834082	13.47054676	12.45496181	12.42379447	12.79653542	12.52677016	11.41321218	12.80384656	NA	NA	NA	NA	NA	NA	NA	NA	NA	NA	NA	NA	NA	NA	NA	NA	NA	NA	NA	NA	NA	NA	12.63632243	NA	NA	12.76820728	NA	NA	NA	NA	NA
Chm	Chm	NA	15.08900052	15.29731041	15.25819484	14.93885718	14.98231354	NA	15.24378212	NA	15.10061139	NA	NA	NA	NA	NA	15.22988455	NA	NA	NA	NA	NA	NA	NA	NA	NA	NA	NA	NA	NA	NA	NA	NA	NA	NA	NA	NA	NA	NA	NA	NA	NA	NA	NA	NA	NA	NA	NA	NA
Chml	Chml	NA	12.34093118	12.90479133	13.20275347	13.06713953	13.00789368	NA	13.25974229	NA	13.0228627	NA	NA	NA	NA	NA	13.00156071	NA	NA	NA	NA	NA	NA	NA	NA	NA	NA	NA	NA	NA	NA	NA	NA	NA	NA	NA	NA	NA	NA	NA	12.47800864	NA	NA	12.26972281	NA	NA	NA	NA	NA
Chmp1a	Chmp1a	NA	15.55495296	15.37077479	15.18597681	15.29274628	15.64222033	NA	15.61225451	NA	15.51386914	NA	NA	NA	NA	NA	15.49055588	NA	13.78476807	14.36063788	NA	NA	14.5580678	14.03495803	13.18966622	13.67729133	NA	14.05819247	14.12280777	NA	14.24932581	NA	NA	NA	NA	NA	14.28407931	NA	NA	NA	15.00030866	NA	NA	15.20345295	NA	NA	NA	NA	NA
Chmp1b1	Chmp1b1	NA	14.17365137	14.12749965	13.92296326	14.08694581	14.34954328	NA	14.05882482	NA	14.02162319	NA	NA	NA	NA	NA	14.20523303	NA	NA	NA	NA	NA	NA	NA	NA	NA	NA	NA	NA	NA	NA	NA	NA	NA	NA	NA	NA	NA	NA	NA	NA	NA	NA	NA	NA	NA	NA	NA	NA
Chmp1b1;Chmp1b2	Chmp1b1	NA	NA	NA	NA	NA	NA	NA	NA	NA	NA	NA	NA	NA	NA	NA	NA	NA	NA	NA	NA	NA	NA	NA	NA	NA	NA	NA	NA	NA	NA	NA	NA	NA	NA	NA	NA	NA	NA	NA	NA	NA	NA	12.58587094	NA	NA	NA	NA	NA
Chmp2a	Chmp2a	NA	13.3329319	13.5811003	13.36551518	13.51449885	13.23869949	NA	13.17685034	NA	13.45621007	NA	NA	NA	NA	NA	12.93932152	NA	NA	NA	NA	NA	NA	NA	NA	NA	NA	NA	NA	NA	NA	NA	NA	NA	NA	NA	NA	NA	NA	NA	12.75660314	NA	NA	13.47072363	NA	NA	NA	NA	NA
Chmp2b	Chmp2b	13.71076744	18.53342856	18.41489348	18.33313204	18.39522118	18.6611744	13.91931028	18.69264502	14.07181995	18.69818555	14.06035503	13.58238421	13.68286998	13.89668548	13.81380829	18.45464524	13.89339495	17.07792926	17.2525628	NA	NA	17.06815384	17.36915235	17.15792063	17.1882568	NA	17.20016977	17.40275381	NA	17.15703687	NA	NA	NA	NA	11.29006494	17.37378056	NA	NA	NA	18.08578435	12.36927835	11.95852734	18.16237443	12.30430854	12.74580456	11.12638828	NA	12.80247194
Chmp2b;Coro2a	Chmp2b	NA	17.71116954	17.00006604	17.39528309	16.76187582	17.4769202	NA	17.35400827	NA	17.44270866	NA	NA	NA	NA	NA	17.27615167	NA	14.50049336	14.68199602	NA	NA	14.83473274	15.2177722	15.04581937	15.19948448	NA	NA	NA	NA	NA	NA	NA	NA	NA	NA	15.20851635	NA	NA	NA	16.2776797	NA	NA	15.08847357	NA	NA	NA	NA	NA
Chmp3	Chmp3	13.14133922	17.52748233	17.2861941	17.45102856	17.33455558	17.54343005	13.50061784	17.66334175	13.89690944	17.63216922	12.57656938	13.41071633	13.75206698	13.78776995	13.63781354	17.41042467	13.57992872	16.48062421	16.48101558	NA	NA	16.64459247	16.75364285	16.44061161	16.4252335	NA	16.2018047	16.66778026	NA	16.42555249	NA	NA	NA	NA	NA	16.68729218	NA	NA	NA	17.47885123	13.84238963	NA	17.18869516	NA	NA	NA	NA	NA
Chmp4b	Chmp4b	15.06861197	19.50771112	19.1706812	19.09676903	18.92428092	19.29574717	15.22892893	19.4585027	15.00811099	19.50953723	15.20580536	15.14351571	15.1514067	15.08467019	14.92762076	19.09279105	15.45199708	18.10663145	18.05768692	12.84861655	13.91496628	18.17309669	17.94351651	18.12083505	18.03948823	13.00068228	17.92664493	18.0462958	13.16017101	18.12548403	13.21296141	12.83117522	11.40002473	13.02541439	13.08998663	18.03842498	12.74292359	12.59250284	13.00385306	18.9890099	17.13453699	16.921175	18.94192718	17.24623994	17.10297995	16.59738318	16.89129521	16.63550411
Chmp5	Chmp5	NA	17.05177678	16.9569287	16.77937306	16.78473479	17.10586622	NA	17.23008918	NA	17.10520007	NA	NA	13.21747308	NA	NA	16.60488749	NA	15.38773633	15.68589177	NA	NA	15.63900863	15.12859676	14.40377188	14.87313093	NA	14.87321124	14.96442032	NA	15.89207656	NA	NA	NA	NA	NA	15.20755439	NA	NA	NA	16.22142229	NA	NA	16.56735912	NA	NA	NA	NA	NA
Chmp7	Chmp7	NA	15.72940227	15.95104263	15.93632206	15.93083081	15.6975148	NA	15.73917262	NA	15.69350442	NA	NA	NA	NA	NA	15.83838092	NA	15.76384053	15.6072609	NA	NA	15.45185432	15.51667988	15.59795198	15.81862341	NA	15.53203243	15.56961782	NA	15.57584132	NA	NA	NA	NA	NA	15.61655702	NA	NA	NA	16.52169447	12.17758586	12.04387297	16.37591179	12.68166648	11.94035475	12.56805283	NA	NA
Chn1	Chn1	NA	14.5053795	14.3445917	14.30360358	NA	NA	NA	13.95359507	NA	14.13574478	NA	NA	NA	NA	NA	14.22372758	NA	NA	NA	NA	NA	NA	NA	NA	NA	NA	NA	NA	NA	NA	NA	NA	NA	NA	NA	NA	NA	NA	NA	NA	NA	NA	NA	NA	NA	NA	NA	NA
Chordc1	Chordc1	NA	16.57268949	16.45197837	16.54167506	16.33585864	16.45836764	11.23425461	16.45525095	12.77013115	16.50214819	12.40776168	11.95312334	12.39053442	NA	NA	16.43657899	12.39229059	13.76321083	13.81810186	NA	9.965942972	13.61217202	13.6981202	13.76843525	13.70083717	NA	13.72222004	13.82618771	NA	13.67531211	NA	NA	NA	NA	NA	13.91889792	NA	NA	9.876506203	15.30960868	NA	NA	15.00410656	NA	NA	NA	NA	NA
Chp1	Chp1	NA	15.75376431	15.41715783	15.31690815	15.08892537	15.42321293	NA	15.48798984	10.77787172	15.77995743	NA	NA	NA	NA	NA	15.44102445	NA	11.85718276	12.96707673	NA	12.27715952	12.6612722	12.26070046	11.6341345	11.55235847	NA	NA	NA	NA	12.32950755	NA	NA	NA	NA	NA	12.25349049	NA	NA	NA	14.93662801	NA	NA	14.83652876	NA	NA	NA	NA	NA
Chpf	Chpf	NA	NA	NA	NA	NA	NA	NA	NA	NA	NA	NA	NA	14.66104877	NA	NA	NA	NA	NA	NA	NA	NA	NA	NA	NA	NA	NA	NA	NA	NA	NA	NA	NA	NA	NA	NA	NA	NA	NA	NA	NA	NA	NA	NA	NA	NA	NA	NA	NA
Chpt1	Chpt1	NA	NA	NA	NA	NA	NA	NA	NA	NA	NA	NA	NA	NA	NA	NA	NA	NA	NA	NA	NA	NA	NA	NA	NA	NA	NA	NA	NA	NA	NA	NA	NA	NA	NA	NA	NA	NA	NA	NA	13.90380655	11.90128552	11.9827512	13.40506167	11.61675099	NA	NA	12.32268869	12.05522481
Chrac1	Chrac1	NA	NA	NA	NA	NA	NA	NA	NA	NA	NA	NA	NA	NA	NA	NA	NA	NA	NA	NA	NA	NA	NA	NA	NA	NA	NA	NA	NA	NA	NA	NA	NA	NA	NA	NA	NA	NA	NA	NA	NA	NA	NA	NA	NA	14.17147394	NA	NA	14.07444255
Chrm2	Chrm2	NA	NA	NA	NA	NA	NA	NA	NA	NA	NA	NA	NA	NA	NA	NA	NA	NA	NA	NA	NA	NA	NA	NA	NA	NA	NA	NA	NA	NA	NA	NA	NA	NA	NA	NA	NA	NA	NA	NA	12.36104181	NA	NA	NA	NA	NA	NA	NA	NA
Chtop	Chtop	NA	15.33862632	15.29193379	15.15623848	14.78331109	15.2183257	NA	15.07305316	NA	15.42161356	NA	NA	NA	NA	NA	15.01493259	NA	NA	NA	NA	NA	NA	NA	NA	NA	NA	NA	NA	NA	NA	NA	NA	NA	NA	NA	NA	NA	NA	NA	NA	NA	NA	NA	NA	NA	NA	NA	NA
Ciao2b	Ciao2b	NA	12.57195355	12.55424611	11.99349403	NA	12.70554881	NA	12.86744794	NA	12.83041549	NA	NA	NA	NA	NA	NA	NA	NA	NA	NA	NA	NA	NA	NA	NA	NA	NA	NA	NA	NA	NA	NA	NA	NA	NA	NA	NA	NA	NA	NA	NA	NA	NA	NA	NA	NA	NA	NA
Ciao3	Ciao3	NA	14.35227526	14.17741598	14.24609167	14.20907084	14.22732263	NA	14.16452111	NA	14.20755911	NA	NA	NA	NA	NA	14.27638331	NA	NA	12.38498979	NA	NA	12.71630075	12.69170823	12.6188443	12.5452189	NA	12.9751313	12.55343011	NA	12.45349957	NA	NA	NA	NA	NA	12.66063623	NA	NA	NA	13.66775028	NA	NA	13.76707416	NA	NA	NA	NA	NA
Ciapin1	Ciapin1	13.29617344	18.94707162	18.78261966	18.67045494	18.75870536	18.8532025	12.69686233	18.92206512	13.68260252	18.8574475	13.88547242	13.52083235	13.71698344	13.62289357	13.46018999	18.70704538	13.73854339	17.0917813	17.03461981	NA	NA	17.22503098	17.11549459	17.34013473	17.14182073	NA	17.0841789	16.97273651	NA	17.13134177	NA	NA	NA	NA	NA	17.15531715	NA	NA	NA	18.24865615	13.35991048	12.68785455	18.36941246	12.65082902	12.28744886	12.70921979	12.7655828	12.75791337
Cic	Cic	12.72659105	16.51785298	16.54398723	16.45511258	16.74441295	16.5602414	12.75295759	16.50707979	13.02130621	16.56678269	NA	12.67088857	12.96151119	13.01979889	12.75424104	16.48984343	12.97587027	NA	NA	NA	NA	NA	NA	NA	NA	NA	NA	NA	NA	NA	NA	NA	NA	NA	NA	NA	NA	NA	NA	NA	NA	NA	NA	NA	NA	NA	NA	NA
Cideb	Cideb	NA	NA	NA	NA	NA	14.7003476	NA	NA	NA	NA	NA	NA	NA	NA	NA	NA	NA	NA	NA	NA	NA	NA	NA	NA	NA	NA	NA	NA	NA	NA	NA	NA	NA	NA	NA	NA	NA	NA	NA	NA	NA	NA	NA	NA	NA	NA	NA	NA
Cip2a	Cip2a	NA	NA	NA	NA	NA	NA	NA	NA	NA	NA	NA	NA	NA	NA	NA	NA	NA	NA	NA	NA	NA	NA	NA	NA	NA	NA	NA	NA	NA	NA	NA	NA	NA	NA	NA	NA	NA	NA	NA	NA	NA	NA	NA	NA	NA	NA	NA	NA
Cir1	Cir1	NA	13.68953941	13.85387483	13.68456236	13.88933284	13.9820399	NA	14.07805071	NA	NA	NA	NA	NA	NA	NA	13.43374191	NA	NA	NA	NA	NA	NA	NA	NA	NA	NA	NA	NA	NA	NA	NA	NA	NA	NA	NA	NA	NA	NA	NA	NA	NA	NA	NA	NA	NA	NA	NA	NA
Cirbp	Cirbp	NA	13.917684	13.32177311	13.58389525	13.0983381	13.55560768	NA	13.23227646	NA	13.59757651	NA	NA	NA	NA	NA	13.40112746	NA	NA	NA	NA	NA	NA	NA	NA	NA	NA	NA	NA	NA	NA	NA	NA	NA	NA	NA	NA	NA	NA	NA	NA	NA	NA	NA	NA	NA	NA	NA	NA
Cisd1	Cisd1	15.05264346	21.2205691	20.92834851	20.97179692	19.68688248	20.92158763	15.38224031	21.04553079	14.61841262	21.15541348	15.01707997	15.05425522	13.91294308	14.90018916	13.52416526	20.99292902	15.14223383	14.79071435	14.58969563	NA	NA	14.40131879	15.42165398	17.10014484	16.43500664	NA	NA	14.46891214	NA	NA	NA	NA	NA	NA	NA	15.72013242	NA	NA	NA	18.05768723	NA	12.74425572	17.70018367	13.96897829	NA	13.06641551	13.86702771	14.17059015
Cisd2	Cisd2	12.48914108	17.10663267	17.16222291	17.06054194	17.02635159	17.15250431	13.05834768	17.17802751	12.57911843	17.02491542	13.1418679	12.88429572	NA	12.85953466	12.78511186	17.12895852	NA	NA	NA	NA	NA	NA	NA	NA	NA	NA	NA	NA	NA	NA	NA	NA	NA	NA	NA	NA	NA	NA	NA	15.05991646	NA	NA	14.98566408	NA	NA	NA	NA	NA
Cisd3	Cisd3	NA	12.29256896	11.80458683	12.43622484	12.14382004	NA	NA	11.94383344	NA	11.97546826	NA	NA	NA	NA	NA	12.15028041	NA	NA	NA	NA	NA	NA	NA	NA	NA	NA	NA	NA	NA	NA	NA	NA	NA	NA	NA	NA	NA	NA	NA	NA	NA	NA	NA	NA	NA	NA	NA	NA
Cit	Cit	NA	NA	NA	NA	NA	NA	NA	NA	NA	NA	NA	NA	NA	NA	NA	NA	NA	NA	NA	NA	NA	NA	NA	NA	NA	NA	NA	NA	NA	NA	NA	NA	NA	NA	NA	NA	NA	NA	NA	13.38257627	NA	11.20330051	12.38802527	11.57338177	NA	12.04170538	11.86319129	NA
Ckap4	Ckap4	12.71328534	17.89223896	17.38541349	17.45925606	17.46841147	17.76845915	12.86767358	17.78630602	14.9495058	17.85758567	15.5794323	13.6606341	NA	13.22963488	NA	17.49170534	15.22049904	NA	NA	NA	14.39035036	NA	NA	NA	NA	NA	NA	NA	NA	NA	NA	NA	NA	NA	NA	NA	NA	NA	NA	NA	NA	NA	NA	NA	NA	NA	NA	NA
Ckap5	Ckap5	13.26404271	15.42961675	15.54866357	15.61250581	15.52443668	15.47380151	13.71763732	15.40984189	13.84224317	15.36759522	13.43720962	13.56466919	13.82169983	13.79428582	13.55492995	15.50824437	13.4776884	14.4133804	14.31261992	NA	NA	14.50305328	14.3455574	14.3843337	14.47290007	NA	14.58372579	14.64704974	NA	14.46028691	NA	NA	NA	NA	NA	14.25271804	NA	NA	NA	16.12465241	12.2242602	12.14436421	16.14646934	12.41958627	12.27768463	12.14906092	12.30315573	12.38850719
Ckb	Ckb	14.9480944	17.15627917	17.1965998	17.36409336	17.00985648	16.9503148	14.69216806	16.97639449	14.82928206	17.14298868	14.75705029	14.95571302	15.03310288	14.82786814	14.79633101	17.37765544	14.92333567	15.95345029	15.7907976	11.55712425	12.58182132	15.69495635	15.72027565	15.99015001	16.29615425	11.96831946	15.8472511	15.78292349	11.87922427	15.5430213	NA	11.11499464	11.67313676	11.60866262	NA	16.09691124	NA	NA	NA	18.60880532	17.09437692	17.41476371	17.64119261	17.6276177	16.93380929	17.2291734	17.08332008	17.22710012
Ckm	Ckm	NA	NA	NA	NA	NA	NA	NA	NA	NA	NA	NA	NA	NA	NA	NA	NA	NA	12.96227969	12.59697473	NA	NA	NA	12.04384071	11.9445437	13.28092153	NA	13.65361764	12.50121769	NA	12.29713695	NA	NA	NA	NA	NA	12.48210711	NA	NA	NA	NA	NA	NA	NA	NA	NA	NA	NA	NA
Ckmt1	Ckmt1	12.38722574	NA	NA	NA	NA	NA	12.87635387	NA	12.83004572	NA	12.33066763	12.69355883	12.56827442	12.67460718	13.29078205	NA	12.71581831	NA	NA	NA	NA	NA	NA	NA	NA	NA	NA	NA	12.23872415	NA	NA	10.16132074	NA	11.53359125	11.26402498	NA	11.04223077	NA	NA	16.57389205	15.2784482	15.39592494	16.27018964	15.49387126	14.98207789	15.34615926	15.5040532	15.25923054
Ckmt1;Ckmt2	Ckmt1	NA	12.90980685	13.08714125	12.79988464	NA	13.09368495	NA	13.32682269	NA	13.45006423	NA	NA	NA	NA	NA	12.78959885	NA	NA	NA	NA	NA	NA	NA	NA	NA	NA	NA	NA	NA	NA	NA	NA	NA	NA	NA	NA	NA	NA	NA	NA	NA	NA	NA	NA	NA	NA	NA	NA
Cks2	Cks2	NA	NA	15.04749033	15.55841473	15.59028587	14.92605967	NA	15.75264459	NA	NA	NA	NA	NA	NA	NA	15.53617131	NA	NA	NA	NA	NA	NA	NA	NA	NA	NA	NA	NA	NA	NA	NA	NA	NA	NA	NA	NA	NA	NA	NA	NA	NA	NA	NA	NA	NA	NA	NA	NA
Clasp1	Clasp1	11.878336	16.24043962	16.2507026	16.3116704	16.27889843	16.23544687	13.16484368	16.2611906	12.37829883	16.2571042	11.85347154	12.05318712	12.45593926	12.65338019	12.08018641	16.31349745	12.63250241	14.76337238	14.77197101	NA	NA	14.59702088	14.6229928	14.57235758	14.80036813	NA	14.67219226	14.75067593	NA	14.76405287	NA	NA	NA	NA	NA	14.67636601	NA	NA	NA	16.08916259	13.15140936	12.04996204	16.08679073	12.29114111	12.33765664	12.40957931	12.55578097	12.71562851
Clasp1;Clasp2	Clasp1	14.00421949	16.62607498	16.10735092	16.58959432	16.13191969	16.22508761	14.23503415	16.26829526	13.94760529	16.44094512	14.0847356	14.11923676	13.90811447	14.1514408	13.82999213	16.44979744	14.09587583	14.07933112	13.64361665	NA	NA	14.15391267	14.38178166	14.0354777	14.30285415	NA	13.81587457	14.14425791	NA	14.16916918	NA	NA	NA	NA	NA	14.2583951	NA	NA	NA	16.25881728	12.92611832	13.14775902	15.71552486	12.6253475	12.31363334	12.800154	13.40024868	12.26666196
Clasp2	Clasp2	15.05706508	16.73111424	16.69868504	16.83889811	16.77993858	16.74258913	15.09646845	16.70195694	14.97892632	16.82255397	14.98478448	15.04711816	14.79033465	14.7959148	14.92235078	16.75852322	14.84068949	15.90999446	15.75144641	NA	NA	15.68802182	15.80048506	15.80927154	15.81718442	NA	15.81091037	15.73837427	NA	15.73288295	NA	NA	NA	NA	NA	15.76993885	NA	NA	NA	17.95229705	14.03879612	14.29862174	17.7299128	14.23337966	14.04748312	14.20085806	14.30136288	14.21137281
Clca3a1	Clca3a1	NA	NA	13.96876578	13.9376221	13.43812908	13.21748369	NA	NA	NA	NA	NA	NA	NA	NA	NA	14.02923545	NA	NA	NA	NA	NA	NA	NA	NA	NA	NA	NA	NA	NA	NA	NA	NA	NA	NA	NA	NA	NA	NA	NA	NA	NA	NA	NA	NA	NA	NA	NA	NA
Clcc1	Clcc1	12.42268376	17.02554208	16.66206956	16.68290319	16.64235141	16.86118007	11.95141858	16.86241389	12.77940146	16.99928661	12.33378695	12.67745647	12.85974839	13.01524495	12.63177163	16.6350839	13.02066012	NA	NA	NA	NA	NA	NA	NA	NA	NA	NA	NA	NA	NA	NA	NA	NA	NA	NA	NA	NA	NA	NA	13.94967081	NA	NA	14.26254994	NA	NA	NA	NA	NA
Clcn2	Clcn2	NA	NA	NA	NA	NA	NA	NA	NA	NA	NA	NA	NA	NA	NA	NA	NA	NA	NA	NA	NA	NA	NA	NA	NA	NA	NA	NA	NA	NA	NA	NA	NA	NA	NA	NA	NA	NA	NA	NA	13.65416541	NA	11.68836397	NA	11.14423123	NA	NA	11.5422	12.27671183
Clcn6	Clcn6	NA	13.75967116	13.7366792	13.91521244	13.86721111	13.52936763	NA	13.89580666	NA	13.83236681	NA	NA	NA	NA	NA	13.84724488	NA	NA	NA	NA	NA	NA	NA	NA	NA	NA	NA	NA	NA	NA	NA	NA	NA	NA	NA	NA	NA	NA	NA	NA	NA	NA	NA	NA	NA	NA	NA	NA
Clcn7	Clcn7	NA	14.69627965	14.52934105	14.54886474	14.9146903	14.67104654	NA	14.75828651	NA	14.77606588	NA	NA	NA	NA	NA	14.81013228	NA	NA	NA	NA	NA	NA	NA	NA	NA	NA	NA	NA	NA	NA	NA	NA	NA	NA	NA	NA	NA	NA	NA	NA	NA	NA	NA	NA	NA	NA	NA	NA
Cldn1	Cldn1	NA	NA	NA	NA	NA	NA	NA	NA	NA	NA	NA	NA	NA	NA	NA	NA	NA	NA	NA	NA	NA	NA	NA	NA	NA	NA	NA	NA	NA	NA	NA	NA	NA	NA	NA	NA	NA	NA	NA	NA	NA	NA	NA	NA	NA	NA	NA	NA
Cldn10	Cldn10	NA	NA	NA	NA	NA	NA	NA	NA	NA	NA	NA	NA	NA	NA	NA	NA	NA	NA	NA	NA	NA	NA	NA	NA	NA	NA	NA	NA	NA	NA	NA	NA	NA	NA	NA	NA	NA	NA	NA	NA	NA	NA	12.26217708	11.4490506	NA	NA	NA	13.36946103
Cldn11	Cldn11	NA	NA	NA	NA	NA	NA	NA	NA	NA	NA	NA	NA	NA	NA	NA	NA	NA	NA	NA	NA	NA	NA	NA	NA	NA	NA	NA	NA	NA	NA	NA	NA	NA	NA	NA	NA	NA	NA	NA	18.79674349	17.18365835	17.8807557	18.24757434	17.73065895	16.53927672	17.61646146	17.84902078	17.64450098
Cldnd1	Cldnd1	NA	NA	NA	NA	NA	NA	NA	NA	NA	NA	NA	NA	NA	NA	NA	NA	NA	NA	NA	NA	NA	NA	NA	NA	NA	NA	NA	NA	NA	NA	NA	NA	NA	NA	NA	NA	NA	NA	NA	12.85396837	NA	NA	NA	NA	NA	NA	NA	NA
Clec16a	Clec16a	12.48473669	14.06106393	14.26499777	14.21622439	14.42734064	14.29603742	12.59800552	14.23644503	12.18839671	13.99471191	NA	12.5591375	13.26671268	12.83661523	12.61988332	14.13312108	12.97391677	NA	NA	NA	NA	NA	NA	NA	NA	NA	NA	NA	NA	NA	NA	NA	NA	NA	NA	NA	NA	NA	NA	13.96397836	NA	NA	14.3330626	NA	NA	NA	NA	NA
Clgn	Clgn	NA	17.50272304	16.84400356	16.95111797	16.73112281	17.26065823	NA	17.32506266	NA	17.33507533	13.80446142	12.02723927	NA	NA	NA	16.89099728	13.6565565	NA	NA	NA	NA	NA	NA	11.12165007	NA	NA	NA	NA	NA	NA	NA	NA	NA	NA	NA	NA	NA	NA	NA	13.5489319	NA	NA	13.76200011	NA	NA	NA	NA	NA
Clic1	Clic1	14.56629771	19.56097451	18.54911985	18.87011649	18.69257141	19.19533456	14.72983844	19.28745054	14.30613375	19.58032596	14.56929354	14.65500184	14.42934314	14.76240799	14.5987459	18.78297746	14.52745228	16.81651185	17.00531056	11.4501277	15.2412968	16.93343359	17.21954208	16.88083591	16.85840872	12.44975368	16.48451959	16.88050915	12.07214639	16.88729403	12.04239253	12.57393167	12.91241033	12.40753573	11.97422704	17.01430806	12.27833787	12.76812082	12.32846517	17.87567014	NA	10.90915584	17.82328355	12.92012218	12.71702688	12.24078034	11.95016707	11.92377737
Clic3	Clic3	NA	NA	NA	NA	NA	NA	NA	NA	NA	NA	NA	NA	NA	NA	NA	NA	NA	NA	NA	NA	NA	NA	NA	NA	NA	NA	NA	NA	NA	NA	NA	11.14718584	NA	NA	NA	NA	NA	NA	NA	NA	NA	NA	NA	NA	NA	NA	NA	NA
Clic4	Clic4	NA	NA	NA	NA	NA	NA	NA	NA	NA	NA	NA	NA	NA	NA	NA	NA	NA	NA	NA	NA	NA	NA	NA	NA	NA	NA	NA	NA	NA	NA	NA	NA	NA	NA	NA	NA	NA	NA	NA	13.17333713	NA	NA	11.64931367	NA	NA	NA	NA	NA
Clic5;Clic6	Clic5	NA	NA	NA	NA	NA	NA	NA	NA	NA	NA	NA	NA	NA	NA	NA	NA	NA	NA	NA	NA	NA	NA	NA	NA	NA	NA	NA	NA	NA	NA	NA	NA	NA	NA	NA	NA	NA	NA	NA	NA	NA	NA	14.82559982	NA	NA	NA	NA	NA
Clint1	Clint1	15.69986876	20.18135528	20.24127799	20.3811081	19.64346995	20.13798865	15.61064559	20.11327736	15.40501198	20.20004825	15.39832435	15.60066142	15.36710905	15.94058963	15.37047852	20.25653187	16.01817613	16.46490596	16.51798404	NA	NA	16.42437842	16.59113478	16.59483414	16.52592961	NA	16.46351432	16.42854162	NA	16.48363066	NA	NA	NA	NA	NA	16.52403927	NA	NA	NA	18.25262245	13.78156598	13.79140731	18.02070995	13.66865101	13.71264713	13.95517014	13.49153021	13.72242954
Clip1	Clip1	NA	15.67718441	15.73312048	15.68493625	15.60861717	15.73272657	NA	15.71175669	NA	15.68356631	NA	NA	NA	NA	NA	15.69749934	NA	13.43586729	13.65676477	NA	NA	13.50870228	13.27318202	13.37442488	13.48710839	NA	13.82222575	13.61285476	NA	13.59231263	NA	NA	NA	NA	NA	13.34997853	NA	NA	NA	14.72462545	NA	NA	14.84563638	NA	NA	NA	NA	NA
Clip1;Clip2	Clip1	NA	16.65560219	16.34703829	16.22055309	15.85894446	16.33914607	NA	16.49722272	NA	16.3999943	NA	NA	NA	NA	NA	16.24809555	NA	15.48075268	15.39561636	NA	NA	15.6093215	15.42446879	15.49811183	15.24445307	NA	15.62366105	15.42897008	NA	15.4275094	NA	NA	NA	NA	NA	15.53575792	NA	NA	NA	16.72533315	NA	NA	16.71090113	NA	NA	NA	NA	NA
Clip2	Clip2	14.04491038	16.32142405	16.34377342	16.37467984	16.34332123	16.23823678	14.07216708	16.21977902	13.93743813	16.31636831	13.92918784	13.9984853	13.64835131	14.17084424	13.67798748	16.34661648	14.16370112	15.54384915	15.53926813	NA	NA	15.62141289	15.63696733	15.74699112	15.6649802	NA	15.32673434	15.41350592	NA	15.64198823	NA	NA	NA	NA	NA	15.66619004	NA	NA	NA	17.25455202	13.19027379	NA	17.20493346	13.35974956	NA	NA	NA	NA
Clip3	Clip3	NA	14.85433695	15.45932972	15.00079486	15.07373236	14.93086504	NA	14.98909095	NA	14.92391556	NA	NA	NA	NA	NA	14.99628091	NA	NA	11.5413435	NA	NA	NA	NA	NA	NA	NA	NA	NA	NA	NA	NA	NA	NA	NA	NA	11.51859415	NA	NA	NA	14.32519569	NA	NA	13.94993813	NA	NA	NA	NA	NA
Clip4	Clip4	NA	15.26188543	15.36045276	15.48119113	15.48086601	15.19402241	NA	15.35250469	NA	15.32842897	NA	NA	NA	NA	NA	15.38350124	NA	NA	NA	NA	NA	NA	NA	NA	NA	NA	NA	NA	NA	NA	NA	NA	NA	NA	NA	NA	NA	NA	NA	NA	NA	NA	NA	NA	NA	NA	NA	NA
Clmn	Clmn	14.14490948	13.19582442	13.97615801	13.99750285	13.63620077	13.18034874	13.97174909	13.322206	14.04831642	13.69015925	14.00498153	14.10665587	14.06658951	13.92351083	14.26564399	14.00317434	13.89994145	NA	NA	NA	NA	NA	NA	NA	NA	NA	NA	NA	NA	NA	NA	NA	NA	NA	NA	NA	NA	NA	NA	13.57771005	12.19653035	12.58561353	13.18789738	12.59687099	12.64068735	12.60932893	11.91518496	12.32437385
Clns1a	Clns1a	NA	NA	NA	NA	NA	NA	NA	NA	NA	NA	NA	NA	13.22686372	NA	NA	NA	NA	NA	NA	NA	NA	NA	NA	NA	NA	NA	NA	NA	NA	NA	NA	NA	NA	NA	NA	NA	NA	NA	NA	NA	NA	NA	NA	NA	NA	NA	NA	NA
Clpb	Clpb	NA	NA	11.98473886	NA	12.62281141	NA	NA	NA	NA	12.22663195	NA	NA	NA	NA	NA	NA	NA	NA	NA	NA	NA	NA	NA	NA	NA	NA	NA	NA	NA	NA	NA	NA	NA	NA	NA	NA	NA	NA	NA	NA	NA	NA	NA	NA	NA	NA	NA	NA
Clpp	Clpp	12.50913416	NA	NA	NA	NA	NA	13.02311844	NA	13.66707827	NA	12.27541743	NA	NA	13.5056131	13.91411413	NA	NA	NA	NA	NA	NA	NA	NA	NA	NA	NA	NA	NA	NA	NA	NA	NA	NA	NA	NA	NA	NA	NA	NA	NA	NA	NA	NA	NA	NA	NA	NA	NA
Clptm1	Clptm1	NA	15.66977158	15.55927894	15.68729208	15.56908966	15.79199825	NA	15.93420753	NA	15.8710192	NA	NA	NA	NA	NA	15.6262798	NA	NA	NA	NA	NA	NA	NA	NA	NA	NA	NA	NA	NA	NA	NA	NA	NA	NA	NA	NA	NA	NA	NA	14.94135977	NA	NA	14.98423215	NA	NA	NA	NA	NA
Clstn2	Clstn2	NA	NA	NA	NA	14.26380468	NA	NA	NA	NA	NA	NA	NA	NA	NA	NA	NA	NA	NA	NA	NA	NA	NA	NA	NA	NA	NA	NA	NA	NA	NA	NA	NA	NA	NA	NA	NA	NA	NA	NA	15.74684494	NA	NA	14.93922566	NA	NA	NA	NA	NA
Clta	Clta	NA	14.15700265	13.88236913	14.01082438	14.10322171	14.23206331	NA	14.39484797	NA	14.17258527	NA	NA	NA	NA	NA	13.96652885	NA	NA	NA	NA	NA	NA	NA	NA	NA	NA	NA	NA	NA	NA	NA	NA	NA	NA	NA	NA	NA	NA	NA	13.87128025	NA	NA	14.27952325	NA	NA	NA	NA	NA
Cltb	Cltb	NA	16.90961717	16.76872819	16.8201848	16.72152684	16.97862409	NA	16.97282239	NA	16.88939457	NA	NA	NA	NA	NA	16.84748546	NA	13.59404708	13.86962407	NA	13.58801185	14.16880564	14.04417381	13.68982697	14.08708835	NA	13.39049369	13.31210908	NA	13.94166005	NA	NA	NA	NA	NA	14.03855801	NA	NA	NA	15.83983204	NA	NA	16.0082999	NA	NA	NA	NA	NA
Cltc	Cltc	13.77996434	15.27656656	15.15820382	15.39661805	15.10760942	15.03320797	13.54271776	15.1510031	13.37649948	15.14946144	12.72059137	13.34701028	13.16211661	13.11434003	13.16740887	15.25054671	13.25783855	13.40770055	12.45313862	NA	13.72556308	NA	12.42198612	12.68640253	12.79234008	11.30315375	14.34978626	12.24409569	10.66305442	12.63419912	NA	NA	12.10289253	10.99659893	NA	12.93219353	10.49908385	11.35257976	NA	16.77824354	15.23088275	15.66522119	15.8788825	15.61561812	15.13512481	15.52469465	15.54133751	15.71176708
Cluh	Cluh	NA	16.64248688	16.30525194	16.46046703	16.24539415	16.595737	NA	16.55301773	NA	16.68375419	NA	NA	NA	NA	NA	16.39577366	NA	NA	NA	NA	NA	NA	NA	NA	NA	NA	NA	NA	NA	NA	NA	NA	NA	NA	NA	NA	NA	NA	NA	12.85715721	NA	NA	12.8406414	NA	NA	NA	NA	NA
Clvs1	Clvs1	NA	12.28652917	12.89122509	12.8296034	11.95730167	12.74592142	NA	12.25994084	NA	12.7527647	NA	NA	NA	NA	NA	12.89674314	NA	NA	NA	NA	NA	NA	NA	NA	NA	NA	NA	NA	NA	NA	NA	NA	NA	NA	NA	NA	NA	NA	NA	NA	NA	NA	13.02926307	NA	NA	NA	NA	NA
Clvs1;Clvs2	Clvs1	NA	13.67639138	13.59683548	13.60736211	14.22261412	14.05271644	NA	14.0721889	NA	13.64597247	NA	NA	NA	NA	NA	13.80577285	NA	NA	NA	NA	NA	NA	NA	NA	NA	NA	NA	NA	NA	NA	NA	NA	NA	NA	NA	NA	NA	NA	NA	NA	NA	NA	NA	NA	NA	NA	NA	NA
Clvs2	Clvs2	NA	13.30446806	12.94282325	12.98143902	12.99533081	12.97540798	NA	13.16726671	NA	13.12024662	NA	NA	NA	NA	NA	13.0397566	NA	NA	NA	NA	NA	NA	NA	NA	NA	NA	NA	NA	NA	NA	NA	NA	NA	NA	NA	NA	NA	NA	NA	NA	NA	NA	NA	NA	NA	NA	NA	NA
Clybl	Clybl	NA	16.58317027	16.74888868	16.78432074	16.83577097	16.68057399	NA	16.67784437	NA	16.60354229	NA	NA	NA	NA	NA	16.75579839	NA	15.35428656	15.15554335	NA	NA	15.2015578	15.23239764	15.32945759	15.31601948	NA	15.45330319	15.5035891	NA	15.12558438	NA	NA	NA	NA	NA	15.06709128	NA	NA	NA	17.20937329	NA	NA	16.90063138	NA	NA	NA	NA	NA
Cmas	Cmas	12.72485768	19.8333892	19.08460734	19.03522057	18.99580347	19.6849064	13.34991175	19.65692967	14.14224086	19.76129449	14.80005285	13.6030789	13.59735484	14.13488128	13.47110842	19.06078384	14.24563174	NA	NA	NA	12.29909351	NA	NA	NA	NA	NA	NA	NA	NA	NA	NA	NA	NA	NA	NA	NA	NA	NA	NA	13.09915224	10.98375543	12.14237624	12.94297116	11.48463372	12.35361771	11.80985424	12.1682591	11.54491088
Cmc1	Cmc1	NA	15.47782642	NA	15.22168428	NA	15.40286337	NA	15.39520496	NA	15.26906163	NA	NA	NA	NA	NA	NA	NA	NA	NA	NA	NA	NA	NA	NA	NA	NA	NA	NA	NA	NA	NA	NA	NA	NA	NA	NA	NA	NA	NA	NA	NA	NA	NA	NA	NA	NA	NA	NA
Cmip	Cmip	NA	13.60285483	14.01365532	14.03750222	13.71935622	13.863051	NA	13.69379941	NA	13.9716806	NA	NA	NA	NA	NA	13.95805762	NA	NA	NA	NA	NA	NA	NA	NA	NA	NA	NA	NA	NA	NA	NA	NA	NA	NA	NA	12.34160777	NA	NA	NA	12.6112208	NA	NA	NA	NA	NA	NA	NA	NA
Cmpk1	Cmpk1	11.78662495	13.68904787	13.6642931	13.04809571	13.66911877	13.91309348	NA	13.86530199	NA	13.64667544	NA	9.458166657	NA	NA	NA	13.41046677	NA	12.47222374	13.50765839	NA	NA	13.4464501	12.87335183	12.63846759	12.19435981	NA	13.92158063	13.30492167	NA	13.3157864	NA	NA	NA	NA	NA	13.3279736	NA	NA	NA	14.39426968	NA	12.08738328	14.6871973	11.70618085	11.71509543	NA	12.24425679	12.43890878
Cmpk2	Cmpk2	NA	NA	NA	NA	NA	NA	NA	NA	NA	NA	NA	NA	NA	NA	NA	NA	NA	NA	NA	NA	NA	NA	NA	NA	NA	NA	NA	NA	NA	NA	NA	NA	NA	NA	NA	NA	NA	NA	NA	NA	NA	NA	NA	NA	NA	NA	NA	NA
Cmtm5	Cmtm5	NA	NA	NA	NA	NA	NA	NA	NA	NA	NA	NA	NA	NA	NA	NA	NA	NA	14.29812437	14.09166991	NA	NA	13.51790338	13.17505686	12.95034625	13.48149419	NA	14.44710295	14.14327084	NA	NA	NA	NA	NA	NA	NA	13.28825263	NA	NA	NA	14.28264057	NA	12.73988607	13.92335333	11.84500384	13.28599311	NA	NA	NA
Cmtm6	Cmtm6	NA	NA	NA	NA	NA	NA	NA	NA	NA	NA	NA	NA	NA	NA	NA	NA	NA	NA	13.66816479	NA	NA	13.38680556	NA	NA	NA	NA	14.40099948	NA	NA	NA	NA	NA	NA	NA	NA	13.36234112	NA	NA	NA	NA	NA	NA	NA	NA	NA	NA	NA	NA
Cmtr1	Cmtr1	16.02914619	15.8967957	16.05967783	16.23149224	15.89223503	15.80945728	16.00087566	15.74290366	15.96770816	15.83039961	16.08392749	16.05068484	15.86051111	15.73415754	15.8778914	16.15615105	15.7944034	NA	NA	NA	NA	NA	NA	NA	NA	NA	NA	NA	NA	NA	NA	NA	NA	NA	NA	NA	NA	NA	NA	NA	13.02266644	13.26317935	NA	13.01057775	13.63502443	13.31008872	13.5099448	13.17995636
Cmya5	Cmya5	NA	NA	NA	NA	NA	NA	NA	NA	NA	NA	NA	NA	NA	NA	NA	NA	NA	NA	NA	12.75478522	13.5072	NA	NA	NA	NA	13.04404057	NA	NA	NA	NA	12.76872399	13.07216946	12.81405568	13.36332715	13.06875141	NA	NA	12.55524818	13.48105519	NA	NA	NA	NA	NA	NA	NA	NA	NA
Cnbp	Cnbp	NA	13.90158757	13.77293656	13.76867301	13.72090354	13.64002495	NA	13.80796542	NA	13.86418554	NA	NA	NA	NA	NA	13.47565296	NA	NA	NA	NA	NA	NA	NA	NA	NA	NA	NA	NA	NA	NA	NA	NA	NA	NA	NA	NA	NA	NA	NA	NA	NA	NA	NA	NA	NA	NA	NA	NA
Cndp2	Cndp2	NA	15.12098738	15.06927416	15.11911948	14.71975058	14.98716368	NA	14.94454917	NA	15.06035327	NA	NA	NA	NA	NA	14.99864985	NA	14.29088624	14.20494999	NA	12.47411405	14.42912033	14.54758559	14.45082318	14.51919584	NA	14.27565345	14.64983382	12.02515341	14.58210298	NA	NA	NA	NA	NA	14.4174108	NA	NA	NA	15.37212022	NA	NA	15.24174604	NA	NA	NA	NA	NA
Cnep1r1	Cnep1r1	NA	13.49477925	13.11847553	13.40727018	13.54422355	13.40083548	NA	12.95654215	NA	13.46646824	NA	NA	NA	NA	NA	13.79359156	NA	NA	NA	NA	NA	NA	NA	NA	NA	NA	NA	NA	NA	NA	NA	NA	NA	NA	NA	NA	NA	NA	NA	NA	NA	NA	NA	NA	NA	NA	NA	NA
Cnksr2	Cnksr2	NA	14.66488155	14.54388656	14.65285029	14.18842906	14.48750287	NA	14.58649571	12.23639695	14.59495994	NA	11.51616292	NA	12.64656771	NA	14.67477196	11.62527049	14.07626692	13.17490636	NA	NA	13.81267247	12.82870636	13.20724464	13.68172048	NA	NA	NA	NA	14.5929068	NA	NA	NA	NA	NA	13.70535809	NA	NA	NA	14.56159925	NA	NA	14.72686974	NA	NA	NA	NA	NA
Cnn2	Cnn2	14.03820741	NA	NA	NA	NA	NA	14.12216472	NA	14.57744653	NA	14.07762522	13.68975779	15.01040572	14.19464145	14.01096511	NA	13.94201959	NA	NA	NA	12.63381488	NA	NA	NA	NA	NA	NA	NA	NA	NA	NA	NA	NA	11.82584127	10.60019169	NA	NA	11.30780418	NA	NA	NA	NA	NA	NA	NA	NA	NA	NA
Cnn2;Cnn3	Cnn2	14.86929984	NA	NA	NA	NA	NA	14.56372062	NA	13.11610999	NA	13.68992156	14.63305766	13.21613804	13.67170691	13.45954689	NA	14.18629224	NA	NA	NA	NA	NA	NA	NA	NA	NA	NA	NA	NA	NA	NA	NA	NA	NA	NA	NA	NA	NA	NA	NA	NA	NA	NA	NA	NA	NA	NA	NA
Cnn3	Cnn3	17.23437702	19.87669684	19.63656241	19.7661733	19.71884658	19.70502762	16.96757523	19.74035435	16.43915391	19.95474479	16.76320171	17.02217411	16.18519622	16.66560808	16.96414017	19.56563631	16.81321462	18.30861322	18.09433319	13.57805421	NA	17.97720871	18.34388247	19.03298263	18.86129986	13.31261356	17.85814639	18.09073359	NA	18.06462515	13.02928378	12.8603809	11.78509277	NA	12.95856178	18.54711701	14.02140512	12.24536255	12.15448904	19.54261686	14.35823205	13.53387606	19.09495281	15.18349408	14.37728913	13.72112631	13.33332817	14.13452634
Cnnm2	Cnnm2	NA	11.8381028	11.39622479	NA	NA	NA	NA	NA	NA	11.69670646	NA	NA	NA	NA	NA	NA	NA	NA	NA	NA	NA	NA	NA	NA	NA	NA	NA	NA	NA	NA	NA	NA	NA	NA	NA	NA	NA	NA	NA	NA	NA	NA	NA	NA	NA	NA	NA	NA
Cnnm2;Cnnm4	Cnnm2	NA	12.16077274	12.70098583	NA	13.05333878	12.67314342	NA	12.77902574	NA	12.07648494	NA	NA	NA	NA	NA	12.56485685	NA	NA	NA	NA	NA	NA	NA	NA	NA	NA	NA	NA	NA	NA	NA	NA	NA	NA	NA	NA	NA	NA	NA	NA	NA	NA	NA	NA	NA	NA	NA	NA
Cnnm3	Cnnm3	NA	NA	NA	NA	NA	NA	NA	NA	NA	NA	NA	NA	NA	NA	NA	NA	NA	NA	NA	NA	NA	NA	NA	NA	NA	NA	NA	NA	NA	NA	NA	NA	NA	NA	NA	NA	NA	NA	NA	NA	NA	NA	NA	NA	NA	NA	NA	NA
Cnot1	Cnot1	NA	17.13262877	17.25730408	17.23812382	17.16112615	17.16640908	NA	17.16879978	NA	17.13184546	NA	NA	NA	NA	NA	17.16259698	NA	NA	NA	NA	NA	NA	NA	NA	NA	NA	NA	NA	NA	NA	NA	NA	NA	NA	NA	NA	NA	NA	NA	NA	NA	NA	NA	11.72886436	NA	NA	NA	NA
Cnot10	Cnot10	NA	14.36406594	14.41125041	14.41811468	14.43595401	14.4853603	NA	14.49011456	NA	14.31240293	NA	NA	NA	NA	NA	14.37628834	NA	NA	NA	NA	NA	NA	NA	NA	NA	NA	NA	NA	NA	NA	NA	NA	NA	NA	NA	NA	NA	NA	NA	NA	NA	NA	NA	NA	NA	NA	NA	NA
Cnot11	Cnot11	NA	15.66589013	15.59420761	15.64873038	15.57945107	15.63283426	NA	15.72029028	NA	15.64783937	NA	NA	NA	NA	NA	15.71645257	NA	NA	NA	NA	NA	NA	NA	NA	NA	NA	NA	NA	NA	NA	NA	NA	NA	NA	NA	NA	NA	NA	NA	NA	NA	NA	NA	NA	NA	NA	NA	NA
Cnot2	Cnot2	11.72059665	15.14593841	15.29367237	15.32134307	15.39138836	15.23023351	NA	15.26462247	NA	15.2786051	11.78607322	NA	12.54257136	12.05141307	NA	15.17127125	12.20760893	NA	NA	NA	NA	NA	NA	NA	NA	NA	NA	NA	NA	NA	NA	NA	NA	NA	NA	NA	NA	NA	NA	13.33981143	NA	NA	13.08453507	NA	NA	NA	NA	NA
Cnot3	Cnot3	12.77573631	15.12840846	14.83891688	14.82541198	14.87429873	15.16016455	NA	15.11407624	12.82879754	15.12856534	NA	12.50664395	NA	13.20631667	12.7301392	14.95508496	12.77412786	NA	NA	NA	NA	NA	NA	NA	NA	NA	NA	NA	NA	NA	NA	NA	NA	NA	NA	NA	NA	NA	NA	13.10385884	NA	NA	NA	NA	NA	NA	NA	NA
Cnot4	Cnot4	NA	15.41543198	15.19122564	15.1402521	15.18019489	15.45186965	NA	15.47693208	NA	15.36077745	NA	NA	NA	NA	NA	15.19250534	NA	12.55491082	12.98134716	NA	NA	12.61860256	12.77918832	12.52814244	12.63377374	NA	NA	NA	NA	12.57844572	NA	NA	NA	NA	NA	11.87715894	NA	NA	NA	13.47013279	NA	NA	13.68239236	NA	NA	NA	NA	NA
Cnot8	Cnot8	11.94825041	13.87413539	13.95122306	13.87141782	13.97525661	13.94019025	11.73957389	14.07859876	12.61341654	13.76955315	12.18335314	12.37213319	12.61953681	12.50349285	11.93251744	14.01698917	11.70821311	NA	NA	NA	NA	NA	NA	NA	NA	NA	NA	NA	NA	NA	NA	NA	NA	NA	NA	NA	NA	NA	NA	NA	NA	NA	NA	NA	NA	NA	NA	NA
Cnp	Cnp	13.74571543	13.2037205	12.87920987	13.30861056	13.53538866	13.26273782	13.40395735	12.90655039	13.36285244	12.96534849	13.18361599	13.91069304	13.45578555	13.31788178	13.09069798	12.80858117	13.07057089	13.01485627	13.28557156	NA	NA	13.04581934	13.127785	13.12318881	13.76705199	NA	13.53193062	13.06057126	NA	13.46654491	NA	NA	NA	NA	NA	13.39463652	NA	NA	NA	19.07738692	17.32708904	17.63688234	17.8879786	17.65896611	17.17019844	17.61911502	17.55176837	17.32897623
Cnrip1	Cnrip1	NA	13.06580433	12.93411946	12.85414896	12.59628786	13.13915758	NA	13.30787452	NA	12.83457676	NA	NA	NA	NA	NA	12.91142596	NA	NA	NA	NA	NA	NA	NA	NA	NA	NA	NA	NA	NA	NA	NA	NA	NA	NA	NA	NA	NA	NA	NA	13.65726944	NA	NA	13.29542498	NA	NA	NA	NA	NA
Cnst	Cnst	11.48086656	17.98132123	17.80898233	17.77872803	17.66321646	17.90458527	12.62969501	17.87816371	12.94565793	17.90265758	NA	11.5949184	12.57051128	13.09835965	12.08939014	17.89601391	12.58424525	14.60872113	14.94050282	NA	NA	14.85553176	14.45676369	14.54191299	14.72214715	NA	14.91754368	14.84999855	NA	15.04173443	NA	NA	NA	NA	NA	14.78024344	NA	NA	NA	15.81144036	NA	NA	16.29190124	NA	NA	NA	NA	NA
Cntn1	Cntn1	NA	13.37647965	13.88170441	13.58438124	13.75708332	13.44455093	NA	13.59660534	NA	13.45845952	NA	NA	NA	NA	NA	13.91420823	NA	13.46921837	12.97247304	NA	NA	13.19480106	13.14125972	12.96511951	12.87590723	NA	13.1762329	12.94764041	NA	13.06071615	NA	NA	NA	NA	NA	12.82939608	NA	NA	NA	15.22649568	13.37927579	13.50280108	14.9305822	13.45258731	13.35192147	13.00550641	13.35012029	13.62008666
Cntn2	Cntn2	NA	NA	NA	NA	NA	NA	NA	NA	NA	NA	NA	NA	NA	NA	NA	NA	NA	NA	NA	NA	NA	NA	NA	NA	NA	NA	NA	NA	NA	13.03836004	NA	NA	NA	NA	NA	NA	NA	NA	NA	NA	NA	NA	NA	NA	NA	NA	NA	NA
Cntn6	Cntn6	NA	NA	NA	NA	NA	NA	NA	NA	NA	NA	NA	NA	NA	NA	NA	NA	NA	NA	NA	NA	NA	NA	NA	NA	NA	NA	NA	NA	NA	NA	NA	NA	NA	NA	NA	NA	NA	NA	NA	14.25485147	NA	NA	14.95582242	NA	NA	NA	NA	NA
Cntnap1	Cntnap1	NA	16.4616112	16.72143444	16.77380353	16.53053917	16.61126035	NA	16.56644021	NA	16.65614769	NA	NA	NA	NA	NA	16.70928879	NA	15.39356385	15.44270856	NA	NA	15.4959111	15.45422754	15.30217084	15.51295165	NA	15.25225079	15.65385062	NA	15.40227265	NA	NA	NA	NA	NA	15.57983352	NA	NA	NA	17.2399628	13.47157122	13.26950408	16.83305514	13.16034369	12.8780622	13.17948934	13.7214308	13.25837032
Cntnap2	Cntnap2	NA	13.5944773	13.13878587	13.24535089	13.07335371	13.54516414	NA	13.71190258	NA	13.66217156	NA	NA	NA	NA	NA	12.90940848	NA	NA	NA	NA	NA	NA	NA	NA	NA	NA	NA	NA	NA	NA	NA	NA	NA	NA	NA	NA	NA	NA	NA	14.31388564	NA	NA	14.38257928	NA	NA	NA	NA	NA
Cntnap4	Cntnap4	NA	NA	NA	NA	NA	NA	NA	NA	NA	NA	NA	NA	NA	NA	NA	NA	NA	NA	NA	NA	NA	NA	NA	NA	NA	NA	NA	NA	NA	NA	NA	NA	NA	NA	NA	NA	NA	NA	NA	14.0236413	NA	NA	14.19145132	NA	NA	NA	NA	NA
Coa3	Coa3	NA	13.78786176	13.36554328	13.33449677	NA	13.75123021	NA	13.8484469	NA	13.25074697	NA	NA	NA	NA	NA	13.56090598	NA	NA	NA	NA	NA	NA	NA	NA	NA	NA	NA	NA	NA	NA	NA	NA	NA	NA	NA	NA	NA	NA	NA	13.22298051	NA	NA	NA	NA	NA	NA	NA	NA
Coa7	Coa7	NA	14.07765445	13.73983226	13.44540607	13.83654124	13.98474674	NA	13.98436763	NA	13.736806	NA	NA	NA	NA	NA	13.62174648	NA	NA	NA	NA	NA	NA	NA	NA	NA	NA	NA	NA	NA	NA	NA	NA	NA	NA	NA	NA	NA	NA	NA	14.2289915	NA	NA	NA	NA	NA	NA	NA	NA
Coasy	Coasy	NA	12.47474634	13.0532241	12.47649112	12.75390617	12.58387044	NA	12.82720026	NA	12.55210653	NA	NA	NA	NA	NA	12.7470558	NA	11.20071473	NA	NA	NA	NA	11.27363827	11.25726997	11.21314068	NA	NA	NA	NA	NA	NA	NA	NA	NA	NA	11.07817083	NA	NA	NA	17.04809581	NA	NA	17.22913823	NA	NA	NA	NA	NA
Cobl	Cobl	11.70620366	16.04703053	15.88826058	15.85721026	15.90873193	15.97340052	NA	15.98325895	NA	15.97987463	NA	11.40095425	11.70879803	NA	12.00171217	15.90420947	11.7400492	NA	NA	NA	NA	NA	NA	NA	NA	NA	NA	NA	NA	NA	NA	NA	NA	NA	NA	NA	NA	NA	NA	NA	NA	NA	NA	NA	NA	NA	NA	NA
Cobll1	Cobll1	15.47623283	12.78247639	13.16626206	12.93966519	13.51727362	13.05047116	15.47289393	13.18012687	15.3243253	13.12892804	15.41289843	15.26750508	15.18321816	14.98034985	15.29624994	13.13278268	15.09402047	NA	NA	12.37380669	11.90288285	NA	NA	NA	NA	11.90239901	NA	NA	NA	NA	11.83432507	11.82463417	12.00346175	12.2166698	12.42254655	NA	11.85484272	12.03879118	NA	NA	12.36928107	12.03629727	NA	11.95962528	11.40296408	NA	12.00593677	NA
Coch	Coch	NA	NA	NA	NA	NA	NA	NA	NA	NA	NA	NA	NA	NA	NA	NA	NA	NA	NA	NA	NA	NA	NA	NA	NA	NA	NA	NA	NA	NA	NA	NA	NA	NA	NA	NA	NA	NA	NA	NA	NA	NA	NA	NA	NA	NA	NA	NA	NA
Cog1	Cog1	14.9082658	18.57941297	18.89347543	18.98151115	18.72491237	18.4532996	15.0195151	18.40046401	14.89004462	18.64473689	14.87897232	14.8161157	14.72842285	15.05647621	14.57702812	18.92361785	15.15255076	13.243035	12.62259625	NA	NA	12.43793059	12.71024447	12.68150988	12.82657912	NA	13.34586026	12.94329389	NA	12.97604838	NA	NA	NA	NA	NA	12.61448161	NA	NA	NA	13.86949356	11.02834134	12.30949861	13.92498512	10.67369771	11.3540183	11.6044651	12.34047526	12.14553083
Cog2	Cog2	NA	15.8314575	15.72484017	16.01733332	15.92798749	15.77811146	NA	15.79494684	NA	15.96976623	NA	NA	NA	NA	NA	15.87404101	NA	NA	NA	NA	NA	NA	NA	NA	NA	NA	NA	NA	NA	NA	NA	NA	NA	NA	NA	NA	NA	NA	NA	NA	NA	NA	NA	NA	NA	NA	NA	NA
Cog3	Cog3	NA	15.63662637	15.64602891	15.75342415	15.51273141	15.52849147	NA	15.59170572	NA	15.66519732	NA	NA	NA	NA	NA	15.68897206	NA	NA	NA	NA	NA	NA	NA	NA	NA	NA	NA	NA	NA	NA	NA	NA	NA	NA	NA	NA	NA	NA	NA	NA	NA	NA	NA	NA	NA	NA	NA	NA
Cog4	Cog4	NA	20.38475525	20.2002823	20.18724533	19.97491242	20.28922517	NA	20.32051177	NA	20.37539736	NA	NA	NA	NA	NA	20.09877852	NA	NA	NA	NA	NA	NA	NA	NA	NA	NA	NA	NA	NA	NA	NA	NA	NA	NA	NA	NA	NA	NA	NA	12.88073717	NA	NA	NA	NA	NA	NA	NA	NA
Cog5	Cog5	NA	16.07005301	16.19377067	16.22787108	16.11435279	16.05982092	NA	16.04704909	NA	16.03706087	NA	NA	NA	NA	NA	16.15175834	NA	NA	NA	NA	NA	NA	NA	NA	NA	NA	NA	NA	NA	NA	NA	NA	NA	NA	NA	NA	NA	NA	NA	NA	NA	NA	NA	NA	NA	NA	NA	NA
Cog6	Cog6	NA	11.96097374	12.23407043	12.24555621	12.23081079	12.1963484	NA	12.44255054	NA	12.12647537	NA	NA	NA	NA	NA	12.36334127	NA	NA	NA	NA	NA	NA	NA	NA	NA	NA	NA	NA	NA	NA	NA	NA	NA	NA	NA	NA	NA	NA	NA	NA	NA	NA	NA	NA	NA	NA	NA	NA
Cog7	Cog7	NA	15.42616986	15.617233	15.68452403	15.80755943	15.54980965	NA	15.60500656	NA	15.54509346	NA	NA	NA	NA	NA	15.66895096	NA	15.77441131	NA	NA	NA	NA	NA	NA	NA	NA	NA	NA	NA	NA	NA	NA	NA	NA	NA	NA	NA	NA	NA	NA	NA	NA	NA	NA	NA	NA	NA	NA
Cog8	Cog8	NA	13.14171601	NA	13.48616882	NA	NA	NA	13.04314181	NA	13.35060774	NA	NA	NA	NA	NA	12.9933754	NA	NA	NA	NA	NA	NA	NA	NA	NA	NA	NA	NA	NA	NA	NA	NA	NA	NA	NA	NA	NA	NA	NA	NA	NA	NA	NA	NA	NA	NA	NA	NA
Coil	Coil	13.21524176	17.18969785	17.09127938	17.18500865	17.32289642	17.06692745	13.10590036	17.06520039	13.25212764	17.07887943	13.84289664	13.19743777	13.20498025	13.28883724	12.42584469	17.26607972	13.43486854	NA	NA	NA	NA	NA	NA	NA	NA	NA	NA	NA	NA	NA	NA	NA	NA	NA	NA	NA	NA	NA	NA	NA	NA	NA	NA	NA	NA	NA	NA	NA
Col11a1	Col11a1	16.74337066	14.00811508	14.82176061	15.80652944	14.8634423	14.13048649	14.71897559	14.01051645	15.66646406	14.49222717	16.82562013	15.41732376	15.84869479	16.45676016	16.03237662	15.95608061	16.27363375	15.50269962	14.21407062	13.31916506	14.55887744	15.11397796	14.53262896	16.04056803	15.8249026	13.75903458	15.54457501	14.65192056	13.85356458	15.0371623	12.77486883	13.79356757	14.10892949	14.64795007	14.75994313	14.2836998	13.56961921	12.72601065	13.32417242	NA	NA	NA	NA	NA	NA	NA	NA	15.30941951
Col11a1;Col5a1	Col11a1	15.70314398	13.39950491	14.44961941	15.4166623	14.88882409	13.62446421	14.71482506	13.62791001	14.41643022	13.56066719	15.02074731	15.14590062	14.81215712	15.53589548	14.9842522	16.08079463	15.68030446	16.35032957	15.80383471	16.26582379	14.47039832	17.17751657	15.30212592	16.5825258	16.61419546	NA	16.44218391	16.01555344	14.75078025	15.55828009	13.02659779	13.80260724	14.6871296	14.74660879	15.08854396	15.61190644	14.9255498	13.72308495	14.09424267	NA	NA	NA	NA	NA	NA	NA	NA	NA
Col11a2;Col5a1	Col11a2	NA	NA	NA	NA	NA	NA	NA	NA	NA	NA	NA	NA	NA	NA	NA	NA	NA	NA	NA	NA	NA	NA	NA	NA	NA	NA	NA	NA	NA	NA	NA	NA	NA	NA	NA	NA	NA	NA	NA	NA	NA	11.96358611	NA	10.28872768	NA	NA	11.30993103	NA
Col12a1	Col12a1	11.56464015	NA	NA	NA	NA	NA	11.5082256	NA	NA	NA	12.55844463	NA	11.77554856	11.74879245	NA	NA	11.88051335	NA	NA	NA	NA	NA	NA	NA	NA	NA	NA	NA	NA	NA	NA	NA	NA	NA	NA	NA	NA	NA	NA	NA	NA	NA	NA	NA	NA	NA	NA	NA
Col14a1	Col14a1	11.6481778	NA	NA	NA	NA	NA	NA	NA	NA	NA	12.01311676	11.01930577	NA	10.48192049	11.12819414	NA	NA	NA	NA	NA	NA	NA	NA	NA	NA	NA	NA	NA	NA	NA	NA	NA	NA	NA	NA	NA	NA	NA	NA	NA	NA	NA	NA	NA	NA	NA	NA	NA
Col16a1	Col16a1	14.59072738	NA	NA	NA	NA	NA	NA	NA	12.70545312	NA	NA	13.15912079	12.86976925	14.32104023	13.66576893	NA	14.13321447	NA	NA	NA	NA	NA	NA	NA	NA	NA	NA	NA	NA	NA	NA	NA	NA	NA	NA	NA	NA	NA	NA	NA	NA	NA	NA	NA	NA	NA	NA	NA
Col17a1	Col17a1	NA	NA	NA	NA	NA	NA	NA	NA	NA	NA	NA	NA	NA	NA	NA	NA	NA	NA	NA	NA	NA	NA	NA	NA	NA	NA	NA	NA	NA	NA	NA	NA	NA	NA	NA	NA	NA	NA	NA	NA	NA	NA	NA	NA	NA	NA	NA	NA
Col18a1	Col18a1	NA	14.47968091	15.07366192	NA	NA	14.8088449	NA	14.9621579	NA	14.46229092	NA	NA	NA	NA	NA	NA	NA	NA	NA	NA	NA	NA	NA	NA	NA	NA	NA	NA	NA	NA	NA	NA	NA	NA	NA	NA	NA	NA	NA	NA	NA	NA	NA	NA	NA	NA	NA	NA
Col1a1	Col1a1	22.70603826	20.43791846	21.5223876	22.27828646	21.71005895	20.50411902	21.44373121	20.47063798	21.41772665	20.45823745	23.3759973	21.13948	21.6561503	22.23868446	21.81571445	22.54222037	22.22765459	22.90406886	22.15826247	22.15583402	21.77863961	23.23582988	21.94807957	23.28441	23.09130642	20.98493363	22.77936309	22.3051928	21.20928314	22.22094893	20.24020488	20.79272764	21.37738028	21.85022568	22.31709274	22.09096504	20.87253493	20.16288899	20.54932846	16.76549368	16.87643414	17.61664556	15.84662961	16.65393153	17.48377346	16.7107887	17.2268732	17.50319786
Col1a1;Col2a1	Col1a1	NA	NA	NA	NA	NA	NA	NA	NA	NA	NA	NA	NA	NA	NA	NA	NA	NA	13.51083833	NA	NA	NA	NA	NA	NA	12.61385391	NA	NA	NA	NA	NA	NA	NA	NA	NA	NA	NA	NA	NA	NA	NA	NA	NA	NA	NA	NA	NA	NA	NA
Col1a2	Col1a2	22.85416746	19.91095178	21.02316663	21.78718724	21.39415511	20.02333703	21.43236457	20.03528171	21.58906938	19.99826988	23.46106912	21.38737322	21.44144406	22.25049116	21.7676626	21.96238358	22.29784163	22.39713478	21.6143295	21.6989226	21.51358968	23.00354262	21.60487831	23.05048221	22.77271521	20.60590595	22.07277293	21.68500914	20.23044411	21.68062849	19.43350238	20.28524585	21.10655521	21.50355514	21.68786785	21.68440628	20.05169162	19.6137484	19.77864166	16.5339495	16.26844406	17.36728454	15.29327759	16.22555096	16.78809	16.28754175	17.09925921	17.78768394
Col24a1	Col24a1	NA	NA	NA	NA	NA	NA	NA	NA	NA	NA	NA	NA	NA	NA	NA	NA	NA	20.01854251	19.66083332	19.61531891	18.40457198	20.47452984	18.33566513	19.07848702	19.56615812	18.06702464	20.49271382	NA	NA	NA	18.32447944	18.55628151	NA	19.49357404	19.18612391	19.25768018	18.9006251	NA	18.21000063	NA	NA	NA	NA	NA	NA	NA	NA	NA
Col26a1	Col26a1	13.27812694	NA	11.75982578	NA	12.67235241	NA	NA	NA	NA	NA	14.25488868	11.52970212	NA	12.55631385	11.42565531	12.92035099	12.65018882	11.71772354	NA	NA	NA	NA	NA	12.59747763	12.94288466	NA	NA	NA	NA	NA	NA	NA	NA	NA	NA	NA	NA	NA	NA	NA	NA	NA	NA	NA	NA	NA	NA	NA
Col28a1	Col28a1	12.43532387	12.43721629	NA	12.54327112	NA	12.32000228	12.30197625	12.31547226	NA	12.91840487	12.30186482	12.48576894	NA	12.60350117	NA	11.69295979	NA	NA	NA	NA	NA	NA	NA	NA	NA	NA	NA	NA	NA	NA	NA	NA	NA	NA	NA	NA	NA	NA	NA	NA	NA	NA	NA	NA	NA	NA	NA	NA
Col2a1	Col2a1	16.40255661	14.21702032	14.82699266	15.97482045	14.99947714	14.45926894	14.98055535	14.50296188	15.19949933	14.10267279	17.3476242	15.42557759	15.20048489	15.73721299	15.65874821	15.95982991	15.68541589	14.27234095	14.46524899	NA	13.10686438	14.67457531	14.27734161	15.66210035	15.20215532	13.06364035	14.09212748	13.96708745	12.47247301	14.2268189	12.1218847	NA	13.1889166	13.37124574	NA	14.22184688	NA	NA	NA	NA	NA	NA	NA	NA	12.09012558	15.59784398	11.69517857	17.18137796
Col2a1;Col5a2	Col2a1	14.43155671	NA	NA	NA	NA	NA	13.20881698	NA	13.17836134	NA	14.6273464	12.9696214	13.55101487	13.92656167	12.97630625	NA	13.71664559	13.61790361	NA	NA	NA	13.52947936	12.69306219	13.54220968	13.55170826	NA	12.98239292	NA	NA	12.21634573	NA	NA	NA	NA	NA	12.53805795	NA	NA	NA	NA	NA	NA	NA	NA	NA	NA	NA	16.55543543
Col3a1	Col3a1	19.29784337	16.73155529	17.58968182	18.40133718	18.08402198	16.43640496	18.06326162	16.5639268	18.27176272	16.6230306	19.6346366	18.00237247	18.09678557	18.7566413	18.09602952	18.63264625	18.62434951	18.36813494	17.16521958	17.9680328	17.35269543	18.80186442	17.35401339	19.01896506	18.6946178	16.81164211	18.44843947	17.7580983	16.98104047	17.61802235	16.11030143	16.50141115	17.24904299	17.72366475	18.02864774	17.14562766	16.45694673	16.12040684	15.83815862	NA	12.94012086	12.90415063	NA	12.2712675	13.53457038	NA	12.65915526	15.10355045
Col4a1	Col4a1	17.92128448	15.54193347	16.92887371	18.94189239	17.75241451	15.78768567	16.53756683	15.76302645	14.92338362	15.8739987	17.97939236	16.15631954	14.64281811	17.18788959	14.831579	17.42263543	16.12688452	14.51904633	14.85145751	NA	14.29623557	16.28291463	13.68568248	14.84097725	14.30457474	NA	13.47734798	14.60779057	NA	14.97455469	NA	12.45064979	12.23137587	15.28789237	14.38665026	14.91015699	NA	NA	13.11175669	NA	NA	NA	NA	NA	NA	NA	12.82661403	11.91014426
Col4a2	Col4a2	18.95560258	15.65433377	16.84197398	19.00160106	18.01607102	15.78356602	17.72338718	15.65944755	17.18726101	15.7794406	19.66618514	17.51294315	17.1579029	19.00009446	17.79164613	17.4034258	17.98278018	16.52725186	17.62149311	17.76266655	15.71712869	18.51266326	16.31891987	16.81908802	16.59154088	13.96004599	15.10530772	17.88132431	14.94239489	17.20745803	11.62719535	14.77400501	14.60810116	16.49760484	16.87103541	17.27927004	16.7739568	15.39531431	14.37712196	13.56969619	12.91368649	14.81282258	13.51910696	12.99435362	12.7356098	12.81124353	14.81636262	14.43934529
Col4a3	Col4a3	NA	NA	NA	NA	NA	NA	NA	15.91214788	NA	NA	NA	NA	NA	NA	NA	NA	NA	NA	NA	NA	NA	NA	NA	NA	NA	NA	NA	NA	NA	NA	NA	NA	NA	NA	NA	NA	NA	NA	NA	NA	NA	NA	NA	NA	NA	NA	NA	NA
Col5a1	Col5a1	17.40862726	16.23393044	16.79769952	17.38699075	16.95363947	15.61542561	16.46350429	16.41586553	16.26826023	15.94199668	17.57776697	16.34896463	15.86705185	16.93592016	16.57474466	17.7509817	16.96027795	17.06831163	16.34102881	17.15478845	15.90677318	18.16694203	15.75323932	18.12604452	17.31115802	15.01113551	16.18253041	16.16692263	15.01364109	15.9920111	13.83652381	15.28469399	15.59979374	16.02781747	15.84221528	15.50760979	14.39877709	13.72051148	13.71474994	NA	NA	NA	NA	NA	NA	NA	NA	NA
Col5a2	Col5a2	15.33743704	14.68986943	15.50103915	15.87491848	15.58548285	14.45190641	14.48930916	14.48639903	14.41111334	14.58331464	16.28277973	15.11102271	15.41292305	15.75060145	15.51935151	16.34686839	15.58032291	16.3133863	15.96853467	20.59483341	18.57846096	16.77587194	15.141414	15.91669878	16.00578972	17.91152198	16.52497463	16.55422817	18.44519332	15.94146522	17.60745832	18.04036688	18.78117129	18.91963259	18.96090815	15.64670995	18.99932158	18.3644887	18.08167078	NA	NA	11.03408363	NA	10.38853398	NA	NA	11.42635911	NA
Col6a1	Col6a1	NA	NA	NA	NA	NA	NA	NA	NA	NA	NA	NA	NA	NA	NA	NA	NA	NA	12.7175214	12.23202917	NA	NA	NA	12.51629591	12.91785306	12.78898168	NA	NA	12.97315921	NA	12.4745273	NA	NA	NA	NA	NA	12.44632445	NA	NA	NA	NA	NA	NA	NA	NA	NA	12.58651017	NA	15.77304159
Col6a2	Col6a2	11.1604009	13.78733736	13.11896929	13.38265056	13.30882031	13.04675652	NA	NA	NA	13.41425028	NA	11.69651553	NA	NA	11.40246318	NA	11.33067604	14.06730028	13.80018189	NA	NA	13.83599384	13.70041716	13.35384384	13.6190384	NA	NA	NA	NA	NA	NA	NA	NA	NA	NA	13.93388182	NA	NA	NA	NA	NA	10.1766512	NA	NA	NA	NA	NA	16.00028996
Col7a1	Col7a1	NA	NA	NA	NA	NA	NA	NA	NA	NA	NA	NA	NA	NA	NA	NA	NA	NA	NA	NA	NA	NA	NA	NA	NA	NA	NA	NA	NA	NA	NA	NA	NA	NA	NA	NA	NA	NA	NA	NA	NA	NA	NA	NA	NA	NA	NA	NA	NA
Col9a1	Col9a1	NA	NA	NA	NA	NA	NA	NA	NA	NA	NA	NA	NA	NA	NA	NA	NA	NA	NA	NA	NA	NA	NA	NA	NA	NA	NA	NA	NA	NA	NA	NA	NA	NA	NA	NA	NA	NA	NA	NA	NA	NA	NA	NA	NA	NA	NA	NA	13.34279695
Commd10	Commd10	13.14684115	16.80435141	16.43815094	16.77315522	16.44379234	16.72568809	13.19425854	16.76128203	13.26441495	16.67500006	13.11128737	13.09619331	12.57173575	13.48555833	13.29518094	16.61197401	13.2498044	14.30729646	14.48604937	NA	NA	14.48592362	14.01919015	14.07145814	14.24910458	NA	14.00285896	14.19716293	NA	14.46835039	NA	NA	NA	NA	NA	14.25915977	NA	NA	NA	15.18044268	NA	NA	15.3138443	NA	NA	NA	NA	NA
Commd2	Commd2	NA	15.9522461	15.4393585	15.29085592	15.47160252	16.15784089	NA	15.9807377	NA	16.01338429	NA	10.37697187	11.2677289	NA	NA	15.68924062	NA	12.6212528	11.74234952	NA	NA	NA	12.43541855	12.01811301	12.45819387	NA	NA	12.87795169	NA	12.20262059	NA	NA	NA	NA	NA	13.02174292	NA	NA	NA	14.12354861	NA	NA	14.1342235	NA	NA	NA	NA	NA
Commd3	Commd3	NA	15.11781678	14.9061054	14.81815543	14.72433504	15.12348256	NA	15.14087864	NA	15.21407451	NA	NA	NA	NA	NA	14.90078378	NA	NA	NA	NA	NA	NA	NA	NA	NA	NA	NA	NA	NA	NA	NA	NA	NA	NA	NA	NA	NA	NA	NA	NA	NA	NA	NA	NA	NA	NA	NA	NA
Commd7	Commd7	NA	13.38858241	13.06230759	13.22628273	13.47197998	13.56109697	NA	13.09357932	NA	13.41068984	NA	NA	NA	NA	NA	12.99079181	NA	NA	NA	NA	NA	NA	NA	NA	NA	NA	NA	NA	NA	NA	NA	NA	NA	NA	NA	NA	NA	NA	NA	NA	NA	NA	NA	NA	NA	NA	NA	NA
Commd8	Commd8	NA	16.58648377	16.07167621	15.94520479	15.93435815	16.34108222	NA	16.39031169	NA	16.48990047	NA	NA	NA	NA	NA	16.12811786	NA	12.9276946	12.84206917	NA	NA	12.12941692	13.09284446	12.7297606	12.80068006	NA	12.96995537	12.90711241	NA	13.04739237	NA	NA	NA	NA	NA	12.83747416	NA	NA	NA	14.00672648	NA	NA	14.02923541	NA	NA	NA	NA	NA
Commd9	Commd9	NA	15.78663822	15.56196841	15.15552225	15.61160575	16.14341464	NA	15.85457137	NA	15.76319007	NA	NA	NA	NA	NA	15.60226572	NA	NA	NA	NA	NA	NA	NA	NA	NA	NA	NA	NA	NA	NA	NA	NA	NA	NA	NA	NA	NA	NA	NA	13.71053181	NA	NA	13.82764358	NA	NA	NA	NA	NA
Comt	Comt	17.12697506	20.19937855	20.19038275	20.14681413	19.97828287	19.92270696	17.39612233	19.84861804	17.42333703	20.24546847	17.21391626	17.195201	17.0277319	17.35062796	17.24413014	19.96131878	17.31029779	16.33323916	16.35236397	14.00801712	13.37958143	16.25622384	16.55475941	16.61168866	16.60278512	13.76418739	16.17081023	16.34647027	NA	16.27537544	13.07033398	13.94619352	13.73313187	13.69132914	13.73505882	16.49767227	13.17262596	12.8498527	13.5322098	17.9821726	16.41288545	16.30952242	17.59420331	16.19600652	15.50678048	16.20340991	15.87402674	16.17663735
Copa	Copa	13.28118986	17.14032974	17.16879681	17.25772068	17.08895752	16.97069805	13.40589692	17.04032609	14.14160218	17.05008608	13.48069572	13.79322647	14.24858659	14.46620888	13.91103557	17.08603801	14.17799748	NA	NA	NA	NA	NA	NA	NA	NA	NA	NA	NA	NA	NA	NA	NA	10.15130835	NA	NA	NA	NA	NA	NA	15.1622461	12.10289005	12.13507839	15.04808156	11.49569311	NA	12.29528066	12.29627035	13.18434252
Copb1	Copb1	11.40474653	15.46950086	15.3691275	15.24640334	15.06594137	15.50129649	11.99896249	15.3425664	11.31378096	15.40259243	12.59337632	11.52913766	NA	NA	NA	15.39093085	12.56736101	NA	NA	NA	14.12035129	NA	NA	NA	NA	NA	NA	NA	NA	NA	NA	NA	NA	NA	NA	NA	NA	NA	NA	13.86024916	NA	12.23191116	14.1096772	NA	12.91749889	NA	NA	13.76126034
Copb2	Copb2	14.34455951	19.72796107	19.69424177	19.66470974	19.54735214	19.59983977	14.56752439	19.62136668	14.61342357	19.75792659	14.57143898	14.45960887	14.42044433	15.163795	14.414075	19.63243565	15.31487511	14.12146544	14.31629064	NA	12.99107891	14.31137396	14.20037386	14.30779279	13.9828108	NA	14.06683043	14.53974012	NA	14.20331395	NA	NA	NA	NA	NA	14.36164556	NA	12.47822611	12.1138626	15.05612669	NA	NA	15.16269034	12.01677347	NA	NA	11.44302123	NA
Cope	Cope	NA	14.10325671	13.50650795	14.07169637	13.50725023	13.55315414	NA	13.32931676	NA	14.16096483	NA	NA	NA	NA	NA	13.7081968	NA	NA	NA	NA	NA	NA	NA	NA	NA	NA	NA	NA	NA	NA	NA	NA	NA	NA	NA	NA	NA	NA	NA	NA	NA	NA	NA	NA	NA	NA	NA	NA
Copg1	Copg1	NA	14.67690802	14.3728535	14.77030953	14.57556938	14.58936989	NA	14.56542358	NA	14.46958278	9.695062955	NA	NA	NA	NA	14.59029039	NA	NA	NA	NA	NA	NA	NA	NA	NA	NA	NA	NA	NA	NA	NA	NA	NA	NA	NA	NA	NA	NA	NA	NA	NA	NA	NA	NA	NA	NA	NA	NA
Copg1;Copg2	Copg1	NA	16.06068459	16.19643113	16.45155013	16.00186085	15.75319544	NA	16.0401974	NA	16.00717248	NA	NA	NA	NA	NA	16.13452665	NA	NA	NA	NA	NA	NA	NA	NA	NA	NA	NA	NA	NA	NA	NA	NA	NA	NA	NA	NA	NA	NA	NA	NA	NA	NA	NA	NA	NA	NA	NA	NA
Copg2	Copg2	12.44355058	16.43745228	16.49754184	16.60285498	16.55191469	16.51632078	12.9068993	16.51388139	13.12644158	16.52175593	12.76818334	12.63106883	12.74919682	13.34897717	12.52194938	16.48460562	13.26309906	NA	NA	NA	NA	NA	NA	NA	NA	NA	NA	NA	NA	NA	NA	NA	NA	NA	NA	NA	NA	NA	NA	14.36875757	NA	NA	14.43687924	NA	NA	NA	NA	NA
Coprs	Coprs	NA	17.24675635	16.6753276	16.55906951	16.85917603	17.10368672	NA	17.26366707	NA	17.17762352	NA	NA	NA	NA	NA	16.93487993	NA	NA	NA	NA	NA	NA	12.10982086	NA	NA	NA	NA	NA	NA	NA	NA	NA	NA	NA	NA	11.99661471	NA	NA	NA	14.07797439	NA	NA	13.56742031	NA	NA	NA	NA	NA
Cops2	Cops2	NA	13.39211879	12.94970629	13.48105304	12.06661854	12.91538472	NA	13.01701242	NA	12.98411591	NA	NA	NA	NA	NA	13.04220719	NA	NA	NA	NA	NA	NA	NA	NA	NA	NA	NA	NA	NA	NA	NA	NA	NA	NA	NA	NA	NA	NA	NA	NA	NA	NA	NA	NA	NA	NA	NA	NA
Cops3	Cops3	NA	15.9717953	15.64160736	15.5637015	15.70444781	15.84766109	NA	15.85063875	NA	15.99107123	NA	NA	NA	NA	NA	15.93221969	NA	12.87485817	13.26499585	NA	NA	13.79769657	13.25034117	13.39595303	13.11358917	NA	12.62077045	13.54561997	NA	13.50967732	NA	NA	NA	NA	NA	13.56178154	NA	NA	NA	14.25345064	NA	NA	14.493474	NA	NA	NA	NA	NA
Cops4	Cops4	NA	16.55339765	16.56939253	16.48809208	16.36775624	16.19939813	NA	16.4234198	NA	16.51589465	NA	NA	NA	NA	NA	16.62916231	NA	NA	NA	NA	NA	NA	NA	NA	NA	NA	NA	NA	NA	NA	NA	NA	NA	NA	NA	NA	NA	NA	NA	NA	NA	NA	13.14380736	NA	NA	NA	NA	NA
Cops5	Cops5	NA	16.88591414	16.42015252	16.58504159	16.09741281	16.83536564	NA	16.744129	NA	16.78644238	NA	NA	NA	NA	NA	16.51766584	NA	13.11566144	13.89094822	NA	NA	13.82811665	13.58446931	13.31582885	13.27068515	NA	13.62399577	13.97744987	NA	13.78760673	NA	NA	NA	NA	NA	13.90524596	NA	NA	NA	15.07634932	NA	NA	15.19957479	NA	NA	NA	NA	NA
Cops6	Cops6	NA	14.06580997	14.1569377	14.01621265	13.77068731	14.01830897	NA	14.06704253	NA	14.00903861	NA	NA	NA	NA	NA	14.0683948	NA	NA	NA	NA	NA	NA	NA	NA	NA	NA	NA	NA	NA	NA	NA	NA	NA	NA	NA	NA	NA	NA	NA	NA	NA	NA	NA	NA	NA	NA	NA	NA
Cops7a	Cops7a	NA	15.93609546	15.77042203	15.69722574	15.7714525	16.07142574	NA	16.15026607	NA	15.91657236	9.841396089	NA	NA	NA	NA	15.71685458	NA	14.14192671	14.53698104	NA	NA	14.41814521	14.41038183	14.3568086	14.56540337	NA	14.09955517	14.46754665	NA	14.39590358	NA	NA	NA	NA	NA	14.5348623	NA	NA	NA	15.14658802	NA	NA	15.22432659	NA	NA	NA	NA	NA
Cops7b	Cops7b	NA	13.58241102	13.56522989	13.47728307	13.84015307	13.92682497	NA	13.73005407	NA	13.5749266	NA	NA	NA	NA	NA	13.52966759	NA	NA	NA	NA	NA	NA	NA	NA	NA	NA	NA	NA	NA	NA	NA	NA	NA	NA	NA	NA	NA	NA	NA	12.3026146	NA	NA	13.56263349	NA	NA	NA	NA	NA
Copz1	Copz1	14.50705161	21.73069313	21.45287499	21.11230785	21.34486848	21.68893102	15.62654076	21.76520095	16.4614666	21.62710244	16.09721793	16.0801125	16.10823856	16.20366097	15.4370254	21.47902739	17.0016913	17.48526321	17.62558091	12.16218911	NA	17.79396119	17.29880279	16.7824408	17.05474709	11.95691148	17.48614721	17.39628463	12.23124566	16.90322968	NA	11.67852142	11.33551761	11.34812653	11.77703305	17.36611174	12.07064591	NA	11.69928412	17.57167912	12.98875036	12.59378326	17.82932425	13.2294993	13.517288	13.38012281	13.07749337	13.26767039
Copz2	Copz2	NA	14.9400278	14.49790191	14.27486686	14.49609464	14.99329752	NA	14.84852062	NA	14.83856442	NA	NA	NA	NA	NA	14.60863054	NA	NA	NA	NA	NA	NA	12.34684334	NA	12.27817936	NA	NA	NA	NA	NA	NA	NA	NA	NA	NA	12.2336736	NA	NA	NA	NA	NA	NA	NA	NA	NA	NA	NA	NA
Coq3	Coq3	NA	14.75283526	14.85689252	14.88740494	14.87821174	14.84084822	NA	14.88275994	NA	14.71060264	NA	NA	NA	NA	NA	14.70303517	NA	NA	NA	NA	NA	10.92353548	NA	10.91140697	NA	NA	NA	NA	NA	NA	NA	NA	NA	NA	NA	NA	NA	NA	NA	13.11913891	NA	NA	13.32752458	NA	NA	NA	NA	NA
Coq6	Coq6	NA	12.56215004	NA	12.88521573	12.9005348	13.02883538	NA	NA	NA	NA	NA	NA	NA	NA	NA	12.98447404	NA	NA	NA	NA	NA	NA	NA	NA	NA	NA	NA	NA	NA	NA	NA	NA	NA	NA	NA	NA	NA	NA	NA	13.89299809	NA	NA	13.55499647	NA	NA	NA	NA	NA
Coro1a	Coro1a	NA	16.17718298	15.86162231	16.09789378	16.07895694	16.23086565	NA	16.02616086	NA	16.14385827	NA	NA	NA	NA	NA	15.99890281	NA	15.02645689	15.27632672	NA	NA	15.23065843	15.02301174	14.96979661	15.00498485	NA	15.05470565	15.22559171	NA	15.14374611	NA	NA	NA	NA	NA	15.01921191	NA	NA	NA	15.84661902	12.62196692	12.279088	16.21361661	12.57810295	NA	12.23460111	12.46060075	12.36281996
Coro1a;Coro1c	Coro1a	NA	NA	NA	NA	NA	NA	NA	NA	NA	NA	NA	NA	NA	NA	NA	NA	NA	NA	NA	NA	NA	NA	NA	NA	NA	NA	NA	NA	NA	NA	NA	NA	NA	NA	NA	NA	NA	NA	NA	NA	NA	NA	NA	NA	NA	NA	NA	NA
Coro1b	Coro1b	12.79845648	15.97386084	15.96149892	15.92174669	15.82556347	15.95643715	12.62803658	15.9901342	NA	16.01755869	12.77577691	12.48333409	12.34350953	12.87863692	NA	15.84503589	12.71224869	14.07929616	14.41247113	NA	NA	14.40681423	14.50880333	14.33924823	14.14736558	NA	13.99065168	14.51735371	NA	14.3204017	NA	NA	NA	NA	NA	14.45206234	NA	NA	NA	14.99999866	NA	NA	15.20186545	NA	NA	NA	NA	NA
Coro1c	Coro1c	14.50564744	17.33644112	17.47416372	17.55231755	17.49513495	17.25999241	14.55721358	17.33041972	14.4784653	17.34013349	14.41561086	14.64107687	14.58785317	14.74480342	14.45618804	17.3652533	14.750758	16.25642713	16.09976965	11.65492914	NA	16.04039635	16.17113194	16.20616189	16.3250822	12.20721473	15.95642782	16.0255388	NA	16.10081878	NA	11.3184493	12.29593256	12.47685177	12.25154872	16.30765168	11.84660878	12.01553106	NA	17.26903123	14.66827781	14.90832697	17.157558	14.81868599	14.4536971	14.68759164	14.95753542	14.81854984
Coro1c;Coro6	Coro1c	NA	NA	18.19159904	17.86252234	NA	18.0093858	NA	17.96432959	NA	17.71081316	NA	NA	NA	NA	NA	17.60803819	NA	NA	NA	NA	NA	NA	NA	NA	NA	NA	NA	NA	NA	NA	NA	NA	NA	NA	NA	NA	NA	NA	NA	NA	NA	NA	NA	NA	NA	NA	NA	NA
Coro2a	Coro2a	NA	17.76525339	17.7576186	17.83989262	17.65503818	17.69792805	NA	17.68438384	NA	17.77888477	12.391194	12.76584894	NA	13.89518071	13.31119834	17.72844129	13.08269115	14.87464852	15.12857905	NA	NA	15.11170467	15.27397972	15.13885254	15.06787747	NA	14.6532309	15.15695099	NA	15.12133826	NA	NA	NA	NA	NA	15.4008344	NA	NA	NA	16.73949491	NA	NA	16.61953369	NA	NA	NA	NA	NA
Coro2b	Coro2b	13.41825436	15.43114782	15.52185638	15.61789414	15.40482381	15.46771251	13.49589468	15.51197842	13.49337738	15.58850593	12.90875098	13.39781268	13.52126519	13.58339132	13.43478463	15.63263566	13.36131113	NA	NA	NA	NA	NA	NA	NA	NA	NA	NA	NA	NA	NA	NA	NA	NA	NA	NA	NA	NA	NA	NA	14.59820667	NA	NA	14.88670715	10.82935805	NA	NA	NA	NA
Coro6	Coro6	NA	13.38284874	13.81037778	13.89764972	13.59764258	13.66974319	NA	13.32412813	NA	13.64924431	NA	NA	NA	NA	NA	14.07715524	NA	NA	NA	NA	NA	NA	NA	NA	NA	NA	NA	NA	NA	NA	NA	NA	NA	NA	NA	NA	NA	NA	NA	NA	NA	NA	NA	NA	NA	NA	NA	NA
Coro7	Coro7	14.19471347	16.12238409	16.24088661	16.07486331	16.08582389	16.08973209	14.24840573	16.14590012	14.49316324	16.05594754	14.30821886	14.48014861	14.41170854	14.42183063	14.36791272	16.1471234	14.27490477	13.60125194	13.23716895	NA	NA	13.21921321	13.01461101	13.32625329	13.47860055	NA	13.38801415	13.01856068	NA	13.33868829	NA	NA	NA	NA	NA	13.07357065	NA	NA	NA	13.32213607	NA	NA	13.32363765	NA	NA	NA	NA	NA
Cox15	Cox15	NA	12.55365405	NA	12.81528814	NA	12.25626569	NA	12.42415174	NA	12.30392455	NA	NA	NA	NA	NA	12.95690984	NA	NA	NA	NA	NA	NA	NA	NA	NA	NA	NA	NA	NA	NA	NA	NA	NA	NA	NA	NA	NA	NA	NA	12.7753484	NA	NA	NA	NA	NA	NA	NA	NA
Cox17	Cox17	NA	NA	NA	NA	NA	NA	NA	NA	NA	NA	NA	NA	NA	NA	NA	15.11430358	NA	NA	NA	NA	NA	NA	NA	NA	NA	NA	NA	NA	NA	NA	NA	NA	NA	NA	NA	NA	NA	NA	NA	NA	NA	NA	NA	NA	NA	NA	NA	NA
Cox19	Cox19	NA	13.49804091	13.44836227	13.1632722	13.41382347	13.49845171	NA	13.49098988	NA	13.67153906	NA	NA	NA	NA	NA	13.64129927	NA	NA	NA	NA	NA	NA	NA	NA	NA	NA	NA	NA	NA	NA	NA	NA	NA	NA	NA	NA	NA	NA	NA	NA	NA	NA	NA	NA	NA	NA	NA	NA
Cox4i1	Cox4i1	NA	14.19615051	13.66188283	14.13583535	13.49395395	13.66355602	NA	13.83667837	NA	14.1343361	NA	NA	NA	NA	NA	13.90300402	NA	NA	NA	NA	NA	NA	NA	NA	NA	NA	NA	NA	NA	NA	NA	NA	NA	NA	NA	NA	NA	NA	NA	16.08057309	14.4229455	14.65433099	15.08026956	14.80079488	14.4426393	14.50293438	14.48167278	14.02294531
Cox5a	Cox5a	NA	12.95147809	12.78006691	12.45044389	13.1213016	12.72707339	NA	12.6283957	NA	12.72303154	NA	NA	NA	NA	NA	13.16028371	NA	NA	NA	NA	NA	NA	NA	NA	NA	NA	NA	NA	NA	NA	NA	NA	NA	NA	NA	NA	NA	NA	NA	14.29740852	13.00664325	13.4089304	13.86769947	13.22744525	12.89474316	13.16928797	13.24320157	13.44017099
Cox5b	Cox5b	13.29233601	18.09022456	18.06177744	17.95332873	18.0134763	18.19447129	12.98973331	18.32234253	13.48061351	18.31189976	13.20069941	12.81464054	14.13953536	13.7752296	NA	18.11976426	13.08529983	14.9433573	14.77923201	NA	NA	14.59617811	14.61422048	14.34892465	14.36992274	NA	14.8429101	15.02188655	NA	14.93420226	NA	NA	NA	NA	NA	14.35991725	NA	NA	NA	17.60235616	15.21760011	14.65616785	17.47523123	14.7795543	14.62543926	14.67877617	14.49806763	15.00592713
Cox6b1	Cox6b1	NA	16.18081535	15.95620398	15.9241221	15.50170945	15.94073498	NA	16.15175637	NA	16.14199009	NA	NA	NA	NA	NA	16.04660206	NA	NA	NA	NA	NA	NA	NA	NA	NA	NA	NA	NA	NA	NA	NA	NA	NA	NA	NA	NA	NA	NA	NA	14.21060838	NA	NA	13.20741193	NA	NA	NA	NA	NA
Cox6c	Cox6c	NA	NA	NA	NA	NA	NA	NA	NA	NA	NA	NA	NA	NA	NA	NA	NA	NA	NA	NA	NA	NA	NA	NA	NA	NA	NA	NA	NA	NA	NA	NA	NA	NA	NA	NA	NA	NA	NA	NA	15.85955531	13.78113067	13.67684798	14.69400296	14.16223135	13.4495152	13.71196069	13.57863136	13.64291947
Cox7a2	Cox7a2	NA	NA	NA	NA	NA	NA	NA	NA	NA	NA	NA	NA	NA	NA	NA	NA	NA	NA	NA	NA	NA	NA	NA	NA	NA	NA	NA	NA	NA	NA	NA	NA	NA	NA	NA	NA	NA	NA	NA	14.0645828	NA	NA	13.58816049	NA	NA	NA	NA	NA
Cox7a2l	Cox7a2l	NA	14.02975826	13.7553279	13.69149692	NA	NA	NA	NA	NA	13.531411	NA	NA	NA	NA	NA	14.14637272	NA	NA	NA	NA	NA	NA	NA	NA	NA	NA	NA	NA	NA	NA	NA	NA	NA	NA	NA	NA	NA	NA	NA	13.61212192	NA	NA	NA	NA	NA	NA	NA	NA
Cox7c	Cox7c	NA	NA	NA	NA	NA	NA	NA	NA	NA	NA	NA	NA	NA	NA	NA	NA	NA	NA	NA	NA	NA	NA	NA	NA	NA	NA	NA	NA	NA	NA	NA	NA	NA	NA	NA	NA	NA	NA	NA	14.42000625	13.56314859	12.82874938	12.95172365	12.72921711	12.57479218	13.55408516	12.7341719	12.91811971
Cpa1	Cpa1	NA	12.60748812	12.02002324	13.40522884	NA	NA	NA	NA	NA	NA	NA	NA	NA	NA	NA	13.31210021	NA	NA	NA	NA	NA	NA	NA	NA	NA	NA	NA	NA	NA	NA	NA	NA	NA	NA	NA	NA	NA	NA	NA	NA	NA	NA	NA	NA	NA	NA	NA	NA
Cpa4	Cpa4	NA	NA	NA	NA	NA	NA	NA	NA	NA	NA	NA	NA	NA	NA	NA	NA	NA	NA	NA	NA	NA	NA	NA	NA	NA	NA	NA	NA	NA	NA	NA	NA	NA	NA	NA	NA	NA	NA	NA	NA	NA	NA	NA	NA	NA	NA	NA	NA
Cpd	Cpd	NA	15.40087848	15.19042137	15.06144007	14.96930739	15.34483601	NA	15.27864809	NA	15.38710754	NA	NA	NA	NA	NA	15.13674827	NA	NA	NA	NA	NA	NA	NA	NA	NA	NA	NA	NA	NA	NA	NA	NA	NA	NA	NA	NA	NA	NA	NA	NA	NA	NA	NA	NA	NA	NA	NA	NA
Cpeb1	Cpeb1	NA	15.81916127	15.9423855	15.87031359	15.7545763	15.70386321	NA	15.67557501	NA	15.70507162	NA	NA	NA	NA	NA	15.77326294	NA	NA	NA	NA	NA	NA	NA	NA	NA	NA	NA	NA	NA	NA	NA	NA	NA	NA	NA	NA	NA	NA	NA	NA	NA	NA	NA	NA	NA	NA	NA	NA
Cpeb2	Cpeb2	11.42695702	17.69086442	17.56378908	17.46587123	17.03388511	17.54341987	12.40614065	17.63260654	12.22364923	17.67644028	11.39941955	12.17600887	12.62333563	13.11527478	12.54587387	17.37407484	13.40281756	13.20834116	13.14792766	NA	NA	13.17349231	13.16092027	13.04215927	13.29391686	NA	13.35311712	13.38208086	NA	13.16320804	NA	NA	NA	NA	NA	12.98484447	NA	NA	NA	14.16627788	NA	NA	14.19484111	NA	NA	NA	NA	NA
Cpeb2;Cpeb3	Cpeb2	NA	15.84251587	15.58468546	16.14596894	14.39094609	14.46163574	NA	14.84216601	NA	16.28011374	NA	NA	NA	NA	NA	15.35516537	NA	NA	NA	NA	NA	NA	NA	NA	NA	NA	NA	NA	NA	NA	NA	NA	NA	NA	NA	NA	NA	NA	NA	NA	NA	NA	NA	NA	NA	NA	NA	NA
Cpeb2;Cpeb3;Cpeb4	Cpeb2	NA	17.73557652	17.39877588	17.80226492	17.37200313	17.36716162	NA	17.35362112	NA	17.69176302	NA	NA	NA	NA	NA	17.64030636	NA	NA	NA	NA	NA	NA	NA	NA	NA	NA	NA	NA	NA	NA	NA	NA	NA	NA	NA	NA	NA	NA	NA	NA	NA	NA	NA	NA	NA	NA	NA	NA
Cpeb2;Cpeb4	Cpeb2	12.07627114	NA	NA	NA	NA	NA	12.18219879	NA	NA	NA	12.90990996	13.16915147	12.88572497	13.32703329	13.17910979	NA	14.30034541	NA	NA	NA	NA	NA	NA	NA	NA	NA	NA	NA	NA	NA	NA	NA	NA	NA	NA	NA	NA	NA	NA	NA	NA	NA	NA	NA	NA	NA	NA	NA
Cpeb3	Cpeb3	NA	15.14963788	15.01556101	14.90388088	14.52991852	15.02476782	NA	15.05990631	NA	15.11629264	NA	NA	NA	NA	NA	14.91921676	NA	NA	NA	NA	NA	NA	NA	NA	NA	NA	NA	NA	NA	NA	NA	NA	NA	NA	NA	NA	NA	NA	NA	NA	NA	NA	NA	NA	NA	NA	NA	NA
Cpeb4	Cpeb4	11.14259851	17.56489394	17.43262162	17.72539814	17.13282289	17.24563086	NA	17.33675873	NA	17.64476868	NA	NA	NA	NA	NA	17.54108958	12.11202893	NA	NA	NA	NA	NA	NA	NA	NA	NA	NA	NA	NA	NA	NA	NA	NA	NA	NA	NA	NA	NA	NA	NA	NA	NA	NA	NA	NA	NA	NA	NA
Cplx1	Cplx1	13.67838258	21.55376973	21.42305397	21.45793102	21.27657549	21.22322029	14.48471674	21.36295296	13.09512521	21.53869831	15.75209866	14.2827054	13.16494711	13.74227206	12.45445957	21.53902084	14.88585828	17.87068684	17.72246716	13.92069252	12.82486494	17.80443901	18.10760913	19.62833065	18.46962011	12.73256822	16.9899977	17.77037847	13.96985596	17.36103772	13.26493545	11.94046098	12.00738038	12.12007774	11.73734408	18.54190601	12.03870017	NA	NA	21.59772914	15.06648304	14.65995756	20.35603704	15.64517572	14.95887685	15.37750835	15.01615538	13.76127821
Cplx1;Cplx2	Cplx1	13.60411303	22.43584978	22.18617777	22.17068967	22.21917974	22.40424361	15.05971426	22.36591935	14.8451676	22.52873562	14.8622255	14.2556874	13.12717701	14.49029644	13.5829652	21.99417457	15.36651601	17.86699133	18.18930382	NA	NA	18.65972932	18.46038265	18.1300055	17.92211599	NA	17.52623089	17.84504386	NA	18.17847817	NA	NA	NA	NA	NA	18.34519062	NA	NA	NA	21.95831842	16.02371876	15.2965291	21.65784354	16.06189734	14.76677472	15.60657631	15.77704637	15.46946219
Cplx2	Cplx2	12.61666568	20.01221248	19.81836722	19.67831001	19.86922206	20.00748788	13.17221022	20.01667832	12.30830093	20.03543642	15.14423988	13.2840183	13.81471361	13.8943651	NA	19.7154156	13.29884953	15.72582489	16.05322933	NA	NA	16.62502249	16.35437781	16.94140153	16.88554766	NA	14.96442487	16.17854103	NA	16.01968149	NA	NA	NA	NA	NA	16.81469254	NA	NA	NA	18.76317815	14.23096611	15.10534792	18.09334913	15.60714534	13.22743244	15.21224938	14.74602088	NA
Cpne1	Cpne1	NA	14.41929879	14.22386361	14.13036357	13.9225616	14.33241328	NA	14.54949456	NA	14.33940348	NA	NA	NA	NA	NA	14.2470061	NA	12.87187375	13.18752562	NA	NA	12.94915273	13.18101974	12.50259626	12.49689882	NA	13.16687711	13.36350528	NA	13.65375181	NA	NA	NA	NA	NA	13.13212284	NA	NA	NA	13.91522178	NA	NA	14.31949969	NA	NA	NA	NA	NA
Cpne1;Cpne3	Cpne1	NA	15.08456759	14.69404768	14.4604495	15.15734299	15.52088873	NA	15.042976	NA	15.1037099	NA	NA	NA	NA	NA	14.99211517	NA	13.63282484	13.9314116	NA	NA	13.94517861	14.04354	13.91819241	13.5906923	NA	13.9645665	14.02373703	NA	14.25248065	NA	NA	NA	NA	NA	14.26439128	NA	NA	NA	15.05994011	NA	NA	15.41890344	NA	NA	NA	NA	NA
Cpne3	Cpne3	13.46063513	15.68662674	15.27913013	15.36268201	14.87625344	15.24833224	12.91121398	15.57042293	13.14459972	15.69513227	12.4424964	13.22826809	13.2233283	13.4508436	12.87394476	15.31929566	12.67674113	13.7766252	14.27764314	NA	NA	14.15568652	14.05571472	13.81438918	13.48406612	11.3095673	14.15481033	14.37215433	NA	14.05994446	NA	11.72339644	10.37224476	NA	11.68503783	13.99512729	NA	NA	NA	15.1193446	NA	NA	15.64474247	NA	NA	NA	NA	NA
Cpne3;Cpne4;Cpne6	Cpne3	NA	16.86435544	17.20427501	16.76140839	16.74119045	17.26131447	NA	17.22774754	NA	16.92871498	NA	NA	NA	NA	NA	17.03812594	NA	NA	NA	NA	NA	NA	NA	NA	NA	NA	NA	NA	NA	NA	NA	NA	NA	NA	NA	NA	NA	NA	NA	NA	NA	NA	NA	NA	NA	NA	NA	NA
Cpne3;Cpne4;Cpne6;Cpne8	Cpne3	NA	NA	NA	NA	NA	NA	NA	NA	NA	NA	NA	NA	NA	NA	NA	NA	NA	NA	NA	NA	NA	NA	NA	NA	NA	NA	NA	NA	NA	NA	NA	NA	NA	NA	NA	NA	NA	NA	NA	17.6642042	NA	NA	17.54887458	NA	NA	NA	NA	NA
Cpne3;Cpne6	Cpne3	NA	NA	NA	NA	NA	NA	NA	NA	NA	NA	NA	NA	NA	NA	NA	NA	NA	14.86151829	15.08523592	NA	NA	15.35976672	15.33747905	14.59287745	14.81581356	NA	14.60665389	15.37458105	NA	15.04951676	NA	NA	NA	NA	NA	15.25409855	NA	NA	NA	NA	NA	12.56882542	NA	12.66434506	NA	12.55838244	12.68329731	11.49119171
Cpne4	Cpne4	NA	13.01756758	13.23945945	12.67097831	13.42751936	13.25467795	NA	13.34388267	NA	12.97042723	NA	NA	NA	NA	NA	13.29156316	NA	NA	NA	NA	NA	NA	NA	NA	NA	NA	NA	NA	NA	NA	NA	NA	NA	NA	NA	NA	NA	NA	NA	13.68328919	NA	NA	14.19287765	NA	NA	NA	NA	NA
Cpne6	Cpne6	NA	14.9854095	15.17258133	15.2489562	15.0211207	14.87449826	NA	15.04904816	NA	15.02440205	NA	NA	NA	NA	NA	15.24105217	NA	13.70261083	13.54368521	NA	NA	13.65117405	13.71627881	13.78008067	13.60416274	NA	13.74141397	13.71339319	NA	13.76437486	NA	NA	NA	NA	NA	13.50031034	NA	NA	NA	14.84835444	NA	NA	14.52190461	NA	NA	NA	NA	NA
Cpne8	Cpne8	NA	13.42965482	13.20111859	13.52926992	NA	NA	NA	13.07443662	NA	13.52377015	NA	NA	NA	NA	NA	13.47972367	NA	NA	NA	NA	NA	NA	NA	NA	NA	NA	NA	NA	NA	NA	NA	NA	NA	NA	NA	NA	NA	NA	NA	NA	NA	NA	14.98019239	NA	NA	NA	NA	NA
Cps1	Cps1	14.05302221	11.5236979	12.08356378	11.79453149	NA	NA	12.9558544	12.50111375	13.57242423	NA	13.12863582	12.69524887	13.50991865	13.28944005	12.76408441	NA	13.1858871	NA	NA	NA	NA	NA	NA	NA	NA	NA	NA	NA	NA	NA	NA	NA	NA	NA	NA	NA	NA	NA	NA	14.62980056	NA	NA	NA	NA	NA	NA	NA	NA
Cpsf1	Cpsf1	NA	13.25287799	13.22045552	13.21640878	13.3922016	13.56736525	NA	13.17917931	NA	13.25238187	NA	NA	NA	NA	NA	13.65279345	NA	NA	NA	NA	NA	NA	NA	NA	NA	NA	NA	NA	NA	NA	NA	NA	NA	NA	NA	NA	NA	NA	NA	NA	NA	NA	NA	NA	NA	NA	NA	NA
Cpsf2	Cpsf2	NA	13.77522355	13.80297591	13.96551688	13.90565144	13.87102247	NA	13.81844765	NA	13.91331398	NA	NA	NA	NA	NA	13.97776481	NA	NA	NA	NA	NA	NA	NA	NA	NA	NA	NA	NA	NA	NA	NA	NA	NA	NA	NA	NA	NA	NA	NA	NA	NA	NA	NA	NA	NA	NA	NA	NA
Cpsf3	Cpsf3	NA	13.17719951	13.02996894	13.37555658	12.39616785	12.66603672	NA	13.36128866	NA	12.98667818	NA	NA	NA	NA	NA	13.13649939	NA	NA	NA	NA	NA	NA	NA	NA	NA	NA	NA	NA	NA	NA	NA	NA	NA	NA	NA	NA	NA	NA	NA	NA	NA	NA	NA	NA	NA	NA	NA	NA
Cpsf4	Cpsf4	NA	16.60152195	16.27838054	16.23818676	15.93609182	16.63309351	NA	16.61683084	NA	16.57495466	NA	NA	NA	NA	NA	16.05577059	NA	NA	NA	NA	NA	NA	NA	NA	NA	NA	NA	NA	NA	NA	NA	NA	NA	NA	NA	NA	NA	NA	NA	NA	NA	NA	NA	NA	NA	NA	NA	NA
Cpsf6	Cpsf6	17.33650977	18.63104116	18.52298245	18.72236605	18.15545992	18.32639724	17.54869226	18.28911427	17.25514047	18.65520942	17.56915242	17.40162773	17.35444488	17.5256209	17.17678502	18.50156701	17.62874016	NA	NA	NA	NA	NA	NA	NA	NA	NA	NA	NA	NA	NA	NA	NA	NA	NA	NA	NA	NA	NA	NA	14.50280695	16.68606985	16.39888829	NA	16.26938791	16.2119789	17.06417144	16.27555419	15.95051046
Cpsf7	Cpsf7	13.41653819	16.63235902	16.57780678	16.59785138	16.53450065	16.50301764	13.35254028	16.64794163	13.91143494	16.74322179	13.04805259	13.42833522	13.50612205	13.58622416	13.55487944	16.47174394	13.47061307	NA	NA	NA	NA	NA	NA	NA	NA	NA	NA	NA	NA	NA	NA	NA	NA	NA	8.969274267	NA	NA	NA	NA	NA	14.69817197	14.26756037	NA	13.58515541	14.3009386	NA	NA	NA
Cpt1a	Cpt1a	13.25586083	16.00813373	16.13291345	16.209668	16.09823204	16.01049564	12.965996	15.96937701	13.67346206	16.10924667	13.238512	13.15413939	13.72369632	13.39493769	13.12813955	16.15481812	13.18908058	13.41893957	13.85168643	NA	NA	13.46447517	13.7425665	13.10614576	13.20174383	NA	13.99357001	13.81816472	NA	13.86730663	NA	NA	NA	NA	NA	13.43956726	NA	NA	NA	15.73080926	NA	NA	15.7916509	NA	NA	NA	NA	NA
Cpt1c	Cpt1c	11.82113248	16.301754	16.70452417	16.80929455	16.66663723	16.07198959	13.32359704	16.16732108	12.63271334	16.36467933	12.83581494	12.39941206	13.10549738	13.706821	13.18694305	16.73093416	13.57869649	13.42385797	13.26617016	NA	NA	13.6474979	13.01496757	13.20739872	13.25917206	NA	NA	13.3266261	NA	NA	NA	NA	NA	NA	NA	13.25518241	NA	NA	NA	15.2340397	12.22933857	NA	15.18982207	NA	NA	NA	NA	NA
Cpt2	Cpt2	NA	NA	NA	12.53963381	12.57492224	12.22898399	NA	12.26348048	NA	11.4364617	NA	NA	NA	NA	NA	NA	NA	NA	NA	NA	NA	NA	NA	NA	NA	NA	NA	NA	NA	NA	NA	NA	NA	NA	NA	NA	NA	NA	NA	13.02340784	NA	NA	NA	NA	NA	NA	NA	NA
Cr1l	Cr1l	15.7013726	14.85858268	15.2266188	15.14172584	15.37295002	14.78195435	15.62306962	14.84934739	15.61535838	14.81694742	15.80333732	15.54747868	15.23690631	15.48447167	15.55549843	14.95371358	15.42320689	12.63408511	13.02852528	NA	12.10464943	NA	13.13117819	13.25586731	12.51792511	NA	13.4188874	12.83185223	11.02234539	13.38784127	NA	12.89069542	NA	12.43766582	NA	13.08488738	12.26378867	NA	NA	15.77445286	13.54627954	13.22225153	15.359917	12.95725624	NA	12.92900314	13.43456308	12.40709778
Cracd	Cracd	12.602196	15.67812025	15.81351189	15.77929345	15.81958475	15.67681165	13.21767207	15.66011453	12.70790599	15.68560794	13.7984501	12.632126	12.37498191	12.99314422	13.40040218	15.77514719	12.64113096	13.37480919	13.79922364	NA	NA	13.92716349	13.52576987	13.43883629	13.42601539	NA	14.05199181	13.85351218	NA	13.8398646	NA	NA	NA	NA	NA	13.65425156	NA	NA	NA	15.34257377	NA	NA	15.37180307	NA	NA	NA	NA	NA
Cracr2a	Cracr2a	NA	NA	NA	NA	NA	NA	NA	NA	NA	NA	NA	NA	NA	NA	NA	NA	NA	NA	NA	NA	NA	NA	NA	NA	NA	NA	NA	NA	NA	NA	NA	NA	NA	NA	NA	NA	NA	NA	NA	NA	14.29704522	12.51951095	NA	13.33773339	15.04132119	14.6485542	14.66462505	13.56510208
Cradd	Cradd	NA	13.16952744	12.70262778	13.24608969	13.19542711	12.95809482	NA	13.09210365	NA	13.54674372	NA	NA	NA	NA	NA	13.35617585	NA	NA	NA	NA	NA	NA	NA	NA	NA	NA	NA	NA	NA	NA	NA	NA	NA	NA	NA	NA	NA	NA	NA	13.00138684	NA	NA	NA	NA	NA	NA	NA	NA
Crat	Crat	NA	NA	NA	NA	NA	NA	NA	NA	NA	NA	NA	NA	NA	NA	NA	NA	NA	NA	NA	NA	NA	NA	NA	NA	NA	NA	NA	NA	NA	NA	NA	NA	NA	NA	NA	NA	NA	NA	NA	NA	NA	NA	NA	NA	NA	NA	NA	NA
Crbn	Crbn	NA	15.24078077	15.14479921	15.17269561	15.16734053	15.35960587	NA	15.29005456	NA	15.3003098	NA	NA	NA	NA	NA	15.09567223	NA	13.03998313	13.17323208	NA	NA	13.07388549	12.76134346	NA	NA	NA	NA	12.98827639	NA	13.41017307	NA	NA	NA	NA	NA	12.15537799	NA	NA	NA	14.1867818	NA	NA	14.66399341	NA	NA	NA	NA	NA
Crcp	Crcp	NA	16.42178467	15.99104232	16.31062276	15.28860309	14.81119826	NA	15.33527598	NA	16.25612708	NA	NA	NA	NA	NA	16.23965012	NA	NA	NA	NA	NA	NA	NA	NA	NA	NA	NA	NA	NA	NA	NA	NA	NA	NA	NA	NA	NA	NA	NA	NA	NA	NA	NA	NA	NA	NA	NA	NA
Creb1	Creb1	NA	13.46316895	13.30499596	12.81646513	13.48647399	13.11709709	NA	13.51248972	NA	13.51759965	NA	NA	NA	NA	NA	13.29558852	NA	NA	NA	NA	NA	NA	NA	NA	NA	NA	NA	NA	NA	NA	NA	NA	NA	NA	NA	NA	NA	NA	NA	NA	NA	NA	NA	NA	NA	NA	NA	NA
Creb3l1	Creb3l1	NA	NA	NA	NA	NA	NA	NA	NA	NA	NA	NA	NA	NA	NA	NA	NA	NA	NA	NA	NA	NA	NA	NA	NA	NA	NA	NA	NA	NA	NA	NA	NA	NA	NA	NA	NA	NA	NA	NA	NA	NA	NA	NA	NA	NA	NA	NA	NA
Creb3l1;Creb3l2	Creb3l1	NA	14.2769604	14.5877365	14.47432069	15.12716814	14.48715545	NA	14.88537703	NA	14.43961015	NA	NA	NA	NA	NA	NA	NA	NA	NA	NA	NA	NA	NA	NA	NA	NA	NA	NA	NA	NA	NA	NA	NA	NA	NA	NA	NA	NA	NA	NA	NA	NA	NA	NA	NA	NA	NA	NA
Crebbp	Crebbp	NA	14.12931487	13.95519772	13.73973916	13.87072248	14.11901777	NA	14.42617747	NA	14.25193604	NA	NA	NA	NA	NA	14.01265133	NA	NA	NA	NA	NA	NA	NA	NA	NA	NA	NA	NA	NA	NA	NA	NA	NA	NA	NA	NA	NA	NA	NA	NA	NA	NA	NA	NA	NA	NA	NA	NA
Crebbp;Ep300	Crebbp	NA	13.3964374	13.44181102	13.14362611	13.70153613	13.67244415	NA	13.79702493	NA	13.5312447	NA	NA	NA	NA	NA	13.17612806	NA	NA	NA	NA	NA	NA	NA	NA	NA	NA	NA	NA	NA	NA	NA	NA	NA	NA	NA	NA	NA	NA	NA	NA	NA	NA	NA	NA	NA	NA	NA	NA
Crebrf	Crebrf	17.19318844	NA	NA	NA	NA	NA	NA	NA	15.60497013	NA	NA	NA	16.77505723	NA	18.40545728	NA	NA	17.93119919	16.24631938	NA	NA	14.58227138	NA	NA	16.48037842	15.83819445	15.40709844	14.24513671	NA	15.79444887	NA	15.68829676	NA	NA	16.93297595	15.71019029	NA	NA	NA	NA	15.64179211	17.63864803	NA	16.94033654	15.87355706	17.62880862	17.15045139	16.0493402
Creld1	Creld1	NA	NA	NA	NA	NA	NA	NA	NA	NA	NA	NA	NA	NA	NA	NA	NA	NA	NA	NA	NA	NA	NA	NA	NA	NA	NA	NA	NA	NA	NA	NA	NA	NA	NA	NA	NA	NA	NA	NA	14.71706589	NA	NA	NA	NA	NA	NA	NA	NA
Crip1	Crip1	13.96972794	16.05505449	15.25696868	15.41288429	14.96555879	15.75394031	13.38502947	15.66354941	12.14580192	15.74023247	12.89931637	15.5189066	12.62476303	13.40297874	12.60123757	15.20188211	13.10265494	NA	NA	NA	NA	NA	10.02210669	13.89728761	12.59822606	NA	NA	NA	NA	NA	NA	NA	NA	NA	NA	10.250351	NA	NA	NA	12.79669693	NA	NA	NA	NA	NA	NA	NA	NA
Crip2	Crip2	16.62141578	21.58188174	21.17181293	21.33610763	21.13965732	21.6075239	17.44894378	21.67639731	17.16329751	21.69296413	17.21497052	17.35592972	17.23031526	17.03703475	17.81903997	21.31949309	17.22925053	20.92633913	20.64826817	NA	NA	20.82420153	20.71531087	21.34881029	20.88516044	14.86917933	20.26165375	20.55438795	NA	20.62904892	14.45656618	14.59007823	NA	NA	14.80494271	20.49855829	14.29520931	14.41251031	NA	21.08512825	NA	14.89444359	21.1621237	NA	15.46753869	14.74233049	15.00299077	15.2456235
Crk	Crk	NA	13.85189748	13.78759103	13.81348174	13.29534296	13.4783814	NA	13.66005091	NA	13.78683902	NA	NA	NA	NA	NA	13.50492715	NA	NA	12.05321318	NA	NA	NA	12.74042588	11.84544693	12.14621225	NA	NA	12.12553939	NA	NA	NA	NA	NA	NA	NA	11.5886069	NA	NA	NA	13.40149819	NA	NA	13.69635845	NA	NA	NA	NA	NA
Crkl	Crkl	NA	13.90003135	14.09686852	14.03618258	13.63020623	14.20098634	NA	14.43625104	NA	14.16234085	NA	NA	NA	NA	NA	14.49714578	NA	13.72124938	13.81759872	NA	NA	14.17608904	13.6745499	13.7769287	13.86484778	NA	13.70658068	13.78447036	NA	13.50173285	NA	NA	NA	NA	NA	13.70895118	NA	NA	NA	14.65718834	NA	NA	14.64587819	NA	NA	NA	NA	NA
Crlf3	Crlf3	NA	14.39479746	13.87439724	14.20350222	13.97067895	14.02508916	NA	14.06658933	NA	14.27923982	NA	NA	NA	NA	NA	13.99103264	NA	NA	NA	NA	NA	NA	NA	NA	NA	NA	NA	NA	NA	NA	NA	NA	NA	NA	NA	NA	NA	NA	NA	NA	NA	NA	NA	NA	NA	NA	NA	NA
Crmp1	Crmp1	11.9156822	17.12001606	17.01574557	17.16484614	16.75295274	16.67365402	12.83966969	16.90084053	13.32979276	17.1607487	13.05386785	13.26625483	13.26158486	13.93275394	13.28405024	17.09412792	14.05674551	16.6125231	17.02222697	11.65582585	NA	16.66167352	16.93331363	16.91160384	16.7711976	11.83524513	16.60767272	17.18913408	NA	16.92968272	NA	NA	NA	NA	NA	16.93239492	NA	NA	NA	17.4184283	14.60246017	14.72681855	17.23227845	14.52645875	14.08465301	14.32649323	14.40953492	14.59918267
Crmp1;Dpysl2	Crmp1	17.46137553	21.04748075	20.98358791	20.77389578	21.14765088	21.1539713	NA	21.20970204	17.79717388	21.0408422	17.59243514	NA	17.61121216	17.61374631	17.798168	21.01422348	17.76993467	20.89885524	21.16141486	NA	NA	21.26749767	21.05399613	19.03350366	20.66306465	NA	NA	20.82856885	NA	21.12280904	NA	NA	NA	NA	NA	20.92947514	NA	NA	NA	20.38933094	17.1940354	17.07754594	21.14847038	16.92575145	16.71806457	17.13178664	17.16827057	NA
Crmp1;Dpysl2;Dpysl3	Crmp1	17.64591793	21.23608293	21.13241528	21.16029318	20.86406823	21.26938071	17.38601117	21.25119321	17.64337485	21.29482236	18.36619106	17.66826086	17.53731937	17.88541892	17.57496207	21.23459725	17.97355336	20.64211643	20.8956593	NA	NA	21.02795956	20.92927636	21.01560388	20.74211058	NA	20.62884384	20.91636265	NA	20.85183807	NA	NA	NA	NA	NA	20.87835247	NA	NA	NA	21.37253465	17.80688729	17.43654041	21.43638156	17.69512675	17.68585596	17.44857518	17.09814518	17.02044589
Crmp1;Dpysl3	Crmp1	NA	NA	16.6043317	16.04676379	16.27387389	16.26732986	NA	16.40575974	NA	16.09735525	NA	NA	NA	NA	NA	16.5242448	NA	14.91903555	15.15554955	NA	NA	15.19068893	15.57989632	15.76906558	15.75625139	NA	14.6363414	15.43146822	NA	15.2133207	NA	NA	NA	NA	NA	NA	NA	NA	NA	17.33033921	12.70980756	13.3188817	17.0878668	13.22514115	NA	12.79840497	13.26184223	13.06948166
Crmp1;Dpysl4	Crmp1	13.55229685	16.96072599	17.28367621	16.73304181	16.7839574	17.10842236	13.79091862	17.01897166	13.02242157	16.94893752	12.97666973	13.14652572	13.19990388	12.86411261	13.04883082	17.02466355	13.34444849	15.48629454	15.30354175	NA	NA	15.63808798	15.48534191	15.37201821	15.53000086	NA	15.24123093	15.37885364	NA	15.38858577	NA	NA	NA	NA	NA	15.43143884	NA	NA	NA	17.09056733	12.83467843	13.27815613	NA	13.23301293	11.80825632	13.00160699	13.33529265	NA
Crocc	Crocc	13.61804131	15.88510876	15.52082455	15.59950292	15.42960281	15.80988995	13.61066731	15.82000732	13.52029946	15.87387192	NA	13.77037483	14.06132056	NA	13.76903199	15.66607438	NA	NA	NA	NA	NA	NA	NA	NA	NA	NA	NA	NA	NA	NA	NA	NA	NA	NA	NA	NA	NA	NA	NA	NA	NA	NA	NA	NA	NA	NA	NA	NA
Crocc2	Crocc2	NA	NA	NA	14.23496708	NA	NA	NA	14.30935556	NA	NA	NA	NA	NA	NA	NA	NA	NA	NA	NA	NA	NA	NA	NA	NA	NA	NA	NA	NA	NA	NA	NA	NA	NA	NA	NA	NA	NA	NA	NA	NA	NA	NA	NA	NA	NA	NA	NA	NA
Crot	Crot	NA	13.8751314	13.78499894	13.64254177	13.63783291	13.84159866	NA	13.81824255	NA	13.88972519	NA	NA	NA	NA	NA	13.81772216	NA	NA	NA	NA	NA	NA	12.70392964	12.76037688	NA	NA	NA	NA	NA	13.28793113	NA	NA	NA	NA	NA	12.59816614	NA	NA	NA	13.9654789	NA	NA	14.2318088	NA	NA	NA	NA	NA
Crppa	Crppa	NA	NA	NA	NA	NA	NA	NA	NA	NA	NA	NA	NA	NA	NA	NA	NA	NA	NA	NA	NA	NA	NA	NA	NA	NA	NA	NA	NA	NA	NA	NA	NA	NA	NA	NA	NA	NA	NA	NA	NA	NA	NA	NA	8.833418273	NA	NA	NA	NA
Crtc1	Crtc1	NA	16.80412611	16.6666032	16.59009587	16.67852205	16.71195756	NA	16.83109978	NA	16.62310327	NA	NA	NA	NA	NA	16.56814225	NA	14.62137308	14.5227889	NA	NA	14.22440108	14.40835568	14.49347643	14.65885542	NA	13.59029093	14.0899307	NA	14.35606797	NA	NA	NA	NA	NA	14.41226762	NA	NA	NA	16.02183161	NA	11.81034268	15.901446	NA	NA	NA	NA	11.8247082
Crtc2	Crtc2	NA	15.1148414	15.29852789	15.0722515	15.17198099	15.23455869	NA	15.40481072	NA	15.28648923	10.26952413	NA	NA	NA	NA	15.03076296	NA	13.43063127	13.64123087	NA	NA	13.22149377	13.47000457	13.34091881	12.9742321	NA	13.14851352	13.33554676	NA	13.63291639	NA	NA	NA	NA	NA	12.76291979	NA	NA	NA	14.46996331	NA	NA	14.76321436	NA	NA	NA	NA	NA
Crtc3	Crtc3	NA	14.21388261	14.12936852	14.10654721	14.38910276	14.09752396	NA	14.40405855	NA	14.3584852	NA	NA	NA	NA	NA	14.3228019	NA	NA	NA	NA	NA	NA	NA	NA	NA	NA	NA	NA	NA	NA	NA	NA	NA	NA	NA	NA	NA	NA	NA	12.37422139	NA	NA	13.04106053	NA	NA	NA	NA	NA
Cry1	Cry1	NA	NA	NA	NA	NA	NA	NA	NA	NA	NA	NA	NA	NA	NA	NA	NA	NA	NA	NA	NA	NA	NA	NA	NA	NA	NA	NA	NA	NA	NA	NA	NA	NA	NA	NA	NA	NA	NA	NA	NA	NA	18.10486489	NA	17.21427168	NA	NA	16.72320763	NA
Cryab	Cryab	NA	13.16179463	12.21754215	12.45686397	11.6497502	12.63836544	NA	13.15211135	12.16908256	12.66570715	NA	NA	12.2092066	NA	NA	11.99511944	NA	NA	NA	NA	NA	NA	NA	12.96334098	13.32537404	NA	NA	NA	NA	NA	NA	NA	NA	NA	NA	NA	NA	NA	NA	NA	NA	NA	NA	NA	NA	NA	NA	NA
Crybg3	Crybg3	12.0999378	13.5815841	NA	13.7669389	14.10478936	NA	NA	NA	NA	13.89083377	12.09691674	12.4158386	12.76067794	12.34564206	12.37156276	13.97268779	NA	NA	NA	NA	NA	NA	NA	NA	NA	NA	NA	NA	NA	NA	NA	NA	NA	NA	NA	11.50192175	NA	NA	NA	NA	NA	NA	NA	NA	NA	NA	NA	NA
Crym	Crym	NA	NA	NA	NA	13.32254787	NA	NA	NA	NA	NA	NA	NA	NA	NA	NA	NA	NA	NA	NA	NA	NA	NA	NA	NA	NA	NA	NA	NA	NA	NA	NA	NA	NA	NA	NA	NA	NA	NA	NA	NA	NA	NA	NA	NA	NA	NA	NA	NA
Cryzl1	Cryzl1	NA	NA	13.33174272	12.63625076	12.84493129	NA	NA	12.9868642	NA	NA	NA	NA	NA	NA	NA	NA	NA	NA	NA	NA	NA	NA	NA	NA	NA	NA	NA	NA	NA	NA	NA	NA	NA	NA	NA	NA	NA	NA	NA	NA	NA	NA	NA	NA	NA	NA	NA	NA
Cs	Cs	13.45723921	17.10530264	17.30516675	17.39045741	17.25098675	17.18584347	13.6641432	17.18026149	13.24583704	17.16608056	13.37760045	13.5788497	13.19635924	13.08251413	13.09432223	17.23827506	13.2094066	17.15837546	17.14187865	NA	NA	17.38582503	17.28282432	17.22973029	17.27975326	11.04389537	17.02382767	16.93804361	NA	17.36266425	NA	10.75051439	NA	NA	NA	17.14104337	NA	NA	NA	18.16384911	18.46302148	18.73519515	17.75229779	18.71519129	18.5351956	18.70051822	18.65177046	18.5561232
Csad	Csad	12.36591108	NA	NA	NA	NA	NA	12.39204402	NA	12.67751442	NA	12.44420841	12.64902485	12.90371056	11.87274145	12.43881537	NA	12.54542063	NA	NA	NA	NA	NA	NA	NA	NA	NA	NA	NA	NA	NA	NA	NA	NA	NA	NA	NA	NA	NA	NA	NA	NA	NA	14.93290677	NA	NA	NA	NA	NA
Csdc2	Csdc2	NA	14.70020088	15.32108577	15.11365348	15.4879448	15.23817406	NA	15.56909376	NA	15.15356194	NA	NA	NA	NA	NA	15.29148597	NA	13.94857712	14.5464122	NA	NA	14.51243185	14.09860786	13.35843143	12.79369271	NA	14.34493388	14.36127215	NA	14.41133885	NA	NA	NA	NA	NA	13.79908933	NA	NA	NA	14.02151103	NA	NA	14.86052446	NA	NA	NA	NA	NA
Csde1	Csde1	13.79810612	18.69491349	18.83405768	18.98629011	18.49850528	18.49969655	14.05706081	18.49639971	13.67124973	18.64328254	13.60239591	14.24549011	13.91618675	14.71707207	14.01731636	18.8146151	15.07034963	15.03448426	15.10641595	NA	NA	15.07436123	15.17689646	15.59481041	15.48157828	NA	15.09882377	14.99640803	NA	15.10216495	NA	NA	NA	NA	NA	15.31556628	NA	NA	NA	16.36342549	11.30656837	11.95882634	16.24334334	12.23666861	12.59362579	11.42368625	11.74687618	12.29446645
Cse1l	Cse1l	13.01083842	11.83185745	12.65593763	12.25910179	NA	NA	11.91685303	NA	12.16755125	11.7970292	NA	12.21024209	NA	11.56694001	12.67079257	12.019344	10.81059	NA	NA	NA	NA	NA	NA	NA	NA	NA	NA	NA	NA	NA	18.25839581	NA	NA	NA	NA	NA	NA	NA	NA	13.02613222	NA	16.92610855	13.59909023	16.79417629	NA	NA	NA	NA
Csf2rb2	Csf2rb2	NA	NA	NA	NA	NA	NA	NA	NA	NA	NA	NA	NA	NA	NA	NA	NA	NA	NA	NA	NA	NA	NA	NA	NA	NA	NA	NA	NA	NA	NA	NA	NA	NA	NA	NA	NA	NA	NA	NA	15.94362286	NA	NA	NA	NA	NA	NA	NA	NA
Csf3r	Csf3r	14.84567136	NA	NA	NA	NA	NA	16.41246896	NA	16.12053355	NA	16.25172094	16.14564164	17.2189794	16.33041099	15.60971838	NA	15.82594757	15.06784607	14.79523811	13.8464894	14.96678481	13.97036657	14.78346382	14.64160586	14.70649062	14.50776368	15.45731354	15.15729166	NA	14.66599648	NA	14.39138458	15.09081953	15.0447527	15.21900588	14.64690179	NA	14.99487932	14.91456265	16.27794117	17.0285644	15.21643516	15.94673954	15.36882018	14.74433457	16.25783714	16.1505565	15.12423038
Csk	Csk	12.65276243	15.0412047	15.17555544	15.18083077	15.09216615	14.97171393	12.55420862	15.10195325	12.41115211	15.10725611	NA	12.39069975	12.34218509	11.69283686	12.8892156	15.17447365	12.40686728	14.19263319	14.21490004	NA	NA	14.43548296	14.21498352	14.07226562	14.06126732	NA	14.2645929	14.22246312	NA	14.35305573	NA	NA	NA	NA	NA	14.3753877	NA	NA	NA	15.53787001	NA	NA	15.5309884	NA	NA	NA	NA	NA
Csnk1a1	Csnk1a1	NA	14.56780225	14.44101354	14.49469856	14.26135177	14.5618689	NA	14.51951643	NA	14.52568551	NA	NA	NA	NA	NA	14.39642816	NA	11.79316027	12.12359443	NA	NA	NA	11.70888558	11.99031674	11.64392381	NA	NA	12.42688322	NA	NA	NA	NA	NA	NA	NA	12.09683373	NA	NA	NA	14.51843418	NA	NA	14.54761177	NA	NA	NA	NA	NA
Csnk1d	Csnk1d	NA	16.55958173	16.41880299	16.59030196	16.90071353	17.01100881	NA	17.00093528	NA	16.77036709	NA	NA	NA	NA	NA	16.85294396	NA	NA	NA	NA	NA	NA	NA	NA	NA	NA	NA	NA	NA	NA	NA	NA	NA	NA	NA	NA	NA	NA	NA	15.23014053	NA	NA	15.21592192	NA	NA	NA	NA	NA
Csnk1d;Csnk1e	Csnk1d	NA	16.73426903	16.17178888	16.10635472	15.99273998	16.42317286	NA	16.41475592	NA	16.72166719	NA	NA	NA	NA	NA	16.21840904	NA	NA	NA	NA	NA	NA	NA	NA	NA	NA	NA	NA	NA	NA	NA	NA	NA	NA	NA	NA	NA	NA	NA	17.54127395	NA	NA	18.23915289	NA	NA	NA	NA	NA
[truncated: 5,692 more rows]
[truncated: 34 more columns]
