# Supplementary material for: Proximity Labelling Reveals the Compartmental Proteome of Murine Sensory Neurons
Source: Eur J Pain. 2026 Apr 26;30:e70277. doi: 10.1002/ejp.70277 (PMC13111903; doi:10.1002/ejp.70277)
Supplement: Supplementary file 13 — Table S6: WGCNA functions. [file EJP-30-0-s012.xlsx]

## Sheet: README
Sheet	Description	Notes
BP	GO Biological Pathway enrichment by module	Empty sheets represent no significant enrichments
CC	GO Cellular Compartment enrichment by module	Empty sheets represent no significant enrichments

## Sheet:  BP_black
	ID	Description	GeneRatio	BgRatio	pvalue	p.adjust	qvalue	geneID	Count

## Sheet:  BP_blue
	ID	Description	GeneRatio	BgRatio	pvalue	p.adjust	qvalue	geneID	Count
GO:0055085	GO:0055085	transmembrane transport	82/430	274/3011	1.47013e-12	3.89289e-09	3.42617e-09	Actb/Aifm1/Ank2/Ano4/Atp1a1/Atp1a2/Atp1a3/Atp1b1/Atp2b2/Atp5f1c/Atp5me/Atp5mg/Atp5pb/Atp6v0d1/Atp6v1d/Atp6v1e1/C2cd5/Cacna1b/Cacnb3/Dlg4/Fabp5/Ghitm/Gnb5/Grip1/Hspd1/Kcnc1/Kcnc3/Kcnd3/Kcnj10/Kif5b/Maip1/Mfn2/Myo5a/Ndufa4/Ndufs7/Nipsnap2/Nos1/Pawr/Phb2/Plp1/Pnpt1/Rap1a/Rasgrf1/Rasgrf2/Rgs7/Rph3a/Scn1a/Scn4b/Scn8a/Sfxn3/Slc12a2/Slc12a6/Slc17a6/Slc25a11/Slc25a12/Slc25a22/Slc25a3/Slc29a1/Slc2a3/Slc30…	82
GO:0006836	GO:0006836	neurotransmitter transport	35/430	86/3011	9.73573e-10	1.28901e-06	1.13447e-06	Atp1a2/Cacna1b/Cask/Erc1/Fbxl20/Flot1/Gpm6b/Gpr158/Kcnc3/Kcnj10/Nos1/Pak1/Pclo/Rab3a/Rap1a/Rimbp2/Rims1/Rims2/Rph3a/Septin5/Slc17a6/Slc29a1/Slc30a1/Slc6a17/Slc6a8/Stx1b/Stx2/Sv2c/Syn1/Syn2/Syngr3/Syp/Syt1/Syt2/Syt7	35
GO:0006811	GO:0006811	monoatomic ion transport	66/430	234/3011	5.36719e-09	4.13429e-06	3.63862e-06	Ank2/Ano4/Atp1a1/Atp1a2/Atp1a3/Atp1b1/Atp2b2/Atp5f1c/Atp5me/Atp5mg/Atp5pb/Atp6v0d1/Atp6v1d/Atp6v1e1/Cacna1b/Cacnb3/Cask/Cltc/Cntn1/Epb41/Ghitm/Gnao1/Gnas/Gnb5/Gria2/Grip1/Kcnc1/Kcnc3/Kcnd3/Kcnj10/Kif5b/Maip1/Myo5a/Ndufa4/Ndufs7/Nipal3/Nipsnap2/Nos1/Panx2/Pawr/Pdgfrb/Phb2/Plp1/Rab11b/Rgs7/Scn1a/Scn4b/Scn8a/Sfxn3/Slc12a2/Slc12a6/Slc17a6/Slc30a1/Slc6a17/Slc6a8/Slc8a1/Snta1/Stac2/Ubr3/Vdac1/Vdac2/Vda…	66
GO:0099537	GO:0099537	trans-synaptic signaling	67/430	242/3011	9.39162e-09	4.13429e-06	3.63862e-06	Abat/Akap12/Anks1b/Arhgap44/Atp2b2/Begain/Cacna1b/Cacnb3/Calb2/Cask/Ckap5/Cntnap2/Dlg4/Dlgap2/Dlgap4/Dnm1/Erc1/Fabp5/Fbxl20/Flot1/Gabbr2/Gpr158/Gria2/Grip1/Kcnc3/Kcnj10/Kif5b/Myo5a/Ncdn/Nos1/Pak1/Pclo/Pfn1/Plcl1/Plcl2/Rab3a/Rap1a/Rasgrf1/Rasgrf2/Rimbp2/Rims1/Rims2/Rph3a/Septin5/Sh3gl1/Sipa1l1/Slc12a2/Slc12a6/Slc17a6/Slc29a1/Slc30a1/Slitrk3/Stx1b/Stx2/Sv2c/Syn1/Syn2/Syp/Syt1/Syt2/Syt7/Tsc2/Vdac1/V…	67
GO:0099003	GO:0099003	vesicle-mediated transport in synapse	46/430	141/3011	1.11123e-08	4.13429e-06	3.63862e-06	Actb/Ap2a1/Ap2a2/Ap2b1/Ap2m1/Ap2s1/Atp6v0d1/Atp6v1d/Atp6v1e1/Bsn/Cacna1b/Cask/Cltc/Ctbp1/Dgkq/Dnm1/Erc1/Fbxl20/Grip1/Magi2/Mapk10/Pclo/Pip5k1c/Pls3/Rab27b/Rab3a/Rala/Rap1a/Rimbp2/Rims1/Rims2/Rph3a/Scamp5/Septin5/Sh3gl1/Slc17a6/Stx1b/Stx2/Sv2c/Syn1/Syn2/Syp/Syt1/Syt2/Syt7/Vps35	46
GO:0007268	GO:0007268	chemical synaptic transmission	66/430	238/3011	1.14946e-08	4.13429e-06	3.63862e-06	Abat/Akap12/Anks1b/Arhgap44/Atp2b2/Begain/Cacna1b/Cacnb3/Calb2/Cask/Ckap5/Cntnap2/Dlg4/Dlgap2/Dlgap4/Dnm1/Erc1/Fbxl20/Flot1/Gabbr2/Gpr158/Gria2/Grip1/Kcnc3/Kcnj10/Kif5b/Myo5a/Ncdn/Nos1/Pak1/Pclo/Pfn1/Plcl1/Plcl2/Rab3a/Rap1a/Rasgrf1/Rasgrf2/Rimbp2/Rims1/Rims2/Rph3a/Septin5/Sh3gl1/Sipa1l1/Slc12a2/Slc12a6/Slc17a6/Slc29a1/Slc30a1/Slitrk3/Stx1b/Stx2/Sv2c/Syn1/Syn2/Syp/Syt1/Syt2/Syt7/Tsc2/Vdac1/Vdac3/V…	66
GO:0098916	GO:0098916	anterograde trans-synaptic signaling	66/430	238/3011	1.14946e-08	4.13429e-06	3.63862e-06	Abat/Akap12/Anks1b/Arhgap44/Atp2b2/Begain/Cacna1b/Cacnb3/Calb2/Cask/Ckap5/Cntnap2/Dlg4/Dlgap2/Dlgap4/Dnm1/Erc1/Fbxl20/Flot1/Gabbr2/Gpr158/Gria2/Grip1/Kcnc3/Kcnj10/Kif5b/Myo5a/Ncdn/Nos1/Pak1/Pclo/Pfn1/Plcl1/Plcl2/Rab3a/Rap1a/Rasgrf1/Rasgrf2/Rimbp2/Rims1/Rims2/Rph3a/Septin5/Sh3gl1/Sipa1l1/Slc12a2/Slc12a6/Slc17a6/Slc29a1/Slc30a1/Slitrk3/Stx1b/Stx2/Sv2c/Syn1/Syn2/Syp/Syt1/Syt2/Syt7/Tsc2/Vdac1/Vdac3/V…	66
GO:0001505	GO:0001505	regulation of neurotransmitter levels	33/430	85/3011	1.24903e-08	4.13429e-06	3.63862e-06	Atp1a2/Cacna1b/Cask/Erc1/Fbxl20/Flot1/Gpm6b/Gpr158/Kcnc3/Kcnj10/Nos1/Pak1/Pclo/Rab3a/Rap1a/Rimbp2/Rims1/Rims2/Rph3a/Septin5/Slc17a6/Slc29a1/Slc30a1/Stx1b/Stx2/Sv2c/Syn1/Syn2/Syngr3/Syp/Syt1/Syt2/Syt7	33
GO:0045333	GO:0045333	cellular respiration	32/430	83/3011	2.56451e-08	6.79083e-06	5.97666e-06	Aco2/Atp5f1c/Atp5me/Atp5pb/Cox4i1/Cox5a/Cyc1/Dld/Idh3a/Idh3g/Mdh2/Mfn2/Ndufa13/Ndufa2/Ndufb11/Ndufb5/Ndufs3/Ndufs7/Ndufs8/Ndufv1/Ndufv3/Nipsnap2/Ogdh/Pdha1/Pdhb/Pnpt1/Sdhb/Slc25a12/Slc25a22/Sod2/Suclg1/Uqcrc1	32
GO:0031340	GO:0031340	positive regulation of vesicle fusion	10/430	3011-12-01	1.62064e-07	2.6099e-05	2.297e-05	C2cd5/Cacna1b/Erc1/Kif5b/Rimbp2/Rims1/Rims2/Syt1/Syt2/Syt7	10
GO:0042391	GO:0042391	regulation of membrane potential	37/430	119/3011	1.29845e-06	0.000149491	0.000131569	Abat/Ank2/Atp1a1/Atp1a3/Atp1b1/Begain/Cacnb3/Ckap5/Cntnap2/Dld/Dlg4/Got1/Jup/Kcnd3/Kcnj10/Kif5b/Mfn2/Nos1/Ntrk3/Pawr/Pclo/Prdx3/Rgs7/Rimbp2/Rims1/Rims2/Scn1a/Scn4b/Scn8a/Sh3gl1/Slc29a1/Slc8a1/Snta1/Sod2/Stx1b/Wdr1/Ywhah	37
GO:0051050	GO:0051050	positive regulation of transport	74/430	311/3011	1.42359e-06	0.00015707	0.000138238	Abat/Acat2/Acsl3/Actr3/Ank2/Ap2a1/Ap2b1/Ap2m1/Atp1b1/Atp2b2/Atp8a1/C2cd5/Cacna1b/Cacnb3/Calr/Cask/Ckap5/Clasp2/Cntn1/Dnm1/Ehd1/Erc1/Flot1/Glud1/Gnas/Gpr158/Gps2/Jup/Kcnc1/Kif5b/Magi2/Mfn2/Msn/Myh10/Myo5a/Ncoa6/Ndufa4/Nipsnap2/Nos1/Oxct1/Pak1/Pclo/Pdcd6ip/Pdgfrb/Plp1/Prkar1a/Rab15/Rab21/Rab27b/Rab3a/Rab3d/Rap1a/Rgs7/Rimbp2/Rims1/Rims2/Scamp5/Scn4b/Septin5/Sfn/Sh3gl1/Slc12a2/Slc7a5/Stac2/Stk11/Stx1…	74
GO:0099177	GO:0099177	regulation of trans-synaptic signaling	51/430	191/3011	2.31741e-06	0.000236019	0.000207723	Akap12/Arhgap44/Atp2b2/Begain/Cacna1b/Cacnb3/Calb2/Cask/Ckap5/Cntnap2/Dlg4/Dlgap2/Dlgap4/Dnm1/Erc1/Fabp5/Fbxl20/Flot1/Gpr158/Gria2/Grip1/Kcnc3/Kcnj10/Kif5b/Myo5a/Ncdn/Nos1/Pak1/Pclo/Pfn1/Plcl1/Plcl2/Rab3a/Rap1a/Rasgrf1/Rasgrf2/Rims1/Rims2/Sh3gl1/Sipa1l1/Slc12a2/Slc30a1/Stx1b/Sv2c/Syn1/Syp/Syt1/Syt7/Vps35/Ywhag/Ywhah	51
GO:0006164	GO:0006164	purine nucleotide biosynthetic process	28/430	81/3011	2.67778e-06	0.000251735	0.000221554	Acat1/Adcy9/Aldoa/Atp5f1c/Atp5me/Atp5mg/Atp5pb/Coasy/Dip2a/Dld/Eno1/Mthfd1/Ndufa13/Ndufa2/Ndufb11/Ndufb5/Ndufs3/Ndufs7/Ndufs8/Ndufv1/Ndufv3/Nos1/Pdha1/Pdhb/Pdhx/Sdhb/Slc25a12/Vdac1	28
GO:0009152	GO:0009152	purine ribonucleotide biosynthetic process	27/430	77/3011	2.96494e-06	0.000251735	0.000221554	Acat1/Adcy9/Aldoa/Atp5f1c/Atp5me/Atp5mg/Atp5pb/Coasy/Dip2a/Dld/Eno1/Mthfd1/Ndufa13/Ndufa2/Ndufb11/Ndufb5/Ndufs3/Ndufs7/Ndufs8/Ndufv1/Ndufv3/Pdha1/Pdhb/Pdhx/Sdhb/Slc25a12/Vdac1	27
GO:0006163	GO:0006163	purine nucleotide metabolic process	42/430	147/3011	2.99098e-06	0.000251735	0.000221554	Acadsb/Acat1/Acsl3/Adcy9/Aldoa/Atp1a2/Atp1b1/Atp2b2/Atp5f1c/Atp5me/Atp5mg/Atp5pb/Coasy/Dip2a/Dld/Eno1/Gpd2/Idh3a/Idh3g/Ldhb/Mdh2/Me1/Mthfd1/Ndufa13/Ndufa2/Ndufb11/Ndufb5/Ndufs3/Ndufs7/Ndufs8/Ndufv1/Ndufv3/Nos1/Ogdh/Pdha1/Pdhb/Pdhx/Prdx5/Sdhb/Slc25a12/Suclg1/Vdac1	42
GO:0006753	GO:0006753	nucleoside phosphate metabolic process	45/430	162/3011	3.02999e-06	0.000251735	0.000221554	Acadsb/Acat1/Acsl3/Adcy9/Aldoa/Atp1a2/Atp1b1/Atp2b2/Atp5f1c/Atp5me/Atp5mg/Atp5pb/Cad/Cnp/Coasy/Dip2a/Dld/Dtymk/Eno1/Gpd2/Idh3a/Idh3g/Ldhb/Mdh2/Me1/Mthfd1/Ndufa13/Ndufa2/Ndufb11/Ndufb5/Ndufs3/Ndufs7/Ndufs8/Ndufv1/Ndufv3/Nos1/Ogdh/Pdha1/Pdhb/Pdhx/Prdx5/Sdhb/Slc25a12/Suclg1/Vdac1	45
GO:0009117	GO:0009117	nucleotide metabolic process	45/430	162/3011	3.02999e-06	0.000251735	0.000221554	Acadsb/Acat1/Acsl3/Adcy9/Aldoa/Atp1a2/Atp1b1/Atp2b2/Atp5f1c/Atp5me/Atp5mg/Atp5pb/Cad/Cnp/Coasy/Dip2a/Dld/Dtymk/Eno1/Gpd2/Idh3a/Idh3g/Ldhb/Mdh2/Me1/Mthfd1/Ndufa13/Ndufa2/Ndufb11/Ndufb5/Ndufs3/Ndufs7/Ndufs8/Ndufv1/Ndufv3/Nos1/Ogdh/Pdha1/Pdhb/Pdhx/Prdx5/Sdhb/Slc25a12/Suclg1/Vdac1	45
GO:0051046	GO:0051046	regulation of secretion	53/430	203/3011	3.04212e-06	0.000251735	0.000221554	Abat/Acsl3/Cacna1b/Cask/Cdk16/Clasp2/Fbxl20/Glud1/Gnao1/Gnas/Gpr158/Hadh/Kcnc3/Kif5b/Mfn2/Myh10/Myo5a/Ncoa6/Neo1/Nos1/Oxct1/Pclo/Pdcd6ip/Pde4c/Prkar1a/Rab15/Rab21/Rab27b/Rab3a/Rab3c/Rab3d/Rala/Rap1a/Rap1gds1/Rims1/Rims2/Rph3a/Scamp5/Septin4/Septin5/Slc12a2/Slc25a22/Slc30a1/Srcin1/Stx1b/Sv2c/Syn1/Syp/Syt1/Syt2/Syt7/Vps35/Wnk3	53
GO:0046903	GO:0046903	secretion	68/430	288/3011	5.53533e-06	0.00038319	0.000337248	Abat/Acsl3/Arhgap17/Atp2b2/Cacna1b/Cask/Cdk16/Clasp2/Erc1/Fbxl20/Glud1/Gnao1/Gnas/Gpr158/Hadh/Hck/Kcnc3/Kif5b/Mfn2/Myh10/Myo5a/Ncoa6/Neo1/Nos1/Oxct1/Pak1/Pclo/Pdcd6ip/Pde4c/Pip5k1c/Prkar1a/Rab10/Rab11b/Rab14/Rab15/Rab21/Rab27b/Rab3a/Rab3c/Rab3d/Rala/Rap1a/Rap1gds1/Rimbp2/Rims1/Rims2/Rph3a/Scamp5/Septin4/Septin5/Slc12a2/Slc25a22/Slc30a1/Srcin1/Stx17/Stx1b/Stx2/Sv2c/Syn1/Syn2/Syngr3/Syp/Syt1/Syt2/S…	68
GO:0044281	GO:0044281	small molecule metabolic process	88/430	402/3011	5.64365e-06	0.00038319	0.000337248	Abat/Acadl/Acadsb/Acadvl/Acat1/Acat2/Aco2/Acsbg1/Acsl3/Adcy9/Akr1a1/Aldh4a1/Aldoa/Apc/Atp1a2/Atp1b1/Atp2b2/Atp5f1c/Atp5me/Atp5mg/Atp5pb/Cad/Chka/Cnp/Coasy/Coq6/Cygb/Decr1/Dgkq/Dip2a/Dld/Dtymk/Dusp12/Eci2/Eno1/Fabp5/Gapdh/Glud1/Got1/Got2/Gpd2/Gpx4/Gstz1/Hadh/Hagh/Hibch/Idh3a/Idh3g/Inpp4a/Ldhb/Lpgat1/Mdh2/Me1/Mgst3/Mthfd1/Myo5a/Ndufa13/Ndufa2/Ndufb11/Ndufb5/Ndufs3/Ndufs7/Ndufs8/Ndufv1/Ndufv3/Nos1/O…	88
GO:0006119	GO:0006119	oxidative phosphorylation	19/430	46/3011	5.90475e-06	0.000390895	0.000344029	Atp5f1c/Atp5me/Atp5pb/Cox4i1/Cox5a/Cyc1/Dld/Ndufa13/Ndufa2/Ndufb11/Ndufb5/Ndufs3/Ndufs7/Ndufs8/Ndufv1/Ndufv3/Nipsnap2/Sdhb/Uqcrc1	19
GO:0007269	GO:0007269	neurotransmitter secretion	25/430	71/3011	6.40556e-06	0.000403856	0.000355437	Cacna1b/Cask/Erc1/Fbxl20/Gpr158/Kcnc3/Pak1/Pclo/Rab3a/Rap1a/Rimbp2/Rims1/Rims2/Rph3a/Septin5/Slc30a1/Stx1b/Stx2/Sv2c/Syn1/Syn2/Syp/Syt1/Syt2/Syt7	25
GO:0099643	GO:0099643	signal release from synapse	25/430	71/3011	6.40556e-06	0.000403856	0.000355437	Cacna1b/Cask/Erc1/Fbxl20/Gpr158/Kcnc3/Pak1/Pclo/Rab3a/Rap1a/Rimbp2/Rims1/Rims2/Rph3a/Septin5/Slc30a1/Stx1b/Stx2/Sv2c/Syn1/Syn2/Syp/Syt1/Syt2/Syt7	25
GO:1901632	GO:1901632	regulation of synaptic vesicle membrane organization	9/430	13/3011	9.58922e-06	0.000497887	0.000438195	Cacna1b/Erc1/Rab3a/Rimbp2/Rims1/Rims2/Syt1/Syt2/Syt7	9
GO:0007626	GO:0007626	locomotory behavior	25/430	74/3011	1.48128e-05	0.000676279	0.000595199	Abat/Abl2/Adam22/Agtpbp1/Atp1a2/Atp1a3/Atp2b2/Cacna1b/Chl1/Ckap5/Cnp/Cntn1/Cntnap2/Dab1/Dlg4/Gnao1/Kcnj10/Mapk10/Myo5a/Scn1a/Scn8a/Sod2/Tbce/Vps35/Wdr47	25
GO:1901137	GO:1901137	carbohydrate derivative biosynthetic process	37/430	132/3011	1.94251e-05	0.00084324	0.000742143	Acat1/Adcy9/Akr1a1/Aldoa/Ap2a1/Atp5f1c/Atp5me/Atp5mg/Atp5pb/Cad/Cltc/Coasy/Dip2a/Dld/Dtymk/Eno1/Gapdh/Mdh2/Mthfd1/Ndufa13/Ndufa2/Ndufb11/Ndufb5/Ndufs3/Ndufs7/Ndufs8/Ndufv1/Ndufv3/Pawr/Pdgfrb/Pdha1/Pdhb/Pdhx/Pgk1/Sdhb/Slc25a12/Vdac1	37
GO:0046390	GO:0046390	ribose phosphate biosynthetic process	28/430	89/3011	2.0948e-05	0.000894684	0.000787418	Acat1/Adcy9/Aldoa/Atp5f1c/Atp5me/Atp5mg/Atp5pb/Cad/Coasy/Dip2a/Dld/Eno1/Mthfd1/Ndufa13/Ndufa2/Ndufb11/Ndufb5/Ndufs3/Ndufs7/Ndufs8/Ndufv1/Ndufv3/Pdha1/Pdhb/Pdhx/Sdhb/Slc25a12/Vdac1	28
GO:0031644	GO:0031644	regulation of nervous system process	16/430	38/3011	2.4563e-05	0.000985496	0.000867343	Abat/Begain/Cacnb3/Cntnap2/Dlg4/Dlgap2/Dlgap4/Fabp5/Pawr/Pclo/Rims1/Rims2/Sh3gl1/Slc25a12/Stx1b/Tppp	16
GO:0034762	GO:0034762	regulation of transmembrane transport	43/430	164/3011	2.52327e-05	0.000991718	0.000872819	Actb/Ank2/Atp1a2/Atp1b1/C2cd5/Cacna1b/Cacnb3/Dlg4/Fabp5/Gnb5/Grip1/Kcnc1/Kcnc3/Kcnd3/Kcnj10/Kif5b/Mfn2/Myo5a/Ndufa4/Nipsnap2/Nos1/Phb2/Plp1/Rap1a/Rasgrf1/Rasgrf2/Rgs7/Rph3a/Scn1a/Scn4b/Scn8a/Slc30a1/Slc7a5/Slc8a1/Snta1/Stac2/Ubr3/Vdac1/Wnk2/Wnk3/Yes1/Ywhah/Ywhaq	43
GO:0048667	GO:0048667	cell morphogenesis involved in neuron differentiation	51/430	208/3011	3.24199e-05	0.0012264	0.00107936	Abl2/Actb/Actr3/Alcam/Ankrd27/Apc/Arhgap44/Atp2b2/Cask/Chl1/Clasp2/Cnp/Cntn1/Cntnap2/Ctnna2/Cyfip2/Dab1/Dip2a/Dlg4/Evl/Flot1/Gap43/Grip1/Kif5b/Mark2/Mbp/Mfn2/Myh10/Ndel1/Neo1/Ntrk3/Pak1/Pak2/Pip5k1c/Pitpna/Rab10/Rab21/Rab3a/Robo2/Septin7/Sipa1l1/Slitrk3/Srcin1/Stk11/Tbce/Tnik/Trak1/Tsc2/Vcl/Wdr47/Ywhah	51
GO:0099500	GO:0099500	vesicle fusion to plasma membrane	11/430	21/3011	4.06409e-05	0.00143489	0.00126286	Cacna1b/Erc1/Rab3a/Rimbp2/Rims1/Rims2/Stx1b/Stx2/Syt1/Syt2/Syt7	11
GO:0044282	GO:0044282	small molecule catabolic process	27/430	88/3011	4.86645e-05	0.00163119	0.00143562	Abat/Acadl/Acadsb/Acadvl/Acat1/Acat2/Akr1a1/Aldh4a1/Aldoa/Decr1/Dld/Eci2/Eno1/Gapdh/Glud1/Got1/Got2/Gstz1/Hadh/Hagh/Hibch/Nos1/Oxct1/Pgk1/Pkm/Qdpr/Slc25a12	27
GO:0043436	GO:0043436	oxoacid metabolic process	53/430	222/3011	4.96851e-05	0.00164458	0.0014474	Abat/Acadl/Acadsb/Acadvl/Acat1/Acat2/Aco2/Acsbg1/Acsl3/Akr1a1/Aldh4a1/Aldoa/Apc/Cad/Cygb/Decr1/Dld/Eci2/Eno1/Fabp5/Gapdh/Glud1/Got1/Got2/Gpx4/Gstz1/Hadh/Hagh/Hibch/Idh3a/Idh3g/Inpp4a/Ldhb/Lpgat1/Mdh2/Me1/Mgst3/Mthfd1/Myo5a/Nos1/Ogdh/Pdha1/Pdhb/Pdhx/Pgk1/Pkm/Plp1/Qdpr/Sdhb/Slc25a12/Suclg1/Them4/Vdac1	53
GO:0051588	GO:0051588	regulation of neurotransmitter transport	19/430	53/3011	6.38832e-05	0.00196701	0.00173118	Cacna1b/Cask/Fbxl20/Flot1/Gpm6b/Gpr158/Kcnc3/Nos1/Rab3a/Rap1a/Rims1/Rims2/Slc30a1/Stx1b/Sv2c/Syn1/Syngr3/Syp/Syt1	19
GO:0032989	GO:0032989	cellular component morphogenesis	62/430	276/3011	7.89299e-05	0.00229677	0.00202141	Abl2/Acta1/Actb/Actr3/Alcam/Ankrd27/Apc/Arhgap44/Cask/Chl1/Ckap5/Clasp2/Cnp/Cntn1/Cntnap2/Ctnna2/Cyfip2/Dab1/Dip2a/Dlg4/Evl/Flot1/Gap43/Grip1/Kif5b/Mark2/Mbp/Mfn2/Myh10/Myo9a/Ndel1/Neo1/Ntrk3/Pak1/Pak2/Pdgfrb/Pip5k1c/Pitpna/Pnpt1/Prkar1a/Rab10/Rab21/Rab3a/Rims1/Rims2/Robo2/Septin7/Sipa1l1/Slitrk3/Srcin1/Stk11/Syt1/Syt2/Tbce/Tnik/Tppp/Trak1/Tsc2/Vcl/Wdr1/Wdr47/Ywhah	62
GO:0046034	GO:0046034	ATP metabolic process	19/430	54/3011	8.57749e-05	0.0024163	0.0021266	Aldoa/Atp1a2/Atp1b1/Atp5f1c/Atp5me/Atp5mg/Atp5pb/Eno1/Ndufa13/Ndufa2/Ndufb11/Ndufb5/Ndufs3/Ndufs7/Ndufs8/Ndufv1/Ndufv3/Sdhb/Slc25a12	19
GO:0030534	GO:0030534	adult behavior	17/430	46/3011	0.000100527	0.00277288	0.00244043	Abat/Abl2/Adam22/Agtpbp1/Atp1a2/Atp1a3/Chl1/Cnp/Cntnap2/Dab1/Kcnj10/Nos1/Scn1a/Scn8a/Septin5/Tbce/Wdr47	17
GO:0001504	GO:0001504	neurotransmitter uptake	8/430	13/3011	0.000108254	0.00292507	0.00257438	Atp1a2/Flot1/Gpm6b/Kcnj10/Nos1/Slc17a6/Slc29a1/Syngr3	8
GO:0099565	GO:0099565	chemical synaptic transmission, postsynaptic	13/430	31/3011	0.000152105	0.00385849	0.00339588	Abat/Anks1b/Begain/Cacnb3/Ckap5/Cntnap2/Dlg4/Pclo/Rims1/Rims2/Sh3gl1/Slc29a1/Stx1b	13
GO:1901606	GO:1901606	alpha-amino acid catabolic process	10/430	20/3011	0.000153706	0.00385849	0.00339588	Acadsb/Acat1/Aldh4a1/Glud1/Got1/Got2/Gstz1/Hibch/Nos1/Qdpr	10
GO:0050877	GO:0050877	nervous system process	52/430	226/3011	0.000166135	0.00407338	0.00358502	Abat/Abl2/Agtpbp1/Anks1b/Atp1a2/Atp1a3/Atp2b2/Atp8a1/Begain/Cacnb3/Cfap54/Chl1/Ckap5/Cntnap2/Ctnna2/Dlg4/Dlgap2/Dlgap4/Fabp5/Gjc3/Gnas/Gnb1/Gpr158/Kcnj10/Mbp/Myh10/Myo5a/Ndrg4/Ntrk3/Pak1/Pawr/Pclo/Rab3a/Rims1/Rims2/Rps6ka2/Scn1a/Scn8a/Sh3gl1/Slc12a2/Slc25a12/Slc29a1/Sod2/Stac2/Stx1b/Tppp/Ubr3/Vdac1/Vdac3/Vps35/Wdr1/Wdr47	52
GO:0099072	GO:0099072	regulation of postsynaptic membrane neurotransmitter receptor levels	20/430	61/3011	0.000172567	0.00419226	0.00368964	Adam22/Ap2a1/Ap2a2/Ap2b1/Ap2m1/Ap2s1/Arhgap44/Cntnap2/Ctnnd1/Dlg4/Grip1/Magi2/Mapk10/Pip5k1c/Rala/Rap1a/Stx1b/Tnik/Vps35/Zdhhc5	20
GO:0035418	GO:0035418	protein localization to synapse	15/430	40/3011	0.000214037	0.00497332	0.00437706	Adam22/Arhgap44/Bsn/Dlg4/Grip1/Kif5b/Magi2/Mapk10/Pclo/Rab27b/Rap1a/Slitrk3/Stx1b/Tnik/Vps35	15
GO:0055075	GO:0055075	potassium ion homeostasis	7/430	3011-11-01	0.000226901	0.00503441	0.00443082	Atp1a1/Atp1a2/Atp1a3/Atp1b1/Kcnj10/Slc12a2/Slc12a6	7
GO:1990778	GO:1990778	protein localization to cell periphery	38/430	152/3011	0.000228145	0.00503441	0.00443082	Acsl3/Actb/Actr3/Adam22/Ank2/Ap2m1/Arhgap44/Arl6/Atp1b1/C2cd5/Cacnb3/Cask/Clasp2/Cltc/Dlg4/Ehd1/Epb41/Flot1/Gpr158/Grip1/Jup/Kif5b/Magi2/Mapk10/Myadm/Myo5a/Rab10/Rab3a/Rab3c/Rab3d/Rap1a/Stac2/Stx1b/Tnik/Tsc2/Vps35/Wnk3/Zdhhc5	38
GO:0044283	GO:0044283	small molecule biosynthetic process	31/430	119/3011	0.000403957	0.00862644	0.0075922	Abat/Acadl/Acadvl/Acsbg1/Acsl3/Akr1a1/Aldoa/Cad/Coq6/Dgkq/Dtymk/Eno1/Fabp5/Gapdh/Got1/Got2/Gpd2/Ldhb/Lpgat1/Mdh2/Mgst3/Mthfd1/Myo5a/Pdxk/Pgk1/Pkm/Plp1/Qdpr/Slc25a11/Slc25a12/Stk11	31
GO:1901135	GO:1901135	carbohydrate derivative metabolic process	48/430	212/3011	0.000450098	0.00938472	0.00825957	Abhd10/Acadsb/Acat1/Acsl3/Adcy9/Akr1a1/Aldoa/Ap2a1/Atp1a2/Atp1b1/Atp2b2/Atp5f1c/Atp5me/Atp5mg/Atp5pb/Cad/Cltc/Coasy/Dip2a/Dld/Dtymk/Eno1/Erp44/Gapdh/Gpd2/Itih2/Mdh2/Mthfd1/Ndufa13/Ndufa2/Ndufb11/Ndufb5/Ndufs3/Ndufs7/Ndufs8/Ndufv1/Ndufv3/Ogdh/Pawr/Pdgfrb/Pdha1/Pdhb/Pdhx/Pgk1/Sdhb/Slc25a12/Suclg1/Vdac1	48
GO:0048278	GO:0048278	vesicle docking	13/430	34/3011	0.000454251	0.00939732	0.00827066	Gnao1/Ndrg4/Rab3a/Rab3c/Rab3d/Rims1/Rims2/Septin5/Stx17/Stx1b/Stx2/Syt1/Ykt6	13
GO:0014003	GO:0014003	oligodendrocyte development	7/430	3011-12-01	0.00047801	0.00958918	0.00843951	Ckap5/Cntn1/Cntnap2/Gpm6b/Kcnj10/Plp1/Tppp	7
GO:0019674	GO:0019674	NAD metabolic process	7/430	3011-12-01	0.00047801	0.00958918	0.00843951	Gpd2/Idh3a/Idh3g/Ldhb/Mdh2/Me1/Ogdh	7
GO:0099601	GO:0099601	regulation of neurotransmitter receptor activity	8/430	16/3011	0.000728429	0.0135837	0.0119551	Begain/Dlg4/Dlgap2/Dlgap4/Grip1/Rasgrf1/Rasgrf2/Rph3a	8
GO:0007005	GO:0007005	mitochondrion organization	40/430	172/3011	0.000782	0.0143801	0.0126561	Agtpbp1/Aifm1/Cnp/Cntnap2/Gdap1/Ghitm/Hspd1/Immt/Kif5b/Maip1/Marchf5/Mfn2/Msto1/Ndufa13/Ndufa2/Ndufb11/Ndufb5/Ndufs3/Ndufs7/Ndufs8/Nipsnap2/Phb2/Pmpcb/Pnpt1/Prdx3/Rab3a/Rala/Rap1gds1/Septin4/Sfn/Sod2/Them4/Timm44/Timm50/Trak1/Vat1/Vdac1/Vdac2/Vps13c/Vps35	40
GO:0030030	GO:0030030	cell projection organization	91/430	475/3011	0.00083355	0.0152223	0.0133973	Abl2/Ablim3/Actb/Actr3/Alcam/Ankrd27/Ap2a1/Apc/Arhgap44/Arl6/Atp1a3/Atp2b2/Atp6v0d1/Atp6v1d/Capg/Carmil2/Cask/Cdk16/Cfap54/Chl1/Ckap5/Clasp2/Cnp/Cntn1/Cntnap2/Ctnna2/Cyfip2/Dab1/Dip2a/Dlg4/Ehd1/Evl/Fhdc1/Flot1/Gap43/Gpm6b/Gprin1/Grip1/Kcnj10/Kif5b/Magi2/Mark2/Mbp/Mfn2/Micall1/Myh10/Myo9a/Ncdn/Ndel1/Ndrg4/Neo1/Ntrk3/Nup85/Pak1/Pak2/Pak4/Pdgfrb/Pfn1/Pip5k1c/Pitpna/Plp1/Rab10/Rab21/Rab3a/Rala/Rap1a/…	91
GO:0006094	GO:0006094	gluconeogenesis	9/430	20/3011	0.000883954	0.0160323	0.0141101	Dgkq/Eno1/Gapdh/Got1/Gpd2/Mdh2/Pgk1/Slc25a11/Stk11	9
GO:0006006	GO:0006006	glucose metabolic process	17/430	54/3011	0.000897029	0.0161587	0.0142214	Aldoa/Dgkq/Dusp12/Eno1/Fabp5/Gapdh/Got1/Gpd2/Mdh2/Pdha1/Pdhb/Pgk1/Pgm1/Pkm/Slc25a11/Slc25a12/Stk11	17
GO:1903539	GO:1903539	protein localization to postsynaptic membrane	10/430	24/3011	0.000953501	0.0166041	0.0146134	Adam22/Arhgap44/Dlg4/Grip1/Magi2/Mapk10/Rap1a/Stx1b/Tnik/Vps35	10
GO:0006734	GO:0006734	NADH metabolic process	6/430	3011-10-01	0.0010345	0.01756	0.0154547	Gpd2/Idh3a/Idh3g/Mdh2/Me1/Ogdh	6
GO:0046184	GO:0046184	aldehyde biosynthetic process	6/430	3011-10-01	0.0010345	0.01756	0.0154547	Aldoa/Eno1/Gapdh/Mdh2/Pdxk/Pgk1	6
GO:1901381	GO:1901381	positive regulation of potassium ion transmembrane transport	6/430	3011-10-01	0.0010345	0.01756	0.0154547	Ank2/Atp1b1/Kcnc1/Rgs7/Wnk2/Wnk3	6
GO:0032409	GO:0032409	regulation of transporter activity	23/430	85/3011	0.00129469	0.0215619	0.0189768	Actb/Ank2/Atp1a2/Atp1b1/Cacnb3/Dlg4/Gnb5/Grip1/Kcnc1/Kif5b/Myo5a/Ndufa4/Nipsnap2/Phb2/Rasgrf1/Rasgrf2/Rph3a/Scn4b/Stac2/Syngr3/Wnk2/Wnk3/Ywhah	23
GO:0001659	GO:0001659	temperature homeostasis	13/430	38/3011	0.00153732	0.0245231	0.0215829	Abat/Acadl/Acadvl/Apc/Decr1/Fabp5/Gnas/Hadh/Mfn2/Pctp/Plcl1/Plcl2/Stk11	13
GO:0030073	GO:0030073	insulin secretion	20/430	71/3011	0.00155681	0.0245478	0.0216047	Abat/Cask/Cdk16/Glud1/Gnao1/Gnas/Hadh/Kif5b/Myo5a/Ncoa6/Nos1/Oxct1/Pclo/Pde4c/Prkar1a/Rab11b/Rab3a/Rims2/Slc25a22/Syt7	20
GO:0035384	GO:0035384	thioester biosynthetic process	7/430	14/3011	0.00159749	0.0248833	0.0219	Acat1/Dip2a/Dld/Pdha1/Pdhb/Pdhx/Vdac1	7
GO:0008016	GO:0008016	regulation of heart contraction	12/430	34/3011	0.00170979	0.0264768	0.0233025	Ank2/Atp1a1/Atp1a2/Atp1b1/Cacna1b/Gnao1/Jup/Kcnd3/Nos1/Scn4b/Slc8a1/Snta1	12
GO:1900242	GO:1900242	regulation of synaptic vesicle endocytosis	8/430	18/3011	0.00190422	0.0291466	0.0256522	Actb/Ap2m1/Dgkq/Dnm1/Pip5k1c/Scamp5/Sh3gl1/Syt7	8
GO:0003015	GO:0003015	heart process	16/430	53/3011	0.00207385	0.0310258	0.0273061	Ank2/Atp1a1/Atp1a2/Atp1a3/Atp1b1/Cacna1b/Gnao1/Jup/Kcnd3/Nos1/Rap1gds1/Rps6ka2/Scn1a/Scn4b/Slc8a1/Snta1	16
GO:0000902	GO:0000902	cell morphogenesis	64/430	322/3011	0.00219193	0.0322822	0.0284119	Abl2/Actb/Actr3/Alcam/Aldoa/Ankrd27/Apc/Arhgap44/Atp2b2/Cap2/Cask/Chl1/Clasp2/Cnp/Cntn1/Cntnap2/Ctnna2/Cyfip2/Dab1/Dip2a/Dlg4/Epb41/Evl/Flot1/Fmnl1/Gap43/Grip1/Hck/Kif5b/Mark2/Mbp/Mfn2/Msn/Myh10/Myo9a/Ndel1/Neo1/Ntrk3/Pak1/Pak2/Pip5k1c/Pitpna/Rab10/Rab21/Rab3a/Rims1/Rims2/Robo2/Septin7/Sipa1l1/Slitrk3/Srcin1/Stk11/Syne3/Syt1/Syt2/Tbce/Tnik/Trak1/Tsc2/Vcl/Wdr1/Wdr47/Ywhah	64
GO:0016053	GO:0016053	organic acid biosynthetic process	18/430	63/3011	0.00222343	0.0322822	0.0284119	Abat/Acadl/Acadvl/Acsbg1/Acsl3/Akr1a1/Cad/Fabp5/Got1/Got2/Ldhb/Lpgat1/Mgst3/Mthfd1/Myo5a/Pkm/Plp1/Slc25a12	18
GO:0046394	GO:0046394	carboxylic acid biosynthetic process	18/430	63/3011	0.00222343	0.0322822	0.0284119	Abat/Acadl/Acadvl/Acsbg1/Acsl3/Akr1a1/Cad/Fabp5/Got1/Got2/Ldhb/Lpgat1/Mgst3/Mthfd1/Myo5a/Pkm/Plp1/Slc25a12	18
GO:0035592	GO:0035592	establishment of protein localization to extracellular region	28/430	116/3011	0.00270026	0.0376331	0.0331212	Abat/Cask/Cdk16/Glud1/Gnao1/Gnas/Hadh/Kif5b/Myh10/Myo5a/Ncoa6/Neo1/Nos1/Oxct1/Pclo/Pde4c/Prkar1a/Rab11b/Rab3a/Rab3c/Rab3d/Rap1gds1/Rims2/Slc12a2/Slc25a22/Srcin1/Syt7/Vps35	28
GO:0071692	GO:0071692	protein localization to extracellular region	28/430	116/3011	0.00270026	0.0376331	0.0331212	Abat/Cask/Cdk16/Glud1/Gnao1/Gnas/Hadh/Kif5b/Myh10/Myo5a/Ncoa6/Neo1/Nos1/Oxct1/Pclo/Pde4c/Prkar1a/Rab11b/Rab3a/Rab3c/Rab3d/Rap1gds1/Rims2/Slc12a2/Slc25a22/Srcin1/Syt7/Vps35	28
GO:0010257	GO:0010257	NADH dehydrogenase complex assembly	8/430	19/3011	0.00288521	0.0386438	0.0340107	Aifm1/Ndufa13/Ndufa2/Ndufb11/Ndufb5/Ndufs3/Ndufs7/Ndufs8	8
GO:0032981	GO:0032981	mitochondrial respiratory chain complex I assembly	8/430	19/3011	0.00288521	0.0386438	0.0340107	Aifm1/Ndufa13/Ndufa2/Ndufb11/Ndufb5/Ndufs3/Ndufs7/Ndufs8	8
GO:0035383	GO:0035383	thioester metabolic process	11/430	32/3011	0.00336634	0.0434833	0.03827	Acadsb/Acat1/Acsl3/Dip2a/Dld/Ogdh/Pdha1/Pdhb/Pdhx/Suclg1/Vdac1	11
GO:0050808	GO:0050808	synapse organization	41/430	191/3011	0.0034737	0.0446522	0.0392988	Abl2/Actb/Actr3/Arhgap22/Arhgap44/Atp2b2/Bsn/Cacnb3/Cap2/Cask/Ckap5/Cntnap2/Ctnna2/Dip2a/Dlg4/Erc1/Gap43/Gpr158/Magi2/Mark2/Mfn2/Myh10/Myo5a/Myo9a/Ntrk3/Pak1/Pclo/Pfn1/Rab39b/Rab3a/Rims2/Rph3a/Septin7/Sipa1l1/Slitrk3/Snta1/Sptb/Srcin1/Syn1/Tsc2/Vps35	41
GO:0006536	GO:0006536	glutamate metabolic process	6/430	3011-12-01	0.00352923	0.0449298	0.039543	Aldh4a1/Apc/Glud1/Got1/Got2/Slc25a12	6
GO:0010763	GO:0010763	positive regulation of fibroblast migration	6/430	3011-12-01	0.00352923	0.0449298	0.039543	Actr3/Akap12/Apc/Pak1/Slc8a1/Tsc2	6
GO:1905477	GO:1905477	positive regulation of protein localization to membrane	14/430	46/3011	0.00358469	0.0452012	0.039782	Acsl3/Actr3/Ap2b1/C2cd5/Cacnb3/Clasp2/Dlg4/Grip1/Kif5b/Myo5a/Pak1/Stac2/Wnk3/Zdhhc5	14
GO:0098657	GO:0098657	import into cell	58/430	293/3011	0.00393383	0.0484501	0.0426413	Abl2/Acsl3/Actb/Ank2/Ap2a1/Ap2a2/Ap2b1/Ap2m1/Ap2s1/Ap3m1/Arhgap21/Atp1a1/Atp1a2/Atp1a3/Atp1b1/Cacna1b/Calr/Ckap5/Cltc/Ctbp1/Dgkq/Dlg4/Dnm1/Ehd1/Flot1/Gpm6b/Gria2/Hck/Kcnd3/Kcnj10/Magi2/Micall1/Nos1/Pawr/Pip5k1c/Rab14/Rab21/Rab27b/Rala/Rap1a/Scamp5/Sgip1/Sh3gl1/Slc12a2/Slc12a6/Slc17a6/Slc29a1/Slc30a1/Slc7a5/Slc8a1/Syngr3/Syp/Syt1/Syt2/Syt7/Tsc2/Wnk2/Wnk3	58

## Sheet:  BP_brown
	ID	Description	GeneRatio	BgRatio	pvalue	p.adjust	qvalue	geneID	Count
GO:0006412	GO:0006412	translation	91/368	216/3011	2.34308e-31	5.83194e-28	5.51488e-28	Bzw1/Caprin1/Ddx39b/Ddx3x/Ddx6/Dhx36/Dhx9/Eef1a1/Eef1d/Eef1g/Eef2/Efl1/Eif2a/Eif2s2/Eif3a/Eif3b/Eif3c/Eif3d/Eif3g/Eif3m/Eif4a1/Eif4b/Eif4g1/Eif4g2/Eif4g3/Eif6/Eprs1/Fech/Hnrnpd/Hnrnpu/Ilf3/Khsrp/Krt17/Limd1/Ncl/Npm1/Pabpc1/Pym1/Qars1/Rack1/Rars1/Rpl10/Rpl11/Rpl12/Rpl13/Rpl13a/Rpl14/Rpl19/Rpl22/Rpl23/Rpl23a/Rpl24/Rpl26/Rpl28/Rpl29/Rpl30/Rpl31/Rpl34/Rpl36/Rpl4/Rpl5/Rpl6/Rpl7/Rpl7a/Rpl9/Rplp0/Rplp2/…	91
GO:0006518	GO:0006518	peptide metabolic process	93/368	247/3011	1.72638e-27	1.07424e-24	1.01584e-24	Bzw1/Caprin1/Ddx39b/Ddx3x/Ddx6/Dhx36/Dhx9/Eef1a1/Eef1d/Eef1g/Eef2/Efl1/Eif2a/Eif2s2/Eif3a/Eif3b/Eif3c/Eif3d/Eif3g/Eif3m/Eif4a1/Eif4b/Eif4g1/Eif4g2/Eif4g3/Eif6/Eprs1/Fech/Hnrnpd/Hnrnpu/Ilf3/Khsrp/Krt17/Limd1/Ncl/Npm1/Pabpc1/Pym1/Qars1/Rack1/Rars1/Rela/Rpl10/Rpl11/Rpl12/Rpl13/Rpl13a/Rpl14/Rpl19/Rpl22/Rpl23/Rpl23a/Rpl24/Rpl26/Rpl28/Rpl29/Rpl30/Rpl31/Rpl34/Rpl36/Rpl4/Rpl5/Rpl6/Rpl7/Rpl7a/Rpl9/Rplp0/R…	93
GO:0006396	GO:0006396	RNA processing	67/368	180/3011	2.89862e-19	8.01629e-17	7.58048e-17	Acin1/Ccar2/Cherp/Cpsf6/Cstf2/Ddx39b/Ddx3x/Ddx46/Ddx5/Dhx15/Dhx36/Dhx9/Eif6/Fus/Hnrnpa1/Hnrnpa2b1/Hnrnpa3/Hnrnpc/Hnrnph1/Hnrnpk/Hnrnpl/Hnrnpm/Hnrnpu/Khsrp/Lsm4/Mecp2/Ncl/Nono/Npm1/Nudt21/Nup98/Pabpc1/Prpf4b/Rbbp6/Rbm14/Rbm17/Rbm39/Rpl11/Rpl14/Rpl26/Rpl5/Rpl7/Rpl7a/Rps13/Rps17/Rps24/Rps25/Rps28/Rps6/Rps8/Sart3/Sf1/Sf3b1/Sfpq/Snrnp70/Snrpd2/Snrpd3/Son/Srrm1/Srrm2/Srsf4/Srsf6/Ssb/Syncrip/Tardbp/U2af…	67
GO:0022613	GO:0022613	ribonucleoprotein complex biogenesis	46/368	104/3011	8.5196e-17	1.92775e-14	1.82295e-14	Cpsf6/Ddx39b/Ddx3x/Dhx9/Efl1/Eif2a/Eif2s2/Eif3a/Eif3d/Eif6/Lsm4/Ncl/Npm1/Nudt21/Ptges3/Rpl10/Rpl11/Rpl13a/Rpl14/Rpl23a/Rpl24/Rpl26/Rpl5/Rpl6/Rpl7/Rpl7a/Rplp0/Rps12/Rps13/Rps14/Rps17/Rps23/Rps24/Rps25/Rps28/Rps6/Rps8/Rpsa/Ruvbl1/Ruvbl2/Sart3/Serbp1/Sf3b1/Snrpd2/Snrpd3/Srsf6	46
GO:0071826	GO:0071826	protein-RNA complex organization	31/368	60/3011	6.26559e-14	1.03967e-11	9.83148e-12	Cpsf6/Ddx39b/Dhx9/Eif2s2/Eif3a/Eif3d/Eif6/Lsm4/Nudt21/Ptges3/Rpl10/Rpl11/Rpl13a/Rpl23a/Rpl24/Rpl5/Rpl6/Rplp0/Rps14/Rps25/Rps28/Rps6/Rpsa/Ruvbl1/Ruvbl2/Sart3/Sf3b1/Snrpd2/Snrpd3/Srsf6/Vcp	31
GO:0022618	GO:0022618	protein-RNA complex assembly	30/368	57/3011	8.51374e-14	1.32442e-11	1.25242e-11	Cpsf6/Ddx39b/Dhx9/Eif2s2/Eif3a/Eif3d/Eif6/Lsm4/Nudt21/Ptges3/Rpl10/Rpl11/Rpl13a/Rpl23a/Rpl24/Rpl5/Rpl6/Rplp0/Rps14/Rps25/Rps28/Rps6/Rpsa/Ruvbl1/Ruvbl2/Sart3/Sf3b1/Snrpd2/Snrpd3/Srsf6	30
GO:1901566	GO:1901566	organonitrogen compound biosynthetic process	100/368	412/3011	1.29365e-13	1.89405e-11	1.79108e-11	Ak3/Alg2/Bzw1/Caprin1/Cers2/Ckm/Cog7/Ddx39b/Ddx3x/Ddx6/Dhx36/Dhx9/Eef1a1/Eef1d/Eef1g/Eef2/Efl1/Eif2a/Eif2s2/Eif3a/Eif3b/Eif3c/Eif3d/Eif3g/Eif3m/Eif4a1/Eif4b/Eif4g1/Eif4g2/Eif4g3/Eif6/Eprs1/Fech/Gphn/Hnrnpd/Hnrnpu/Ilf3/Khsrp/Krt17/Limd1/Ncl/Npm1/Pabpc1/Pycr2/Pym1/Qars1/Rack1/Rars1/Rpl10/Rpl11/Rpl12/Rpl13/Rpl13a/Rpl14/Rpl19/Rpl22/Rpl23/Rpl23a/Rpl24/Rpl26/Rpl28/Rpl29/Rpl30/Rpl31/Rpl34/Rpl36/Rpl4/Rpl…	100
GO:0042255	GO:0042255	ribosome assembly	16/368	18/3011	2.24264e-13	3.10107e-11	2.93248e-11	Ddx3x/Efl1/Eif2a/Eif6/Rpl10/Rpl11/Rpl23a/Rpl24/Rpl5/Rpl6/Rplp0/Rps14/Rps25/Rps28/Rps6/Rpsa	16
GO:0006417	GO:0006417	regulation of translation	40/368	120/3011	5.03735e-10	5.45129e-08	5.15493e-08	Bzw1/Caprin1/Ddx39b/Ddx3x/Ddx6/Dhx36/Dhx9/Eef2/Eif2a/Eif3b/Eif3d/Eif4g1/Eif4g2/Eif4g3/Eif6/Eprs1/Fech/Hnrnpd/Hnrnpu/Ilf3/Khsrp/Krt17/Limd1/Ncl/Npm1/Pabpc1/Pym1/Rack1/Rpl10/Rpl13a/Rpl26/Rpl5/Rps3/Serbp1/Ssb/Syncrip/Tardbp/Upf1/Vim/Ythdf1	40
GO:0010608	GO:0010608	post-transcriptional regulation of gene expression	45/368	150/3011	1.90509e-09	1.8967e-07	1.79359e-07	Bzw1/Caprin1/Ddx39b/Ddx3x/Ddx6/Dhx36/Dhx9/Eef2/Eif2a/Eif3b/Eif3d/Eif4g1/Eif4g2/Eif4g3/Eif6/Eprs1/Fbxo4/Fech/Fus/Hnrnpc/Hnrnpd/Hnrnpu/Ilf3/Khsrp/Krt17/Limd1/Mecp2/Ncl/Npm1/Nudt21/Pabpc1/Pym1/Rack1/Rpl10/Rpl13a/Rpl26/Rpl5/Rps3/Serbp1/Ssb/Syncrip/Tardbp/Upf1/Vim/Ythdf1	45
GO:0034248	GO:0034248	regulation of amide metabolic process	41/368	142/3011	3.67691e-08	3.26851e-06	3.09081e-06	Bzw1/Caprin1/Ddx39b/Ddx3x/Ddx6/Dhx36/Dhx9/Eef2/Eif2a/Eif3b/Eif3d/Eif4g1/Eif4g2/Eif4g3/Eif6/Eprs1/Fech/Hnrnpd/Hnrnpu/Ilf3/Khsrp/Krt17/Limd1/Ncl/Npm1/Pabpc1/Pym1/Rack1/Rela/Rpl10/Rpl13a/Rpl26/Rpl5/Rps3/Serbp1/Ssb/Syncrip/Tardbp/Upf1/Vim/Ythdf1	41
GO:0010558	GO:0010558	negative regulation of macromolecule biosynthetic process	72/368	349/3011	1.28742e-06	7.62948e-05	7.2147e-05	Acin1/Anxa7/Baz2a/Caprin1/Cbx3/Ccar2/Cenpv/Ddx3x/Ddx5/Ddx6/Dhx36/Dhx9/Edc4/Eif2a/Eif4g1/Eif6/Eprs1/Fus/Hcfc1/Hmgb1/Hnrnpa2b1/Hnrnpab/Hnrnpc/Hnrnpd/Hnrnpk/Hnrnpl/Hnrnpu/Ilf3/Khsrp/Limd1/Lmna/Lmnb1/Lpin1/Lsm4/Mecp2/Mtdh/Naca/Ncl/Ncor2/Nedd4/Nelfe/Nono/Npm1/Nr3c1/Pabpc1/Pcbp3/Pex14/Pspc1/Pym1/Qars1/Rack1/Ralgapa1/Rela/Rpl10/Rpl13a/Rpl23/Rps13/Rps14/Rps3/Serbp1/Sfpq/Srsf4/Srsf6/Ssb/Syncrip/Tardbp/Tri…	72
GO:0140694	GO:0140694	non-membrane-bounded organelle assembly	33/368	117/3011	1.56942e-06	9.08439e-05	8.59051e-05	Akap13/Atxn2l/Caprin1/Ddx3x/Ddx6/Efl1/Eif2a/Eif6/G3bp1/Hnrnpu/Limd1/Lsm4/Npm1/Nup62/Plec/Prrc2c/Rbm14/Rpl10/Rpl11/Rpl23a/Rpl24/Rpl5/Rpl6/Rplp0/Rps14/Rps23/Rps25/Rps28/Rps3/Rps6/Rpsa/Ubap2l/Ythdf1	33
GO:0010628	GO:0010628	positive regulation of gene expression	50/368	216/3011	2.34086e-06	0.000129476	0.000122437	C3/Ddx39b/Ddx3x/Dhx36/Dhx9/Eef2/Eif3d/Eif4g1/Eif4g2/Eif4g3/Eif6/Fubp1/Fus/G3bp1/Glmn/Hcfc1/Hmgb1/Hnrnpa1/Hnrnpab/Hnrnpc/Hnrnpd/Hnrnpk/Hnrnpu/Krt17/Lmna/Lum/Mecp2/Ncl/Npm1/Nr3c1/Nup98/Postn/Ptges3/Pym1/Rela/Rpl11/Rpl23/Rpl26/Rpl5/Rps3/S100a10/Snrnp70/Ssb/Syncrip/Tardbp/Trim56/U2af2/Vim/Wbp2/Ythdf1	50
GO:0010629	GO:0010629	negative regulation of gene expression	51/368	228/3011	5.40648e-06	0.000286313	0.000270748	Acin1/Anxa7/Baz2a/Caprin1/Cbx3/Cenpv/Ddx3x/Ddx5/Ddx6/Dhx36/Dhx9/Edc4/Eif2a/Eif4g1/Eif6/Eprs1/Fus/Hmgb1/Hnrnpa2b1/Hnrnpab/Hnrnpc/Hnrnpd/Hnrnpk/Hnrnpu/Ilf3/Khsrp/Limd1/Lmna/Lmnb1/Lsm4/Mecp2/Ncl/Npm1/Pabpc1/Pym1/Rack1/Rpl13a/Rps13/Rps3/Serbp1/Srsf4/Srsf6/Ssb/Syncrip/Tardbp/Trim28/U2af2/Upf1/Usp7/Vim/Ythdf1	51
GO:0009890	GO:0009890	negative regulation of biosynthetic process	72/368	363/3011	6.08797e-06	0.000315687	0.000298524	Acin1/Anxa7/Baz2a/Caprin1/Cbx3/Ccar2/Cenpv/Ddx3x/Ddx5/Ddx6/Dhx36/Dhx9/Edc4/Eif2a/Eif4g1/Eif6/Eprs1/Fus/Hcfc1/Hmgb1/Hnrnpa2b1/Hnrnpab/Hnrnpc/Hnrnpd/Hnrnpk/Hnrnpl/Hnrnpu/Ilf3/Khsrp/Limd1/Lmna/Lmnb1/Lpin1/Lsm4/Mecp2/Mtdh/Naca/Ncl/Ncor2/Nedd4/Nelfe/Nono/Npm1/Nr3c1/Pabpc1/Pcbp3/Pex14/Pspc1/Pym1/Qars1/Rack1/Ralgapa1/Rela/Rpl10/Rpl13a/Rpl23/Rps13/Rps14/Rps3/Serbp1/Sfpq/Srsf4/Srsf6/Ssb/Syncrip/Tardbp/Tri…	72
GO:0016032	GO:0016032	viral process	27/368	94/3011	1.0095e-05	0.000512783	0.000484905	Bad/Cav2/Ddx3x/Ddx5/Ddx6/Dhx9/Eef1a1/Eif3a/Eif3b/Eif3d/Eif3g/Hcfc1/Hmgb1/Ilf3/Nedd4/Nucks1/Pcbp2/Pkn2/Psmc3/Ssb/Stom/Tardbp/Top2b/Trim25/Trim28/Trim56/Vcp	27
GO:0032200	GO:0032200	telomere organization	14/368	34/3011	1.80477e-05	0.000847559	0.000801481	Cct6a/Cct8/Dhx36/Fbxo4/Hnrnpa2b1/Hnrnpc/Hnrnpd/Hnrnpu/Lmna/Ptges3/Rpa1/Ruvbl1/Ruvbl2/Upf1	14
GO:0031507	GO:0031507	heterochromatin formation	8/368	13/3011	3.41513e-05	0.00141891	0.00134177	Baz2a/Cbx3/Cenpv/Hmgb1/Lmna/Lmnb1/Mecp2/Trim28	8
GO:0030198	GO:0030198	extracellular matrix organization	15/368	40/3011	3.42043e-05	0.00141891	0.00134177	Cav2/Col1a1/Col1a2/Col2a1/Col3a1/Col4a1/Col4a2/Col5a1/Dag1/Eln/Hspg2/Lama2/Lemd3/Phldb1/Postn	15
GO:0043062	GO:0043062	extracellular structure organization	15/368	40/3011	3.42043e-05	0.00141891	0.00134177	Cav2/Col1a1/Col1a2/Col2a1/Col3a1/Col4a1/Col4a2/Col5a1/Dag1/Eln/Hspg2/Lama2/Lemd3/Phldb1/Postn	15
GO:0045229	GO:0045229	external encapsulating structure organization	15/368	40/3011	3.42043e-05	0.00141891	0.00134177	Cav2/Col1a1/Col1a2/Col2a1/Col3a1/Col4a1/Col4a2/Col5a1/Dag1/Eln/Hspg2/Lama2/Lemd3/Phldb1/Postn	15
GO:0006402	GO:0006402	mRNA catabolic process	21/368	69/3011	3.8971e-05	0.00154208	0.00145825	Caprin1/Ddx5/Dhx36/Dhx9/Edc4/Fus/Hnrnpab/Hnrnpc/Hnrnpd/Hnrnpu/Khsrp/Lsm4/Npm1/Pabpc1/Pym1/Ssb/Syncrip/Tardbp/Upf1/Vim/Ythdf1	21
GO:0010557	GO:0010557	positive regulation of macromolecule biosynthetic process	74/368	399/3011	5.47142e-05	0.00209554	0.00198162	Actn4/Arf4/C3/Cct6a/Cct8/Col1a1/Ddx39b/Ddx3x/Ddx5/Dhx36/Dhx9/Eef1d/Eef2/Eif3d/Eif4g1/Eif4g2/Eif4g3/Eif6/Fbxo4/Fubp1/Fus/G3bp1/Glmn/Gmeb2/Hcfc1/Hmgb1/Hnrnpa1/Hnrnpab/Hnrnpc/Hnrnpd/Hnrnpk/Hnrnpu/Ilf3/Krt17/Lmna/Lpin1/Lum/Mecp2/Naca/Ncl/Nelfe/Npm1/Nr3c1/Nucks1/Nup62/Nup98/Pcbp2/Postn/Psmc3/Ptges3/Pym1/Rela/Rpl11/Rpl23/Rpl26/Rpl5/Rps3/Ruvbl1/Ruvbl2/S100a10/Sf3b1/Sfpq/Snrnp70/Ssb/Sub1/Syncrip/Tardbp/T…	74
GO:1901796	GO:1901796	regulation of signal transduction by p53 class mediator	9/368	17/3011	5.47249e-05	0.00209554	0.00198162	Ddx5/Hnrnpk/Npm1/Rpl11/Rpl23/Rpl26/Rpl5/Rps20/Steap3	9
GO:0006403	GO:0006403	RNA localization	17/368	51/3011	6.0084e-05	0.0022659	0.00214271	Cpsf6/Ddx39b/Dhx36/Dhx9/Hnrnpa1/Hnrnpa2b1/Hnrnpa3/Hnrnpab/Hnrnpu/Khsrp/Npm1/Nup214/Nup62/Nup98/Ranbp2/Ssb/Tomm20	17
GO:0034063	GO:0034063	stress granule assembly	9/368	18/3011	9.77646e-05	0.00357847	0.00338392	Atxn2l/Caprin1/Ddx3x/Ddx6/G3bp1/Prrc2c/Rps23/Ubap2l/Ythdf1	9
GO:0031328	GO:0031328	positive regulation of cellular biosynthetic process	76/368	421/3011	0.000111229	0.00379245	0.00358627	Actn4/Arf4/C3/Cct6a/Cct8/Col1a1/Ddx39b/Ddx3x/Ddx5/Dhx36/Dhx9/Eef1d/Eef2/Eif3d/Eif4g1/Eif4g2/Eif4g3/Eif6/Fbxo4/Fubp1/Fus/G3bp1/Glmn/Gmeb2/Gpam/Hcfc1/Hmgb1/Hnrnpa1/Hnrnpab/Hnrnpc/Hnrnpd/Hnrnpk/Hnrnpu/Ilf3/Krt17/Lmna/Lpin1/Lum/Mecp2/Naca/Ncl/Nelfe/Npm1/Nr3c1/Nucks1/Nup62/Nup98/Pcbp2/Postn/Psmc3/Ptges3/Pym1/Rela/Rpl11/Rpl23/Rpl26/Rpl5/Rps3/Ruvbl1/Ruvbl2/S100a10/Sf3b1/Sfpq/Snrnp70/Ssb/Sub1/Syncrip/Tar…	76
GO:0009891	GO:0009891	positive regulation of biosynthetic process	76/368	426/3011	0.000167483	0.00522519	0.00494112	Actn4/Arf4/C3/Cct6a/Cct8/Col1a1/Ddx39b/Ddx3x/Ddx5/Dhx36/Dhx9/Eef1d/Eef2/Eif3d/Eif4g1/Eif4g2/Eif4g3/Eif6/Fbxo4/Fubp1/Fus/G3bp1/Glmn/Gmeb2/Gpam/Hcfc1/Hmgb1/Hnrnpa1/Hnrnpab/Hnrnpc/Hnrnpd/Hnrnpk/Hnrnpu/Ilf3/Krt17/Lmna/Lpin1/Lum/Mecp2/Naca/Ncl/Nelfe/Npm1/Nr3c1/Nucks1/Nup62/Nup98/Pcbp2/Postn/Psmc3/Ptges3/Pym1/Rela/Rpl11/Rpl23/Rpl26/Rpl5/Rps3/Ruvbl1/Ruvbl2/S100a10/Sf3b1/Sfpq/Snrnp70/Ssb/Sub1/Syncrip/Tar…	76
GO:0033044	GO:0033044	regulation of chromosome organization	16/368	50/3011	0.000171796	0.00522519	0.00494112	Cct6a/Cct8/Cenpv/Dhx36/Fbxo4/Hnrnpa2b1/Hnrnpc/Hnrnpd/Hnrnpu/Lmna/Ruvbl1/Ruvbl2/Sfpq/Sub1/Trim28/Upf1	16
GO:0050657	GO:0050657	nucleic acid transport	14/368	41/3011	0.000203114	0.00571085	0.00540038	Cpsf6/Ddx39b/Dhx9/Hnrnpa1/Hnrnpa2b1/Hnrnpa3/Khsrp/Npm1/Nup214/Nup62/Nup98/Ranbp2/Ssb/Tomm20	14
GO:0050658	GO:0050658	RNA transport	14/368	41/3011	0.000203114	0.00571085	0.00540038	Cpsf6/Ddx39b/Dhx9/Hnrnpa1/Hnrnpa2b1/Hnrnpa3/Khsrp/Npm1/Nup214/Nup62/Nup98/Ranbp2/Ssb/Tomm20	14
GO:0051172	GO:0051172	negative regulation of nitrogen compound metabolic process	74/368	423/3011	0.000395964	0.0101169	0.00956685	Acin1/Baz2a/Birc6/Caprin1/Cbx3/Ccar2/Comt/Ddx3x/Ddx5/Ddx6/Dhx36/Dhx9/Eif2a/Eif4g1/Eif6/Eprs1/Fus/Hcfc1/Hmgb1/Hnrnpa2b1/Hnrnpab/Hnrnpc/Hnrnpd/Hnrnpk/Hnrnpl/Hnrnpu/Hspg2/Ilf3/Khsrp/Limd1/Lpin1/Mecp2/Mtdh/Mug1/Mvp/Naca/Ncl/Ncor2/Nedd4/Nelfe/Nono/Npm1/Nr3c1/Nup62/Pabpc1/Pcbp3/Pex14/Plec/Pspc1/Qars1/Rack1/Ralgapa1/Rela/Rpl10/Rpl11/Rpl13a/Rpl23/Rpl5/Rps13/Rps14/Rps3/Serbp1/Sfpq/Spag9/Srsf4/Srsf6/Sub1/S…	74
GO:0006974	GO:0006974	DNA damage response	31/368	138/3011	0.000398334	0.0101169	0.00956685	Bad/Cbx3/Ccar2/Crip1/Ddx39b/Ddx5/Dgkz/Dhx9/Fbxo4/Fus/Hmgb1/Hnrnpk/Nek1/Nono/Npm1/Nucks1/Parg/Rbbp6/Rpa1/Rpl26/Rps3/Ruvbl1/Ruvbl2/Samhd1/Sfpq/Steap3/Trim28/Upf1/Usp7/Vcp/Wrnip1	31
GO:0071824	GO:0071824	protein-DNA complex organization	25/368	103/3011	0.000429855	0.0104893	0.00991905	Baz2a/Cbx3/Cenpv/Glmn/Hcfc1/Hmgb1/Hnrnpu/Lmna/Lmnb1/Mecp2/Nap1l1/Npm1/Nr3c1/Nucks1/Rela/Rpl23/Ruvbl1/Ruvbl2/Sart3/Set/Sf3b1/Sfpq/Trim28/Usp7/Wbp2	25
GO:0019439	GO:0019439	aromatic compound catabolic process	25/368	106/3011	0.000683452	0.0152784	0.0144477	Ahcy/Caprin1/Comt/Ddx5/Dhx36/Dhx9/Edc4/Fus/Hnrnpab/Hnrnpc/Hnrnpd/Hnrnpu/Khsrp/Lsm4/Npm1/Pabpc1/Pym1/Samhd1/Ssb/Syncrip/Tardbp/Upf1/Vcp/Vim/Ythdf1	25
GO:0046700	GO:0046700	heterocycle catabolic process	24/368	102/3011	0.000905414	0.0195963	0.018531	Ahcy/Caprin1/Ddx5/Dhx36/Dhx9/Edc4/Fus/Hnrnpab/Hnrnpc/Hnrnpd/Hnrnpu/Khsrp/Lsm4/Npm1/Pabpc1/Pym1/Samhd1/Ssb/Syncrip/Tardbp/Upf1/Vcp/Vim/Ythdf1	24
GO:1901361	GO:1901361	organic cyclic compound catabolic process	25/368	108/3011	0.000917691	0.0196479	0.0185797	Ahcy/Caprin1/Comt/Ddx5/Dhx36/Dhx9/Edc4/Fus/Hnrnpab/Hnrnpc/Hnrnpd/Hnrnpu/Khsrp/Lsm4/Npm1/Pabpc1/Pym1/Samhd1/Ssb/Syncrip/Tardbp/Upf1/Vcp/Vim/Ythdf1	25
GO:0006260	GO:0006260	DNA replication	11/368	32/3011	0.000923584	0.0196479	0.0185797	Dhx9/Lpin1/Npm1/Nucks1/Rbbp6/Rpa1/Ruvbl1/Ruvbl2/Samhd1/Upf1/Wrnip1	11
GO:0044270	GO:0044270	cellular nitrogen compound catabolic process	24/368	103/3011	0.00104989	0.0221455	0.0209416	Ahcy/Caprin1/Ddx5/Dhx36/Dhx9/Edc4/Fus/Hnrnpab/Hnrnpc/Hnrnpd/Hnrnpu/Khsrp/Lsm4/Npm1/Pabpc1/Pym1/Samhd1/Ssb/Syncrip/Tardbp/Upf1/Vcp/Vim/Ythdf1	24
GO:0006890	GO:0006890	retrograde vesicle-mediated transport, Golgi to endoplasmic reticulum	9/368	24/3011	0.00133935	0.0271027	0.0256293	Arcn1/Arf4/Cog7/Copa/Copb2/Copz1/Rer1/Scfd1/Sec22b	9
GO:0006275	GO:0006275	regulation of DNA replication	8/368	20/3011	0.00153237	0.0307587	0.0290865	Dhx9/Lpin1/Npm1/Nucks1/Rbbp6/Ruvbl1/Ruvbl2/Wrnip1	8
GO:0051168	GO:0051168	nuclear export	14/368	51/3011	0.00235317	0.0447102	0.0422795	Akap13/Cpsf6/Ddx39b/Dhx9/Eif6/Emd/Hnrnpa2b1/Npm1/Nup214/Nup62/Nup98/Ranbp2/Ranbp3/Ssb	14

## Sheet:  BP_green
	ID	Description	GeneRatio	BgRatio	pvalue	p.adjust	qvalue	geneID	Count

## Sheet:  BP_pink
	ID	Description	GeneRatio	BgRatio	pvalue	p.adjust	qvalue	geneID	Count
GO:0006396	GO:0006396	RNA processing	39/150	180/3011	2.19575e-16	3.83817e-13	3.64032e-13	Cpsf7/Ddx17/Ddx21/Dkc1/Dnttip2/Exosc10/Exosc5/Fbl/Fip1l1/Iws1/Las1l/Nvl/Prpf40a/Ptbp3/Pus7/Raly/Rbm10/Rbm25/Rnps1/Rpl10a/Rprd2/Rps26/Rsl1d1/Safb2/Sart1/Sf3a1/Sf3b3/Snrnp200/Snw1/Srsf10/Srsf3/Srsf5/Taf9/Tcerg1/Thrap3/Thumpd1/Utp14a/Zc3h14/Zranb2	39
GO:0071824	GO:0071824	protein-DNA complex organization	28/150	103/3011	1.60056e-14	1.39889e-11	1.32678e-11	Anp32b/Arid1b/Brd4/Cfdp1/Chd4/Ddx21/Dek/Exosc10/Gatad2b/Gpx1/Gtf2f2/Hdgf/Iws1/Lamc1/Lmnb2/Med15/Mta2/Mybbp1a/Nasp/Nipbl/Ptma/Smarcc2/Taf9/Tasor2/Top1/Tpr/Trip12/Tspyl5	28
GO:0006338	GO:0006338	chromatin remodeling	23/150	79/3011	9.40081e-13	4.81896e-10	4.57056e-10	Anp32b/Arid1b/Brd4/Cfdp1/Chd4/Ddx21/Dek/Exosc10/Gatad2b/Gpx1/Hdgf/Iws1/Lmnb2/Mta2/Mybbp1a/Nasp/Nipbl/Smarcc2/Tasor2/Top1/Tpr/Trip12/Tspyl5	23
GO:0006325	GO:0006325	chromatin organization	25/150	95/3011	1.10274e-12	4.81896e-10	4.57056e-10	Anp32b/Arid1b/Brd4/Cfdp1/Chd4/Ddx21/Dek/Exosc10/Gatad2b/Gpx1/Hdgf/Iws1/Lamc1/Lmnb2/Mta2/Mybbp1a/Nasp/Nipbl/Ptma/Smarcc2/Tasor2/Top1/Tpr/Trip12/Tspyl5	25
GO:0051252	GO:0051252	regulation of RNA metabolic process	56/150	444/3011	1.76658e-12	6.17595e-10	5.85759e-10	Adnp/Arid1b/Bclaf1/Brd4/Ccar1/Cdk5rap2/Chd4/Cnot8/Cux1/Ddx17/Ddx21/Dek/Dkc1/Exosc5/Fip1l1/Gatad2b/Gtf2f2/Gtf2i/Hdgf/Iws1/Kit/Map3k1/Med15/Mta2/Mybbp1a/Nacc1/Nelfa/Nfic/Nipbl/Nolc1/Phax/Ptbp3/Ptma/Raly/Rbm10/Rbm25/Rnf10/Rnps1/Rps26/Rps6ka5/Rtf1/Safb2/Sarnp/Sf3b3/Smarcc2/Snw1/Srsf10/Srsf3/Srsf5/Taf9/Tcerg1/Thrap3/Tpr/Ybx3/Zc3h14/Zc3h4	56
GO:0006351	GO:0006351	DNA-templated transcription	47/150	388/3011	9.91363e-10	1.7329e-07	1.64358e-07	Adnp/Arid1b/Bclaf1/Brd4/Ccar1/Cdk5rap2/Chd4/Cux1/Ddx17/Ddx21/Dek/Dido1/Gatad2b/Gtf2f2/Gtf2i/Hdgf/Iws1/Kit/Map3k1/Med15/Mta2/Mybbp1a/Nacc1/Nelfa/Nfic/Nipbl/Nolc1/Ptma/Raly/Rbm10/Rnf10/Rps6ka5/Rtf1/Safb2/Sarnp/Sf3b3/Smarcc2/Snw1/Srsf10/Taf9/Tcerg1/Tcof1/Thrap3/Top1/Tpr/Ybx3/Zc3h4	47
GO:0022613	GO:0022613	ribonucleoprotein complex biogenesis	21/150	104/3011	1.64409e-08	1.79617e-06	1.70358e-06	Cpsf7/Ddx17/Ddx21/Dkc1/Dnttip2/Exosc10/Exosc5/Fbl/Las1l/Mybbp1a/Nvl/Rbm10/Rpl10a/Rps5/Rsl1d1/Sart1/Sf3a1/Snrnp200/Srsf10/Taf9/Utp14a	21
GO:0051172	GO:0051172	negative regulation of nitrogen compound metabolic process	46/150	423/3011	5.70559e-08	4.74922e-06	4.50441e-06	Adnp/Bclaf1/Cdk5rap2/Chd4/Cnot8/Ctdsp2/Cux1/Dkc1/Exosc10/Exosc5/Fmn2/Gatad2b/Gpx1/Hdgf/Lig3/Msh6/Mta2/Mybbp1a/Nacc1/Nelfa/Nfic/Nipbl/Nolc1/Phax/Ptbp3/Pus7/Rab23/Raly/Rbm10/Rnps1/Rps26/Rps6ka5/Rtf1/Sarnp/Sf3b3/Smarcc2/Snw1/Srsf10/Taf9/Tcerg1/Thrap3/Tmed10/Tpr/Ybx3/Zc3h14/Zc3h4	46
GO:0010558	GO:0010558	negative regulation of macromolecule biosynthetic process	40/150	349/3011	1.34501e-07	1.06867e-05	1.01358e-05	Adnp/Bclaf1/Chd4/Cnot8/Cux1/Ddx17/Dkc1/Exosc10/Exosc5/Fbl/Gatad2b/Hdgf/Lmnb2/Mta2/Mybbp1a/Nacc1/Nelfa/Nfic/Nipbl/Ptbp3/Pus7/Raly/Rbm10/Rnps1/Rps26/Rps6ka5/Rtf1/Sarnp/Smarcc2/Snw1/Srsf10/Srsf3/Tasor2/Tcerg1/Thrap3/Tpr/Trip12/Ybx3/Zc3h14/Zc3h4	40
GO:0031327	GO:0031327	negative regulation of cellular biosynthetic process	40/150	356/3011	2.34973e-07	1.71139e-05	1.62317e-05	Adnp/Bclaf1/Chd4/Cnot8/Cux1/Ddx17/Dkc1/Exosc10/Exosc5/Fbl/Gatad2b/Hdgf/Lmnb2/Mta2/Mybbp1a/Nacc1/Nelfa/Nfic/Nipbl/Ptbp3/Pus7/Raly/Rbm10/Rnps1/Rps26/Rps6ka5/Rtf1/Sarnp/Smarcc2/Snw1/Srsf10/Srsf3/Tasor2/Tcerg1/Thrap3/Tpr/Trip12/Ybx3/Zc3h14/Zc3h4	40
GO:0009890	GO:0009890	negative regulation of biosynthetic process	40/150	363/3011	4.0318e-07	2.61022e-05	2.47567e-05	Adnp/Bclaf1/Chd4/Cnot8/Cux1/Ddx17/Dkc1/Exosc10/Exosc5/Fbl/Gatad2b/Hdgf/Lmnb2/Mta2/Mybbp1a/Nacc1/Nelfa/Nfic/Nipbl/Ptbp3/Pus7/Raly/Rbm10/Rnps1/Rps26/Rps6ka5/Rtf1/Sarnp/Smarcc2/Snw1/Srsf10/Srsf3/Tasor2/Tcerg1/Thrap3/Tpr/Trip12/Ybx3/Zc3h14/Zc3h4	40
GO:0006403	GO:0006403	RNA localization	10/150	51/3011	0.000152622	0.00567624	0.00538364	Ahctf1/Dkc1/Exosc10/Fbl/Iws1/Phax/Pom121/Sarnp/Srsf3/Tpr	10
GO:0010557	GO:0010557	positive regulation of macromolecule biosynthetic process	36/150	399/3011	0.000172961	0.00629868	0.005974	Arid1b/Bclaf1/Brd4/Cdk5rap2/Chd4/Ddx17/Ddx21/Dek/Dkc1/Gatad2b/Gtf2f2/Gtf2i/Hdgf/Kit/Larp4/Map3k1/Med15/Mta2/Mybbp1a/Nelfa/Nfic/Nipbl/Nolc1/Nvl/Ptma/Rbm10/Rnf10/Rps6ka5/Sf3b3/Smarcc2/Snw1/Srsf5/Taf9/Tcerg1/Thrap3/Tmed10	36
GO:0065004	GO:0065004	protein-DNA complex assembly	6/150	19/3011	0.000218818	0.00780601	0.00740362	Anp32b/Gtf2f2/Med15/Nasp/Taf9/Tspyl5	6
GO:0031328	GO:0031328	positive regulation of cellular biosynthetic process	37/150	421/3011	0.000238224	0.00832831	0.00789901	Arid1b/Bclaf1/Brd4/Cdk5rap2/Chd4/Ddx17/Ddx21/Dek/Dkc1/Gatad2b/Gtf2f2/Gtf2i/Hdgf/Kit/Larp4/Map3k1/Med15/Mta2/Mybbp1a/Nelfa/Nfic/Nipbl/Nolc1/Nvl/Ppp4r3a/Ptma/Rbm10/Rnf10/Rps6ka5/Sf3b3/Smarcc2/Snw1/Srsf5/Taf9/Tcerg1/Thrap3/Tmed10	37
GO:0009891	GO:0009891	positive regulation of biosynthetic process	37/150	426/3011	0.000304384	0.010232	0.00970454	Arid1b/Bclaf1/Brd4/Cdk5rap2/Chd4/Ddx17/Ddx21/Dek/Dkc1/Gatad2b/Gtf2f2/Gtf2i/Hdgf/Kit/Larp4/Map3k1/Med15/Mta2/Mybbp1a/Nelfa/Nfic/Nipbl/Nolc1/Nvl/Ppp4r3a/Ptma/Rbm10/Rnf10/Rps6ka5/Sf3b3/Smarcc2/Snw1/Srsf5/Taf9/Tcerg1/Thrap3/Tmed10	37
GO:0006974	GO:0006974	DNA damage response	17/150	138/3011	0.000374997	0.0121803	0.0115525	Arid1b/Bclaf1/Brd4/Cdkn2aip/Chd4/Dek/Fen1/Fmn2/Lig3/Msh6/Nipbl/Ppp4r3a/Sf3b3/Smarcc2/Snw1/Taf9/Trip12	17
GO:0006405	GO:0006405	RNA export from nucleus	6/150	21/3011	0.000402729	0.0127995	0.0121397	Iws1/Phax/Pom121/Sarnp/Srsf3/Tpr	6
GO:0016570	GO:0016570	histone modification	6/150	22/3011	0.000531234	0.0162912	0.0154514	Ddx21/Dek/Mta2/Mybbp1a/Nelfa/Taf9	6
GO:0045445	GO:0045445	myoblast differentiation	5/150	17/3011	0.00109138	0.0323345	0.0306677	Arid1b/Ddx17/Gpx1/Lgals1/Smarcc2	5
GO:0048863	GO:0048863	stem cell differentiation	7/150	35/3011	0.00136936	0.0387214	0.0367254	Chd4/Gatad2b/Kit/Mta2/Nolc1/Pus7/Tcof1	7
GO:0070918	GO:0070918	regulatory ncRNA processing	5/150	18/3011	0.00145111	0.0387214	0.0367254	Dkc1/Exosc10/Exosc5/Fbl/Srsf3	5
GO:0006406	GO:0006406	mRNA export from nucleus	4/150	3011-11-01	0.00148417	0.0387214	0.0367254	Iws1/Sarnp/Srsf3/Tpr	4
GO:0030071	GO:0030071	regulation of mitotic metaphase/anaphase transition	4/150	3011-11-01	0.00148417	0.0387214	0.0367254	Arid1b/Cdk5rap2/Smarcc2/Tpr	4
GO:1902099	GO:1902099	regulation of metaphase/anaphase transition of cell cycle	4/150	3011-11-01	0.00148417	0.0387214	0.0367254	Arid1b/Cdk5rap2/Smarcc2/Tpr	4
GO:0006401	GO:0006401	RNA catabolic process	11/150	79/3011	0.00155923	0.0400814	0.0380153	Cnot8/Dkc1/Exosc10/Exosc5/Fen1/Phax/Rbm10/Rnps1/Thrap3/Zc3h14/Zc3h4	11
GO:0051028	GO:0051028	mRNA transport	6/150	28/3011	0.00209231	0.0485959	0.0460909	Ahctf1/Iws1/Pom121/Sarnp/Srsf3/Tpr	6

## Sheet:  BP_turquoise
	ID	Description	GeneRatio	BgRatio	pvalue	p.adjust	qvalue	geneID	Count

## Sheet:  BP_yellow
	ID	Description	GeneRatio	BgRatio	pvalue	p.adjust	qvalue	geneID	Count
GO:0097435	GO:0097435	supramolecular fiber organization	60/307	294/3011	2.41766e-08	4.85157e-05	4.35664e-05	Actr2/Agfg1/Anxa2/Arfip2/Arhgef7/Arpc2/Arpc4/Arpc5/Arpc5l/Arpin/Avil/Bin1/Camsap1/Camsap2/Camsap3/Cap1/Cd2ap/Cfl1/Clasp1/Cnn3/Coro1a/Coro1c/Csrp1/Cttn/Dbnl/Dctn1/Dpysl3/Dstn/Dync1h1/Gsn/Hip1r/Hspa8/Ilk/Katnb1/Mapre1/Mapre3/Mical3/Mtor/Myh9/Myo1e/Nckap1/Nebl/Nefh/Nefl/Pik3ca/Pls1/Prkcd/Prune1/Rac1/Rufy3/Slain2/Snx9/Sptbn1/Swap70/Twf1/Twf2/Vasp/Vipas39/Wasl/Wipf3	60
GO:0032535	GO:0032535	regulation of cellular component size	39/307	159/3011	6.34802e-08	4.85157e-05	4.35664e-05	Aqp1/Arpc2/Arpc5/Arpc5l/Avil/Bin1/Cfl1/Chmp3/Coro1a/Cttn/Dbnl/Dstn/Gdi1/Gsn/Hip1r/Hsp90aa1/Ilk/Ist1/Kcnma1/Mtor/Nckap1/Nefl/Oxsr1/Picalm/Pik3ca/Pls1/Prkcd/Rac1/Rap1gap2/Rufy3/Sema4d/Smurf1/Snx9/Spart/Sptbn1/Swap70/Twf1/Twf2/Vasp	39
GO:0051258	GO:0051258	protein polymerization	35/307	136/3011	8.87941e-08	4.85157e-05	4.35664e-05	Arhgef7/Arpc2/Arpc4/Arpc5/Arpc5l/Avil/Bin1/Camsap1/Camsap2/Camsap3/Cfl1/Chmp4b/Clasp1/Coro1a/Cttn/Dbnl/Dctn1/Gsn/Hip1r/Hsp90aa1/Mapre1/Mapre3/Mtor/Nckap1/Nefl/Prkcd/Prune1/Rac1/Slain2/Snx9/Sptbn1/Twf1/Twf2/Vasp/Wasl	35
GO:1902743	GO:1902743	regulation of lamellipodium organization	13/307	24/3011	8.92579e-08	4.85157e-05	4.35664e-05	Actr2/Aqp1/Arpc2/Avil/Cd44/Cfl1/Coro1c/Hsp90aa1/Mtor/Nckap1/Rac1/Twf1/Twf2	13
GO:0097581	GO:0097581	lamellipodium organization	19/307	49/3011	9.1851e-08	4.85157e-05	4.35664e-05	Abi1/Actr2/Aqp1/Arhgef7/Arpc2/Arpc5/Avil/Cd44/Cfl1/Coro1c/Cttn/Hsp90aa1/Mtor/Nckap1/Rac1/Snx1/Snx2/Twf1/Twf2	19
GO:0032271	GO:0032271	regulation of protein polymerization	30/307	110/3011	2.0004e-07	8.8051e-05	7.90685e-05	Arhgef7/Arpc2/Arpc5/Arpc5l/Avil/Bin1/Camsap1/Camsap2/Camsap3/Cfl1/Coro1a/Cttn/Dbnl/Dctn1/Gsn/Hip1r/Hsp90aa1/Mapre1/Mapre3/Mtor/Nckap1/Prkcd/Prune1/Rac1/Slain2/Snx9/Sptbn1/Twf1/Twf2/Vasp	30
GO:0090066	GO:0090066	regulation of anatomical structure size	41/307	181/3011	3.07211e-07	0.000115906	0.000104082	Aqp1/Arpc2/Arpc5/Arpc5l/Atp2b1/Avil/Bin1/Cfl1/Chmp3/Coro1a/Cttn/Dbnl/Dstn/Gdi1/Grk2/Gsn/Hip1r/Hsp90aa1/Ilk/Ist1/Kcnma1/Mtor/Nckap1/Nefl/Oxsr1/Picalm/Pik3ca/Pls1/Prkcd/Rac1/Rap1gap2/Rufy3/Sema4d/Smurf1/Snx9/Spart/Sptbn1/Swap70/Twf1/Twf2/Vasp	41
GO:0010591	GO:0010591	regulation of lamellipodium assembly	11/307	20/3011	7.53791e-07	0.000217284	0.000195117	Actr2/Aqp1/Arpc2/Avil/Cfl1/Hsp90aa1/Mtor/Nckap1/Rac1/Twf1/Twf2	11
GO:0051493	GO:0051493	regulation of cytoskeleton organization	44/307	209/3011	9.90654e-07	0.000217284	0.000195117	Arfip2/Arhgef7/Arpc2/Arpc5/Arpc5l/Arpin/Avil/Bin1/Camsap1/Camsap2/Camsap3/Cd2ap/Cfl1/Chmp2b/Chmp4b/Clasp1/Coro1a/Cttn/Cyld/Dbnl/Dctn1/Dstn/Dync1h1/Gsn/Hip1r/Ilk/Katnb1/Mapk3/Mapre1/Mapre3/Mtor/Nckap1/Pik3ca/Prkcd/Prune1/Rac1/Slain2/Snx9/Sptbn1/Swap70/Twf1/Twf2/Vasp/Vps4b	44
GO:0008154	GO:0008154	actin polymerization or depolymerization	26/307	94/3011	1.01725e-06	0.000217284	0.000195117	Arpc2/Arpc4/Arpc5/Arpc5l/Avil/Bin1/Cfl1/Coro1a/Cttn/Dbnl/Dstn/Gsn/Hip1r/Mical3/Mtor/Nckap1/Pik3ca/Prkcd/Rac1/Snx9/Sptbn1/Swap70/Twf1/Twf2/Vasp/Wasl	26
GO:0007015	GO:0007015	actin filament organization	41/307	189/3011	1.06032e-06	0.000217284	0.000195117	Actr2/Arfip2/Arpc2/Arpc4/Arpc5/Arpc5l/Arpin/Avil/Bin1/Cap1/Cd2ap/Cfl1/Clasp1/Cnn3/Coro1a/Coro1c/Cttn/Dbnl/Dpysl3/Dstn/Gsn/Hip1r/Mical3/Mtor/Myh9/Myo1e/Nckap1/Nebl/Pik3ca/Pls1/Prkcd/Rac1/Rufy3/Snx9/Sptbn1/Swap70/Twf1/Twf2/Vasp/Wasl/Wipf3	41
GO:0010592	GO:0010592	positive regulation of lamellipodium assembly	10/307	17/3011	1.06955e-06	0.000217284	0.000195117	Actr2/Aqp1/Arpc2/Avil/Cfl1/Hsp90aa1/Mtor/Nckap1/Rac1/Twf2	10
GO:0008064	GO:0008064	regulation of actin polymerization or depolymerization	23/307	80/3011	2.11718e-06	0.000372765	0.000334737	Arpc2/Arpc5/Arpc5l/Avil/Bin1/Cfl1/Coro1a/Cttn/Dbnl/Dstn/Gsn/Hip1r/Mtor/Nckap1/Pik3ca/Prkcd/Rac1/Snx9/Sptbn1/Swap70/Twf1/Twf2/Vasp	23
GO:1902903	GO:1902903	regulation of supramolecular fiber organization	37/307	169/3011	2.98731e-06	0.000493092	0.00044279	Arfip2/Arhgef7/Arpc2/Arpc5/Arpc5l/Arpin/Avil/Bin1/Camsap1/Camsap2/Camsap3/Cfl1/Clasp1/Coro1a/Cttn/Dbnl/Dctn1/Dstn/Gsn/Hip1r/Hspa8/Katnb1/Mapre1/Mapre3/Mtor/Nckap1/Pik3ca/Prkcd/Prune1/Rac1/Slain2/Snx9/Sptbn1/Swap70/Twf1/Twf2/Vasp	37
GO:0044087	GO:0044087	regulation of cellular component biogenesis	60/307	343/3011	7.00826e-06	0.00102827	0.000923369	Actr2/Aqp1/Arhgef7/Arpc2/Arpc5/Arpc5l/Avil/Bin1/Camsap1/Camsap2/Camsap3/Cfl1/Chmp2b/Chmp4b/Clasp1/Coro1a/Coro1c/Cttn/Cyld/Dbnl/Dctn1/Dnm3/Dock11/Dpysl3/Dusp3/Dync1h1/Gdi2/Gsn/Hip1r/Hsp90aa1/Hspa8/Lims1/Lrsam1/Mapre1/Mapre3/Mtor/Myh9/Nckap1/Nectin1/Nedd4l/Park7/Pdlim5/Prkcd/Prune1/Rab3gap2/Rac1/Sema4d/Slain2/Smcr8/Snx9/Sptbn1/Stam/Swap70/Trappc12/Twf1/Twf2/Vasp/Vps4b/Wasl/Wdr44	60
GO:0098657	GO:0098657	import into cell	53/307	293/3011	9.83976e-06	0.00136773	0.0012282	Aak1/Abr/Acsl6/Amph/Ankrd13d/Anxa2/Ap3b2/Ap3d1/Appl1/Atp1a4/Atp5f1b/Bin1/Cap1/Cd2ap/Cd44/Coro1a/Coro1c/Cttn/Dbnl/Dnm1l/Dnm3/Ehd4/Epn2/Eps15/Eps15l1/Fnbp1/Gak/Grk2/Gsn/Hip1r/Itsn1/Lrsam1/Mapk3/Myh9/Myo1e/Nckipsd/Necap2/Nedd4l/Park7/Picalm/Pik3c3/Pik3ca/Prkcd/Rab11fip2/Rac1/Scamp1/Sh3glb2/Slc39a10/Slc3a2/Slc9a1/Snx1/Snx9/Wasl	53
GO:0006897	GO:0006897	endocytosis	46/307	247/3011	1.9165e-05	0.00210895	0.0018938	Aak1/Abr/Amph/Ankrd13d/Anxa2/Ap3b2/Ap3d1/Appl1/Atp5f1b/Bin1/Cap1/Cd2ap/Cd44/Coro1a/Coro1c/Cttn/Dbnl/Dnm1l/Dnm3/Ehd4/Epn2/Eps15/Eps15l1/Fnbp1/Gak/Grk2/Gsn/Hip1r/Itsn1/Lrsam1/Mapk3/Myh9/Myo1e/Nckipsd/Necap2/Nedd4l/Picalm/Pik3c3/Pik3ca/Rab11fip2/Rac1/Scamp1/Sh3glb2/Snx1/Snx9/Wasl	46
GO:0051261	GO:0051261	protein depolymerization	19/307	67/3011	2.093e-05	0.00221105	0.00198549	Arpc2/Avil/Camsap1/Camsap2/Camsap3/Cfl1/Clasp1/Dstn/Gak/Gsn/Hspa8/Katnb1/Mical3/Pik3ca/Sptbn1/Swap70/Twf1/Twf2/Vps4b	19
GO:0120031	GO:0120031	plasma membrane bounded cell projection assembly	31/307	151/3011	7.65089e-05	0.00531737	0.00477492	Actr2/Aqp1/Arhgef7/Arpc2/Asap1/Avil/Cfl1/Coro1c/Cttn/Cyld/Dctn1/Dnm3/Dock11/Dpysl3/Ehd4/Gdi2/Gsn/Hsp90aa1/Mapre1/Mtor/Nckap1/Nudcd3/Parva/Prkcd/Ptpn23/Rac1/Snap29/Twf1/Twf2/Wasl/Wdr44	31
GO:0030029	GO:0030029	actin filament-based process	50/307	293/3011	9.3117e-05	0.00626222	0.00562338	Abr/Actr2/Aqp1/Arfip2/Arhgef7/Arpc2/Arpc4/Arpc5/Arpc5l/Arpin/Avil/Bin1/Cap1/Cd2ap/Cfl1/Clasp1/Cnn3/Coro1a/Coro1c/Csrp1/Cttn/Dbnl/Dpysl3/Dstn/Gsn/Hip1r/Ilk/Mical3/Mtor/Myh9/Myo1e/Nckap1/Nebl/Nedd4l/Parva/Pdlim5/Pik3ca/Pls1/Prkcd/Rac1/Ran/Rufy3/Snx9/Sptbn1/Swap70/Twf1/Twf2/Vasp/Wasl/Wipf3	50
GO:0048870	GO:0048870	cell motility	59/307	369/3011	0.000140206	0.00804966	0.00722848	Abr/Anxa5/Anxa6/Appl1/Aqp1/Arhgdia/Arhgef7/Arpc2/Arpc5/Arpc5l/Atp1a4/Atp5f1a/Atp5f1b/Cadm1/Camk2b/Camsap3/Cap1/Cd2ap/Cd44/Cend1/Cfl1/Clasp1/Coro1a/Coro1c/Cpne3/Cttn/Dclk1/Dnm1l/Dock7/Dpysl3/Dst/Dstn/Dusp3/Hsp90aa1/Ilk/Jcad/Lztfl1/Mapk3/Mapre1/Mpp1/Mtor/Myh9/Nckap1/Oxsr1/Park7/Parva/Pik3ca/Plaa/Prkcd/Ptpn23/Rac1/Rufy3/Sema4d/Srgap3/Stk24/Swap70/Wasl/Wdr44/Ywhae	59
GO:1903729	GO:1903729	regulation of plasma membrane organization	6/307	3011-10-01	0.000157788	0.00886634	0.00796184	Anxa2/Asap1/Gsn/Myh9/Prkcd/Wasl	6
GO:0032970	GO:0032970	regulation of actin filament-based process	29/307	143/3011	0.000165715	0.00911778	0.00818763	Arfip2/Arpc2/Arpc5/Arpc5l/Arpin/Avil/Bin1/Cd2ap/Cfl1/Clasp1/Coro1a/Cttn/Dbnl/Dstn/Gsn/Hip1r/Ilk/Mtor/Myh9/Nckap1/Pik3ca/Prkcd/Rac1/Snx9/Sptbn1/Swap70/Twf1/Twf2/Vasp	29
GO:0019725	GO:0019725	cellular homeostasis	35/307	187/3011	0.000189982	0.0100349	0.00901116	Anxa6/Aqp1/Atp1a4/Atp2a1/Atp2b1/Atp5f1b/Atp6v1b2/Bag3/Chmp2b/Coro1a/Dbi/Dctn1/Gls/Grk2/Hk1/Kcnma1/Letm1/Mapk3/Myh9/Ndufaf2/Oxsr1/Pacs2/Pdzd8/Picalm/Pik3ca/Plaa/Prdx1/Prdx2/Rab11fip2/Rab11fip5/Rac1/Slc39a10/Slc9a1/Txnrd1/Ywhae	35
GO:0010256	GO:0010256	endomembrane system organization	39/307	220/3011	0.000267848	0.0126319	0.0113433	Agfg1/Anxa2/Anxa6/Ap3d1/Aqp1/Arhgef7/Asap1/Atl1/Bin1/Camsap2/Camsap3/Chmp2b/Chmp3/Chmp4b/Clasp1/Coro1c/Cplx1/Dctn1/Esyt1/Gak/Gsn/Mapk3/Myh9/Pik3c3/Plscr3/Prkcd/Rab18/Rab3gap2/Reep1/Reep5/Rtn1/Rtn3/Snap29/Snx9/Sptbn1/Tom1/Trappc12/Vps4b/Wasl	39
GO:0007163	GO:0007163	establishment or maintenance of cell polarity	21/307	96/3011	0.000469822	0.020341	0.0182659	Actr2/Aqp1/Arpc5/Camsap3/Cfl1/Clasp1/Dctn1/Dock7/Dst/Flot2/Gsn/Hsp90aa1/Ilk/Lims1/Mapre1/Myh9/Nckap1/Parva/Rab11fip2/Rac1/Rufy3	21
GO:0070925	GO:0070925	organelle assembly	44/307	266/3011	0.000531504	0.0219328	0.0196954	Actr2/Agfg1/Ap3d1/Arfip2/Arpc2/Asap1/Atg2b/Avil/Bag3/Chmp2b/Chmp3/Chmp4b/Clasp1/Coro1a/Csrp1/Cyld/Dbnl/Dctn1/Dock7/Dync1h1/Ehd4/Gdi2/Gsn/Lrsam1/Mapre1/Mapre3/Mtor/Nebl/Nudcd3/Pacs2/Parva/Pik3c3/Pls1/Ptpn23/Rab3gap2/Smcr8/Smurf1/Snap29/Stam/Sugt1/Tom1/Trappc12/Vps4b/Wdr44	44
GO:0040013	GO:0040013	negative regulation of locomotion	16/307	65/3011	0.000570034	0.0231609	0.0207982	Abr/Arhgdia/Cfl1/Clasp1/Coro1c/Dpysl3/Dusp3/Ilk/Myh9/Park7/Ptpn23/Rac1/Sema4d/Srgap3/Stk24/Wasl	16
GO:2000146	GO:2000146	negative regulation of cell motility	15/307	61/3011	0.000855491	0.0342326	0.0307404	Abr/Arhgdia/Cfl1/Clasp1/Coro1c/Dpysl3/Dusp3/Ilk/Myh9/Park7/Ptpn23/Rac1/Srgap3/Stk24/Wasl	15
GO:0071786	GO:0071786	endoplasmic reticulum tubular network organization	6/307	13/3011	0.000987376	0.0386616	0.0347176	Atl1/Rab18/Rab3gap2/Reep1/Rtn1/Rtn3	6
GO:0050920	GO:0050920	regulation of chemotaxis	11/307	38/3011	0.000995453	0.0386616	0.0347176	Cttn/Dnm1l/Dusp3/Mapk3/Mpp1/Oxsr1/Rac1/Sema4d/Swap70/Usp14/Wasl	11
GO:0042127	GO:0042127	regulation of cell population proliferation	65/307	448/3011	0.00108973	0.0417099	0.0374548	Acsl6/Actr2/Anxa2/Aqp1/Arpc2/Atp5f1a/Avil/Camk2b/Camsap2/Casp3/Cd44/Cend1/Cfl1/Chek1/Coro1a/Coro1c/Crip2/Cttn/Cyld/Dbnl/Dnm1l/Dnm3/Dock11/Dpysl3/Eps15/Gabbr1/Gak/Gdi1/Gdi2/Grk2/Hsp90aa1/Ilk/Ist1/Jcad/Katnb1/Lims1/Maged1/Mapk3/Mtor/Nckap1/Nckipsd/Nedd4l/Nefl/Osmr/Park7/Pdlim5/Picalm/Pik3ca/Pls1/Prkcd/Rac1/Rap1gap2/Rufy3/Sema4d/Slc25a5/Slc39a10/Smurf1/Spart/Stat6/Stk24/Tpd52/Twf1/Twf2/Wasl/Wdr44	65
GO:0010035	GO:0010035	response to inorganic substance	24/307	124/3011	0.00123865	0.0460742	0.0413739	Ahcyl1/Anxa5/Aqp1/Ass1/Camk2b/Casp3/Cfl1/Cpne1/Cpne3/Gart/Gdi1/Gsn/Kcnma1/Mapk3/Nefh/Nefl/Park7/Pik3ca/Ppp1ca/Prdx1/Prdx2/Prkcd/Stat6/Stk24	24

## Sheet:  CC_black
	ID	Description	GeneRatio	BgRatio	pvalue	p.adjust	qvalue	geneID	Count
GO:0043005	GO:0043005	neuron projection	56/187	489/3034	7.11779e-07	0.000175609	0.000151044	Abhd12/Add1/Ank1/Ank3/Ckb/Clip2/Crmp1/Csnk1e/Ctnnb1/Dock4/Dpysl2/Enah/Epb41l3/Glrx3/Gsk3b/Impa1/Kcnj11/Kif5c/Klc1/Klc2/Madd/Map1a/Map1b/Map2k1/Map6/Mapt/Mast1/Mob2/Ncam1/Nectin3/Nefm/Nsf/Numb/Pacsin1/Pafah1b1/Palm/Pex5l/Ppm1a/Ppp3ca/Prkaa2/Prkar2b/Rgs7bp/Rtn4/Shank1/Sirt2/Slc17a7/Snap25/Snap91/Snca/Sncb/Sncg/Stxbp1/Tmod2/Trpv1/Ubxn1/Usp8	56
GO:0036477	GO:0036477	somatodendritic compartment	46/187	371/3034	1.03604e-06	0.000175609	0.000151044	Abhd12/Add1/Ank3/Ckb/Clip2/Crmp1/Csnk1e/Ctnnb1/Dpysl2/Glrx3/Gsk3b/Impa1/Kcnj11/Kif5c/Klc1/Map1a/Map1b/Map2k1/Map6/Mapt/Mast1/Ncam1/Nectin3/Nefm/Nsf/Numb/Pafah1b1/Palm/Pcmt1/Pex5l/Ppp3ca/Prkaa2/Prkar2b/Rgs7bp/Rtn4/Sh3glb1/Shank1/Sirt2/Snap25/Snap91/Snca/Sncb/Sncg/Trpv1/Ubxn1/Usp8	46
GO:0015630	GO:0015630	microtubule cytoskeleton	45/187	377/3034	4.16046e-06	0.000470132	0.000404368	Arhgap35/Arl8a/Casp1/Cep170b/Chmp7/Clip2/Crmp1/Ctnnb1/Ddhd2/Dpysl2/Eml1/Gsk3b/Kank4/Katnal1/Kif2a/Kif5c/Klc1/Klc2/Luzp1/Map1a/Map1b/Map2k1/Map6/Mapt/Mdh1/Nek7/Nisch/Ola1/Pafah1b1/Patj/Pin1/Pla2g6/Prkar2b/Rell1/Sirt2/Sncg/Snx4/Sorbs1/Tbcb/Tbcd/Tppp3/Trip10/Tubb4b/Uvrag/Yeats2	45
GO:0043025	GO:0043025	neuronal cell body	31/187	250/3034	8.54503e-05	0.00625858	0.00538309	Ckb/Crmp1/Csnk1e/Dpysl2/Gsk3b/Impa1/Kcnj11/Kif5c/Klc1/Map1a/Map1b/Map2k1/Mapt/Mast1/Ncam1/Nefm/Pafah1b1/Pcmt1/Prkaa2/Prkar2b/Rgs7bp/Rtn4/Sh3glb1/Sirt2/Snap25/Snap91/Snca/Sncb/Sncg/Trpv1/Ubxn1	31
GO:0099512	GO:0099512	supramolecular fiber	37/187	329/3034	0.000137022	0.00660642	0.00568228	Ablim2/Ank1/Ank3/Atp2b4/Casp1/Cep170b/Chmp7/Clip2/Ctnnb1/Dmtn/Dpysl2/Eml1/Glrx3/Gsk3b/Hdac4/Katnal1/Kif2a/Kif5c/Klc1/Klc2/Lcp1/Ldb3/Map1a/Map1b/Map2k1/Map6/Mapt/Nefm/Pafah1b1/Ppp3ca/Sirt2/Snca/Tbcb/Tmod2/Tppp3/Trip10/Tubb4b	37
GO:0099081	GO:0099081	supramolecular polymer	37/187	331/3034	0.000155904	0.00660642	0.00568228	Ablim2/Ank1/Ank3/Atp2b4/Casp1/Cep170b/Chmp7/Clip2/Ctnnb1/Dmtn/Dpysl2/Eml1/Glrx3/Gsk3b/Hdac4/Katnal1/Kif2a/Kif5c/Klc1/Klc2/Lcp1/Ldb3/Map1a/Map1b/Map2k1/Map6/Mapt/Nefm/Pafah1b1/Ppp3ca/Sirt2/Snca/Tbcb/Tmod2/Tppp3/Trip10/Tubb4b	37
GO:0014069	GO:0014069	postsynaptic density	24/187	182/3034	0.000229888	0.00865913	0.00744784	Ablim1/Add1/Add2/Arfgap1/Ctnnb1/Dmtn/Dnajc6/Dtnb/Epb41l3/Gsk3b/Map1a/Map1b/Map2k1/Mapt/Nectin3/Nefm/Numb/Pacsin1/Palm/Rgs7bp/Rtn4/Shank1/Snap91/Usp8	24
GO:0032279	GO:0032279	asymmetric synapse	24/187	187/3034	0.00034976	0.0118569	0.0101983	Ablim1/Add1/Add2/Arfgap1/Ctnnb1/Dmtn/Dnajc6/Dtnb/Epb41l3/Gsk3b/Map1a/Map1b/Map2k1/Mapt/Nectin3/Nefm/Numb/Pacsin1/Palm/Rgs7bp/Rtn4/Shank1/Snap91/Usp8	24
GO:0098590	GO:0098590	plasma membrane region	35/187	333/3034	0.0008025	0.0187594	0.0161352	Abcg2/Add2/Ank1/Ank3/Ano6/Atp2b4/Atp6v1a/Crkl/Ctnnb1/Dmtn/Dnajc6/Ehd3/Epb41l3/Kcnj11/Mapt/Mpz/Ncam1/Necap1/Nectin3/Numb/Pacsin1/Palm/Pcmt1/Prkaa2/Rgs7bp/Rtn4/Shank1/Snap25/Snap91/Sorbs1/Stambp/Stxbp1/Stxbp5/Tbc1d5/Trpv1	35
GO:0044297	GO:0044297	cell body	31/187	283/3034	0.000830061	0.0187594	0.0161352	Ckb/Crmp1/Csnk1e/Dpysl2/Gsk3b/Impa1/Kcnj11/Kif5c/Klc1/Map1a/Map1b/Map2k1/Mapt/Mast1/Ncam1/Nefm/Pafah1b1/Pcmt1/Prkaa2/Prkar2b/Rgs7bp/Rtn4/Sh3glb1/Sirt2/Snap25/Snap91/Snca/Sncb/Sncg/Trpv1/Ubxn1	31
GO:0030426	GO:0030426	growth cone	14/187	93/3034	0.00138023	0.0246263	0.0211814	Crmp1/Csnk1e/Dpysl2/Gsk3b/Kif5c/Klc1/Map1b/Mapt/Ncam1/Pafah1b1/Snap25/Snca/Sncb/Tmod2	14
GO:0030427	GO:0030427	site of polarized growth	14/187	96/3034	0.00188937	0.0304998	0.0262333	Crmp1/Csnk1e/Dpysl2/Gsk3b/Kif5c/Klc1/Map1b/Mapt/Ncam1/Pafah1b1/Snap25/Snca/Sncb/Tmod2	14

## Sheet:  CC_blue
	ID	Description	GeneRatio	BgRatio	pvalue	p.adjust	qvalue	geneID	Count
GO:0043209	GO:0043209	myelin sheath	58/432	150/3034	2.22467e-14	4.98873e-12	3.2713e-12	Aco2/Actb/Alb/Aldoa/Atp1a1/Atp1a2/Atp1a3/Atp1b1/Atp5f1c/Atp5pb/Cltc/Cnp/Cnrip1/Cntn1/Cox5a/Dld/Dnm1/Ehd1/Eno1/Gapdh/Gjc3/Gnao1/Gnb1/Gnb5/Got2/Gpm6b/Hbb-b1/Hspd1/Idh3a/Immt/Ldhb/Mbp/Mdh2/Msn/Ndufs3/Pdcd6ip/Pdha1/Pitpna/Pkm/Plp1/Prdx3/Rala/Rap1a/Septin4/Septin7/Slc25a12/Slc25a3/Sod2/Sptan1/Syn1/Syn2/Tppp/Tubb4a/Uqcrc1/Vdac1/Vdac2/Wdr1/Ywhag	58
GO:0098793	GO:0098793	presynapse	94/432	316/3034	2.72608e-14	4.98873e-12	3.2713e-12	Actb/Anks1b/Ap2a2/Ap2b1/Ap2m1/Ap2s1/Apc/Arhgap44/Atp1a3/Atp2b2/Atp6v0d1/Atp6v1d/Atp6v1e1/Atp8a1/Begain/Bsn/Cacna1b/Cad/Calb2/Cask/Cdk16/Cltc/Cntn1/Cntnap2/Ctbp1/Ctnna2/Ctnnd1/Dgkq/Dlg4/Dnm1/Erc1/Fbxl20/Flot1/Gabbr2/Gap43/Gnb5/Got1/Gria2/Grip1/Kcnc1/Kcnc3/Kctd16/Mal2/Myo5a/Ndel1/Nos1/Pclo/Pfn1/Phb2/Pip5k1c/Rab10/Rab11b/Rab14/Rab27b/Rab3a/Rab3c/Rab3d/Rgs7/Rimbp2/Rims1/Rims2/Rogdi/Rph3a/Scamp5/Scn1a…	94
GO:0005743	GO:0005743	mitochondrial inner membrane	50/432	123/3034	1.67463e-13	2.04305e-11	1.33971e-11	Acadvl/Acat1/Aifm1/Atp5f1c/Atp5me/Atp5mg/Atp5pb/Cnp/Coq6/Cox4i1/Cox5a/Cyc1/Ghitm/Glud1/Got2/Gpd2/Gpx4/Hadh/Hspd1/Immt/Ldhb/Maip1/Mdh2/Ndufa13/Ndufa2/Ndufa4/Ndufb11/Ndufb5/Ndufs3/Ndufs7/Ndufs8/Ndufv1/Ndufv3/Phb2/Pmpcb/Sdhb/Slc25a11/Slc25a12/Slc25a22/Slc25a3/Sod2/Suclg1/Them4/Timm44/Timm50/Tst/Uqcrc1/Vdac1/Vdac2/Vdac3	50
GO:0098590	GO:0098590	plasma membrane region	95/432	333/3034	3.49362e-13	2.55733e-11	1.67694e-11	Adam22/Akr1a1/Ank2/Ap2a1/Ap2a2/Ap2b1/Ap2m1/Ap2s1/Apc/Apc2/Arpc1a/Atp1a1/Atp1a2/Atp1a3/Atp1b1/Atp2b2/Atp6v0d1/Atp6v1e1/Bsn/C2cd5/Cacnb3/Cask/Clasp2/Cltc/Cntn1/Cntnap2/Ctbp1/Ctnna2/Ctnnd1/Dlg4/Dnm1/Ehd1/Eno1/Epb41/Epb41l1/Flot1/Gabbr2/Gap43/Gnb1/Gpr158/Gria2/Grip1/Hck/Hspd1/Jup/Kcnc1/Kcnc3/Kcnd3/Kcnj10/Kctd16/Kctd8/Magi2/Msn/Myh10/Ndrg4/Ndufs7/Nos1/Ntrk3/Pdgfrb/Pip5k1c/Plpp3/Prkar1a/Rab14/Rab27b/Ra…	95
GO:0098797	GO:0098797	plasma membrane protein complex	43/432	116/3034	3.4659e-10	1.40947e-08	9.2424e-09	Alcam/Ap2a1/Ap2a2/Ap2b1/Ap2m1/Ap2s1/Apc/Apc2/Atp1a1/Atp1a2/Atp1a3/Atp1b1/Atp6v0d1/Cacna1b/Cacnb3/Cltc/Cntnap2/Ctnna2/Ctnnd1/Dlg4/Dtna/Flot1/Gabbr2/Gjc3/Gnao1/Gnas/Gnb1/Gnb5/Gria2/Jup/Kcnc1/Kcnc3/Kcnd3/Neo1/Plp1/Scn1a/Scn4b/Scn8a/Sgip1/Slc7a5/Snta1/Sntb1/Traf3	43
GO:0008021	GO:0008021	synaptic vesicle	42/432	115/3034	9.69862e-10	2.95808e-08	1.93972e-08	Ap2a2/Apc/Atp6v0d1/Atp6v1d/Atp6v1e1/Atp8a1/Bsn/Cdk16/Cltc/Dlg4/Dnm1/Erc1/Gria2/Mal2/Myo5a/Ndel1/Rab10/Rab11b/Rab14/Rab27b/Rab3a/Rab3c/Rab3d/Rph3a/Scamp5/Septin4/Septin5/Slc17a6/Slc2a3/Slc6a17/Stx2/Sv2c/Syn1/Syn2/Syngr3/Syp/Syt1/Syt2/Syt7/Vdac1/Vdac2/Vdac3	42
GO:0098982	GO:0098982	GABA-ergic synapse	20/432	38/3034	2.18232e-08	5.32486e-07	3.49171e-07	Atp2b2/Bsn/Cntnap2/Ctbp1/Erc1/Flot1/Gabbr2/Gap43/Grip1/Kcnd3/Magi2/Pak1/Pclo/Phb2/Rims1/Rims2/Slc6a17/Slitrk3/Syt7/Zdhhc5	20
GO:1990204	GO:1990204	oxidoreductase complex	22/432	45/3034	2.47933e-08	5.67148e-07	3.719e-07	Cyc1/Dld/Gpd2/Idh3a/Idh3g/Ldhb/Ndufa13/Ndufa2/Ndufa4/Ndufb11/Ndufb5/Ndufs3/Ndufs7/Ndufs8/Ndufv1/Ndufv3/Ogdh/Pdha1/Pdhb/Pdhx/Sdhb/Uqcrc1	22
GO:0031975	GO:0031975	envelope	82/432	330/3034	3.66482e-08	7.45179e-07	4.88642e-07	Acadl/Acadvl/Acat1/Acsl3/Aifm1/Apc/Atp5f1c/Atp5me/Atp5mg/Atp5pb/Calr/Cnp/Coasy/Coq6/Cox4i1/Cox5a/Cyc1/Eno1/Faf1/Gapdh/Gdap1/Ghitm/Glud1/Got2/Gpd2/Gpx4/Hadh/Hspd1/Immt/Inpp4a/Ipo9/Ldhb/Maip1/Marchf5/Mdh2/Mfn2/Mgst3/Msto1/Ndel1/Ndufa13/Ndufa2/Ndufa4/Ndufb11/Ndufb5/Ndufs3/Ndufs7/Ndufs8/Ndufv1/Ndufv3/Nipsnap2/Nos1/Ntrk3/Nup85/Pak1/Phb2/Pmpcb/Pnpt1/Rgs7/Rogdi/Sdhb/Sfxn3/Slc25a11/Slc25a12/Slc25a22/Slc2…	82
GO:0098978	GO:0098978	glutamatergic synapse	72/432	281/3034	7.78427e-08	1.42452e-06	9.34112e-07	Abl2/Ablim3/Actb/Actr3/Adam22/Anks1b/Ap2b1/Ap2m1/Ap2s1/Arhgap22/Arhgap44/Atp2b2/Begain/Bsn/Cacna1b/Cntnap2/Ctbp1/Ctnnd1/Dgkq/Dlg4/Dlgap2/Dlgap4/Dnajb1/Dnm1/Erc1/Fbxl20/Flot1/Gabbr2/Gapdh/Gria2/Grip1/Kcnc3/Magi2/Mal2/Mapk10/Mark2/Myh10/Myo5a/Myo9a/Nos1/Ntrk3/Pak1/Pak2/Pclo/Pfn1/Phb2/Pip5k1c/Prkar1a/Rap1a/Rgs7/Rimbp2/Rims1/Rims2/Scn8a/Septin7/Sh3gl1/Sipa1l1/Slc2a3/Slc6a17/Slc6a8/Sptan1/Sptb/Srcin1/…	72
GO:1902495	GO:1902495	transmembrane transporter complex	31/432	90/3034	7.84846e-07	1.10482e-05	7.24473e-06	Atp1a1/Atp1a2/Atp1a3/Atp1b1/Atp6v0d1/Atp6v1d/Cacna1b/Cacnb3/Cntnap2/Cyc1/Dlg4/Gria2/Kcnc1/Kcnc3/Kcnd3/Ndufa13/Ndufa2/Ndufa4/Ndufb11/Ndufb5/Ndufs3/Ndufs7/Ndufs8/Ndufv1/Ndufv3/Ptpa/Scn1a/Scn4b/Scn8a/Slc17a6/Uqcrc1	31
GO:1990351	GO:1990351	transporter complex	32/432	95/3034	9.18049e-07	1.20002e-05	7.86899e-06	Atp1a1/Atp1a2/Atp1a3/Atp1b1/Atp6v0d1/Atp6v1d/Atp8a1/Cacna1b/Cacnb3/Cntnap2/Cyc1/Dlg4/Gria2/Kcnc1/Kcnc3/Kcnd3/Ndufa13/Ndufa2/Ndufa4/Ndufb11/Ndufb5/Ndufs3/Ndufs7/Ndufs8/Ndufv1/Ndufv3/Ptpa/Scn1a/Scn4b/Scn8a/Slc17a6/Uqcrc1	32
GO:0019898	GO:0019898	extrinsic component of membrane	30/432	89/3034	2.00732e-06	2.44894e-05	1.60586e-05	Ank2/Ap2b1/Ap2m1/Ap2s1/Apc/Apc2/Atp6v1d/Atp6v1e1/Bsn/Cltc/Ctbp1/Ctnna2/Ctnnd1/Dtna/Gnao1/Gnas/Gnb1/Gnb5/Hck/Jup/Magi2/Mcf2l/Rims1/Rph3a/Stac2/Syn1/Syn2/Vps13c/Yes1/Zfyve1	30
GO:0019897	GO:0019897	extrinsic component of plasma membrane	21/432	52/3034	2.78466e-06	3.2877e-05	2.15587e-05	Ank2/Ap2b1/Ap2m1/Ap2s1/Apc/Apc2/Ctbp1/Ctnna2/Ctnnd1/Dtna/Gnao1/Gnas/Gnb1/Gnb5/Hck/Jup/Magi2/Mcf2l/Rims1/Stac2/Yes1	21
GO:0070469	GO:0070469	respirasome	15/432	31/3034	5.33447e-06	5.7424e-05	3.76551e-05	Cox4i1/Cox5a/Cyc1/Ndufa13/Ndufa2/Ndufa4/Ndufb11/Ndufb5/Ndufs3/Ndufs7/Ndufs8/Ndufv1/Ndufv3/Sdhb/Uqcrc1	15
GO:0043005	GO:0043005	neuron projection	102/432	489/3034	7.68336e-06	7.83289e-05	5.13632e-05	Abl2/Actb/Adam22/Adcy9/Alcam/Ankrd27/Apc/Arhgap44/Atp1a2/Atp1a3/Atp2b2/Atp6v0d1/Begain/Bsn/Cacna1b/Cad/Calb2/Capn2/Cask/Cdk16/Chl1/Ckap5/Clasp2/Cntn1/Cntnap2/Ctnna2/Ctnnd1/Cyfip2/Cygb/Dip2a/Dlg4/Dlgap2/Dlgap4/Dnajb1/Dnm1/Dtna/Eno1/Gabbr2/Gap43/Gnao1/Gnas/Gnb1/Got1/Gria2/Grip1/Kcnc1/Kcnc3/Kcnd3/Kif5b/Magi2/Mark2/Mbp/Myh10/Myo5a/Myo9a/Ncam2/Ncdn/Ndel1/Neo1/Nos1/Ntrk3/Pak1/Pawr/Pclo/Phb2/Pls3/Rab21/…	102
GO:0098984	GO:0098984	neuron to neuron synapse	51/432	200/3034	9.1863e-06	9.08699e-05	5.95868e-05	Adam22/Ank2/Anks1b/Arhgap44/Atp1a1/Atp1a3/Atp2b2/Bsn/Cap2/Cntnap2/Ctnna2/Ctnnd1/Dlg4/Dlgap2/Dnajb1/Epb41l1/Erc1/Fabp5/Gap43/Gapdh/Gria2/Grip1/Inpp4a/Magi2/Mal2/Mapk10/Nos1/Pak1/Pak2/Pclo/Phb2/Pip5k1c/Rims1/Rogdi/Scn8a/Sh3gl1/Sipa1l1/Slc30a1/Slc8a1/Slitrk3/Srcin1/Syn1/Syn2/Syp/Syt1/Syt7/Tnik/Tsc2/Vdac1/Vps35/Ywhah	51
GO:0045178	GO:0045178	basal part of cell	23/432	65/3034	1.31566e-05	0.000123469	8.09636e-05	Ank2/Ap2a1/Atp1a1/Atp1b1/Cask/Clasp2/Ctnna2/Dlg4/Epb41/Flot1/Kcnj10/Mark2/Msn/Ndrg4/Plpp3/Rasgrf1/Slc12a2/Slc12a6/Slc29a1/Slc30a1/Slc7a5/Slc8a1/Stx2	23
GO:0098552	GO:0098552	side of membrane	32/432	107/3034	1.63039e-05	0.000145542	9.54377e-05	Alcam/Amot/Ank2/Ap2a1/Ap2a2/Ap2b1/Ap2m1/Ap2s1/Calr/Capn2/Cdk16/Cntn1/Dtna/Epb41/Flot1/Gnao1/Gnas/Gnb1/Gnb5/Hck/Il31ra/Jup/Mcf2l/Micall1/Msn/Myh10/Ncam2/Rab21/Slc7a5/Stac2/Traf3/Yes1	32
GO:0098831	GO:0098831	presynaptic active zone cytoplasmic component	9/432	14/3034	2.29127e-05	0.000199668	0.00013093	Bsn/Ctbp1/Ctnna2/Ctnnd1/Erc1/Pclo/Rimbp2/Rims1/Rims2	9
GO:0045121	GO:0045121	membrane raft	25/432	78/3034	3.9248e-05	0.000307738	0.000201796	Actb/Atp1a1/Atp1a2/Atp1b1/Capn2/Cntnap2/Ctnnd1/Eno1/Flot1/Gpm6b/Grip1/Hck/Kcnd3/Ldhb/Mal2/Myadm/Nos1/Pgk1/Plpp3/Prkar1a/Slc2a3/Stx2/Tsc2/Vcl/Vdac2	25
GO:0070161	GO:0070161	anchoring junction	54/432	235/3034	0.000118238	0.000772769	0.000506734	Actb/Actr3/Alkbh6/Amot/Ank2/Apc/Arhgap17/Arhgap21/Atp1a1/Atp1a2/Atp1b1/Bcar1/Cadm4/Calb2/Capn2/Carmil2/Cask/Clasp2/Cntnap2/Ctnna2/Ctnnd1/Dlg4/Evl/Flot1/Gjc3/Hck/Jup/Kazn/Magi2/Msn/Myadm/Pak1/Pak2/Panx2/Pdcd6ip/Pdlim1/Pip5k1c/Rala/Rap1a/Scn1a/Scn4b/Sh3gl1/Sh3pxd2a/Slc8a1/Smpx/Snta1/Sntb1/Sptan1/Stx2/Tes/Vcl/Wdr1/Wnk3/Ywhah	54
GO:0043679	GO:0043679	axon terminus	21/432	66/3034	0.000184537	0.00112568	0.000738149	Actb/Atp1a3/Atp6v0d1/Cacna1b/Cad/Calb2/Got1/Gria2/Grip1/Kcnc1/Kcnc3/Nos1/Pclo/Rab3a/Rimbp2/Septin4/Septin5/Septin7/Slc8a1/Syp/Syt7	21
GO:0060076	GO:0060076	excitatory synapse	14/432	37/3034	0.000302395	0.00175677	0.00115198	Actr3/Atp2b2/Bsn/Calb2/Cntnap2/Ctnna2/Dlg4/Pclo/Pfn1/Scn8a/Slc17a6/Syp/Syt1/Ywhah	14
GO:0045239	GO:0045239	tricarboxylic acid cycle enzyme complex	7/432	3034-12-01	0.000469209	0.00268329	0.00175953	Dld/Idh3a/Idh3g/Ogdh/Pdhb/Pdhx/Suclg1	7
GO:0009986	GO:0009986	cell surface	28/432	108/3034	0.00079711	0.00429033	0.00281333	Alcam/Amot/Bsn/Calr/Capn2/Cntnap2/Ctnnd1/Dip2a/Eno1/Erp44/Flot1/Got2/Gria2/Hspd1/Il31ra/Kcnc1/Mbp/Msn/Neo1/Pdgfrb/Phb2/Rala/Robo2/Slc7a5/Slitrk3/Sptb/Stx2/Zdhhc5	28
GO:0030128	GO:0030128	clathrin coat of endocytic vesicle	6/432	3034-10-01	0.00101798	0.00517472	0.00339326	Ap2a1/Ap2a2/Ap2b1/Ap2m1/Ap2s1/Sgip1	6
GO:0030131	GO:0030131	clathrin adaptor complex	7/432	14/3034	0.00156933	0.00765833	0.00502185	Ap2a1/Ap2a2/Ap2b1/Ap2m1/Ap2s1/Ap3m1/Sgip1	7
GO:0044297	GO:0044297	cell body	57/432	283/3034	0.00265562	0.0122892	0.00805852	Akap12/Alcam/Apc/Atp1a2/Atp1a3/Atp2b2/Begain/Bsn/Cacna1b/Cad/Capn2/Cask/Cct7/Ckap5/Cntnap2/Cygb/Dab1/Dlgap4/Dnajb1/Gnao1/Gnas/Gnb1/Gnb5/Got2/Gria2/Grip1/Kcnc1/Kcnc3/Kcnd3/Kcnj10/Mapk10/Mbp/Myh10/Myo5a/Ncdn/Ndel1/Ndufs7/Neo1/Pawr/Pclo/Pde10a/Rasgrf1/Scn1a/Scn8a/Septin4/Septin7/Sipa1l1/Slc12a2/Slc8a1/Srcin1/Syn1/Syt7/Tsc2/Tubb4a/Vps35/Wdr47/Ykt6	57
GO:0043235	GO:0043235	receptor complex	12/432	36/3034	0.0029049	0.0131258	0.00860711	Alcam/Dlg4/Gabbr2/Gria2/Hspd1/Il31ra/Kctd16/Kctd8/Ntrk3/Pdgfrb/Plp1/Traf3	12
GO:0036477	GO:0036477	somatodendritic compartment	71/432	371/3034	0.00327704	0.0146268	0.00959135	Abl2/Adcy9/Akap12/Alcam/Apc/Arhgap44/Atp1a2/Atp1a3/Atp2b2/Begain/Bsn/Cacna1b/Cad/Calb2/Capn2/Cask/Chl1/Ckap5/Cntnap2/Ctnnd1/Cygb/Dab1/Dip2a/Dlg4/Dlgap2/Dlgap4/Dnajb1/Gnao1/Gnas/Gnb1/Got2/Gria2/Grip1/Kcnc1/Kcnc3/Kcnd3/Magi2/Mapk10/Mark2/Mbp/Myh10/Myo5a/Ncdn/Ndel1/Ndufs7/Neo1/Nos1/Pak1/Pawr/Pclo/Pde10a/Rasgrf1/Rgs7/Rph3a/Scn1a/Scn8a/Septin4/Septin7/Sipa1l1/Slc12a2/Slc8a1/Srcin1/Syn1/Syt7/Trak1/Tsc2…	71
GO:0043025	GO:0043025	neuronal cell body	51/432	250/3034	0.00339379	0.0147872	0.00969656	Akap12/Alcam/Apc/Atp1a2/Atp1a3/Atp2b2/Begain/Bsn/Cacna1b/Cad/Capn2/Cask/Ckap5/Cntnap2/Cygb/Dab1/Dlgap4/Dnajb1/Gnas/Got2/Gria2/Grip1/Kcnc1/Kcnc3/Kcnd3/Mapk10/Mbp/Myh10/Myo5a/Ncdn/Ndel1/Ndufs7/Neo1/Pawr/Pclo/Pde10a/Rasgrf1/Scn1a/Scn8a/Septin4/Septin7/Sipa1l1/Slc12a2/Slc8a1/Srcin1/Syt7/Tsc2/Tubb4a/Vps35/Wdr47/Ykt6	51
GO:0030132	GO:0030132	clathrin coat of coated pit	7/432	16/3034	0.00404273	0.0168141	0.0110256	Ap2a1/Ap2a2/Ap2b1/Ap2m1/Ap2s1/Cltc/Sgip1	7
GO:0005884	GO:0005884	actin filament	17/432	63/3034	0.00542569	0.0216018	0.0141651	Acta1/Actb/Actr3/Amot/Apc2/Fhdc1/Hck/Mark2/Myo5a/Myo9a/Pak1/Pawr/Pdlim1/Pls3/Vcl/Wipf1/Yes1	17
GO:0030863	GO:0030863	cortical cytoskeleton	16/432	58/3034	0.00547205	0.0216018	0.0141651	Actb/Bsn/Calb2/Clasp2/Dlg4/Epb41/Erc1/Flot1/Myadm/Pclo/Rims1/Rims2/Rtkn/Sptan1/Sptb/Wdr1	16
GO:0015629	GO:0015629	actin cytoskeleton	43/432	208/3034	0.00548899	0.0216018	0.0141651	Abl2/Ablim3/Acta1/Actb/Actr3/Aldoa/Amot/Apc2/Arhgap21/Arpc1a/Bcar1/Calb2/Capg/Carmil2/Ctnna2/Epb41/Fhdc1/Flot1/Hck/Jup/Mark2/Myadm/Myh10/Myo5a/Myo9a/Pak1/Pawr/Pdcd6ip/Pdlim1/Pls3/Rtkn/Septin5/Septin7/Septin9/Sh3pxd2a/Sipa1l1/Sptan1/Sptb/Srcin1/Vcl/Wdr1/Wipf1/Yes1	43
GO:0032153	GO:0032153	cell division site	8/432	22/3034	0.00810744	0.029973	0.0196544	Myh10/Rala/Rtkn/Septin3/Septin4/Septin5/Septin7/Septin9	8
GO:0005929	GO:0005929	cilium	30/432	137/3034	0.00852081	0.0311862	0.0204499	Aldoa/Arl6/Atp1a1/Atp1b1/Atp2b2/Atp6v1d/Cask/Cfap54/Dld/Ehd1/Erc1/Fhdc1/Gnb1/Hspd1/Kcnj10/Kif5b/Magi2/Myo5a/Pde4c/Pkm/Prkacb/Prkar1a/Rab10/Rab15/Rap1a/Septin4/Septin7/Septin9/Tubb4a/Vdac2	30
GO:0098685	GO:0098685	Schaffer collateral - CA1 synapse	18/432	72/3034	0.0100273	0.0342989	0.0224911	Actb/Akap12/Anks1b/Bsn/Cacna1b/Cask/Ctnnd1/Fbxl20/Gria2/Myo5a/Myo9a/Pfn1/Rala/Sh3gl1/Slc30a1/Syn1/Syn2/Syp	18
GO:0019867	GO:0019867	outer membrane	21/432	89/3034	0.0112505	0.0374334	0.0245465	Acsl3/Aifm1/Cnp/Coasy/Eno1/Gdap1/Marchf5/Mfn2/Mgst3/Msto1/Nipsnap2/Nos1/Ntrk3/Phb2/Slc44a1/Syne3/Vat1/Vdac1/Vdac2/Vdac3/Vps13c	21
GO:0031594	GO:0031594	neuromuscular junction	13/432	47/3034	0.011541	0.0380542	0.0249536	Dlg4/Dlgap4/Kcnc3/Myh10/Pclo/Pls3/Prkar1a/Rph3a/Snta1/Stx1b/Syngr3/Syp/Syt2	13
GO:0098588	GO:0098588	bounding membrane of organelle	71/432	391/3034	0.0123127	0.0398801	0.0261509	Acap2/Acsl3/Actr3/Aifm1/Ap2a1/Ap2a2/Ap2b1/Ap2m1/Ap2s1/Apc/Atp6v0d1/Atp6v1d/Atp6v1e1/Atp8a1/Cask/Cltc/Cnp/Coasy/Ehd1/Eno1/Gdap1/Gnb1/Gria2/Mal2/Marchf5/Mfn2/Mgst3/Micall1/Msto1/Ncdn/Nipsnap2/Nos1/Ntrk3/Phb2/Pip5k1c/Plpp3/Rab10/Rab11b/Rab14/Rab15/Rab21/Rab27b/Rab3a/Rab3c/Rph3a/Scamp3/Scamp4/Scamp5/Sgip1/Slc17a6/Slc2a3/Slc44a1/Slc6a17/Slc7a14/Stx17/Sv2c/Syn1/Syn2/Syne3/Syngr3/Syp/Syt1/Syt2/Tsc2/Vat1…	71

[truncated: 12 more sheets:  CC_brown,  CC_green,  CC_pink,  CC_turquoise,  CC_yellow, module_black, module_blue, module_brown, module_green, module_pink, module_turquoise, module_yellow]
