# Supplementary material for: Proximity Labelling Reveals the Compartmental Proteome of Murine Sensory Neurons
Source: Eur J Pain. 2026 Apr 26;30:e70277. doi: 10.1002/ejp.70277 (PMC13111903; doi:10.1002/ejp.70277)
Supplement: Supplementary file 16 — Table S9: expression matrix, bulk (tissues). [file EJP-30-0-s015.csv]

ProteinGroup	GeneSymbol	881_dLSC_f1_5.27.2024.d	882_dLSC_m1_5.27.2024.d	883_dLSC_m2_5.27.2024.d	884_dLSC_f3_5.27.2024.d	885_dLSC_f2_5.27.2024.d	886_dLSC_m3_5.27.2024.d	889_LDRG_898_5.28.2024.d	890_LDRG_1248_5.28.2024.d	891_LDRG_1095_5.28.2024.d	892_LDRG_1236_5.28.2024.d	893_LDRG_1094_5.28.2024.d	894_LDRG_1249_5.28.2024.d	896_paw_pool_5.28.2024.d	897_paw_f_5.28.2024.d	898_paw_m_5.28.2024.d	901_SCN_IIa2_5.28.2024.d	902_SCN_IIa3_5.28.2024.d	903_SCN_IIb2_5.28.2024.d	904_SCN_IIb3_5.28.2024.d	905_SCN_IIa4_5.28.2024.d	906_SCN_IIb1_5.28.2024.d
A1bg	A1bg	NA	NA	NA	NA	NA	NA	15.4548742	16.76785829	NA	NA	NA	15.66451786	13.69536337	14.93929084	NA	14.49279641	NA	17.82606377	17.89731902	14.75780996	17.03989773
A2m	A2m	14.77934803	14.60460754	14.64211142	14.85821386	14.64445434	14.67917642	14.5588633	14.3987852	14.50701527	15.18408838	14.1581832	14.6221078	NA	NA	NA	14.82795165	14.89461224	14.5376707	14.551958	14.44913539	14.75230161
A2m;Pzp	A2m	15.55195153	15.73431005	15.82005677	15.5500433	15.62068377	NA	14.99349052	16.09929611	15.37139816	15.37082446	15.27324503	15.82685496	NA	NA	NA	14.77734479	15.56484428	16.45176971	16.15021013	15.40652449	15.55600844
A4galt	A4galt	NA	NA	NA	NA	NA	NA	13.69092547	13.8786187	13.50097124	13.62006407	13.542525	13.44979092	NA	NA	NA	NA	NA	NA	NA	NA	NA
Aaas	Aaas	14.17201077	14.43334222	14.05932552	14.19083405	14.37963451	14.44039374	14.47215585	14.37281978	14.17270019	13.90472483	14.22342181	14.10188637	14.08904515	14.15343912	14.02602856	13.44095677	13.34326066	13.36373648	13.20379505	13.42718998	13.22755038
Aacs	Aacs	15.71648716	15.73859045	15.84278119	15.76719838	15.72524543	15.74021842	16.58449502	16.61419559	16.74953428	16.57323701	16.69113091	16.69744513	16.21602225	16.28733385	16.09984388	16.78967849	16.8596133	16.97038679	16.9503091	16.89982063	17.02309192
Aadac	Aadac	NA	NA	NA	NA	NA	NA	NA	NA	NA	NA	NA	NA	14.95379002	14.68354163	15.19712837	NA	NA	NA	NA	NA	NA
Aadacl3	Aadacl3	NA	NA	NA	NA	NA	NA	NA	NA	NA	NA	NA	NA	13.5643675	13.61007346	13.43674964	NA	NA	NA	NA	NA	NA
Aagab	Aagab	NA	14.09485294	13.6426384	14.52341493	14.25812432	14.30804033	NA	NA	NA	NA	NA	NA	NA	NA	NA	NA	NA	NA	NA	NA	NA
Aak1	Aak1	18.08969364	18.14336352	17.99987331	18.11945162	17.98653039	18.11870176	16.83542074	16.6916334	16.85080442	16.73120103	16.92791561	16.77593468	15.12601715	15.20061466	15.16616932	17.0614274	16.81455626	16.97612231	16.9296479	16.87862297	17.14164443
Aak1;Bmp2k	Aak1	16.69184607	16.97345984	16.82310351	16.55384084	16.43290336	16.813297	15.03169341	15.37787013	14.96044964	15.07922449	15.35399448	15.39156403	NA	NA	NA	14.03970732	14.58479812	14.52204815	14.2926883	14.4982945	14.94930238
Aamdc	Aamdc	17.36786849	16.90824369	16.6790791	16.83082727	17.11746891	16.74807502	15.46080689	15.6861828	15.49365045	15.60650235	15.59547663	15.70662561	13.87224779	13.79162726	13.85756698	16.63648182	16.65901356	16.80708593	16.81219322	16.66727701	16.86638908
Aar2	Aar2	13.0253314	13.11158964	13.1529231	13.26297106	13.15868612	13.19838805	13.30908741	13.27518177	13.30133931	13.46001218	13.41222794	13.06646105	13.18552881	13.42519212	13.47801508	12.77240118	12.96496171	12.75963648	13.03178734	12.69075754	12.66181149
Aars1	Aars1	18.25429805	18.25373522	18.28760766	18.24903595	18.3024447	18.29610495	17.8505547	17.69195797	17.85472804	17.93682208	17.84974225	17.85525279	17.18562145	17.04756196	17.27244898	17.93947339	17.95517808	17.94004369	17.85567264	17.93237201	17.92418745
Aars2	Aars2	18.84603163	18.93338553	18.94424862	18.96513439	18.76857289	18.85386127	16.25541105	16.2390435	16.01015769	16.02672684	15.82000752	16.17220684	14.8747649	15.12802376	14.97878271	12.65889205	12.10791994	12.21532064	12.25479243	11.62772082	12.20233201
Aarsd1	Aarsd1	16.10525792	16.16223851	16.14362266	16.10545735	16.08642456	16.13292301	15.69305231	15.71940344	15.5776403	15.55433062	15.65581058	15.76783213	15.28399626	14.98147365	15.40793151	14.90709037	15.18721429	15.22292198	15.06439743	15.07732134	15.11347141
Aasdhppt	Aasdhppt	13.37640769	13.6294446	13.89505462	13.56652908	13.6077391	13.57459585	12.18771884	13.18116135	13.18991711	13.1281256	13.20839623	12.98690404	NA	NA	NA	12.70970635	12.8493631	12.73324968	12.58910599	12.57746927	12.24724879
Aass	Aass	14.70533332	14.78732525	14.66324253	14.61699909	14.65767241	14.82372791	NA	NA	NA	NA	NA	NA	NA	NA	NA	14.58314386	14.46365286	14.50050227	14.38171896	14.73326948	14.73422799
Aatf	Aatf	12.47926441	12.3954553	12.5950963	12.46363462	12.260336	12.12738418	12.88718543	12.99424042	12.92159581	13.23840442	13.34208732	13.06143646	14.83508975	14.71088732	14.91119567	NA	NA	NA	NA	NA	NA
Aatk	Aatk	14.74811553	14.51491551	14.56845028	14.68689118	14.59954584	14.58516511	15.69942964	15.49218467	15.32734981	15.2555137	15.46617304	15.55274156	NA	NA	NA	15.89061568	15.79124077	15.93795031	15.77566577	15.72822363	15.86289201
Abat	Abat	20.8631784	20.86134381	20.76595481	20.84424933	20.71938368	20.90491871	17.83006145	17.61578335	17.3875503	17.33644572	17.47094125	17.514386	14.6167968	15.12981876	14.76284055	17.58099424	17.56706645	17.37986552	17.56952631	17.47909965	17.43343247
Abca1	Abca1	15.1261898	14.87008302	15.11281767	15.08339778	15.08505608	15.24659654	14.38216873	14.52771697	14.41294498	14.60142812	14.53677873	14.71105286	NA	NA	NA	NA	12.41902762	12.35552463	13.22513254	12.61740739	12.06148437
Abca1;Abca2	Abca1	NA	NA	NA	NA	NA	NA	13.10101377	13.21640939	13.20786541	13.41728556	13.14268944	13.13925556	NA	NA	NA	NA	NA	NA	NA	NA	NA
Abca12	Abca12	NA	NA	NA	NA	NA	NA	NA	NA	NA	NA	NA	NA	15.17852314	15.06240544	15.08776872	NA	NA	NA	NA	NA	NA
Abca13	Abca13	NA	NA	NA	NA	NA	NA	NA	NA	NA	14.47912974	NA	NA	NA	NA	NA	NA	NA	NA	NA	NA	NA
Abca2	Abca2	15.34124802	15.26406528	15.27937611	15.31464775	15.29665612	15.25440774	14.92751013	14.89104595	14.76808247	14.79179564	14.98620511	14.9280464	NA	NA	NA	NA	NA	NA	NA	NA	NA
Abca3	Abca3	14.77676482	14.63241915	14.55656246	14.65300481	14.80517783	14.60972923	15.21321808	15.43609163	15.38291662	15.34167028	15.32488812	15.42073554	NA	NA	NA	13.22362461	13.12300614	12.92371808	12.89732038	13.07208663	13.17681908
Abca5	Abca5	15.65461071	15.57943969	15.74056288	15.55180557	15.68012739	15.78636718	15.06166412	14.86745562	14.82143632	14.830687	15.13107325	14.96370363	NA	NA	NA	13.73243193	13.81622501	13.75747419	13.32689589	13.49106083	13.87863665
Abca6	Abca6	12.52468862	12.62800574	12.73116839	12.60131349	12.57186876	12.64357213	14.92444559	15.12785717	15.28705207	14.97636216	15.06490433	15.05131332	13.31190299	12.69505424	13.33307473	15.25614465	15.17067251	15.22563123	15.17896341	15.0681678	15.0477649
Abca6;Abca9	Abca6	12.82689204	12.44664911	12.43142448	12.81180214	12.36399235	12.60299572	15.36406282	15.65534903	15.56065525	15.17182574	15.46220189	15.61738424	13.58124767	13.66256825	13.50315491	15.37115384	15.62744554	15.24052676	15.51362275	15.33315885	15.46627725
Abca7	Abca7	15.23963304	15.2698475	15.42399871	15.29719267	15.14814242	15.36045627	14.55670454	14.64126415	14.74156305	14.52859807	14.60114507	14.61816568	13.05551434	13.28531489	13.26892127	13.42200497	13.35880556	13.42420336	13.2471485	13.34430833	13.27610576
Abca8a	Abca8a	NA	NA	NA	NA	NA	NA	15.77042848	15.72119256	15.97504597	15.69912303	15.81789691	15.75151914	NA	NA	NA	14.51556596	14.38953916	14.29451463	14.34238871	14.40498544	14.49610394
Abca8a;Abca8b	Abca8a	NA	NA	NA	NA	NA	NA	13.33855534	NA	NA	NA	13.17067308	NA	NA	NA	NA	NA	NA	NA	NA	NA	NA
Abca8a;Abca8b;Abca9	Abca8a	NA	NA	NA	NA	NA	NA	NA	15.6284824	15.26158314	14.61224012	14.97212356	14.97913572	NA	NA	NA	NA	NA	NA	NA	NA	NA
Abca8a;Abca9	Abca8a	NA	NA	NA	NA	NA	NA	15.8841927	15.81586482	15.78771507	15.66375409	15.90353906	15.8474561	NA	NA	NA	14.76505849	14.82151472	14.8053136	14.88284696	14.58247407	14.47307929
Abca8b	Abca8b	12.91001842	12.36723102	13.03643016	12.82971425	13.23207503	12.77810316	16.02663752	16.13845875	16.21291191	16.13402413	16.26121515	16.15733711	12.65092131	13.18599853	12.87972212	15.48382336	15.45399846	15.43606262	15.31007432	15.4758248	15.41044759
Abca8b;Abca9	Abca8b	NA	NA	NA	NA	NA	NA	14.87946838	14.83418955	15.27728013	14.78234303	15.12409303	14.63014196	NA	NA	NA	NA	NA	NA	NA	NA	NA
Abca9	Abca9	13.11031379	13.19094434	12.56754883	13.22400311	12.89815858	13.05043015	15.84060543	15.76355747	16.03820088	15.82972319	15.96645259	15.84092611	14.25955969	14.16792107	14.27744419	15.49286753	15.58666318	15.52855395	15.55645375	15.5143573	15.6685124
Abcb10	Abcb10	15.16405997	15.23938556	15.29024826	15.3435117	15.18068643	15.1478447	14.79719922	14.54159045	14.60933515	14.72615404	14.71438974	14.61925986	15.12402684	15.29301231	15.24805874	13.80350487	14.21795949	13.92687266	14.10270374	14.03588723	13.88597028
Abcb11	Abcb11	14.09396822	13.57716656	14.10218077	13.92472901	14.0608901	13.96579802	13.46880221	14.50673527	15.47430802	14.55180437	14.25878684	13.85818503	NA	NA	NA	12.95418358	12.95609841	13.28390007	12.55186204	13.11216417	12.98706678
Abcb11;Abcb1a;Abcb1b	Abcb11	NA	NA	NA	NA	NA	NA	13.18931032	13.62974365	NA	13.64864969	13.70059144	13.33987783	NA	NA	NA	NA	NA	NA	NA	NA	NA
Abcb1a	Abcb1a	16.66335369	16.77597902	16.83436669	16.58639978	16.64044676	16.81468309	17.04989921	16.90296163	17.25373261	16.91849664	17.21778854	16.98349919	NA	NA	NA	16.78875951	16.58643701	16.60070922	16.47586299	16.68050261	16.54689473
Abcb1a;Abcb1b	Abcb1a	NA	NA	NA	NA	NA	NA	16.88175774	16.55464287	17.08273526	16.84024302	16.94051563	16.76684646	NA	NA	NA	NA	NA	NA	NA	NA	NA
Abcb1a;Abcb1b;Abcb6	Abcb1a	NA	NA	NA	NA	NA	NA	15.22547859	15.27760343	NA	15.52656343	15.62768777	15.32519652	NA	NA	NA	NA	NA	NA	NA	NA	NA
Abcb1a;Abcb4	Abcb1a	NA	NA	NA	NA	NA	NA	NA	NA	NA	NA	NA	NA	NA	NA	NA	15.90860673	15.89319745	15.72080609	15.54311121	15.79296072	15.67660331
Abcb1a;Abcb6	Abcb1a	13.93298057	14.27141196	14.41040497	13.92065059	13.62962983	14.1324435	NA	NA	NA	NA	NA	NA	NA	NA	NA	NA	NA	NA	NA	NA	NA
Abcb1b	Abcb1b	NA	NA	NA	NA	NA	NA	NA	14.23056089	NA	13.92232423	NA	NA	13.88677832	13.72324316	13.77231236	NA	NA	NA	NA	NA	NA
Abcb1b;Abcb4	Abcb1b	NA	NA	NA	NA	NA	NA	NA	NA	NA	NA	NA	NA	13.7634256	13.99919893	13.71153504	NA	NA	NA	NA	NA	NA
Abcb4	Abcb4	NA	NA	NA	NA	NA	NA	NA	NA	NA	NA	NA	NA	NA	NA	17.48662294	14.9357682	14.57101191	15.12828438	14.59558385	NA	14.94006578
Abcb6	Abcb6	14.34518361	14.14372219	14.51116538	14.36491094	14.48705998	14.37077319	15.24236861	15.18638724	15.29008572	15.4112537	15.39457947	15.3980329	15.01854202	15.06011389	15.1453323	13.4808667	13.38596867	13.28420701	13.44101187	13.29361668	13.27469306
Abcb7	Abcb7	17.54899727	17.54164675	17.48653305	17.60783501	17.59320782	17.56624863	15.61035387	15.49246687	15.44784057	15.4935651	15.59382507	15.4954496	14.45764286	14.15383735	14.67814076	14.50904686	14.3882942	13.94149077	14.46603202	14.29516732	13.97411073
Abcb8	Abcb8	16.28887959	16.30140464	16.28533767	16.3618029	16.25154951	16.34891461	15.35868982	15.30428402	15.31426144	15.27601235	15.34465647	15.17705854	13.65487094	13.64812161	13.75567	14.33436387	14.51252686	14.1543855	14.32473107	14.19993636	13.89029637
Abcb9	Abcb9	16.25587311	16.2351891	16.09599622	16.25607253	16.26715928	16.22745023	17.92491065	17.86556776	18.03247428	17.84762659	18.02603638	17.86572224	NA	17.58075173	18.19457893	16.90952157	16.91893904	17.05409711	16.82299788	16.84072638	16.94093668
Abcc1	Abcc1	14.07449865	13.75577246	13.89556623	13.7518952	13.84106215	13.93060779	13.99734079	13.97110927	13.9289759	13.96757784	13.99085059	13.9096296	14.92087158	14.96330158	14.79847416	13.51945945	13.77169683	13.85535004	13.84584006	13.89247675	13.72783063
Abcc2	Abcc2	NA	NA	NA	NA	NA	NA	NA	NA	NA	15.79199462	NA	NA	NA	NA	NA	NA	NA	NA	NA	NA	NA
Abcc3	Abcc3	NA	NA	NA	NA	NA	NA	NA	NA	NA	NA	NA	NA	12.26630341	11.58815712	13.01110842	NA	NA	NA	NA	NA	NA
Abcc4	Abcc4	13.32070213	12.93712029	13.03106376	13.10479417	13.23239398	12.96116154	13.56612796	14.15180527	13.42079768	13.73888272	13.44085426	13.89963131	14.08488035	14.31500343	14.26506893	13.86533713	13.82794114	13.65142969	13.69294057	13.7840249	13.47619171
Abcc5	Abcc5	12.87226225	13.39782084	13.43411548	13.0360257	13.04518196	13.08883014	14.82431402	15.16303559	15.11935545	14.9582842	14.87829035	15.23257373	12.81160614	12.42103551	12.85051788	NA	12.15142252	NA	11.75201261	11.56782777	12.22703526
Abcc9	Abcc9	13.41615097	NA	NA	NA	NA	13.25786071	NA	NA	NA	NA	NA	NA	NA	NA	NA	NA	NA	NA	NA	NA	NA
Abcd1	Abcd1	13.38766723	13.24577925	13.55945276	13.39769036	13.51013615	13.36347046	14.68145804	14.77351552	15.00640326	14.70852458	14.89425237	14.61474233	13.78736582	13.94016268	13.81499279	13.89704135	13.86094753	13.80312677	13.95928029	13.89849725	13.75393554
Abcd2	Abcd2	15.21431434	15.18533176	15.22843869	15.22067827	15.12044446	15.18050858	14.89174074	14.99447253	15.22411798	14.81637495	15.13025648	14.83635163	NA	NA	NA	14.49788415	14.75204085	14.06990984	14.67693777	14.06410947	14.12933501
Abcd3	Abcd3	16.11466165	16.31462469	16.14513277	16.15116442	16.03812905	16.26323646	16.36578322	16.31481451	16.31638266	16.36623839	16.55488978	16.44727117	16.731762	16.7415946	16.63196723	14.47075442	14.37864666	14.52844787	14.53649433	14.45280085	14.51770929
Abcd4	Abcd4	12.21487663	12.52048917	12.84529968	12.3990902	12.66346923	NA	13.65061123	13.94873483	14.03083097	13.78597023	13.93260615	13.93504766	12.48930769	12.87183406	12.96833126	NA	NA	12.80865252	12.70670537	12.93696177	12.71636292
Abce1	Abce1	16.86315401	16.88417449	16.83134282	16.87973417	16.83623357	16.97104005	17.25927085	17.15323175	17.12630349	17.29152321	17.1814073	17.24936345	17.43338168	17.3548586	17.47320089	16.43888769	16.51722467	16.45696646	16.59774535	16.43923754	16.4691181
Abcf1	Abcf1	15.87318439	15.767991	15.80439828	15.83179229	15.9111397	15.8694055	17.46855299	17.74648044	17.58324105	17.60832903	17.6120056	17.84921084	18.04517524	18.08943078	17.97544516	15.54277899	15.39376715	15.54873053	15.43612521	15.53408096	15.4807566
Abcf2	Abcf2	16.59792201	16.64256	16.69539949	16.62093998	16.56653158	16.70324114	16.49239899	16.78966341	16.72339607	16.71171673	16.82623013	16.88878303	16.63993142	16.67505284	16.59589971	15.15239873	15.17140061	15.07632482	15.16613701	14.98164788	15.01836117
Abcf3	Abcf3	14.63648166	14.75386121	14.57506727	14.53813492	14.53924053	14.70881147	15.13586256	15.16958638	15.28111174	15.42775423	15.26022724	15.31684796	15.09101172	14.93585103	15.14566794	13.60091806	13.57070172	13.660606	13.59555369	13.6572874	13.68096413
Abcg1	Abcg1	14.00170143	13.94052484	13.92658829	13.76655835	13.72089833	13.95401139	13.54664923	13.72016368	13.38563335	13.80576259	13.64679675	13.83509544	NA	NA	NA	NA	NA	NA	NA	NA	NA
Abcg2	Abcg2	16.05099105	16.0390007	16.08385273	16.0606782	15.87801911	16.11713616	16.12675255	16.20307443	16.4318167	16.16353366	16.29092772	16.286668	14.84835783	15.00132465	14.76006598	16.25651319	16.53285725	16.33836627	16.14746918	16.42733278	16.20276525
Abhd10	Abhd10	16.97557721	17.17973025	17.08581011	16.90833776	16.83934791	17.20452449	16.65936001	16.85768325	16.7010223	16.56863716	16.80655449	16.80319668	13.41816886	13.69357407	13.67024684	14.54201677	14.49705557	14.49897303	14.53644283	14.44185383	14.50735309
Abhd11	Abhd11	16.39849593	16.46384292	16.47199501	16.46888364	16.43703485	16.62009564	15.5836892	15.62297313	15.52712572	15.82907696	15.78620939	15.94218576	14.87936478	15.07906829	14.68338818	14.49514972	14.83792234	14.28864561	14.69773109	14.23875962	14.22335275
Abhd12	Abhd12	17.60700493	17.68683536	17.69142839	17.62771435	17.54058395	17.64139278	18.7835006	18.55926641	18.48205582	18.60148856	18.96522534	18.82662703	15.85213451	15.63065907	15.83755358	16.42212828	16.48994676	16.60438499	16.49604619	16.62838636	16.53477308
Abhd13	Abhd13	NA	NA	NA	NA	NA	NA	NA	NA	NA	NA	NA	NA	14.15428016	14.3034597	14.22569699	NA	NA	NA	NA	NA	NA
Abhd14b	Abhd14b	15.77337186	15.90112353	15.91950852	15.76287842	15.81554088	15.74434317	15.7912487	16.16023911	15.85834282	15.90716108	15.51713319	16.23782686	16.4670175	16.77324476	16.38299434	16.68538067	16.80218998	16.89364897	16.88070948	16.8332718	16.90320871
Abhd15	Abhd15	NA	NA	NA	NA	NA	NA	13.89366178	14.16259588	NA	14.15306113	14.01285147	13.77561028	NA	NA	NA	13.0985601	13.09768586	13.11936507	12.87961417	12.90684332	12.56975744
Abhd16a	Abhd16a	16.67776084	16.84647028	16.83248328	16.78895172	16.71511397	16.84035954	17.03354379	17.05588711	17.01188484	16.91985922	17.10956888	17.03155758	15.19321302	15.2134405	15.08790263	15.10636272	15.17705641	15.1741103	15.35571396	15.0941336	15.29073642
Abhd17a	Abhd17a	14.65298591	14.74691193	14.63378736	14.84206755	14.77137629	14.75883589	NA	13.44063562	13.88158242	NA	13.77392217	13.3379006	NA	NA	NA	NA	NA	NA	NA	NA	NA
Abhd17a;Abhd17b	Abhd17a	14.30886311	14.47804807	14.43350262	14.52217374	14.59920138	14.36806966	NA	NA	NA	NA	NA	NA	NA	NA	NA	NA	NA	NA	NA	NA	NA
Abhd17b	Abhd17b	14.24611865	14.52084233	14.22465119	14.45272302	14.24879229	14.45950019	12.89580221	13.40322806	13.2690996	13.27675851	13.36822237	13.22086777	NA	12.90735639	12.67862214	NA	NA	NA	NA	NA	NA
Abhd17c	Abhd17c	13.68393607	13.89349568	14.0986417	13.85633047	13.5466298	13.96012989	NA	NA	NA	12.31576377	NA	12.4336715	13.27028885	13.5049413	13.89147437	NA	NA	NA	NA	NA	NA
Abhd2	Abhd2	NA	NA	NA	NA	NA	NA	14.1437751	14.72065672	14.79109697	14.71249596	14.6205637	14.70741506	NA	NA	NA	NA	NA	NA	NA	NA	NA
Abhd3	Abhd3	15.54815103	15.58856286	15.44569667	15.31169354	15.35729027	15.5445023	14.63060009	14.30466593	14.42583294	14.48594769	14.44382302	14.54183755	NA	NA	NA	NA	NA	NA	NA	NA	NA
Abhd4	Abhd4	15.71449303	15.88736446	15.82750086	15.78116029	15.76971105	15.89517622	15.91403351	16.18336469	15.60153332	15.37098965	15.76220375	16.01834533	13.19722898	14.11147804	13.86987333	17.94034229	17.90276619	18.23190964	18.08107851	18.04859974	18.16527762
Abhd5	Abhd5	13.57908403	13.62927193	13.16336292	13.69942706	12.97967155	13.58748234	11.74733428	11.71757038	11.50540757	11.62389272	11.79301867	12.32537618	14.27964223	14.2887332	14.32550325	13.65587531	14.26321128	13.73553877	14.34558585	13.57463981	13.84407723
Abhd6	Abhd6	16.58868887	16.55087933	16.44227517	16.64357932	16.38840941	16.61231386	15.79244687	15.91496336	15.98734667	15.96194347	15.96550655	15.9641341	15.70379675	15.66894234	15.66002003	14.17167219	14.0965323	14.57797111	14.23463353	14.01018624	14.15838652
Abi1	Abi1	18.65483994	18.73417399	18.57104569	18.59171288	18.62557898	18.55000818	16.98299344	16.87048201	16.60625446	16.73520887	16.86564377	16.77269047	16.84323152	16.86121566	17.0551242	16.78999003	16.59088507	16.75166843	16.70465556	16.70609571	16.69030845
Abi1;Abi2	Abi1	16.88695317	16.83990701	16.67757768	16.53058731	16.77205443	16.65154074	15.54814641	16.29366552	16.08353624	16.11044248	15.93569463	16.02006862	16.406929	15.80321859	16.19635951	15.35303122	15.28433101	15.37182794	15.2976936	15.55415713	15.40986129
Abi2	Abi2	16.74388978	16.72749901	16.76537532	16.59182088	16.77394175	16.65724318	15.31923491	15.44402758	14.96381634	15.34131627	15.33051848	15.33493131	12.96483769	13.3944222	13.01894171	14.8284173	14.84237529	14.8897517	14.78270764	14.87689145	14.85411638
Abi3	Abi3	12.66197401	11.77993271	11.63534629	12.06498858	12.77914274	NA	NA	NA	NA	NA	NA	NA	12.70749246	12.69434488	12.47476242	NA	NA	NA	NA	NA	NA
Abitram	Abitram	NA	NA	NA	NA	NA	NA	NA	11.4063751	11.97795603	11.95867958	NA	NA	14.16181706	13.92392888	14.6988461	NA	NA	NA	NA	NA	NA
Abl1	Abl1	12.65848737	12.34778925	12.02961799	12.32466231	12.62672378	12.99525456	NA	NA	NA	NA	NA	NA	NA	NA	NA	11.74826414	11.83911716	11.93499926	11.60287513	10.89102419	11.75845226
Abl1;Abl2	Abl1	13.61858541	13.60487577	13.7618259	13.71430414	13.73360094	13.87995207	NA	NA	NA	NA	NA	NA	NA	NA	NA	NA	NA	NA	NA	NA	NA
Abl2	Abl2	14.27717524	14.20237626	14.13434288	14.17978462	14.37225365	14.24824379	13.41941596	13.63931003	13.40076988	13.3632935	13.45287017	13.49510868	13.20523579	12.8766685	13.36047676	13.83503854	13.6535457	13.73559789	13.84505831	13.69452608	13.66961002
Ablim1	Ablim1	16.48672179	16.52954428	16.55939923	16.42319138	16.49720734	16.52013022	16.00640839	16.1701767	16.00220755	15.93015105	16.10082399	15.90253223	16.20584208	16.33343314	16.31039648	18.42020157	18.13219659	18.19179071	18.10941068	18.2908194	18.20257041
Ablim2	Ablim2	16.91103903	17.04959903	16.83052176	16.92138588	16.83084882	17.13664161	15.06587165	15.06581731	15.07150117	14.60395312	15.1079794	14.96101375	13.50998247	13.24936142	13.70135602	15.7709598	15.66270729	15.55398624	15.63215857	15.57712897	15.61726613
Ablim3	Ablim3	15.10491697	15.16127399	14.93505538	15.27107692	15.25187389	15.28398465	12.48757996	13.30471661	12.83592227	12.42626108	12.72266575	13.07078643	NA	NA	NA	11.9429836	12.32941516	11.85959302	11.99753235	12.30023815	11.76600706
Abr	Abr	17.16376517	17.13177005	17.11250307	17.05757885	17.08336066	17.06438136	16.43287648	16.36414674	16.28466381	16.31933727	16.2776816	16.36731925	15.44218311	15.35769169	15.57611579	15.4923945	15.43248915	15.61579337	15.32345936	15.56262545	15.58315541
Abr;Bcr	Abr	15.9670976	15.97809704	16.03856765	15.89795162	16.10235987	16.06770089	15.41540205	15.8083944	14.94241394	15.00284127	15.29181352	15.7731619	NA	NA	NA	14.63464658	14.86000545	15.03697203	15.24970976	15.10138892	15.42416301
Abracl	Abracl	16.83199778	17.04769966	16.84065777	16.43115304	17.09579988	16.66560805	14.81376834	14.98566701	14.78796492	14.67706931	14.48693285	14.8411473	17.72838918	17.72905796	18.00918045	15.39343729	15.32580166	15.34870001	15.65086716	15.59964087	15.12271665
Abraxas1	Abraxas1	NA	NA	NA	NA	NA	NA	NA	NA	NA	NA	NA	NA	12.10306483	12.32864127	12.24290316	NA	NA	NA	NA	NA	NA
Abraxas2	Abraxas2	15.56706375	15.54731353	15.66326982	15.62532791	15.62557273	15.65648114	16.59592718	16.35971545	16.41758504	16.44557802	16.45890751	16.4376533	15.87524444	15.71091527	15.94350495	16.05749193	15.95552177	15.89546086	15.79754887	15.86318942	16.1136525
Abtb2	Abtb2	13.57343592	13.77383525	13.64086429	13.52323094	13.78095991	13.68576657	15.45876066	15.61725266	15.35770608	15.31595194	15.41510314	15.56814217	NA	NA	NA	13.95707447	13.76154486	13.88173241	13.59733228	13.91800678	14.14782313
Abtb2;Btbd11	Abtb2	13.44271628	13.89208549	13.44062131	13.35609722	13.47896301	13.43931189	NA	NA	NA	NA	NA	NA	NA	NA	NA	NA	NA	NA	NA	NA	NA
Acaa1a	Acaa1a	16.96796947	17.0984566	16.85961662	16.82983591	16.79030764	17.0510557	18.04922249	17.56471647	17.5708164	17.82213934	17.91431073	17.80512301	17.52872665	17.51861955	17.54220256	17.07553236	17.10247444	17.06150523	17.17142531	16.98234198	17.16948439
Acaa2	Acaa2	19.19352794	19.13172647	19.20718853	19.12672398	19.11566258	19.19905909	19.83774696	19.73395239	19.85553291	19.79092762	19.79958213	19.82672281	19.36279841	19.18848224	19.36022148	19.75216622	19.66267326	19.44775424	19.54011174	19.45865317	19.40768766
Acaca	Acaca	16.08852633	16.14724084	16.1337154	16.19295624	16.16096756	16.13947246	16.57972706	16.53209249	16.54833513	16.56274756	16.63593523	16.53111586	15.94772268	15.93168406	15.95078676	16.26577959	16.23566058	16.55831608	16.79465431	16.28479622	16.58108844
Acaca;Acacb	Acaca	15.75770728	15.66034177	15.7864741	15.69197789	15.64227891	15.60788803	16.39450353	16.53773402	16.47526847	16.30226454	16.40014647	16.56720747	16.22083272	16.04811309	16.24576462	15.54285872	15.72717895	15.77196191	16.27812073	15.62860569	15.94003409
Acacb	Acacb	14.24181189	NA	NA	14.46004627	NA	NA	13.0378144	13.17581214	13.42166743	12.97170548	13.49072896	13.06307826	14.90717441	14.57736249	14.99726659	14.00234545	14.27530372	13.2846982	14.06237169	13.6912613	13.21063245
Acad10	Acad10	15.28794864	15.06674235	15.146788	15.29022465	15.32474494	15.09194752	15.34633707	15.62754712	15.44113034	15.49179384	15.5102764	15.52006514	17.38608927	17.21739562	17.30289154	18.071106	18.31107635	18.03811286	18.32543426	18.04917896	17.7857418
Acad11	Acad11	15.3245216	15.35403625	15.11055524	15.12482284	15.33911949	15.242777	15.6380683	15.42125253	15.63869267	15.59629072	15.69502708	15.72290089	15.68572245	15.71823528	15.48910672	14.68416037	14.80808245	14.50442169	15.34883192	14.49050774	14.69368202
Acad8	Acad8	16.53953709	16.73185252	16.59821196	16.46148032	16.49294447	16.69584932	16.68823219	16.62313748	16.88174834	16.83052902	16.86159926	16.72048942	15.6067941	15.51120685	15.58489128	17.28314173	17.43366911	17.26835171	17.45780979	17.35933557	17.15361659
Acad9	Acad9	17.48403662	17.5867844	17.53575952	17.35476278	17.40166058	17.56013241	16.61675539	16.38819896	16.68969153	16.68836226	16.7558727	16.59254617	18.23739477	18.32560676	18.0995374	15.77485187	16.03787994	15.76830556	15.88115997	15.73485856	15.65847964
Acadl	Acadl	19.39332551	19.5473786	19.44765016	19.49297051	19.41267963	19.55297758	19.43568813	19.20889399	19.23616862	19.37861988	19.32089905	19.35041671	17.81732888	17.76326831	17.90496821	17.58711457	17.63498364	17.27428597	17.55295688	17.50388639	17.26338271
Acadm	Acadm	17.50759242	17.61971672	17.57316956	17.58548818	17.51617495	17.71624893	18.19000146	18.11518872	18.17709922	18.08885219	18.26821315	18.16751421	18.04311827	17.97287023	18.02182481	18.38778027	18.53174862	17.9824497	18.40501852	18.14261816	18.04412192
Acads	Acads	16.48159241	16.53388244	16.51351701	16.48895483	16.36318419	16.65055749	16.95374596	17.26259285	17.27413706	17.05859572	17.21527315	17.26967125	16.79079183	16.83679702	16.78375039	17.35858361	17.59141739	17.13065773	17.6677434	17.24253201	17.0995294
Acadsb	Acadsb	17.4257523	17.43648936	17.3242813	17.20443739	17.22810558	17.32905403	16.81038486	16.68726921	16.70756544	16.64620096	16.72161885	16.69451881	19.83833212	19.6920294	19.87501693	16.5128873	16.52005007	16.37913578	16.60979413	16.40855621	16.23165644
Acadvl	Acadvl	17.29286148	17.47546696	17.48287771	17.30736111	17.30274628	17.44088015	17.80998256	17.92427552	17.96764532	17.98289868	18.00868666	18.02586614	17.52195662	17.31507143	17.51080751	16.92182713	17.15737887	16.41020326	16.90571501	16.56216789	16.26316868
Acan	Acan	17.35790327	17.35060334	17.09495341	17.30074938	17.20324441	17.24926946	NA	NA	NA	NA	NA	NA	NA	NA	NA	NA	NA	NA	NA	NA	NA
Acap2	Acap2	15.86520379	16.00181768	15.86745215	15.76213002	15.77553738	15.82655694	14.10641046	14.46857577	14.52334745	14.52250473	14.23224056	14.6320325	16.5330117	16.50951948	16.44900381	14.87430946	14.88362898	14.95603288	14.88533064	14.89851528	14.89167929
Acat1	Acat1	20.54305027	20.53633122	20.55804402	20.42321898	20.47114365	20.54503256	19.91383787	19.8023967	19.75017648	19.65200824	19.76213869	19.7033924	18.7346428	18.78781389	18.75309508	19.37437681	19.5031263	19.20266773	19.42971846	19.12264261	19.1046691
Acat2	Acat2	18.13010791	18.1887822	18.03093071	18.04945346	18.0257053	18.28577572	17.82614014	17.65564194	17.63924523	17.66052521	17.86932802	17.70244714	16.84966566	16.82273282	16.83436493	17.71988405	17.82872044	17.82834154	17.98405878	17.80272742	18.04144913
Acbd3	Acbd3	15.58000216	15.59652898	15.46207195	15.58707581	15.6277646	15.51692568	16.37994856	16.50422985	16.37560678	16.68660369	16.74838077	16.64207021	15.62263074	15.79759757	15.50326423	14.52077201	14.51123367	14.46631299	14.54936963	14.50784874	14.61667675
Acbd5	Acbd5	15.28892098	15.33375457	15.36979854	15.2686073	15.29221356	15.25259524	15.83241087	15.91269974	15.80152758	15.75400678	15.85720035	15.93215704	15.04717222	15.03258159	14.96162307	15.29084482	14.95913928	15.28751608	15.17374134	15.26617155	15.25754284
Acbd6	Acbd6	15.83706363	15.70581499	15.65942281	15.78737948	15.72200447	15.72961232	14.83671668	14.72874335	14.75754934	14.70869891	14.62222347	14.72045502	14.29023904	13.9283033	14.40302842	14.08509544	14.07007551	14.22167917	14.27574639	14.24306298	14.33636452
Accs	Accs	NA	NA	NA	NA	NA	NA	NA	11.70959651	NA	12.27894015	NA	12.34575728	NA	NA	NA	12.25652253	12.9075713	NA	12.7608814	12.80408853	12.703815
Ace	Ace	14.11399074	14.36334089	14.45674035	14.29550161	14.30212309	14.21803354	14.36301519	14.37857842	14.60628795	13.86182998	14.2735778	14.25558098	17.01223637	16.68372383	17.24746544	16.19140375	16.52622641	15.73853739	15.85259117	16.50352979	15.84784244
Ace2	Ace2	14.88781939	14.95126061	15.07469965	14.94998521	15.0231648	14.95095996	14.89652046	15.03020901	14.98527309	15.11612209	14.66762318	14.89651226	17.8760565	17.89846126	17.76522527	14.37122371	14.2500311	14.31270064	14.28485472	14.2577998	14.42348008
Ache	Ache	15.8416217	15.76457802	15.82188462	15.82959368	15.80041738	15.80584307	14.39176828	14.86755025	14.8331553	14.44773683	15.0474941	14.76168576	NA	NA	NA	13.01968603	13.67425418	NA	13.07712244	13.08371052	12.10071489
Acin1	Acin1	15.28530814	15.18709211	15.2405669	15.137926	15.15740621	15.23781818	15.88847855	15.89504176	15.87519735	15.78096078	15.85063786	15.85809025	16.22810409	16.29401593	16.29790821	14.88765819	14.77316183	14.78305618	14.75956593	14.80199043	14.64919135
Ackr1	Ackr1	NA	NA	NA	NA	NA	NA	NA	NA	NA	NA	NA	NA	13.1658774	13.51069	13.52011527	13.14003888	NA	12.75551354	12.54084001	13.06516197	12.88347572
Acly	Acly	18.73567979	18.67919923	18.73473799	18.83645928	18.77061921	18.74134818	19.57027482	19.20588851	19.3705661	19.19613092	19.41976515	19.29141002	18.17035903	17.99070304	18.1640635	19.01688971	19.03292742	19.14098302	19.17803088	19.11254319	19.09180094
Aco1	Aco1	17.22513183	17.26937948	17.30012929	17.30082738	17.24556386	17.32337623	16.32615577	16.40145942	16.34169145	16.467037	16.20031253	16.52284728	16.56366856	16.7086086	16.59513875	16.47962676	16.66818255	16.69116009	16.77337439	16.59200753	16.78993182
Aco1;Ireb2	Aco1	16.08993249	16.20442977	16.20551837	15.99184732	15.97578305	NA	14.68305491	15.88093227	15.14121308	14.86942516	14.92936476	15.70042617	14.83399692	15.34656221	15.22917556	14.67700935	15.33375984	14.66495832	15.12332121	15.24010559	15.30041691
Aco2	Aco2	21.65081505	21.65458684	21.65022837	21.59758017	21.65946478	21.65901571	20.42701527	20.19683409	20.39298786	20.25482959	20.31558276	20.19380475	19.09990641	18.81757506	19.19974026	19.72746586	20.17786548	19.4909403	20.0094967	19.5132842	19.36637505
Acot1	Acot1	15.44848835	15.30602177	15.43768472	15.50606205	15.47103858	15.45293229	15.69747445	15.96351859	15.91589422	15.93501782	15.26092804	15.78973799	15.67891669	15.59660462	15.66804718	15.80677964	15.38602385	15.60014257	15.88056216	15.68412324	15.98230423
Acot1;Acot2	Acot1	16.93469459	17.04366091	16.96670745	16.868199	16.88132943	16.95463366	17.70760786	17.16762478	17.28866947	17.19738803	17.22050237	17.42581623	16.83626828	16.65902996	16.82506378	17.4741453	17.34768616	17.24647359	17.3009692	17.39264134	17.44680662
Acot1;Acot2;Acot4;Acot6	Acot1	NA	NA	NA	NA	NA	NA	NA	NA	NA	NA	NA	NA	NA	16.75666988	16.62824939	NA	NA	NA	NA	NA	NA
Acot1;Acot2;Acot6	Acot1	17.45140331	17.86958416	17.59535642	17.65027197	17.49640875	17.62253425	17.88992802	17.68756556	NA	17.83647364	17.52202883	17.6469735	NA	NA	NA	NA	NA	NA	NA	NA	NA
Acot1;Acot4;Acot6	Acot1	NA	NA	NA	NA	NA	NA	NA	NA	NA	NA	NA	NA	14.11633584	14.2332227	14.27075522	NA	NA	NA	NA	NA	NA
Acot1;Acot6	Acot1	13.82472013	13.22344367	NA	14.37169498	14.57056729	13.77399427	NA	14.18901108	14.99544266	14.44730392	13.96215703	14.15323766	NA	NA	NA	NA	NA	NA	NA	NA	NA
Acot11	Acot11	17.90276981	17.92498469	17.85188038	18.0197123	17.92669774	17.96989883	15.30229733	15.49559592	15.64676287	15.70620012	15.39404217	15.48752826	NA	NA	NA	14.74530678	14.49228262	14.79551849	14.60870246	14.79806984	14.75851786
Acot12	Acot12	NA	NA	NA	NA	NA	NA	NA	NA	NA	NA	NA	NA	NA	NA	NA	NA	NA	13.51420858	NA	12.98405169	NA
Acot13	Acot13	19.83798576	19.81333483	19.71222784	19.64082108	19.64261847	19.76901164	18.21730844	18.02682826	17.80664368	17.87266274	18.06805329	18.01978221	16.47657882	16.39920133	16.56126812	17.28439269	17.62262277	16.93625749	17.48238968	17.21807474	17.11398191
Acot2	Acot2	15.34941112	15.23162429	15.55030891	15.603602	15.66127983	15.59477305	15.1498379	14.69389324	15.20335137	15.00888245	15.04296357	14.69536951	15.6676419	15.56226391	15.85331004	14.3359937	14.32020548	14.35899891	14.6775975	14.460005	14.01157176
Acot4	Acot4	NA	NA	NA	NA	NA	NA	NA	NA	NA	NA	NA	NA	13.69236486	12.73169027	13.55548786	NA	NA	NA	NA	NA	NA
Acot6	Acot6	NA	NA	NA	NA	NA	NA	13.00092484	13.70598551	13.67246062	13.33085734	13.48794286	13.36545656	13.66727691	13.68013686	13.58022472	NA	NA	NA	NA	NA	NA
Acot7	Acot7	19.9853484	19.84729444	19.84529371	19.78040768	19.75649039	19.8174354	20.02764859	20.03786768	19.57085003	19.78528384	19.64793354	19.95432354	15.00328949	15.30505176	14.92153495	19.24174056	19.20770382	19.26159915	19.1447424	19.25227383	19.46292012
Acot8	Acot8	14.20143572	14.10317606	13.72494202	14.34727096	14.05516331	14.10738173	14.64386392	14.66717766	14.49375532	14.43223112	14.60208028	14.59134084	14.51339043	14.65619567	14.7272561	12.98091744	11.8680163	12.61656209	12.64197085	12.89265611	13.10263175
Acot9	Acot9	17.31509431	17.45524546	17.43187013	17.37648112	17.34448481	17.50239425	17.08789403	16.97719401	17.41067434	17.3797399	17.2060962	17.13077109	16.92758949	16.75329952	17.00065664	15.79005291	16.01104317	15.81957956	15.74182335	15.87577327	15.9056454
Acox1	Acox1	15.79347138	15.71651985	15.81540488	15.84116955	15.80248112	15.80575499	16.65258936	16.39191854	16.71347163	16.70909617	16.87802132	16.67836016	16.601757	16.66038914	16.55014926	15.69731586	15.72756551	15.29332953	15.62352529	15.55907174	15.42138546
Acox2	Acox2	NA	NA	NA	NA	NA	NA	NA	NA	NA	NA	NA	NA	13.38922504	12.8732166	13.93100502	NA	NA	NA	NA	NA	NA
Acox3	Acox3	15.45827364	15.57714417	15.52576829	15.4717939	15.45041181	15.52881288	16.30564147	16.24197411	16.28874204	16.26073981	16.38650249	16.43038221	16.48170452	16.65825451	16.39300302	14.17224295	14.28589173	14.3753501	14.10876504	14.23584134	14.24625341
Acoxl	Acoxl	NA	NA	NA	NA	NA	NA	NA	NA	NA	NA	NA	NA	13.43673003	13.45439153	13.68531436	NA	NA	NA	NA	NA	NA
Acp1	Acp1	19.04706316	19.26597227	19.26411096	18.90884495	18.93336032	19.05910068	17.93681641	17.9498636	17.58545563	17.66316493	17.68833033	17.92577341	18.19867795	18.18333795	18.08883523	18.07701389	18.19966292	18.11541741	18.15612612	17.96008396	18.02980258
Acp2	Acp2	13.76690754	13.64638545	13.65074955	13.96238281	13.75266639	13.83843278	14.90630531	16.07320125	15.32268105	14.91649106	15.03443289	15.75272295	12.72094329	12.81188072	12.78986612	12.00145042	12.55105693	12.26371814	NA	12.58563156	12.47805922
Acp3	Acp3	15.04938114	15.30570841	15.32846122	15.0803895	15.06066975	15.39111075	16.8361962	16.66991517	16.80302712	16.86579178	17.26288923	17.09312623	16.31734548	16.34785627	16.32496096	14.57280406	14.43194357	14.61911299	14.45655076	14.69954268	14.74930434
Acp5	Acp5	NA	NA	NA	NA	NA	NA	NA	NA	NA	NA	NA	NA	13.94430847	13.98779004	14.3081245	13.29578739	13.64259961	12.71916632	12.95753573	13.26522341	12.68856279
Acp6	Acp6	16.80521318	16.77663695	16.91124776	16.77237624	16.87107102	16.724241	15.23227667	15.48517635	15.42619177	15.31791332	15.16883682	15.48372139	16.34814728	16.39229524	16.34645965	15.43085557	15.54516237	15.05921761	15.43760225	15.27116254	14.98799294
Acp7	Acp7	NA	NA	NA	NA	NA	NA	NA	NA	NA	NA	NA	NA	16.33228914	16.63898301	16.18240755	NA	NA	NA	NA	NA	NA
Acrbp	Acrbp	15.9531097	15.7941493	15.90674031	15.84482834	15.68129607	15.73751671	15.12630519	16.15398144	NA	15.33190363	15.34378949	15.92269357	NA	NA	NA	15.42528476	15.59521377	15.72969243	15.36585422	15.82781654	15.89966611
Acsbg1	Acsbg1	18.8386633	18.77293732	18.72085834	18.79201313	18.79055199	18.74197819	17.46870319	17.73921859	17.77647682	17.72729405	17.73653986	17.79381464	16.80860289	16.99820706	16.73307404	13.81815592	13.7262304	13.66635559	13.3706515	13.54758827	13.18467332
Acsf2	Acsf2	18.05452673	18.05868881	17.98107201	17.91289187	18.02754783	18.0885644	16.17536078	16.53373203	16.67165576	16.4738873	16.48521317	16.41701782	14.71950058	14.92011565	14.76331035	15.95052773	15.96012967	16.14457387	16.07773184	15.94280011	15.95499504
Acsf3	Acsf3	15.7487789	15.74141926	15.66962477	15.7583593	15.71408779	15.8434725	15.0821185	15.23363166	15.01567946	14.9765303	15.08124564	15.17603713	12.78868908	12.57277641	12.68238294	14.32253074	14.2361466	14.23395448	14.0173057	14.0625192	14.06515758
Acsl1	Acsl1	20.28679093	20.31604905	20.30148472	20.17633586	20.19383775	20.27491086	18.38231187	18.54335404	18.450926	18.19382128	18.82063694	18.50811849	18.90653391	19.03167009	18.8471633	18.13286472	18.39785421	17.81143929	18.59706015	17.71933774	17.82015966
Acsl1;Acsl5	Acsl1	15.77544129	15.90761719	15.90321531	16.04450069	15.84174118	16.08633493	15.78395597	16.81806245	15.92498004	15.51070716	16.04902403	16.63744671	17.2978649	17.51962646	17.17348692	16.61507115	17.0351618	16.38074568	17.20306792	16.37702108	16.54875039
Acsl3	Acsl3	16.76566869	16.95496361	16.76773205	16.71038531	16.57759594	16.88266591	16.06614035	15.90618291	16.10155006	16.11279821	16.11343949	16.01916633	13.80205182	13.23469321	14.32330814	14.27454435	14.53699232	14.33656101	14.27175615	14.15865634	14.22666404
Acsl3;Acsl4	Acsl3	16.24127749	16.04161638	16.1590159	15.08960358	15.53686642	16.05144263	16.17862984	15.91221806	16.07418119	16.4589112	16.36197289	16.06769904	NA	NA	NA	14.4391491	14.8754566	14.62857654	14.47433337	14.75454307	14.51039331
Acsl4	Acsl4	17.73571513	18.02677349	18.00889537	17.7434189	17.63549785	17.9806363	17.11206923	17.23894027	17.30116557	17.6206827	17.36030155	17.42906528	15.67364553	15.57422354	15.59215404	14.11959889	14.4625269	14.26668778	13.99706263	14.06901347	14.14064778
Acsl5	Acsl5	14.00413783	14.2113899	13.86944263	14.14069141	13.99454947	14.18394122	15.58054517	15.46616682	15.47698405	15.69606702	15.56887397	15.52128249	16.37750521	16.41569193	16.32008779	14.22160923	14.40563734	14.19419336	14.21827688	14.09043171	13.8560848
Acsl6	Acsl6	18.7894566	18.93733716	18.78221165	18.83437968	18.72692302	18.95785237	16.89394249	16.88366345	17.15525458	17.08814694	17.10642344	17.0087599	16.68569594	16.7079256	16.73761538	15.12731794	15.02860137	15.04317388	15.08217401	15.04087811	14.9299337
Acsm3	Acsm3	NA	NA	NA	NA	NA	NA	NA	NA	NA	NA	NA	NA	NA	NA	NA	13.93413143	13.82976602	12.79809909	13.19675882	13.92626384	12.68359738
Acsm5	Acsm5	12.75413055	12.65196542	12.82390958	12.83203647	12.82381081	12.69878851	NA	NA	NA	NA	NA	NA	NA	NA	NA	NA	NA	NA	NA	NA	NA
Acss1	Acss1	15.65830579	15.69613197	15.52937142	15.74533258	15.67831202	15.68181829	14.52560718	14.38657356	14.50863111	14.46706859	14.56589823	14.66120776	14.301496	14.95052794	14.07821595	15.19672365	15.19488841	14.76365429	15.14101258	14.86880929	14.69668032
Acss2	Acss2	16.35604364	16.44974972	16.46146513	16.47958079	16.2454914	16.41343166	16.6869798	16.93186996	16.76351438	16.78408979	16.56987594	17.12223083	14.94745893	14.9548608	15.16021533	15.96586741	16.18708678	16.10039995	16.33902072	16.14455235	16.06320716
Acss3	Acss3	13.88215893	13.35226404	13.44292192	13.88763192	13.93049259	13.6448544	12.95068067	13.38600467	13.5834294	13.46574638	13.43431882	13.33077796	NA	NA	NA	13.51355042	13.58816233	13.35388974	13.45522077	13.42252641	12.90764578
Acta1	Acta1	21.18001431	21.5128882	21.28545869	21.11581874	20.9656511	21.5740281	20.07725633	19.88751537	19.95697433	19.58448858	19.95072711	19.79338506	21.46310858	19.35276422	21.69470213	22.41137232	23.14746387	21.79354851	23.24325457	20.99470442	19.61676943
Acta1;Actb;Actbl2;Actg1	Acta1	22.41896976	22.55094881	22.39718317	22.23776641	22.22867937	22.53394215	22.37769937	21.65385397	21.42978612	21.54526957	21.67719713	21.796781	NA	NA	NA	22.30487074	22.87106038	21.97039998	23.11021244	21.64688948	21.33994203
Acta1;Actb;Actg1	Acta1	23.05714653	22.99255668	23.00972455	22.76037235	22.95311331	23.01672032	22.945292	22.81002045	22.44873796	22.44854685	22.506313	22.84642876	NA	NA	NA	22.56032125	23.16168468	22.47006611	23.24902942	22.24251084	22.03683737
Acta1;Actbl2	Acta1	NA	NA	NA	NA	NA	NA	NA	NA	NA	NA	NA	NA	14.29556807	14.49155877	14.45750914	NA	NA	NA	NA	NA	NA
Acta1;Actbl2;Actg2	Acta1	NA	NA	NA	NA	NA	NA	NA	NA	NA	NA	NA	NA	22.81043024	22.31795571	23.04227248	NA	NA	NA	NA	NA	NA
Acta1;Actg1	Acta1	NA	NA	NA	NA	NA	NA	NA	NA	NA	NA	NA	NA	NA	NA	NA	11.94646891	11.47297618	11.46335616	12.48031689	11.05135763	10.92854001
Acta1;Actg2	Acta1	NA	NA	NA	NA	NA	NA	NA	NA	NA	NA	NA	NA	23.32863911	23.18172435	23.53431924	NA	NA	NA	NA	NA	NA
Actb	Actb	NA	NA	NA	15.35963976	NA	NA	15.11132317	NA	NA	NA	NA	14.79664297	NA	NA	NA	14.35181574	NA	14.00906754	NA	NA	12.64335341
Actb;Actbl2;Actg1	Actb	20.66410083	20.85596522	20.75346848	20.61450095	20.65135908	20.92648102	22.76470279	19.12952064	17.89458244	19.74405683	20.01002596	21.34550324	NA	NA	NA	18.09446949	17.85450318	17.7740921	18.74431486	17.24811288	18.99716018
Actb;Actg1	Actb	22.74215524	22.81527103	22.87621725	22.39800263	22.54940477	22.76076122	23.20932652	22.51618042	21.9559277	22.15647902	22.18117194	22.47074887	22.58785198	22.63621105	22.59484882	22.56325806	22.44471488	22.54272568	22.58517952	22.45065568	22.6163128
Actbl2	Actbl2	22.27250824	22.01911676	21.87505155	22.13641742	22.22308376	22.00423834	22.05742058	22.04507174	22.16738721	22.05435732	22.01984942	21.83968794	19.63146863	19.2937573	19.55152264	22.06240441	21.94294822	22.07129146	21.91472465	22.00141381	22.06293941
Actbl2;Actg1	Actbl2	NA	NA	NA	NA	NA	NA	NA	NA	NA	NA	NA	NA	NA	NA	NA	NA	10.54597802	NA	12.65273072	NA	NA
Actg1	Actg1	NA	NA	14.16963537	14.1327166	NA	14.59401546	16.33419639	15.17737193	14.69636601	NA	14.72202295	14.98821291	NA	NA	12.90803228	13.93777839	21.61740575	21.27523222	21.94050408	21.32945403	NA
Actg2	Actg2	17.7258371	17.57657675	17.7304866	17.88019167	17.93352305	17.68913728	20.49348727	18.43523708	18.88036608	18.56527505	19.10459064	19.06290376	20.28862435	20.26639341	20.13675611	20.05860576	20.92170342	20.07238795	21.18759058	19.40409244	19.22183672
Actl6a	Actl6a	17.6193199	17.28799157	17.42166091	17.55710553	17.56962163	17.49821161	16.48158712	16.38448815	16.33064355	16.31908625	16.4645556	16.35038296	16.15832583	16.01832397	16.18829464	16.16408766	15.89199072	15.91748029	15.6915149	15.8202111	15.77140918
Actl6a;Actl6b	Actl6a	14.54013213	14.64364186	14.58646143	14.70289794	14.54511656	14.83268339	14.76913453	15.02903511	15.21394912	14.93285544	14.94791586	14.79626837	NA	NA	NA	NA	NA	NA	NA	NA	NA
Actl6b	Actl6b	14.77035384	14.88824764	14.75619952	14.76450363	14.8286236	14.90856192	13.23604791	12.76921669	13.29265913	13.44715339	13.5557557	13.7806482	NA	NA	NA	NA	NA	NA	NA	NA	NA
Actn1	Actn1	17.07700763	17.16248133	16.96814006	16.92980358	16.93571177	17.09472866	17.12535752	16.86125496	17.01108428	17.01651165	16.98617833	17.01262698	17.73625409	17.40578387	17.82412515	17.8045885	17.80987392	17.62701173	17.76531319	17.85996269	17.71664354
Actn1;Actn2	Actn1	15.48729999	15.36306493	15.80618127	15.49523672	15.45223242	15.0604253	NA	NA	NA	NA	NA	NA	18.9593675	17.54128215	19.07746882	18.67972038	18.16797831	17.01283013	17.11896462	17.85840342	16.74806447
Actn1;Actn2;Actn3	Actn1	15.58516501	15.61655172	15.54700295	15.44753529	15.24294334	15.7128843	NA	NA	NA	NA	NA	NA	18.51032687	16.56884367	18.94519567	18.38165166	19.44422878	17.169147	19.58525346	16.72430679	14.62387318
Actn1;Actn2;Actn3;Actn4	Actn1	17.38350482	17.77773635	17.40256311	17.33668991	17.30006322	17.73564205	NA	NA	NA	NA	NA	NA	19.99780822	19.1606915	20.05468989	19.37481549	19.68924688	18.8702022	19.99397416	18.66874242	18.60679368
Actn1;Actn2;Actn4	Actn1	16.95548077	17.28746628	16.94936668	17.47795822	17.29018542	17.27603782	NA	NA	NA	NA	NA	NA	17.23407831	16.82145014	18.11802349	18.23766156	17.74173961	17.52110126	17.52263322	18.02666819	17.34909571
Actn1;Actn3	Actn1	NA	NA	NA	NA	NA	NA	NA	14.4747643	15.45074409	14.66745532	14.30683069	14.12755107	NA	NA	NA	NA	NA	NA	NA	NA	NA
Actn1;Actn3;Actn4	Actn1	17.04992298	17.29251936	NA	17.38461514	17.21001491	17.1408098	17.87657018	18.38802234	18.39151502	18.26945239	18.13226992	18.32999669	18.84334451	18.70368395	19.12412636	18.38252693	19.69685889	18.29345818	19.53598724	18.09981522	18.15589044
Actn1;Actn4	Actn1	17.8870705	17.93028697	17.77868475	17.93325959	17.93285384	17.94309746	18.84093248	18.65101315	18.80412968	18.76562973	19.02407885	18.89666722	19.64884028	19.52764695	19.62616008	19.3539427	19.24713689	19.10057588	19.18868833	19.29251303	19.09126798
Actn2	Actn2	16.54396328	16.94948638	16.92742867	16.6597411	16.46254475	17.03923246	NA	NA	NA	NA	NA	NA	19.33900444	16.70869471	19.77678365	19.38621263	19.07819753	16.21206706	17.70689057	17.94329077	14.59291524
Actn2;Actn3	Actn2	13.03725866	14.33757312	14.01293001	12.88915599	12.8024477	13.91556198	NA	NA	NA	NA	NA	NA	18.00386923	15.35909751	18.51901806	19.52351786	20.40311389	18.30183538	20.34383069	18.05041516	15.57819277
Actn3	Actn3	NA	14.29109829	14.67716989	NA	NA	14.39177153	NA	NA	12.36778306	10.86318439	13.14809264	11.47767343	17.79066849	16.14046078	18.05607759	18.98854043	20.86954773	18.8331871	21.05102726	16.78234801	15.18959761
Actn4	Actn4	18.13411374	18.24876834	18.07003391	18.10647018	18.08608014	18.24829499	19.11227405	18.73838051	18.93555147	18.93453802	19.05789332	18.94044061	20.30405647	20.12213022	20.32536458	19.00047073	18.99790454	18.82360151	19.00192581	18.95856781	19.02180675
Actr10	Actr10	17.43409081	17.60673354	17.42530231	17.43530942	17.35757297	17.5001822	16.82336618	16.81258276	16.77771486	16.84390108	16.91689912	16.7537516	15.84416359	15.53884996	15.80680125	16.03826994	15.94117998	15.92445439	15.91055057	15.85937039	15.98783586
Actr1a	Actr1a	19.25381706	19.32663759	19.10043328	19.21016673	19.27922837	19.3697456	18.89293122	18.70251567	18.61763413	18.61311105	18.68570166	18.8329685	17.8184943	17.85311741	17.92643225	17.82481051	17.88075581	17.93628317	17.76426834	17.86974401	17.80053658
Actr1a;Actr1b	Actr1a	19.70448496	19.89228327	19.60191783	19.61091189	19.6242747	19.73969213	19.22602049	18.99978738	18.78129682	19.07888444	19.08598287	19.18992489	18.26807927	18.35757702	18.28791035	18.28759051	18.40870184	18.33268548	18.23762275	18.37787953	18.32997303
Actr1b	Actr1b	18.08863872	18.14507869	18.07153958	18.20425064	18.09671859	18.12785105	17.67610747	17.72532689	17.65090596	17.80152175	17.70156956	17.72734616	16.21463583	16.3910816	15.87331649	16.53049955	16.59741071	16.63143234	16.65554717	16.66973485	16.51049313
Actr2	Actr2	18.92363054	18.90524966	18.95888611	18.9419009	18.8277533	18.99378575	18.17782709	17.96965593	17.9795128	18.13976986	17.99423719	18.10144903	19.20246911	19.11054044	19.26267141	17.79547469	17.72399197	17.74217063	17.76109328	17.7766139	17.81232849
Actr3	Actr3	18.5625826	18.64407836	18.50313976	18.42326726	18.36954483	18.66138128	18.18890832	18.08396477	17.7966005	18.07029436	18.04862953	18.20551215	18.86119183	18.77683681	18.84886309	17.1912223	17.21891821	17.22007844	17.23771938	17.14755334	17.35299179
Actr3;Actr3b	Actr3	16.84272395	16.80932342	16.69203767	17.07044792	16.96956211	16.80669481	14.55421219	15.149862	14.41731518	14.93193108	15.18878838	14.85465337	NA	NA	NA	15.20868439	14.38535425	14.9469683	14.68435279	15.53330395	15.23487015
Actr3b	Actr3b	15.83054321	15.8273072	15.7828933	15.66070472	15.68581198	15.80239483	14.57471564	14.78858421	14.59575831	14.58694061	14.67868312	14.48469605	NA	NA	NA	NA	NA	NA	NA	NA	NA
Actr5	Actr5	NA	NA	NA	NA	NA	NA	11.97607001	NA	12.48152449	13.28115922	12.95793454	13.3577994	13.31281207	12.92546728	13.69251743	NA	12.13957054	12.10091525	NA	11.3264969	11.06881858
Actr6	Actr6	NA	NA	NA	NA	NA	NA	11.92995369	11.87639416	NA	12.10007424	12.00407998	12.32617104	NA	NA	NA	NA	NA	NA	NA	NA	NA
Actr8	Actr8	NA	13.15188386	13.25625145	NA	12.82740424	12.53307417	13.50508614	13.02741689	13.19440119	12.99728968	13.27662987	13.23880199	13.32355932	13.33388673	13.84630833	NA	NA	NA	NA	NA	NA
Acvr1	Acvr1	14.62358751	14.57322987	14.60292064	14.73789173	14.54020266	14.75142872	NA	13.20768242	NA	NA	NA	NA	NA	NA	NA	NA	NA	NA	NA	NA	NA
Acvr1b	Acvr1b	13.55511432	13.51996582	13.6975653	13.4784826	13.65115729	13.41717784	NA	NA	NA	NA	NA	NA	NA	NA	NA	NA	NA	NA	NA	NA	NA
Acvrl1	Acvrl1	NA	NA	NA	NA	NA	NA	12.24994895	12.413969	11.87568793	12.0877015	11.79760074	12.19729657	NA	NA	NA	12.21643172	11.8335101	12.05920426	12.01778085	11.99618366	11.80618584
Acy1	Acy1	17.85618106	17.95697752	17.83831185	18.01045807	18.02786756	17.9921576	15.22804894	15.08506225	14.81368701	15.0001386	14.94805433	15.13714558	15.04732619	15.14201862	15.07620659	15.86643997	15.91466907	15.95566754	15.94043557	15.83397474	16.03474565
Acy3	Acy3	16.45202651	16.49957117	16.44396614	16.10413363	16.17292557	16.36580916	15.34535134	15.72821464	15.46408872	15.20764359	15.23112713	15.82257737	NA	NA	NA	15.20268684	15.52137023	15.56931022	15.28758111	15.4889355	15.49592363
Acyp1	Acyp1	18.28976453	18.18212248	18.12414025	18.2569424	18.27762376	18.12128857	16.07372493	16.45268415	16.40894623	16.32857673	16.30796722	16.66471512	15.83091799	16.05230595	15.79556705	16.91148698	17.22199554	17.23925595	17.26586998	17.06736193	17.3567681
Acyp2	Acyp2	19.36134571	19.49140157	19.35185727	19.19192838	19.37792944	19.36310398	18.07642909	18.06141673	17.84881442	17.87553016	17.81218847	18.16329315	15.86240974	15.31104936	16.04890402	18.27598666	18.6010439	18.48861676	18.72339733	18.30289329	18.35438965
Ada	Ada	14.12742049	13.97672442	13.71781954	14.05490982	13.97438298	13.87316003	14.24094117	14.5699741	14.09900422	14.29430278	14.07285057	14.50408245	15.51115818	15.38492978	15.64463214	13.59132147	13.30280808	13.34558892	13.72504768	13.40079246	13.42524458
Adal	Adal	15.85018727	15.69402493	15.69307928	15.42119206	15.8503978	15.62869085	13.80570351	14.4703506	14.09247627	13.87405471	14.11398971	14.2968456	NA	NA	NA	13.49650385	14.00272848	13.97858375	13.61562645	13.27632646	13.65462086
Adam10	Adam10	16.81916523	16.95601431	16.77206728	16.90963762	16.71193285	16.88284125	17.51130891	17.65392611	17.59876753	17.47560967	17.66932166	17.50820004	16.24125338	16.20212055	16.29810458	17.74867104	17.69461306	17.86915139	17.78088999	17.73275493	17.91130913
Adam11	Adam11	16.24309882	16.35054705	16.2789508	16.33649867	16.37715214	16.3225417	14.99714578	15.20285894	14.95042253	14.66062346	15.00319708	15.10144315	NA	NA	NA	14.45503599	14.35620294	14.57937121	14.26704009	14.44419754	14.43487727
Adam15	Adam15	14.26048154	14.81030894	14.31819644	14.49868109	14.30942219	14.40624078	13.50650303	13.92055974	13.73455445	13.5775596	13.68634865	13.50181818	13.80098679	13.78746884	13.85213129	14.00694491	13.99269332	13.79550142	14.00831164	13.92028195	13.68144379
Adam17	Adam17	13.78429782	13.80270457	13.70933387	13.77740092	13.65220626	13.83085647	15.51367878	15.23662028	15.62291935	15.42117575	15.55012668	15.23684139	14.42691951	14.5350047	14.44785642	15.05305747	15.10634761	15.00869965	14.89991205	15.01055427	14.9555393
Adam22	Adam22	18.33747264	18.46725256	18.32224715	18.31972636	18.24991434	18.42875682	15.20232385	15.04756407	14.93096186	15.04822123	15.02437573	15.06300305	12.82781181	13.30504192	13.01298325	14.64931029	14.51561818	14.84439842	14.53537333	14.66021516	14.88990324
Adam23	Adam23	18.67065521	18.94943469	18.60316608	18.55665814	18.45774374	18.85693625	16.11206039	15.82100221	15.69418175	15.6830506	15.90185525	15.51106253	NA	NA	NA	16.43836072	16.30686226	16.21826407	16.46712996	16.32002262	16.44970727
Adam29	Adam29	NA	NA	NA	NA	NA	NA	NA	NA	NA	NA	NA	NA	NA	NA	15.43424053	NA	NA	NA	NA	NA	NA
Adam8	Adam8	NA	NA	NA	NA	NA	NA	13.87479753	NA	13.85736289	13.62944145	13.83192674	13.81906797	NA	NA	NA	NA	NA	NA	NA	NA	NA
Adam9	Adam9	13.48459014	13.7818239	13.5367644	13.50596494	13.33679454	13.75475544	13.93156604	14.15569222	14.04157881	14.35600142	14.13489454	13.96159876	13.40109559	13.29703995	12.80214203	14.22135477	14.17667698	13.95951974	14.202589	14.17911863	14.19410455
Adamts10	Adamts10	NA	NA	NA	NA	NA	NA	NA	NA	NA	NA	NA	NA	NA	NA	NA	NA	14.0548417	NA	NA	NA	NA
Adamts4	Adamts4	12.22073299	11.34648077	12.19065705	11.70029855	12.23370711	12.29999159	NA	NA	NA	NA	NA	NA	NA	NA	NA	NA	NA	NA	NA	NA	NA
Adamtsl1	Adamtsl1	NA	NA	NA	NA	NA	NA	NA	NA	12.54352862	NA	13.09979513	NA	NA	NA	NA	12.84925509	13.24461687	12.74467213	13.12540731	12.67026902	12.84260719
Adamtsl4	Adamtsl4	NA	NA	NA	12.11833117	NA	NA	12.3319498	12.76848417	12.86018106	12.90870222	12.45575616	14.2198416	14.7083818	15.00966209	14.65766453	14.43576632	14.59811748	14.83397165	14.80624506	14.43325418	14.16685408
Adap2	Adap2	14.35189854	13.53937694	14.12359604	14.97518073	14.87169833	13.88071231	NA	NA	13.91583271	13.14566631	12.47325674	NA	NA	NA	NA	12.69041491	12.92202312	12.98684998	NA	12.77936643	13.25372637
Adar	Adar	14.61556277	14.56747345	14.70972911	14.5960921	14.56441457	14.59964406	14.02275725	14.28048208	14.04048487	13.95421098	13.81909077	14.02616655	13.30075144	13.03142858	13.2639439	NA	NA	NA	NA	NA	NA
Adarb1	Adarb1	14.12004364	14.12971659	13.87038924	14.19364149	14.1448339	14.17835378	14.42596167	14.17162256	14.22031113	14.57068346	14.52770271	14.49090627	13.67578177	13.28288885	13.3700169	NA	NA	NA	NA	NA	NA
Adat1	Adat1	12.58643638	12.70483307	NA	NA	12.90675722	12.89185014	14.02459044	12.75003279	13.35942014	13.19912337	13.40927728	13.39927519	NA	NA	NA	NA	NA	NA	NA	NA	NA
Adat2	Adat2	12.18246264	12.31556	NA	NA	12.11635046	11.96917424	11.95722541	NA	12.3895937	12.70076914	12.3867436	12.27088513	NA	NA	NA	NA	NA	NA	NA	NA	NA
Adat3	Adat3	NA	NA	NA	NA	NA	NA	NA	NA	NA	NA	NA	NA	NA	NA	12.85358832	NA	NA	NA	NA	NA	NA
Adck1	Adck1	15.60165973	15.63541663	15.66003837	15.81564424	15.67406447	15.74114518	14.84911754	14.62740736	14.84105953	14.80340378	14.8533598	14.80842705	13.99788059	13.93665322	14.3233668	15.51271065	15.92372553	NA	15.6674253	15.60974894	15.88852837
Adck5	Adck5	13.68036024	13.98087816	13.5921117	13.48350192	13.9641538	13.76722172	13.88969775	14.09279428	13.72216767	13.6070621	13.78455379	13.91344912	NA	13.51450449	13.32700521	NA	NA	13.79333913	13.1133173	12.64415371	13.06508286
Adcy1	Adcy1	13.79954638	13.92286409	13.88009496	13.74403402	13.66980546	14.04910696	NA	NA	NA	NA	NA	NA	NA	NA	NA	NA	NA	NA	NA	NA	NA
Adcy2	Adcy2	14.20415507	14.2237432	14.08416266	14.23433489	14.18981251	14.38999214	12.71866796	12.95798979	12.92330703	12.89205828	12.95634456	12.8090602	NA	NA	NA	NA	NA	NA	NA	NA	NA
Adcy3	Adcy3	14.17219577	14.14484899	14.13786021	14.16803953	14.11631736	14.23223847	NA	NA	NA	NA	NA	NA	NA	NA	NA	NA	NA	NA	NA	NA	NA
Adcy5	Adcy5	14.31881224	14.42751653	14.3844077	14.17947519	14.21723373	14.3072346	12.99893596	13.3101194	12.48454464	12.8006392	12.9825032	13.39993914	NA	NA	NA	13.31370732	13.49320046	13.31701214	13.41696562	13.23938975	13.19145685
Adcy5;Adcy6	Adcy5	15.20302692	15.02822595	15.02724403	14.90410396	14.82040473	14.84664432	13.61203605	14.03343053	14.09062106	13.62334972	14.21116926	13.81325787	NA	NA	NA	NA	NA	NA	NA	NA	NA
Adcy5;Adcy7	Adcy5	13.90624236	13.76002338	13.54600214	13.49699105	13.34748296	NA	NA	NA	NA	NA	NA	NA	NA	NA	NA	NA	NA	NA	NA	NA	NA
Adcy6	Adcy6	NA	12.6973716	12.18743868	11.980161	12.27526319	12.64904955	13.143963	12.80972247	12.81290103	12.70121891	12.5925495	13.14837737	NA	NA	NA	NA	NA	NA	NA	NA	NA
Adcy7	Adcy7	11.85893189	12.06846179	11.40942276	11.47832933	11.67167816	12.09580582	NA	NA	NA	NA	NA	NA	NA	NA	NA	NA	NA	NA	NA	NA	NA
Adcy8	Adcy8	16.41482074	16.41732625	16.50928276	16.35260513	16.40061498	16.42066526	NA	NA	NA	NA	NA	NA	NA	NA	NA	NA	NA	NA	NA	NA	NA
Adcy9	Adcy9	15.91579662	16.0553639	16.0316934	15.88783863	15.91097557	15.99643305	14.1240254	14.13353402	14.06887486	13.86304241	14.01917496	13.87486751	13.14820806	13.37459156	12.91005504	14.88066939	14.63413195	14.7033017	14.51212627	14.37160844	14.67760249
Adcyap1	Adcyap1	NA	13.37948152	13.49623512	12.86066631	13.20050842	12.44319047	12.18174549	12.57572123	NA	NA	11.99265515	12.24174486	NA	NA	NA	NA	NA	NA	NA	NA	NA
Adcyap1r1	Adcyap1r1	15.00699217	15.39720233	15.30087216	14.66750209	14.98673323	15.39081489	NA	NA	NA	NA	NA	NA	NA	NA	NA	NA	NA	NA	NA	NA	NA
Add1	Add1	19.95100988	19.96318994	19.80418477	19.88830634	19.91526374	19.87630053	18.74935204	18.62983872	18.47607695	18.43892801	18.5544285	18.59924379	17.05834921	17.22711675	16.87823179	18.76170312	18.61542014	18.66519969	18.64489586	18.71196318	18.72538648
Add1;Add2	Add1	18.41088606	18.56696079	18.53475882	18.53700222	18.40292462	18.34806678	17.00440913	17.75729581	16.34764228	16.33162377	16.46313115	17.44358078	15.51770322	15.97944083	15.29322016	15.52938175	14.98785465	15.06323496	15.00047982	14.96768559	14.63697007
Add1;Add2;Add3	Add1	NA	NA	NA	NA	NA	NA	NA	NA	NA	NA	NA	NA	NA	NA	NA	12.72361189	13.14084734	12.96871179	12.5059455	12.6580173	12.34103784
Add2	Add2	18.92645545	18.87792481	18.82719669	18.87075558	18.94976789	18.97708778	17.24420568	17.209821	17.33690234	17.14235212	17.38981041	17.04322709	12.56123543	12.23204311	12.01454011	17.2233825	17.16701437	17.32547696	17.08182067	17.14794532	17.20786589
Add3	Add3	18.20807955	18.0993387	18.21752447	18.20463071	18.2174791	18.13136993	17.90699744	18.19456801	18.42169653	18.05910053	18.02450232	18.12722389	17.19792122	17.36856098	17.06849053	18.24455927	18.19668375	18.26783853	18.13596705	18.35905556	18.27450594
Adgra1	Adgra1	14.51911189	14.66827621	14.55821275	14.64389922	13.88980838	14.51867788	NA	NA	NA	NA	NA	NA	NA	NA	NA	NA	NA	NA	NA	NA	NA
Adgra2	Adgra2	NA	NA	NA	NA	NA	NA	13.00585024	NA	13.57837719	12.89249464	13.26239344	13.15305228	12.25874857	12.78343005	12.83671512	NA	NA	NA	NA	NA	NA
Adgrb1	Adgrb1	13.81032931	13.97548138	13.9009877	13.79784044	13.82377142	13.70087943	NA	NA	NA	NA	NA	NA	NA	NA	NA	NA	NA	NA	NA	NA	NA
Adgrb2	Adgrb2	13.45104094	13.48309692	13.65469262	13.77212474	13.70589608	13.67731843	13.69823802	14.5623915	14.85521889	14.82819104	14.57752324	13.875279	NA	NA	NA	NA	NA	NA	NA	NA	NA
Adgrb2;Adgrb3	Adgrb2	13.69253922	13.72282887	13.9312269	13.4685095	13.71602632	13.6415099	NA	NA	NA	NA	NA	NA	NA	NA	NA	NA	NA	NA	NA	NA	NA
Adgrb3	Adgrb3	14.336756	14.21722351	14.32182975	14.2976227	14.13428421	14.32579609	NA	NA	12.66660127	NA	NA	NA	NA	NA	NA	NA	NA	NA	NA	NA	NA
Adgre5	Adgre5	14.18219357	13.95952876	13.95885724	14.29334382	13.74432256	13.98989538	13.45334846	13.53751207	13.67224675	13.49932037	13.51738814	13.33136255	13.23862949	13.44778136	13.26249092	13.95945891	14.05300889	14.01872826	13.67814554	13.93065154	13.92030102
Adgrf2	Adgrf2	NA	NA	NA	NA	NA	NA	NA	NA	NA	NA	NA	NA	13.41808978	13.64779568	13.45762456	NA	NA	NA	NA	NA	NA
Adgrf5	Adgrf5	NA	NA	NA	NA	NA	NA	13.80894632	14.57839578	13.7632302	13.81236611	13.92811686	13.93427515	NA	NA	NA	NA	NA	NA	NA	NA	NA
Adgrg1	Adgrg1	14.62109716	14.7798258	14.83495548	14.75472556	14.72198273	14.86050638	13.41158569	14.14382838	13.86027392	13.79743522	13.86202263	14.05656236	13.50346656	13.82596823	13.3488426	13.87315638	13.77437825	13.31158761	13.36890635	13.79936921	13.61711164
Adgrg6	Adgrg6	NA	NA	NA	NA	NA	NA	13.46536226	13.80464239	14.04611694	13.66212416	13.69846332	13.6221449	NA	NA	NA	13.65207692	13.74124745	13.86411587	13.63484951	13.5863744	13.5370454
Adgrl1	Adgrl1	15.37887986	15.23910365	15.33438466	15.20793454	15.30512848	15.27982984	12.24221413	12.45088278	12.31421457	NA	12.14373152	NA	NA	NA	NA	NA	NA	NA	NA	NA	NA
Adgrl1;Adgrl2	Adgrl1	12.96659787	12.67633057	12.80109449	12.74656604	13.30550981	12.61363352	NA	NA	NA	NA	NA	NA	NA	NA	NA	NA	NA	NA	NA	NA	NA
Adgrl2	Adgrl2	14.44908715	14.49520965	14.4103403	14.26894321	14.34888444	14.40269252	14.15722938	14.28038473	13.87538102	13.84180629	13.82229919	13.76682516	14.54752063	14.16305291	14.55916196	NA	NA	NA	NA	NA	NA
Adgrl3	Adgrl3	15.99059731	16.10015256	15.99059981	15.99313732	15.99806931	16.05268157	14.66288579	14.83302613	14.5884539	14.55438045	14.80575243	14.63212703	NA	NA	NA	NA	NA	NA	NA	NA	NA
Adgrv1	Adgrv1	13.21771844	13.11719828	13.31690374	13.76720165	13.19678652	NA	NA	NA	NA	NA	NA	NA	NA	NA	NA	NA	NA	NA	NA	NA	NA
Adh1	Adh1	14.11202383	14.21677047	14.21687167	14.04718649	14.0756927	14.39697408	15.36373088	15.68196809	15.68017063	15.98493009	15.41987586	16.01306301	18.0495614	18.08593144	18.08695345	16.07985613	16.91950635	16.29377493	16.72012156	16.55706133	16.2975677
Adh5	Adh5	18.4429198	18.53530758	18.45861934	18.40417289	18.39079924	18.47241961	17.55592388	17.79073792	17.74202389	17.6862834	17.39713471	17.73385019	17.90560503	17.93762282	17.99063118	17.58528755	17.70915464	17.62194604	17.91285472	17.5992892	17.68716325
Adh5;Adh7	Adh5	NA	NA	NA	NA	NA	NA	NA	NA	NA	NA	NA	NA	18.01422126	17.59547858	18.07016296	16.99087481	17.57710782	17.03872955	17.29216048	17.28454399	17.26904319
Adh7	Adh7	NA	NA	NA	NA	NA	NA	NA	NA	NA	NA	NA	NA	19.25004719	19.18871003	19.19240363	14.40376603	14.40189143	14.38785553	14.62224832	14.47077548	14.35648153
Adhfe1	Adhfe1	14.30131245	13.86861403	14.0925401	14.14197113	14.23230093	14.20091751	NA	NA	NA	NA	NA	NA	NA	NA	NA	13.45877346	13.71250259	12.81284922	13.65279182	13.27417194	12.9431158
Adi1	Adi1	15.86824882	15.91816653	16.0094785	15.96080193	15.76770365	15.99492675	15.01906487	15.19186945	15.1642943	15.12556516	14.9107069	15.31384554	15.89583855	16.23860525	15.77474249	15.31352961	15.65804321	15.59522732	15.77632061	15.5732252	15.66437794
Adipoq	Adipoq	NA	NA	NA	NA	12.47291418	NA	15.16777401	15.45993417	15.14386883	14.31086793	14.85368533	15.2726132	18.94758185	18.61037801	18.70715767	16.84977206	17.19581034	17.30797368	17.28385774	17.20534737	17.09181807
Adipor1	Adipor1	NA	NA	NA	12.42936751	NA	NA	NA	NA	12.41506217	11.83623103	12.40248324	13.04655494	NA	NA	NA	NA	NA	NA	NA	NA	NA
Adk	Adk	18.17490795	18.25999998	18.20504426	18.22274357	18.15418875	18.28086846	18.43345106	18.45784684	18.27633063	18.6249893	18.219049	18.5923527	18.0404204	17.96971911	18.03417765	17.7856535	17.77867221	17.72506972	17.97408936	17.92301711	17.92355533
Adnp	Adnp	14.33123194	14.36569701	14.53734658	14.12838998	14.30687753	14.32817391	14.53004554	14.7431062	14.54484249	14.58392393	14.54946079	14.60482449	14.71056896	14.68700164	14.77812599	14.13319202	13.89371502	14.02056784	13.8203385	13.95975067	13.89795584
Ado	Ado	16.86406731	16.8741167	16.70543219	16.90335465	16.84592113	16.82595466	15.72758176	15.69308686	15.68444879	15.58785179	15.72382133	15.78137687	15.47175676	15.6759593	15.92796314	16.90154426	16.83387666	17.0887404	17.03116162	16.86414201	17.0220213
Adora1	Adora1	15.44891966	15.12383042	NA	15.18682612	15.1561621	14.74687117	NA	NA	NA	NA	NA	NA	NA	NA	NA	NA	NA	NA	NA	NA	NA
Adpgk	Adpgk	15.03715901	15.15243607	14.88226675	15.15154326	15.0615108	15.08940074	15.39636325	15.48905196	15.38753312	15.43420026	15.61607155	15.6060923	14.29346091	13.90566782	14.48318423	14.48792324	14.41290041	14.36315391	14.42119095	14.32304621	14.43965538
Adprh	Adprh	16.24737981	16.33256528	16.41030375	16.28953925	16.20459495	16.4040007	16.28766283	16.73871795	16.49022214	16.5812461	16.38476348	16.72149873	16.77787595	16.96035113	16.85326959	15.96089908	16.09400893	16.1844395	16.20098157	16.01734986	16.10295535
Adprhl1	Adprhl1	NA	NA	NA	NA	NA	NA	NA	NA	NA	NA	NA	NA	13.22448109	NA	13.67154107	14.01715639	13.56347039	NA	12.62950689	12.9443021	12.36828546
Adprs	Adprs	15.86453047	15.76472901	15.75297302	15.71214796	15.68670618	15.73572958	15.34403943	14.96905384	15.39517303	15.41938585	15.13321035	15.27367717	15.90425532	15.85562466	15.75435518	15.3009566	15.33598206	15.4227248	15.40818304	15.49956179	15.4069721
Adra1a	Adra1a	12.41755192	13.17765312	NA	12.9058796	NA	NA	NA	NA	NA	NA	NA	NA	NA	NA	NA	NA	NA	NA	NA	NA	NA
Adra1b	Adra1b	12.96590365	12.98742949	12.51227875	13.32593599	13.30136583	13.07423347	NA	NA	NA	NA	NA	NA	NA	NA	NA	NA	NA	NA	NA	NA	NA
Adra2a	Adra2a	14.40227267	14.26078892	14.27942535	14.28167685	14.22302857	14.30675784	11.6039198	12.44830439	12.14697356	12.40043868	12.58674156	12.1012526	NA	NA	NA	13.29939407	13.39891734	13.20853159	12.4522953	12.60243906	12.3858624
Adrbk2	Adrbk2	14.32807845	14.34282944	14.4523594	14.51105742	14.44052822	14.78770708	NA	NA	NA	NA	NA	NA	NA	NA	NA	NA	NA	NA	NA	NA	NA
Adrbk2;Grk2	Adrbk2	16.48251226	16.69905898	16.54756376	16.38408144	16.35218726	16.60149725	NA	NA	NA	NA	NA	NA	NA	NA	NA	NA	NA	NA	NA	NA	NA
Adrm1	Adrm1	16.68568356	16.69021985	16.67830782	16.35970359	16.44492643	16.61434548	17.03923896	17.49108078	16.71299736	16.97445856	16.87214567	17.40878156	17.5568173	17.49475525	17.44288775	16.12220984	15.86474926	16.12840161	15.79443522	15.76438427	15.92832429
Adsl	Adsl	18.41720854	18.56807201	18.45024269	18.4537316	18.43436401	18.50144187	16.68120003	16.47833375	16.32635258	16.46252368	16.57326825	16.82429501	15.97351022	15.88441979	15.96942507	16.75680311	17.26088118	16.98118311	17.57143277	16.81347077	16.89630263
Adss1	Adss1	18.60168999	18.51659695	18.58403409	18.72832097	18.68004297	18.67725749	16.19708881	16.17105468	15.8918403	15.8756542	15.67592738	15.82209481	17.6229782	16.12739765	17.89584023	16.53278138	17.9917293	16.37513179	17.85488081	16.08142784	15.43977993
Adss1;Adss2	Adss1	16.32464922	16.5458485	16.46249008	16.1895292	16.11068738	16.68641095	14.51031295	14.33599042	12.92119009	13.36939287	14.199611	14.25453411	14.08625235	NA	14.3658303	15.7904045	16.57827096	15.8738478	16.84252222	15.88736343	15.71628628
Adss2	Adss2	17.02744364	17.01542886	16.99261302	17.12819518	17.02522978	17.02296768	16.64636297	16.50341548	16.8177666	16.60760279	16.58191543	16.5515513	16.82456318	16.71071839	16.83685816	17.67949113	17.60954532	17.77452989	17.57779369	17.76342961	17.70405396
Aebp1	Aebp1	NA	NA	NA	NA	NA	NA	15.54541991	15.70766131	15.90940023	15.2423186	15.52423018	15.64875387	16.10872256	15.97353166	16.14822176	16.18485686	16.2142457	16.18790091	16.07042821	16.17283319	16.23529328
Aebp1;Cpxm2	Aebp1	NA	NA	NA	NA	NA	NA	NA	NA	NA	NA	NA	NA	NA	NA	NA	15.67263252	15.76827739	15.4509277	15.13367205	15.93365378	16.00752009
Aen	Aen	NA	NA	NA	NA	NA	NA	NA	NA	NA	NA	NA	NA	NA	NA	12.00153135	NA	NA	NA	NA	NA	NA
Afap1	Afap1	12.5703502	12.99718353	12.89552126	12.81290613	12.60814727	12.93097063	13.91788552	13.91060251	13.85785193	13.75426013	13.80081779	14.10861849	12.10432164	12.94681848	12.39795397	14.96976257	15.09919685	15.10801919	14.84702583	14.85617094	15.18604935
Afap1l1	Afap1l1	11.51999983	11.24416163	11.86468141	11.29977468	11.6815986	11.64748091	NA	NA	NA	NA	NA	NA	NA	NA	NA	NA	NA	NA	NA	NA	NA
Afap1l2	Afap1l2	NA	NA	NA	NA	NA	NA	15.07317901	14.94171709	14.92653717	14.7011222	14.94920891	14.94252458	13.60301603	13.91783191	13.53952947	16.60401193	16.45515943	16.63566926	16.37515313	16.55066614	16.49905371
Afdn	Afdn	16.17803421	16.04314811	16.10014961	16.10004457	16.12010611	16.11315403	16.94559509	17.02632655	17.20407537	16.91301706	17.02538277	16.88442499	17.12295871	17.2396391	17.14220558	16.30865423	16.25008235	16.12565146	16.08255659	16.08786289	16.12244539
Aff4	Aff4	12.23185633	12.00310069	11.83038618	12.44019692	NA	12.41275228	13.22386957	12.73314236	12.67403099	12.63902486	12.48507303	12.47176672	13.67851948	13.7526323	13.84537272	NA	NA	NA	NA	NA	NA
Afg1l	Afg1l	16.74180516	16.67115463	16.52412359	16.60145984	16.6726451	16.82286009	14.352436	14.65385715	14.57709508	14.31331917	14.55364469	14.68251757	NA	NA	NA	13.10237577	13.02585076	12.7424398	13.02753924	12.58907253	12.79523406
Afg3l1	Afg3l1	13.01256608	12.56464032	13.06949921	12.81530594	13.20868557	12.75961539	12.05089054	12.18085165	12.41899929	11.92185591	NA	11.71776063	13.93067267	NA	NA	NA	NA	NA	NA	NA	NA
Afg3l1;Afg3l2	Afg3l1	15.78743328	15.71211855	15.51089395	15.72769448	15.90966811	15.61155798	14.90324458	14.72411405	14.83048715	14.73349213	14.61470469	NA	NA	NA	NA	NA	NA	NA	NA	NA	NA
Afg3l2	Afg3l2	16.86162319	17.01559067	16.85232938	16.85434597	16.84094428	16.94349154	16.07157795	16.23952278	16.14695733	16.09771938	16.22919493	16.2566903	14.850497	14.8221269	14.82720648	16.25366135	16.42013731	16.16592333	16.40220436	16.25564155	16.19288385
Afg3l2;Ank2	Afg3l2	18.44208496	18.30700509	18.21274335	18.23086481	18.18291319	18.28918138	15.18548718	16.43643991	NA	15.9542713	16.17843338	16.1932385	14.51514542	14.37041497	14.389033	15.0210754	15.26594463	14.94260156	15.34082024	15.08126705	NA
Afm	Afm	NA	NA	NA	NA	NA	NA	16.31644963	16.40828731	16.00931066	15.42301417	15.48071564	16.58096115	16.38255297	17.01308968	15.74388472	16.97464632	17.57612001	18.51872405	18.60202636	17.33401923	18.45637792
Aftph	Aftph	14.07497489	13.83886268	13.69349779	13.74085255	14.05256193	14.00514901	14.30544866	13.8958822	14.38058886	14.29978339	14.11200243	14.24383996	13.81648623	13.95953279	13.83712679	13.5797694	12.89577126	12.94915201	12.89846904	13.30582732	12.91982138
Ag2	Ag2	NA	NA	NA	NA	NA	NA	13.23942022	13.88753594	NA	13.69566565	12.83151055	13.4813608	NA	NA	NA	NA	NA	NA	NA	NA	NA
Aga	Aga	14.2581406	14.48922008	14.00783837	14.26300422	14.35737415	14.37369543	14.21041036	14.67966253	14.75482872	14.47533367	14.58106854	14.93585185	14.32539683	14.62358704	14.25248053	14.1368826	14.10268234	13.9489977	14.4603057	14.37805441	14.52876017
Agap1	Agap1	16.12955745	15.99846645	15.99847529	16.11354825	15.96388858	16.04003052	15.35044294	15.06510291	15.36006064	15.36256482	15.38509046	15.02424276	14.14878638	13.97297081	14.09457258	14.57174112	14.71092133	14.59253032	14.40337408	14.55217298	14.58158687
Agap1;Agap3	Agap1	16.96185118	16.64250427	16.57585911	16.90438284	16.93980234	16.88308828	15.72899318	15.73028347	16.11385704	15.97298415	15.90764962	15.88259352	NA	NA	NA	15.03288937	15.2845665	15.4463023	15.15070983	15.28173328	15.22647604
Agap2	Agap2	16.48315568	16.35068884	16.32988242	16.30082712	16.34327494	16.27155032	NA	NA	NA	NA	NA	NA	NA	NA	NA	NA	NA	NA	NA	NA	NA
Agap3	Agap3	17.29854403	17.36799045	17.26764167	17.25714332	17.29994043	17.28353691	16.16383078	16.21031241	16.10911031	16.07111886	16.14960769	16.15524077	13.97039673	14.19079818	13.94612129	15.62066214	15.4972063	15.57339598	15.31985892	15.53083109	15.57996551
Agbl4	Agbl4	14.07035996	14.1693611	13.95653864	13.92965816	14.03283692	14.06591254	NA	NA	NA	NA	NA	NA	NA	NA	NA	NA	NA	NA	NA	NA	NA
Ager	Ager	NA	NA	NA	NA	NA	NA	NA	NA	NA	NA	NA	NA	NA	NA	NA	NA	NA	12.69306219	NA	NA	NA
Agfg1	Agfg1	16.7935159	16.70649353	16.79428234	16.74991183	16.71222824	16.74316094	16.33976224	16.40632491	16.15490295	16.27131144	16.34460626	16.39218263	15.30907195	15.30158926	15.35112979	15.71250099	15.54149473	15.6800465	15.41641979	15.50084131	15.62680515
Agfg1;Agfg2	Agfg1	NA	NA	NA	NA	NA	NA	16.35119532	NA	14.5880014	15.40921109	15.96106311	15.58912895	NA	NA	NA	14.58992613	14.38256324	14.74354063	14.38442627	14.54417358	NA
Agfg2	Agfg2	15.85367377	15.7478452	15.60672263	15.67527704	15.60461705	15.9074757	16.00859812	15.89310636	15.74456508	15.95224722	15.80098396	15.97553898	12.42613845	13.20232741	12.79439199	15.05441798	14.8129353	14.96590784	14.56815589	14.78083482	14.93272274
Agk	Agk	17.78696835	17.87721025	17.86597086	17.77465604	17.83514179	17.96851254	16.47674894	16.46722283	16.46518231	16.37779537	16.50500224	16.41469107	15.69095143	15.62551329	15.65447467	15.41771682	15.47511359	15.41834918	15.44356473	15.4355516	15.34616136
Agmo	Agmo	14.2229458	NA	13.37555536	14.22743544	13.92671295	13.58505642	12.75479985	12.94586687	13.3543227	13.21223588	13.52336056	13.45016514	NA	NA	NA	12.41774969	12.26970236	12.22374532	11.22915528	11.53612091	12.06666104
Ago1	Ago1	14.92065243	14.81443595	14.97118758	14.84020446	14.89294419	14.89375343	14.00674396	14.08797596	13.95826672	13.77863976	13.85239009	13.98142278	14.59841568	14.81766947	14.63469416	13.6819937	13.64371741	13.37963366	13.76608396	13.53444357	13.51792258
Ago1;Ago2	Ago1	14.64326889	14.65477704	14.69422225	14.62069495	14.23193332	14.69121997	14.80739398	13.96380877	14.63951904	14.60631615	14.47239666	14.06085246	15.42295644	15.43862987	15.56278514	13.42649406	13.32802373	13.7533146	13.72684097	13.5829372	13.42114845
Ago1;Ago2;Ago3	Ago1	15.20766092	15.24627901	15.16078456	15.10412985	14.87823435	15.32667337	15.54241657	15.57961989	15.47999561	15.68837274	15.6408807	15.47113134	NA	NA	NA	14.41190169	14.66082989	14.71822262	14.80812049	14.65954987	14.50427141
Ago1;Ago3	Ago1	14.55539776	14.74705575	14.52602193	14.54194275	14.56929937	14.74551185	14.37450649	14.64805062	14.52088853	14.43409432	14.41939452	14.50662346	NA	NA	NA	NA	NA	NA	NA	NA	NA
Ago2	Ago2	15.0465335	14.9899834	15.0937537	14.9696244	14.9088293	15.1794117	15.47552561	15.61277854	15.51078072	15.47587084	15.52243212	15.69273642	16.23439563	16.03560771	16.18296622	14.83862293	14.96711407	14.82402819	14.82787214	14.80718318	14.55164029
Ago2;Ago3	Ago2	NA	NA	NA	NA	NA	NA	14.21035874	NA	NA	13.96280052	14.31669531	14.00103049	NA	NA	NA	NA	NA	NA	NA	NA	NA
Ago3	Ago3	13.54201083	13.68115446	13.83232558	13.76240728	13.7770487	13.74518373	14.25235872	14.1262447	14.38909817	14.32626454	14.33337926	14.32453176	NA	NA	NA	13.73511305	13.38128751	13.68572212	13.49151749	13.49925882	13.46565108
Agpat1	Agpat1	15.4809226	15.60958452	15.46028349	15.46399032	15.53086675	15.49871151	16.03356311	16.26600838	16.14719165	16.05257744	16.32244126	16.1585541	NA	NA	NA	15.29710856	15.25571374	15.2646702	15.36553354	14.85490284	14.85574494
Agpat2	Agpat2	NA	NA	NA	NA	NA	NA	13.1182802	13.51645172	13.56415306	13.264238	14.18163699	13.56606826	13.98259511	13.82951549	14.09834255	14.98830302	15.14129536	14.66396621	14.9967633	14.80043566	14.77811962
Agpat3	Agpat3	17.28552721	17.37637567	17.31004836	17.33007835	17.14819871	17.33999654	16.73615965	16.83247074	16.83120629	16.74349862	16.94869418	16.71853231	16.35281304	16.30470799	16.54671012	15.60179245	15.62697972	15.50523685	15.50242825	15.56826943	15.50178023
Agpat4	Agpat4	16.47058529	16.42226435	16.51408225	16.6180021	16.36077514	16.63742454	15.84854143	16.65245703	16.23788435	16.47583619	16.27282325	16.43643694	19.08163189	19.14916842	19.25020793	19.5832549	19.37799123	19.57191643	19.4862251	19.54086861	19.08506735
Agpat5	Agpat5	16.41661834	16.49408911	16.40787455	16.46434605	16.28671489	16.57601398	15.70648975	15.49969839	15.57794082	15.53463857	15.68159224	15.70610083	13.99029014	13.91023047	13.89733498	14.18694989	14.25287236	14.26619359	13.95781849	14.27725834	13.5582174
Agps	Agps	16.03869125	15.81649834	15.90903933	15.98307602	15.88066731	15.99302709	16.54972203	16.37298406	16.32745947	16.4624288	16.48286197	16.33500516	13.38812727	13.7786922	13.6724718	15.14805296	15.13294776	15.27629203	15.05481378	15.03792771	15.11647996
Agrn	Agrn	15.85355295	15.89153898	15.70062958	15.69264824	15.67043908	15.90343039	16.2417881	15.96757399	16.15082506	16.05283915	16.43032571	15.85738796	15.09672475	15.26718308	15.10057092	16.08014179	16.0410249	15.96769984	16.09424521	15.89714807	16.0372078
Agt	Agt	14.13999583	14.06916402	13.86644097	13.94419852	14.05337732	13.94693578	14.29973743	14.68112531	14.39831042	14.22820307	13.75466355	14.73309642	14.51890908	15.16048205	14.33283617	15.1558066	15.60691067	15.90801416	15.66816768	15.73541066	15.8396318
Agtpbp1	Agtpbp1	15.06438579	15.10178658	15.06976852	15.03404916	14.97091138	15.0400293	13.79047367	13.93604337	13.87254451	13.72724829	13.81661053	13.98528437	NA	NA	NA	13.39885638	13.40608471	13.49776452	13.2464876	13.44419981	13.48637817
Agtrap	Agtrap	NA	NA	NA	NA	NA	NA	NA	NA	13.10228413	12.41958103	NA	NA	NA	NA	NA	NA	NA	NA	NA	NA	NA
Ahctf1	Ahctf1	13.69915181	13.47494913	13.48288284	13.54772533	13.1386311	13.56582906	14.55485124	14.84890234	14.71410428	14.56835781	14.93584508	14.67773093	15.43737881	15.36844725	15.37597032	13.92638066	13.82726744	13.84966222	13.56364221	13.9281632	13.61820787
Ahcy	Ahcy	19.06458011	19.11593963	19.18655556	19.17507382	19.07445406	19.17320773	19.72549716	19.75546385	19.74085981	19.7110299	19.56367505	19.7776678	18.85110346	18.74357567	18.91195812	19.62925486	19.64282295	19.69336461	19.74393012	19.65288354	19.77721607
Ahcyl1	Ahcyl1	19.52797713	19.52888483	19.46004616	19.39648573	19.3482814	19.57721219	17.1010997	17.19715555	16.90155998	16.89358372	16.95830636	16.85535703	15.81899892	15.96442113	15.69795217	16.24542969	16.17124236	16.2668654	16.13262499	15.94987406	16.16286417
Ahcyl1;Ahcyl2	Ahcyl1	20.60693999	20.74544623	20.57082695	20.50792326	20.58503163	20.75372919	18.59073437	18.64765699	18.67348946	18.44896353	18.35757946	18.41569019	17.33282194	17.3067194	17.22026261	17.84031885	17.71230999	17.79024897	17.8892043	17.83631279	17.96364893
Ahcyl2	Ahcyl2	18.26527548	18.38810822	18.20634339	18.26449633	18.19808554	18.30268973	16.22403847	16.22018879	16.14803796	16.13612149	16.01077082	16.29990106	15.2626585	15.11622139	15.2955244	16.58942408	16.75395116	16.73423846	16.66474391	16.58530572	16.70882674
Ahdc1	Ahdc1	12.79363471	13.36918135	13.47256174	13.06845072	12.98465664	12.8775608	NA	11.61971535	11.37268731	11.74476553	NA	11.96738232	13.47691869	13.56548807	13.10060542	NA	NA	NA	NA	NA	NA
Ahi1	Ahi1	15.87902605	15.99098326	15.83973617	15.96815236	15.78462769	15.9894543	13.52862877	13.4255761	13.7488844	13.16983928	12.81495072	12.64577444	NA	NA	NA	NA	NA	NA	NA	NA	NA
Ahr	Ahr	NA	NA	NA	NA	NA	NA	12.89269447	13.56710302	13.3924854	13.10392467	13.04396365	12.85390588	13.64772174	13.47965718	13.77300166	11.64564492	11.33849684	11.74134058	11.47775827	11.72459059	11.64951217
Ahsa1	Ahsa1	18.53381664	18.46236606	18.35369592	18.56111381	18.50355106	18.4646909	18.09184543	17.75316928	18.00736052	18.06213122	18.06885475	18.03935495	16.47192313	16.48888934	16.5813516	17.68657195	17.6533981	17.71851976	17.84372531	17.76481155	17.80985131
Ahsa2	Ahsa2	15.34837657	15.3933796	15.52987622	15.35587432	15.24377139	15.33796395	15.26851577	15.60287171	15.37726494	15.53012054	15.43232097	15.6388685	NA	NA	NA	14.82711587	14.6058604	15.09038966	14.62686659	14.74587834	14.75765928
Ahsg	Ahsg	16.13055959	16.14056149	15.46741555	16.07840107	16.02654731	16.02977753	19.0608915	18.84444192	18.16934924	18.29458229	18.08832151	18.94722169	18.70427953	19.26751622	18.53518039	19.84639512	20.07973749	20.60507629	20.69698664	20.05838188	20.48056214
Aida	Aida	15.69690817	15.91318629	15.82190098	15.67748944	15.74351209	15.94936126	15.13801905	15.37349134	15.13101869	15.06032344	15.202071	15.39074768	14.39382638	14.4606943	14.06631262	14.80242684	14.81518602	14.77647061	14.51887355	14.7016819	14.82467508
Aif1	Aif1	14.17139576	14.10076959	13.84892977	14.18055578	14.14916322	13.87947617	13.66089672	14.09252828	13.56602311	14.10474652	13.58613911	13.95237607	13.09567723	13.44188078	13.28167942	12.70637133	12.91046371	13.29932403	12.63210889	12.86251086	13.34929964
Aif1l	Aif1l	14.29444166	14.29755558	13.61175104	13.86831942	14.15373729	13.49672309	14.7926053	15.08963568	14.11392589	14.63186194	14.74441844	15.28842593	NA	NA	NA	15.80388975	15.89381127	16.16822232	15.83039052	15.87464482	16.02308027
Aifm1	Aifm1	18.18107553	18.10667707	18.20081219	18.08851522	18.10809186	18.16445915	17.63025535	17.42946412	17.57174994	17.53450059	17.53883296	17.46315329	16.29339345	16.13894361	16.24711928	16.6749101	16.67411311	16.33575639	16.57524318	16.47089007	16.25754759
Aifm2	Aifm2	14.08368445	13.98605958	14.07308195	14.21435501	14.14351205	14.07235919	14.14456157	14.02041376	14.30318172	13.80403385	13.99783239	13.79890613	14.07701596	13.85207104	14.16950227	14.8438028	14.67257767	14.76296952	14.84312392	14.71273167	14.89415961
Aifm3	Aifm3	16.06838849	16.09061882	16.12779618	16.09886576	16.04765964	16.1566959	12.82119028	13.38951127	NA	11.49380687	12.08482621	NA	NA	NA	NA	11.9811897	12.1942353	11.67039325	11.87683505	11.84125111	12.27791495
Aig1	Aig1	13.7322907	15.12916005	14.38744724	14.51326567	14.36627637	15.08798421	14.88861035	16.06276432	15.72825246	15.53082743	15.54454704	16.35440906	NA	NA	NA	NA	NA	NA	NA	NA	NA
Aimp1	Aimp1	16.21689136	16.20962476	16.24480468	16.17863284	16.22967729	16.33375306	18.63737549	18.54127696	18.51048545	18.79950153	18.75342919	18.78357438	16.95287902	16.92115913	17.15086323	15.90130084	15.82010779	15.76082897	15.9303825	15.66902622	15.65949773
Aimp2	Aimp2	14.89966721	15.48959456	15.0714313	14.95513935	14.88797377	15.34958106	16.96150681	17.22495574	16.90294843	17.29167381	17.09482571	17.46265544	15.24313052	15.20509035	15.3430424	14.11178323	14.27235037	13.81560089	14.40377276	13.71609492	13.86494356
Aip	Aip	16.3471109	16.49353904	16.28298526	16.31016869	16.20004522	16.53336574	17.06272518	16.66574426	16.78624963	16.97060893	17.05501589	17.16130008	15.99865499	16.13119629	16.02329185	16.47434895	16.48655201	16.41908335	16.64810222	16.42825581	16.51192958
Ajap1	Ajap1	14.39757259	14.5803126	14.3043434	14.3680931	14.28432382	14.35050212	NA	NA	NA	NA	NA	NA	NA	NA	NA	NA	NA	NA	NA	NA	NA
Ajm1	Ajm1	15.1630869	15.29821906	15.12086812	15.0852778	15.18943031	15.14043775	NA	NA	NA	NA	NA	NA	NA	NA	NA	NA	NA	NA	NA	NA	NA
Ak1	Ak1	19.63941861	19.6508437	19.61135107	19.62067008	19.47441192	19.72297378	18.40518007	18.50808702	18.25647656	18.09293987	18.12105715	18.30932388	18.17850617	17.09475378	18.53574999	18.76861969	20.15905324	18.99012413	20.01052702	18.61154637	18.48320636
Ak2	Ak2	16.25456773	16.25530547	16.1441746	16.01388106	16.20056409	16.0780322	15.39571042	15.85412694	15.27973939	15.65972143	15.39214936	15.70347101	16.8400019	16.90840709	16.73203674	15.52299831	15.48599822	15.08953079	15.52339244	15.3250132	15.20214328
Ak3	Ak3	18.85645669	18.88961959	18.90074553	18.76669026	18.85895892	18.89537819	18.27774631	18.24182563	18.11119196	18.06932458	18.15174246	18.37824391	17.22017616	17.50220926	17.18368259	18.03321477	18.11580723	18.13572902	18.05325727	18.0055832	18.03764771
Ak4	Ak4	17.54895468	17.54137305	17.53609476	17.57691059	17.5415378	17.56782782	13.65499285	13.97845997	13.38344581	13.4698456	13.21526405	13.83778271	13.70454131	14.30110437	13.73674821	13.28711498	13.36327239	13.33831855	13.76058482	12.95949487	13.19098825
Ak5	Ak5	17.06514448	16.96280595	17.13957686	17.10846257	17.02158502	17.0879561	15.72593037	15.74125156	15.96957596	15.81810902	15.81538803	15.86465082	NA	NA	NA	15.2420504	15.05821111	15.16273527	15.19092753	15.17097878	15.26453503
Akap1	Akap1	12.04572336	11.86046506	11.84404547	11.83345215	11.21216401	11.84609542	12.15606411	12.47732319	11.92263933	12.53342351	12.50004492	12.72568854	11.67203633	12.23884059	11.96072961	12.45700193	NA	11.85651935	12.70579674	NA	NA
Akap10	Akap10	15.24292011	15.22608281	15.20123793	15.24929883	15.12283757	15.3729644	14.80319228	14.98868463	14.61384418	14.77218127	14.87521288	14.67002119	13.74078808	13.54592749	13.46522182	13.95019234	14.04062359	13.95233339	13.63330704	14.15624394	13.78915793
Akap12	Akap12	17.2968979	17.30512044	17.16029985	17.12872751	17.16885984	17.35902226	18.02669979	18.44126023	18.03485842	17.95826817	18.06891661	18.54298072	15.68747214	15.73562901	15.51166207	18.42119375	18.36892147	18.52037462	18.48471784	18.47860691	18.52236785
Akap13	Akap13	13.35186221	13.05447521	12.84329489	12.77670677	13.01662404	12.64995564	14.78781155	14.82571101	14.91582955	15.04086243	14.76018029	14.84354216	14.95134039	14.95415819	15.18082712	14.38227418	14.36654178	14.38195104	14.35834207	14.32082378	14.19962247
Akap2	Akap2	16.08113235	16.18685553	16.0665708	15.80601431	16.00766209	16.06281665	15.32821495	15.22524908	15.11669658	15.12661097	15.1654467	15.26071512	15.28122494	15.41031431	15.1484435	14.71915631	14.68085072	14.5589309	14.65544403	14.58722098	14.51463535
Akap5	Akap5	15.09375653	14.79988986	14.83625	14.76718146	15.01034456	14.84873221	NA	NA	NA	NA	NA	NA	NA	NA	NA	NA	NA	NA	NA	NA	NA
Akap7	Akap7	16.25119937	16.30291059	16.17046614	16.28506605	16.41983218	16.33650798	NA	NA	NA	NA	NA	NA	NA	NA	NA	NA	NA	NA	NA	NA	NA
Akap8	Akap8	16.35599654	16.46966991	16.45646619	16.36595091	16.2221599	16.45769915	15.66110596	15.59678198	15.61459789	15.64289575	15.73238732	15.73028985	15.28724844	15.35104986	15.33529795	15.36572623	15.38005643	15.26980852	15.51493576	15.05974535	15.25003783
Akap8l	Akap8l	15.43110148	14.95279024	15.18978786	15.26160646	15.11303184	14.99882693	14.28893653	14.76976314	14.84789798	14.93937636	14.92525182	14.68347918	14.09904366	14.23047834	14.29181821	13.29016531	13.20174791	13.27458757	12.62917512	13.1098227	13.28337841
Akap9	Akap9	14.5116476	14.57140089	14.46696572	14.37625471	14.64592275	14.46858271	14.70041138	14.69226241	14.65701181	14.81704628	14.79459902	14.79257754	13.77232075	13.8080461	13.54618661	13.45959115	13.32940314	13.5711189	13.3506213	13.27109334	13.22811763
Akr1a1	Akr1a1	19.23733144	19.39377531	19.36711206	19.22484019	19.24825271	19.44387435	18.9271235	18.89035402	18.85544736	18.96371233	18.71695502	18.98970144	19.13141368	19.31957224	19.22262914	19.40928042	19.57669417	19.60868096	19.56344984	19.59674367	19.74095897
Akr1b1	Akr1b1	18.47370559	18.41294033	18.35828256	18.33418455	18.31526977	18.30343946	18.89827193	18.92297618	18.57289413	18.40188727	18.71372981	18.84814411	18.60923492	18.49433679	18.58823725	20.66704233	20.77201048	20.81977993	20.93198666	20.55536655	20.72617114
Akr1b1;Akr1c13	Akr1b1	15.06079724	15.3819721	14.97972885	15.12073198	15.1403505	NA	NA	NA	NA	NA	NA	NA	NA	NA	NA	NA	NA	NA	NA	NA	NA
Akr1b7	Akr1b7	18.00711423	17.85926608	17.88927068	18.03286515	18.0116894	18.00564331	14.94630734	15.43897049	15.33632968	15.20339215	15.05509714	15.40539367	NA	14.55714771	14.63351618	15.12502052	15.58621845	15.41195438	15.37133532	15.41792946	15.17005526
Akr1b7;Akr1b8	Akr1b7	15.40411381	14.9362209	15.06750231	15.70974707	15.67997424	15.02429644	15.90185513	15.58766291	15.83512871	15.76847434	15.26131729	15.91679825	15.9651339	15.71202436	16.03516769	17.52488987	17.59631706	17.75003582	17.39886641	17.74460134	17.43280346
Akr1b8	Akr1b8	16.51911474	16.46476202	15.97877322	16.3416819	16.05643145	16.53964299	15.36797303	15.39412373	14.96931747	15.26365884	15.51723786	15.51791121	15.54570471	15.26590161	15.50252051	15.69720784	15.79909203	16.06717626	16.13058556	16.09732069	15.82638043
Akr1c13	Akr1c13	12.92386811	13.03077732	13.22166962	12.74463273	12.43311229	13.05096312	12.80288588	13.3141017	12.79056639	13.24504756	13.17930179	13.0786302	13.92951268	13.95119233	14.03276066	NA	NA	NA	NA	NA	NA
Akr1c18	Akr1c18	NA	NA	NA	NA	NA	NA	NA	NA	NA	NA	NA	NA	13.96835866	14.43951694	14.10950578	NA	NA	NA	NA	NA	NA
Akr1d1	Akr1d1	NA	NA	NA	NA	NA	NA	NA	NA	NA	NA	NA	NA	13.75032203	13.34075917	14.16254722	NA	NA	NA	NA	NA	NA
Akr1e2	Akr1e2	17.55499793	17.67206341	17.51215846	17.72512644	17.65174571	17.71957661	17.42504498	17.21812329	17.22114921	17.1488713	16.96129103	17.25404954	14.68745649	14.8163137	14.70996681	17.138615	17.26597739	17.23623145	17.2838701	17.13025534	17.33274167
Akr7a2	Akr7a2	17.43816227	17.57866359	17.44469328	17.60151462	17.40923529	17.71095232	16.53252131	16.33993604	15.99850123	16.37100411	16.46722793	16.58218807	15.80648874	15.77562891	15.88417633	16.22205161	16.31053777	16.25590415	16.38911836	16.28484182	16.36685328
Akt1	Akt1	15.48968238	15.63243935	15.54595546	15.62275542	15.51876709	15.60868636	15.11566527	15.4049001	15.03467862	15.19133748	15.00599691	15.19535323	14.7730518	14.62243052	14.74663248	14.35939001	14.15747049	14.30261633	14.2716072	14.33563987	14.46648017
Akt1;Akt2	Akt1	13.37479455	13.41599258	13.9452868	12.86501631	13.25280235	12.90013471	NA	NA	NA	NA	NA	NA	14.19152965	14.25429789	14.45180996	NA	NA	NA	NA	NA	NA
Akt1;Akt2;Akt3	Akt1	16.16348171	16.22093968	16.26707471	16.20582842	15.84761737	16.3332202	16.46555787	16.100344	15.37193159	15.87802089	15.40591573	15.95145695	NA	NA	NA	NA	NA	14.49127691	NA	14.42630812	14.68506633
Akt1;Akt3	Akt1	15.60892908	15.43010334	15.45996504	15.42448679	15.61576067	15.33152097	13.58551728	14.13815979	14.66532634	14.76199572	14.46224883	NA	NA	NA	NA	13.435772	13.31816883	13.4391304	13.6310152	13.61946221	13.82700766
Akt1s1	Akt1s1	13.81452279	13.92013044	13.93696257	14.04824326	13.75665166	14.05879915	14.79033259	14.48731925	14.53656808	14.55298148	14.72642083	14.72204082	13.99883215	13.95402667	14.08403483	13.95934308	13.95669631	14.06186431	13.96374552	13.89887029	13.95753744
Akt2	Akt2	13.94924962	13.8162238	14.04949797	13.97536558	14.0947406	13.78235661	14.01786162	14.96978208	14.697523	14.52032621	14.25488438	14.82929353	14.51185963	14.47946657	14.55253271	13.87541934	14.11079277	13.95095376	14.06004107	13.98766198	13.73524142
Akt2;Akt3	Akt2	NA	NA	12.92887919	NA	NA	NA	NA	NA	NA	NA	NA	NA	NA	NA	NA	NA	NA	NA	NA	NA	NA
Akt3	Akt3	15.28503154	15.36015966	15.19420808	15.48033934	15.33937165	15.32265694	15.03698212	15.42728687	15.31281601	15.15683191	15.15166431	15.30017751	NA	NA	NA	15.88730702	15.76853248	15.8671191	15.67743488	15.9216587	15.97529335
Aktip	Aktip	14.93840648	14.84474297	14.88850836	15.18156193	14.99329926	14.98109342	15.37098718	15.91083129	16.24575597	16.13236277	15.8774	15.75895756	14.77257748	14.49425559	NA	13.75151268	13.68759439	13.08265469	13.56126408	13.59907599	13.58378795
Alad	Alad	16.70010309	16.8728785	16.73332301	16.62241698	16.75212685	16.89642202	16.13804998	16.33165276	16.13829372	16.2840579	16.1129902	16.42030685	14.72566538	14.94764506	14.77308228	16.34099096	16.52389701	16.67604701	16.64319817	16.5196365	16.62244207
Alas1	Alas1	NA	NA	NA	NA	NA	NA	13.04107217	NA	12.48029795	12.68335214	12.66427171	NA	NA	NA	NA	NA	NA	NA	NA	NA	NA
Alb	Alb	21.44648056	21.46158497	21.18528239	21.34805911	21.28575379	21.3772869	23.1202726	23.13873352	22.62408493	22.40842431	22.35945156	23.17975798	22.47335711	23.00886321	22.14409293	22.14711074	22.526589	22.95718436	23.105059	22.33326073	22.7603063
Alcam	Alcam	17.80808416	17.97242647	17.75369277	17.71523787	17.64487926	18.05045401	16.36076866	16.28593074	16.25232042	15.86827855	16.27682093	16.09210228	14.12062347	14.51537409	14.27553179	15.74549753	15.68822564	15.67821947	15.61750515	15.80089827	15.74646864
Aldh16a1	Aldh16a1	13.66416892	13.89907887	13.5814601	13.5521349	13.72215553	13.74776422	14.33862587	14.34691965	14.09339824	13.98641742	14.02672613	14.32166249	15.8537343	15.83707271	15.78938754	14.06155168	14.25587807	14.34261965	14.18701463	14.19610146	14.21071248
Aldh18a1	Aldh18a1	16.36346342	16.36773081	16.44361231	16.33812611	16.37805253	16.36755417	17.74143024	17.96314983	17.86716765	17.91255319	17.68711597	17.92723316	17.19465796	17.06925954	17.28428068	14.31744114	14.57279125	14.24006237	14.18378734	14.41077824	14.25798957
Aldh1a1	Aldh1a1	18.20550088	18.17192281	17.96942732	18.22143684	18.16076353	18.1877896	17.36220065	17.41806634	17.06617179	17.0287177	17.50885738	17.25909121	14.48279531	14.52114447	14.48130293	19.25262426	19.12080323	19.20999597	19.17494278	19.15767759	19.19333337
Aldh1a1;Aldh1a2;Aldh1a3;Aldh1a7;Aldh1b1;Aldh2	Aldh1a1	NA	NA	NA	NA	NA	NA	17.48099944	17.7895309	17.92305126	17.57170619	17.89714044	NA	16.70966216	16.44295533	16.69923308	NA	NA	NA	NA	NA	NA
Aldh1a1;Aldh1a2;Aldh1a7;Aldh1b1;Aldh2	Aldh1a1	18.18394742	18.32770212	18.19996211	18.43383917	18.06047551	NA	NA	NA	NA	NA	NA	NA	NA	NA	NA	NA	NA	NA	NA	NA	NA
Aldh1a1;Aldh1a3;Aldh1a7;Aldh1b1;Aldh2	Aldh1a1	NA	NA	NA	NA	NA	NA	NA	NA	NA	NA	NA	NA	NA	NA	NA	18.94977949	19.24388797	19.10282573	19.11874763	19.17127316	19.15244501
Aldh1a1;Aldh1a7	Aldh1a1	19.36348336	19.31611275	19.25484753	19.42120054	19.45878585	19.38231925	17.85180122	18.00771013	17.85504906	17.64759289	18.17468054	17.84832856	15.36065128	15.54907979	15.33138754	20.50499239	20.42873442	20.39549633	20.74795249	20.45260671	20.54532609
Aldh1a2	Aldh1a2	14.99050799	14.83447536	14.78365949	14.87200665	14.85611181	14.93692128	14.25190434	14.65390653	15.38149912	14.21263657	14.46321166	15.02935311	15.04313067	14.97515787	15.02253464	NA	NA	NA	NA	NA	NA
Aldh1a2;Aldh1a3	Aldh1a2	NA	NA	NA	NA	NA	NA	13.72178277	14.34347722	14.4294852	13.95421449	13.99177869	14.72333031	13.76730512	13.10215124	NA	NA	NA	NA	NA	NA	NA
Aldh1a2;Aldh1b1	Aldh1a2	15.63390341	15.52336592	15.60316558	15.77439329	15.58297402	15.47002648	NA	NA	NA	NA	NA	NA	NA	NA	NA	NA	NA	NA	NA	NA	NA
Aldh1a2;Aldh2	Aldh1a2	16.70977042	16.75938109	16.72085879	16.73279015	16.84593102	16.68580276	14.53795243	16.67533685	17.23875925	16.32634873	16.46138832	16.60364952	15.78913114	16.04938062	15.65902589	NA	NA	NA	NA	NA	NA
Aldh1a3	Aldh1a3	NA	NA	NA	NA	NA	NA	12.40897921	12.94787727	13.22938112	13.07594559	12.9314517	12.78779775	12.27508564	12.76917873	12.67477047	15.14772233	15.0658964	15.76348176	15.49422566	15.27869959	15.50535301
Aldh1a7	Aldh1a7	12.519006	13.08272118	13.14053876	12.25669747	12.5478126	12.71092532	12.99964617	13.75947782	13.52472623	13.15305674	13.19222648	13.23505197	13.25635472	13.68537348	12.89747493	14.02065165	14.37162331	14.18001401	14.16438421	14.14767767	14.2378812
Aldh1b1	Aldh1b1	16.25195017	16.18852885	16.25426711	16.27484026	16.35796981	16.31634209	14.09100258	14.50688524	14.2138326	14.11563706	14.36490142	14.25468617	13.85733219	13.6001156	13.87672069	13.43806409	13.34738607	12.94766433	12.83142601	13.30236761	NA
Aldh1l1	Aldh1l1	18.46675157	18.39779454	18.32955342	18.36839401	18.38627803	18.3880204	16.33530006	16.31346158	16.27948833	16.21945236	16.2100431	16.26779557	15.34616592	15.32642563	15.24464738	16.78263613	16.95122415	16.64496681	16.81764378	16.72206062	16.65681492
Aldh1l1;Aldh1l2	Aldh1l1	17.26563672	17.38178832	17.2692709	17.45108605	17.23398513	17.38213364	12.99959938	14.30744015	14.31194801	13.99269641	13.55183504	14.28526235	14.15934207	14.65994955	14.4020348	13.56077882	14.03499601	13.75429733	13.50377725	13.7383102	13.97324387
Aldh1l2	Aldh1l2	16.08017815	16.0466299	16.06282749	16.05252003	16.02359738	16.09634454	13.51194524	13.60128695	13.92728595	13.81383165	13.77702015	13.61516587	15.29661072	14.89723091	15.35376876	12.67588428	13.02632978	12.25645639	12.99080953	12.85023373	13.12071092
Aldh2	Aldh2	19.03030218	19.16796455	19.14088673	18.91265009	18.89788792	19.11155751	19.69839305	19.53889098	19.62920978	19.40215176	19.62898956	19.65512807	18.94447881	18.91881287	18.89006772	19.47322201	19.63520405	19.28863882	19.56775479	19.57583404	19.37333061
Aldh3a1	Aldh3a1	NA	NA	NA	NA	NA	NA	NA	NA	NA	NA	NA	NA	19.68324938	19.94150587	19.53494645	14.49222051	14.5423835	14.37298244	14.06070949	14.27389894	14.34395876
Aldh3a1;Aldh3a2	Aldh3a1	NA	NA	NA	NA	NA	NA	NA	NA	NA	NA	NA	NA	17.39956474	17.99881846	17.55398946	15.987829	15.91582786	16.10859985	15.80410078	16.05897798	16.39864745
Aldh3a1;Aldh3b1	Aldh3a1	NA	NA	NA	NA	NA	NA	NA	NA	NA	NA	NA	NA	14.59965138	15.76701538	14.99056493	NA	NA	NA	NA	NA	NA
Aldh3a2	Aldh3a2	16.7450425	16.79616805	16.77738464	16.80908423	16.74984704	16.8397761	17.21349593	16.91568267	17.07784286	17.09178127	17.16254271	17.03207859	15.6625941	15.79282052	15.54782724	16.33178957	16.36700026	16.4308464	16.45190197	16.41177748	16.36533195
Aldh3b1	Aldh3b1	16.09612777	16.15863751	16.25042285	16.17380645	16.05062994	16.15954123	15.82858051	15.45187058	15.91039513	15.49905941	15.79635753	15.45974188	13.92062499	13.87918867	13.95835548	15.29753124	15.45205722	15.28977956	15.26886863	15.54373812	15.48540084
Aldh3b1;Aldh3b2	Aldh3b1	NA	NA	NA	NA	NA	NA	NA	NA	NA	NA	NA	NA	17.96655005	17.81140268	18.14976927	16.39171425	16.44942456	16.16398411	16.50101234	16.57408554	16.55063753
Aldh3b2	Aldh3b2	NA	NA	NA	NA	NA	NA	NA	NA	NA	NA	NA	NA	19.16258958	19.18496764	19.12426447	14.8613359	15.07011986	14.80014969	15.61561914	14.86959867	15.36813348
Aldh4a1	Aldh4a1	17.3124055	17.41256144	17.32211404	17.39480301	17.37403079	17.36048142	17.04066347	17.12662957	17.18189139	16.95391159	17.05603228	17.13801459	16.74073108	16.76117821	16.68859303	18.15279569	18.34070976	17.95858414	18.41684547	18.05394875	17.94866337
Aldh5a1	Aldh5a1	19.16644456	19.22886663	19.13067	19.04581019	19.162912	19.17899619	15.68040486	15.85925458	15.93766203	15.63527255	15.74705703	15.70205354	14.2564052	14.52921192	14.31635429	15.31118982	15.37918221	15.08224986	15.27609629	15.1245285	15.11119159
Aldh6a1	Aldh6a1	18.42109924	18.42282353	18.35640928	18.35925809	18.35002306	18.376284	17.99662168	17.95406142	17.86882392	17.80514307	17.99871077	17.86736656	17.02894039	16.82638213	17.04713693	18.74201822	18.85023235	18.60333285	18.91786373	18.77459566	18.68834457
Aldh7a1	Aldh7a1	17.88024934	17.94920631	17.88256443	17.86144213	17.8230077	17.93575676	17.19646901	17.42961336	17.35192747	17.09842851	17.1497322	17.42918329	15.38775097	15.38927486	15.43523678	17.25128437	17.35605931	17.34076617	17.38020712	17.2732102	17.34852124
Aldh9a1	Aldh9a1	18.85160498	18.807285	18.7046626	18.64135384	18.71638218	18.81629422	18.64056079	18.61195573	18.59605865	18.55834351	18.47472235	18.68682291	17.12207815	17.0822636	17.14469342	18.31210645	18.19780965	18.2161282	18.34728055	18.23889123	18.26774497
Aldoa	Aldoa	21.79812397	21.83404646	21.73389759	21.6401998	21.71023801	21.77472656	21.81309275	21.56474946	21.12325043	21.46480274	21.45054734	21.58876115	21.40654444	21.2480574	21.53125016	21.67210816	22.81413947	21.79070463	22.85098474	21.28359298	21.14680423
Aldoa;Aldoc	Aldoa	21.55598379	21.87098467	21.53052177	21.5474722	21.63638621	21.90278057	20.04735249	20.27317392	19.85735365	19.9786754	19.88463112	20.46498481	19.51950873	19.50581156	19.34791556	20.02354452	21.1031869	20.16867919	21.14864752	19.63778916	19.59954482
Aldoc	Aldoc	21.99557265	21.99217758	21.8860919	21.75973002	21.88628094	21.9021597	19.10506767	18.87812806	18.893312	19.00976496	18.85016174	18.99469484	15.89193486	16.11911794	15.7378294	17.07506644	17.20673876	17.21191718	17.2532468	17.19588512	17.37106642
Alg1	Alg1	13.407447	13.48945092	13.59361326	13.6176055	13.35821071	13.68218363	14.47191187	14.06664	14.50949719	14.29820452	14.52552634	14.36227765	NA	NA	13.59232855	13.0311287	13.00230439	13.02842879	13.12133425	13.04576217	13.01826152
Alg10b	Alg10b	13.39448793	13.41709767	13.86445852	13.96476716	13.33998481	13.55345949	13.94904477	15.23489164	15.00895071	14.99099348	14.8717271	14.89663045	13.31588544	14.06782087	13.89439148	NA	NA	NA	NA	NA	NA
Alg11	Alg11	14.08183775	14.30364033	14.26398063	14.08233784	14.07102083	14.29503511	13.73089163	14.52189124	14.42877584	14.43302504	14.30852783	14.52852288	13.20493323	13.40199409	13.42460853	NA	NA	NA	NA	NA	NA
Alg12	Alg12	NA	NA	NA	NA	NA	NA	NA	NA	13.45444068	13.07327967	13.0642628	12.80594938	NA	NA	NA	NA	NA	NA	NA	NA	NA
Alg13	Alg13	12.64276842	13.3840222	12.81360338	12.13862877	12.67460157	13.37373021	12.70784118	12.86814905	12.22164525	12.11854869	12.30455298	12.48657811	NA	NA	NA	NA	NA	NA	NA	NA	NA
Alg14	Alg14	NA	NA	NA	NA	NA	NA	13.490901	13.98851605	13.54813555	NA	13.85729161	13.76189426	13.45339926	13.86600385	13.57505464	12.7527904	13.42086816	13.08674994	13.17883755	13.01725732	NA
Alg2	Alg2	17.52082496	17.60519339	17.45023717	17.53407669	17.39109493	17.63251426	17.59467254	17.73737353	17.75115207	17.76973766	17.78438769	17.79507004	14.0795013	14.22065363	14.09539785	14.90459164	15.01846501	14.84071213	14.94363618	14.8679702	14.92843519
Alg3	Alg3	13.09911929	12.30483675	12.85422526	12.56769298	12.21176684	12.47804647	13.07368637	14.00597221	13.9801043	13.28432747	13.44915092	13.41728166	13.98211219	13.94529221	14.02831919	NA	NA	NA	NA	NA	NA
Alg5	Alg5	15.41556902	15.67533201	15.63506331	15.44716115	15.11562022	15.62555468	15.12226832	15.14198269	15.27347306	15.02106397	15.25974284	15.23273706	15.54636962	15.40265637	15.68925649	14.63500304	14.63296569	14.68685251	14.6446263	14.37151241	14.61861468
Alg8	Alg8	NA	NA	NA	NA	NA	NA	12.91542044	14.22525704	14.29379197	13.73419418	13.45417697	14.40889886	13.29288238	13.03819197	13.1050573	NA	NA	NA	NA	NA	NA
Alg9	Alg9	14.21844949	13.88681238	14.94675477	14.31458566	14.15630432	14.04791753	14.67994451	14.9098846	14.45745828	14.66653282	14.72565639	14.92135142	14.127811	14.02188546	14.72085073	13.56774222	13.85642553	13.53078428	13.59623635	13.77962703	NA
Alk	Alk	11.84649332	11.46610196	11.25619099	12.14762788	11.69164757	11.37036592	NA	NA	NA	NA	NA	NA	NA	NA	NA	NA	NA	NA	NA	NA	NA
Alkbh3	Alkbh3	16.29628383	16.49240892	16.53392325	16.13204765	16.35779951	16.60413551	16.39369735	16.07932369	16.51796913	16.49478187	16.46658545	16.43320724	13.92096342	13.98003975	14.07963128	15.13437343	15.04437459	15.10063208	14.97034539	15.14361286	15.34126822
Alkbh5	Alkbh5	12.37806305	12.09587744	12.16631347	12.31598073	12.71475121	12.30079429	12.90647251	13.05430412	13.13670508	12.63521926	12.66520945	13.09138981	13.75948894	13.84298765	13.59811783	11.51340945	12.05295007	11.97432997	11.82312168	11.87334758	11.72586367
Alkbh6	Alkbh6	NA	NA	NA	NA	NA	NA	NA	12.67008968	12.71216155	12.57193036	NA	12.73496783	12.17651601	12.65259629	12.83202168	NA	NA	NA	NA	NA	NA
Alkbh7	Alkbh7	NA	NA	NA	NA	NA	NA	NA	NA	NA	NA	NA	NA	NA	NA	NA	16.13059067	15.16946313	15.32113891	14.77127796	16.24099625	16.17513042
Alms1	Alms1	12.71244317	12.22560484	NA	NA	11.55565871	NA	NA	NA	NA	NA	NA	NA	NA	NA	NA	NA	13.43091001	13.94891409	12.78367764	NA	12.58394719
Alox12	Alox12	14.84035996	14.28486747	14.78391393	NA	14.73632793	14.19987935	13.34556832	14.01724714	13.7275846	13.6627102	13.71461137	13.81862087	15.88500801	15.81969176	15.78928836	12.93869662	13.01207711	13.67745024	14.21257966	12.4048273	13.26044753
Alox12b	Alox12b	NA	NA	NA	NA	NA	NA	NA	NA	NA	NA	NA	NA	20.29416741	20.40635649	20.28717358	NA	NA	NA	NA	NA	NA
Alox12e	Alox12e	NA	NA	NA	NA	NA	NA	NA	NA	NA	NA	NA	NA	17.19826352	18.33991872	16.30746426	NA	NA	NA	NA	NA	NA
Alox15	Alox15	NA	NA	NA	NA	NA	NA	NA	NA	NA	NA	NA	NA	13.86019456	14.6957114	12.91793144	12.26819097	12.52324385	13.07036729	13.02830311	12.5094068	13.29575047
Alox5	Alox5	NA	NA	NA	NA	NA	NA	NA	NA	NA	NA	NA	NA	14.9842933	15.31455171	15.22618931	14.0006008	14.01683255	13.67000056	13.74014493	14.13241052	13.54407501
Alox5ap	Alox5ap	14.95453713	14.74474451	14.61679578	14.5429049	14.67032984	14.64645183	NA	15.40548388	14.70185718	14.7129025	14.8608499	15.29565008	16.75801184	16.86140462	16.73370137	15.59350421	15.76916789	15.61137187	15.63051173	15.76058943	15.60231323
Alox8	Alox8	NA	NA	NA	NA	NA	NA	NA	NA	NA	NA	NA	NA	17.83828345	18.61588495	17.49051228	NA	NA	NA	NA	NA	NA
Aloxe3	Aloxe3	NA	NA	NA	NA	NA	NA	NA	NA	NA	NA	NA	NA	16.71289651	16.72869574	16.61048829	NA	NA	NA	NA	NA	NA
Alpl	Alpl	15.0412722	14.95804412	15.0457172	14.94650503	14.79059198	14.95266909	15.63830323	15.85285656	16.08261162	15.57250658	15.97213149	15.80205536	NA	NA	NA	13.4154645	12.84841755	12.9424412	12.90469483	11.94661391	12.85288448
Als2	Als2	14.25653363	14.19204324	14.11184984	14.18218363	14.35296726	14.13411629	14.87670328	15.09028106	15.52011298	14.81074563	15.15765013	15.05794872	13.1834617	NA	12.6610187	14.98235919	14.82056283	14.97362271	14.78656221	14.77323939	14.87620676
Als2cl	Als2cl	NA	NA	NA	NA	NA	NA	NA	NA	NA	NA	NA	NA	12.75760044	12.69683498	12.34000584	NA	NA	NA	NA	NA	NA
Alyref	Alyref	17.14472116	17.02000282	16.99680116	17.24526626	17.12492397	17.15507317	18.35563547	17.88074961	18.1702532	18.20293167	18.15230943	18.17109009	17.66400733	17.52205121	17.62933005	16.79771177	16.69657916	16.78922617	16.81461713	16.63570725	16.77603172
Amacr	Amacr	14.50458118	14.58007746	14.5566149	14.6612387	14.58249774	14.55466709	16.26779814	16.27507378	16.00934942	15.90549162	16.03522128	16.20859355	14.8377805	14.72387614	14.83090271	14.99547552	15.21486264	14.95558584	14.99845291	14.99858464	14.96908882
Ambp	Ambp	NA	NA	NA	NA	NA	NA	14.2776544	14.97176076	14.51179847	15.43048891	14.27845933	14.70958198	14.9290193	14.79778156	14.58469408	15.14141527	15.04806474	15.6352461	15.46941849	15.11850469	15.11352269
Ambra1	Ambra1	NA	NA	NA	NA	NA	NA	11.58648329	NA	10.88866716	11.29402908	11.09782146	10.85830743	NA	NA	NA	14.94368237	14.77073099	14.67260213	14.79220566	15.02282292	14.4064907
Amd1;Amd2	Amd1	13.22187997	13.62812757	13.14695612	13.28781143	13.24938706	13.23607675	NA	NA	NA	NA	NA	NA	NA	NA	NA	NA	NA	NA	11.7970819	NA	NA
Amdhd2	Amdhd2	14.63921511	14.6986423	14.50416004	14.43563502	14.64301866	14.7273664	15.56530599	15.29676451	15.32913747	15.37947781	15.23854284	15.48614152	13.53960954	13.99054895	13.81568816	15.11674668	15.25219883	15.2529282	15.17993571	15.36639055	15.34743349
Amer2	Amer2	15.09643853	14.99934061	15.04926552	15.1579182	15.12318219	15.04427979	14.31935139	14.51022961	14.48345518	14.34124329	14.17653964	14.42451313	NA	NA	NA	NA	NA	NA	NA	NA	NA
Amfr	Amfr	17.43143693	17.61772267	17.2280946	17.53888451	17.56679818	17.62095447	16.18563486	16.4039948	16.34993225	16.06946278	16.19731092	16.36276577	14.52786353	14.47601208	14.5789749	NA	NA	12.53242898	NA	NA	NA
Amigo1	Amigo1	14.16604463	14.0984704	13.89106472	14.01345029	13.99745701	13.93305338	15.22795284	15.46227503	15.05278061	14.92459049	15.08029022	15.20115257	NA	NA	NA	NA	NA	NA	NA	NA	12.927265
Amigo2	Amigo2	NA	11.73611861	NA	11.8709272	12.46256106	11.63485642	NA	NA	12.49308988	12.71197449	NA	NA	NA	NA	NA	NA	NA	NA	NA	NA	NA
Amigo3	Amigo3	NA	NA	NA	NA	NA	NA	13.10080987	13.27298025	13.67479065	13.24798653	13.39256921	13.34292558	NA	NA	NA	NA	NA	NA	NA	NA	NA
Ammecr1	Ammecr1	NA	NA	NA	NA	NA	NA	NA	NA	NA	NA	NA	NA	15.561885	15.36258003	15.31454985	NA	NA	NA	NA	NA	NA
Ammecr1;Ammecr1l	Ammecr1	NA	NA	NA	NA	NA	NA	NA	NA	NA	NA	NA	NA	14.94337348	14.72281771	14.73446173	NA	NA	NA	NA	NA	NA
Ammecr1l	Ammecr1l	NA	NA	NA	NA	NA	NA	NA	NA	NA	NA	NA	NA	12.99574772	12.69226241	13.06487073	NA	NA	NA	NA	NA	NA
Amn1	Amn1	14.88344053	15.02921317	14.79099699	15.22282881	15.27177676	14.68378381	13.47798119	13.28992692	13.38124051	13.78094439	13.53247078	13.45630359	NA	NA	NA	13.35155656	13.43660522	13.73147613	13.65410746	13.59316659	13.28589054
Amot	Amot	14.84788986	14.60036539	14.59196953	14.48791517	14.6898133	14.48958258	NA	14.06899751	NA	NA	NA	13.61646774	NA	NA	NA	NA	NA	NA	NA	NA	NA
Amotl1	Amotl1	12.7204691	NA	11.81833489	12.13560033	12.0413191	12.05402257	13.90423802	14.17780163	13.91133479	13.75458428	13.92806977	13.86032163	12.32557905	13.43763236	12.90698508	12.81893762	NA	NA	NA	NA	NA
Amotl2	Amotl2	NA	NA	NA	NA	NA	NA	NA	NA	NA	NA	NA	NA	12.75078061	12.53077862	12.26870073	11.43570151	12.24923792	11.90658249	11.95748661	12.013382	11.75139761
Ampd1	Ampd1	NA	NA	NA	NA	NA	NA	13.60018088	NA	13.57614787	12.59713121	13.44680975	13.70453133	16.61212167	14.13960024	16.93855335	15.78508803	17.33506109	16.17200264	18.16055294	14.53124766	13.93332125
Ampd1;Ampd3	Ampd1	NA	NA	NA	NA	NA	NA	NA	16.57715588	16.57519206	NA	NA	16.56763528	16.58611983	15.12563544	16.76562461	15.79380668	16.67724525	15.71877331	17.08722545	15.34703646	15.24668208
Ampd2	Ampd2	18.25762996	18.31561322	18.22100699	18.27156183	18.36679405	18.29890892	16.94524142	17.36301166	17.23657302	17.02439942	17.19210657	17.21251484	14.7588601	14.72085484	14.80540172	16.47440071	16.39996299	16.5014089	16.39157694	16.34368759	16.33991641
Ampd2;Ampd3	Ampd2	15.24576066	14.67695427	15.02801827	15.27609895	15.22578735	14.70309248	NA	NA	14.33919586	13.9536963	13.84207529	13.76105252	NA	NA	NA	NA	NA	NA	NA	NA	NA
Ampd3	Ampd3	15.92191675	15.9368455	15.93654757	16.08920704	15.9813779	16.00956318	15.32035609	15.35537795	15.36961129	15.59680251	15.42110055	15.39351405	14.53867892	14.29594595	14.4042001	14.59398127	14.39928522	14.18181193	14.44264881	14.57245513	14.40642122
Amph	Amph	18.92604026	19.02432504	18.90178549	18.87848224	18.95996777	19.0689942	17.83213893	17.83499794	17.55703503	17.54068072	17.69785128	17.82833174	NA	NA	NA	16.85831735	16.83189045	16.84306662	16.84876098	17.00547492	16.99088521
Amph;Bin1	Amph	NA	NA	NA	NA	NA	NA	17.03179726	16.14615463	16.94394536	16.99701046	17.17012988	16.57886209	NA	NA	NA	NA	NA	NA	NA	NA	NA
Amph;Bin1;Bin2	Amph	18.84733968	18.78981361	18.98709048	18.49313071	19.00965049	18.83411754	NA	NA	NA	NA	NA	NA	NA	NA	NA	16.62371842	17.20785355	16.24758699	17.10226681	16.42303389	16.33917519
Amt	Amt	15.13898375	15.39593629	15.31991945	15.36110897	14.87449383	15.37103646	NA	14.09255895	NA	12.67419448	12.88190738	13.54118133	NA	NA	NA	NA	NA	NA	NA	NA	NA
Amy1	Amy1	NA	NA	NA	NA	NA	NA	16.04645687	15.82464795	16.01491473	15.93504386	15.32910402	16.13068912	12.9375962	12.76784098	13.13920827	13.93730048	14.43240525	14.42725136	14.86753095	13.93135906	14.18139029
Amz2	Amz2	14.17624115	NA	13.89567684	14.29604553	14.19555911	13.99234446	14.17197648	14.25408149	14.58573279	14.21402788	14.17483568	14.35960877	NA	NA	NA	NA	12.56863545	NA	12.95206778	12.73793599	13.16555084
Anapc1	Anapc1	13.66936271	13.80995054	13.72354959	13.71242601	13.63694276	13.69565686	14.05704036	14.390173	14.22873015	13.94307338	14.10387631	14.39689649	13.7771303	13.81221919	13.66952383	13.4846947	13.67637423	13.8648219	13.50228784	13.5783366	13.73520058
Anapc10	Anapc10	12.81700212	NA	13.29396314	12.96200923	12.94163908	12.97317043	NA	13.7886362	13.72280936	13.11294443	13.55124975	13.2108102	13.54625542	13.61520431	13.41835336	NA	NA	NA	NA	NA	NA
Anapc11	Anapc11	NA	NA	NA	NA	NA	NA	NA	NA	11.89483292	NA	NA	NA	NA	NA	NA	NA	NA	NA	NA	NA	NA
Anapc2	Anapc2	14.64949688	14.68916541	14.62565669	14.48135679	14.33552663	14.71558364	15.79730821	15.93947054	15.80493892	15.70990298	15.75545424	16.008765	15.04846417	14.96690423	15.21368479	12.45000709	12.55765286	13.22239766	12.42341888	12.64538054	12.719943
Anapc4	Anapc4	14.29229136	14.2810167	14.33996924	14.31341441	14.46389661	14.23239329	14.65815375	15.17761355	14.98605749	14.89387694	14.79425446	15.09782139	14.10165055	13.86376125	13.91132142	13.77320847	13.85620006	13.91653702	13.71978617	13.66791104	13.57102694
Anapc5	Anapc5	14.20008351	14.29861021	14.26406618	13.99328557	14.28008346	14.23460812	14.03302373	14.68629375	14.68618968	14.56459499	14.29649122	14.48978977	13.64656601	13.90216941	13.86153824	13.35702959	13.34986173	13.13774205	12.5101386	13.44865838	13.41152423
Anapc7	Anapc7	13.86998571	13.82037931	13.74024114	13.36793384	13.67590322	13.54527574	14.22045352	14.44491238	13.90665354	14.0877755	14.04412997	14.21608511	13.05828436	13.36457243	13.05851268	12.81622343	12.84854063	12.92434154	12.64835122	12.79804477	11.87541059
Angel1	Angel1	12.6564478	12.92511536	12.70645557	12.96576667	13.28691189	13.23728461	13.7799777	13.36573568	13.46744678	13.75161645	13.61500116	13.39617314	NA	NA	NA	NA	NA	NA	NA	NA	NA
Angel2	Angel2	14.19731874	13.94283498	14.06112246	13.90174292	13.99313621	14.09753403	13.6262902	13.94109197	13.75482897	13.41404105	13.54173617	13.74076064	12.63451342	NA	13.01377381	NA	NA	NA	NA	NA	NA
Angpt2	Angpt2	NA	NA	NA	NA	NA	NA	12.91859681	12.87188984	13.24883633	13.23190816	12.8685853	12.73195749	NA	NA	NA	NA	NA	NA	NA	NA	NA
Angptl2	Angptl2	NA	NA	NA	NA	NA	NA	14.03694277	13.61379532	14.09086605	14.12638247	13.876127	13.78795578	15.48460539	15.45313389	15.46921407	14.28290506	13.99530078	13.8528023	13.87505976	13.99108317	13.82132135
Angptl7	Angptl7	NA	NA	NA	NA	NA	NA	NA	NA	NA	NA	NA	NA	14.04616139	13.60704811	14.38108402	13.38864967	13.26592266	13.61158968	13.2806084	13.42365432	13.19839746
Ank1	Ank1	17.929644	18.04690951	17.89708313	17.8955436	17.89685167	17.96989931	16.87530058	16.84429923	16.82661014	16.67903292	16.94104981	17.04718808	14.44298758	14.88101844	14.34639781	15.43269708	15.60145199	16.75120871	16.49903525	15.41023568	15.95308535
Ank1;Ank2;Ank3	Ank1	16.02545969	16.41588596	15.93496001	15.83160503	16.2166827	16.15571173	14.41750536	15.03509321	14.77120623	14.35188105	14.80362215	14.85412979	13.82325776	13.68554819	13.80200131	14.03860573	13.64064398	13.80563314	13.99371667	13.77262845	13.95217795
Ank1;Ank3	Ank1	15.26080562	15.37375219	15.45731675	15.26685973	14.99706478	15.02250653	NA	15.39115631	13.54218549	13.59306426	13.26868673	14.85052383	11.59417995	12.72640338	NA	12.67691572	12.28176199	13.22091032	12.44033195	12.57596226	13.09562778
Ank2	Ank2	19.13838497	19.1071902	19.05510858	19.05439497	19.09622874	19.15377307	16.83443505	16.68057462	16.61057548	16.59104176	16.70149388	16.65901146	15.4270366	15.72715111	15.56062094	16.56636144	16.41364238	16.50918959	16.34771661	16.4567273	16.45428575
Ank2;Ank3	Ank2	17.94177106	18.10984887	18.0623803	17.81665197	17.91037152	18.01340274	16.5797288	16.45361191	16.33668379	16.49811071	16.56558287	16.4393037	14.81053316	14.82179814	14.59490624	17.16419607	17.01632793	17.03852998	16.88509043	16.95723052	17.14468263
Ank3	Ank3	17.46382309	17.40955001	17.4335239	17.40729102	17.39834502	17.43463192	16.63308262	16.49498347	16.44122066	16.40127667	16.56576471	16.32145327	15.43790473	15.41938058	15.3799831	17.00310502	16.87689929	16.8919998	16.82383969	16.86857527	16.92701995
Ankfy1	Ankfy1	15.40908785	15.52557077	15.30821019	15.23154747	15.15545122	15.44259403	17.04680463	17.39629185	17.26117494	17.37118101	17.30953569	17.29912117	15.56370819	15.48653815	15.55404901	16.2744428	16.2898324	16.25917351	16.14857087	16.4183623	16.22138347
Ankh	Ankh	15.06034692	15.28939959	15.19820657	15.09158421	14.98647297	15.17401014	14.36271826	14.88504982	14.76414901	14.72222539	14.77941199	15.0099254	NA	NA	NA	13.45377715	13.39933939	12.76492941	13.50832902	13.38300922	13.28222126
Ankib1	Ankib1	16.73019219	16.64581306	16.53887987	16.60836355	16.57351375	16.77773911	14.23046761	14.26601967	14.0577827	14.09893265	14.00995727	14.06340492	NA	NA	NA	NA	12.09712024	12.76050166	NA	NA	12.55382366
Ankle2	Ankle2	13.80121423	13.85743011	13.55973447	13.75698376	13.85060043	13.79254514	14.28020183	14.36161754	14.52761362	14.4518474	14.27447033	14.59461049	14.20694497	14.1672939	14.29207291	14.3214458	14.20288661	14.23143625	14.29540674	14.03470582	14.16380431
Ankmy2	Ankmy2	15.54740197	15.54043162	15.57127862	15.62145804	15.51761192	15.55706654	15.53661031	15.61892378	15.72176879	15.42997746	15.58830297	15.68298798	13.60363221	13.8158716	13.81775883	14.02154071	13.95730488	14.33474199	14.06485956	14.10255347	14.24733967
Ankra2	Ankra2	NA	NA	NA	NA	NA	NA	NA	NA	NA	NA	NA	NA	NA	NA	NA	15.28944618	NA	NA	15.15198372	NA	NA
Ankrd13a	Ankrd13a	14.60167895	14.54378334	14.51959132	14.61318044	14.52235094	14.4707058	14.07776936	14.43203711	14.34758541	14.30938269	14.29651483	14.45782955	14.29122225	14.48439974	14.4511937	14.10496368	14.1104136	14.39397557	14.03245725	14.13748095	14.16159736
Ankrd13a;Ankrd13d	Ankrd13a	14.39048471	14.49298602	12.80357619	13.92205472	NA	NA	NA	NA	NA	NA	NA	NA	NA	NA	NA	NA	NA	NA	NA	NA	NA
Ankrd13c	Ankrd13c	13.52447828	13.5182473	13.23522114	13.42954473	13.23567334	13.24703264	13.90336165	NA	14.14642899	13.35633627	13.95840918	13.29611321	NA	NA	NA	13.39921425	13.52261506	13.42928201	13.23189268	13.44589291	13.49170277
Ankrd13d	Ankrd13d	14.83582406	14.73906914	14.76931073	14.8046602	14.69520938	14.72230653	15.42475092	15.52992713	15.36497447	15.20621201	15.23579644	15.54691956	NA	NA	11.87861424	14.16576887	14.1893404	14.36695565	14.35431867	14.25604108	14.42994098
Ankrd17	Ankrd17	16.30737756	16.1429621	16.16189926	16.15117461	16.22322985	16.26783206	17.12979978	17.56132071	17.40617706	17.56376289	17.4821097	17.54476731	16.38715119	16.33033378	16.52463267	14.23221554	13.93574534	14.12550815	13.88857396	13.91025498	14.043914
Ankrd2	Ankrd2	NA	NA	NA	NA	NA	NA	NA	NA	NA	NA	NA	NA	14.48780864	13.37628821	14.57711604	15.57380838	14.18693108	12.34695684	12.46611439	13.99174519	12.55897042
Ankrd22	Ankrd22	NA	NA	NA	NA	NA	NA	NA	NA	NA	NA	NA	NA	13.05774722	13.39961626	13.23356411	NA	NA	NA	NA	NA	NA
Ankrd24	Ankrd24	NA	NA	NA	NA	NA	NA	NA	13.37296026	NA	NA	NA	NA	NA	NA	NA	NA	NA	NA	NA	NA	NA
Ankrd27	Ankrd27	13.98536928	13.82453386	14.07762994	13.62724825	13.98376697	14.09336321	13.59758271	13.62858334	13.26323992	12.62486262	13.02419544	13.18282929	NA	NA	NA	13.91679503	13.9380988	14.31290548	13.27485534	13.95373047	14.05072394
Ankrd28	Ankrd28	13.83587147	13.87258108	13.87265056	13.69057414	13.93046936	13.88486735	12.82519469	13.15739038	13.05872039	12.96242012	12.72355478	12.94627309	13.75551657	13.64541156	13.49054882	13.22128887	12.82357101	12.68476799	13.26362833	12.53475588	12.58272588
Ankrd34b	Ankrd34b	14.60186868	14.48203421	14.57334281	14.66164813	14.85543269	14.52770433	NA	NA	NA	NA	NA	NA	NA	NA	NA	NA	NA	NA	NA	NA	NA
Ankrd40	Ankrd40	14.45198208	14.67071521	14.28424141	14.29652713	14.10532374	14.79764417	14.20448706	14.78826212	14.10188867	14.42043298	14.38105791	14.68018206	NA	NA	NA	14.93600754	15.3379842	15.82555013	NA	15.52992768	NA
Ankrd44	Ankrd44	13.33568094	13.36658429	13.61425338	13.44882114	13.6103418	13.65384758	13.40217497	13.74055669	13.58399421	13.50413594	13.55343375	13.55720583	13.91490187	13.79185213	13.8096482	14.03743377	14.1402755	14.22629561	14.08713034	14.08533251	14.19830969
Ankrd46	Ankrd46	15.25494361	14.8194752	15.17582154	15.1051237	15.236134	15.1649462	15.95229894	15.80295177	15.64203627	15.90065166	16.01127939	15.75148022	NA	NA	NA	14.10581032	14.04540133	14.3747814	14.33260305	13.86029165	13.93745658
Ankrd49	Ankrd49	13.27310643	NA	NA	13.72795235	NA	NA	12.31450604	12.873024	12.81511099	12.94110911	12.64555774	12.86522726	NA	NA	NA	NA	NA	NA	NA	NA	NA
Ankrd52	Ankrd52	11.95594694	11.88780266	12.53698604	11.91733399	12.31015551	11.5740653	15.25539011	15.68811212	15.48717097	15.68203567	15.45365591	15.57973919	NA	NA	NA	NA	NA	NA	NA	NA	NA
Ankrd54	Ankrd54	12.57350112	12.88156936	NA	12.04706041	12.38288331	12.55561498	NA	NA	NA	NA	NA	NA	NA	NA	NA	NA	NA	NA	NA	NA	NA
Ankrd55	Ankrd55	13.4390894	12.83316072	13.46135687	13.14171922	13.60993375	13.54659112	NA	NA	NA	NA	NA	NA	NA	NA	NA	NA	NA	NA	NA	NA	NA
Anks1a	Anks1a	14.57075672	14.47798427	14.50118689	14.54122383	14.64577962	14.47368528	14.57017818	14.77506786	14.57260257	14.48590374	14.45487772	14.67525141	14.70618303	14.72695368	14.60931552	15.50129932	15.3591106	15.40858726	15.38790073	15.5224086	15.35225046
Anks1a;Anks1b	Anks1a	13.80313217	14.41691625	13.71435286	13.45625173	13.75774418	13.88938988	NA	NA	13.06870775	12.50098873	13.58585452	NA	NA	NA	NA	NA	NA	NA	NA	NA	NA
Anks1b	Anks1b	17.07120893	17.23483491	17.2961333	17.17840786	17.22234331	17.38723566	14.75550364	15.44459373	NA	NA	15.36367371	14.81173631	NA	NA	NA	NA	NA	NA	NA	NA	NA
Ankzf1	Ankzf1	NA	NA	NA	NA	NA	NA	12.93668008	13.29390896	13.11361129	13.19087227	13.23950138	13.48799658	14.35269043	14.41498512	14.3754562	12.68832324	12.76179796	NA	12.62022947	12.83515692	12.51862071
Anln	Anln	17.58691114	17.65378339	17.49127992	17.48742368	17.42731533	17.66017664	13.78733892	13.86782781	13.46476044	13.1264776	13.11316479	13.03594966	12.85692642	12.99371084	12.96690485	11.13435803	11.23431496	11.88616066	11.82681334	NA	NA
Ano1	Ano1	NA	NA	NA	NA	NA	NA	NA	10.12573633	NA	NA	NA	NA	12.77628497	13.06814343	12.8863196	NA	NA	NA	NA	NA	NA
Ano10	Ano10	14.9396128	14.93033022	14.90319193	14.84738081	14.86895825	14.91493766	15.67488219	15.34155749	15.49493184	15.50172795	15.82654538	15.49267642	14.64469869	14.69377092	14.86703913	16.2363108	16.2270327	15.98072242	16.17980414	16.21613104	16.13179397
Ano3	Ano3	13.01355798	12.77050731	12.20088328	13.35648492	13.23550895	13.1012989	12.92843695	12.78332568	13.051191	12.89682719	13.26342664	12.86522283	NA	NA	NA	NA	NA	NA	NA	NA	NA
Ano4	Ano4	14.03764185	13.94129831	13.85286794	13.92940899	13.71944935	14.02971515	NA	NA	NA	NA	NA	NA	NA	NA	NA	NA	NA	NA	NA	NA	NA
Ano6	Ano6	13.69959068	13.76009549	13.62252486	13.66762701	13.53433532	13.78681098	15.68541167	15.52641104	15.83379277	15.52502587	15.79714233	15.49724062	14.54805741	14.50737397	14.49791188	15.87191973	15.91140443	15.77254014	15.80045383	15.89287586	15.8603369
Ano8	Ano8	15.63156339	15.79151086	15.59336538	15.72694214	15.58345663	15.71969767	14.97992917	15.25523622	15.13527781	15.17310509	15.27595753	15.40452628	NA	NA	11.64874405	14.02380652	14.09222919	13.93932801	13.9802599	14.22202654	14.17578026
Anp32a	Anp32a	17.8830169	17.8916911	17.85889555	17.88571115	17.85485788	17.84966218	17.75815167	18.06592315	18.13941677	18.17159052	17.85254978	18.06017737	20.82382536	21.05876907	20.80300611	16.9584132	17.1388998	17.19090859	17.10500128	17.09911733	17.00106034
Anp32a;Anp32b	Anp32a	17.72815917	17.92877444	17.92675833	17.67052372	17.95707623	17.99761182	18.86489126	18.96377435	18.60817279	19.06759129	18.75686336	18.77460805	18.5446815	18.60099814	18.38303344	16.32627421	16.20734177	16.37455373	16.45929723	16.19692144	16.04203193
Anp32b	Anp32b	15.85240526	15.96024527	15.78843985	15.89227969	15.84240467	15.80603916	17.24214318	17.48350534	17.74455732	17.53514002	17.40209926	17.54316384	18.25091709	18.21342851	18.1493705	16.73980133	16.71683256	16.73514838	16.76983178	16.79386419	16.72557983
Anp32e	Anp32e	15.91466395	16.02765852	15.73245694	15.8086469	15.74727173	16.04775824	16.8507144	16.43567361	15.57297051	16.49339942	16.69882393	16.69546481	16.71016674	16.77128312	16.72538204	15.83760613	15.80589809	15.7702098	15.77161909	15.92127482	15.70545882
Anpep	Anpep	15.21117011	15.18268372	15.10059519	15.11688203	15.0755393	15.10168779	16.57324484	16.80571063	16.91625605	16.55632904	16.7201974	16.83521798	19.19944893	19.36502215	19.18154535	18.51057441	18.52944742	18.46699548	18.35763345	18.55992252	18.48422486
Antkmt	Antkmt	14.07036708	14.09250979	14.30971688	13.99854127	14.01669846	14.31920112	14.39595257	15.20240604	14.93366636	14.74504185	14.67443956	14.85812873	12.91344296	NA	12.6323023	NA	NA	NA	NA	NA	NA
Antxr1	Antxr1	12.96716968	12.8140949	12.75048003	12.72805649	12.90902222	13.03179392	13.22520352	NA	13.00443226	12.6455713	12.43031082	13.01936339	NA	NA	NA	NA	NA	NA	NA	NA	NA
Antxr2	Antxr2	12.63436411	12.65994846	12.86285041	12.75695774	12.81509705	12.76063683	14.99419467	14.87698286	14.69076331	14.875533	14.85660434	14.86558825	14.47223976	14.49918389	14.45572781	15.50906397	15.39189102	15.32642969	15.16097044	15.45002887	15.20104207
Anxa1	Anxa1	14.18780641	14.33794771	14.36881164	14.32209222	14.25193312	14.4404358	16.84570285	16.75235932	16.9001876	16.63412602	16.68281635	16.97332939	20.97167115	20.82412031	20.99472319	19.34397704	19.28490492	19.34243255	19.35246505	19.31873185	19.16648902
Anxa1;Arid1a	Anxa1	12.33720654	12.57066452	NA	12.34406284	12.31636357	12.94107512	14.2919333	15.32374441	14.01106998	13.20237333	14.05725564	14.53704849	18.26709756	18.58812535	18.54377195	16.11750715	NA	16.36052477	NA	16.54355751	NA
Anxa10	Anxa10	14.63804555	14.77431349	14.95286407	NA	14.53134491	NA	NA	NA	NA	NA	NA	NA	NA	NA	NA	NA	NA	NA	NA	NA	NA
Anxa11	Anxa11	15.91909564	16.05482184	15.8999521	15.91905809	15.95819189	15.96472952	17.3124161	17.27511543	17.13230629	17.16149936	17.29839528	17.26943357	17.85912577	17.49085659	17.85232802	17.58724548	17.78964071	17.50730759	17.68363265	17.56952841	17.57345845
Anxa11;Anxa7	Anxa11	NA	NA	NA	NA	NA	NA	16.57101784	NA	NA	NA	14.57908018	NA	NA	NA	NA	NA	NA	NA	NA	NA	NA
Anxa2	Anxa2	19.67257278	19.97831353	19.9948754	19.69661702	19.60904076	20.06224828	21.76204607	21.57156658	21.63299941	21.5701818	21.66482004	21.5883418	22.0242539	21.89272653	22.01167286	22.01967455	21.98763681	22.03591721	22.05368248	22.11003818	22.03970354
Anxa3	Anxa3	16.63199175	16.65749063	16.56296909	16.62763025	16.65647407	16.68391739	18.12977139	17.72755814	18.0025062	17.68637957	17.88235237	17.99798525	16.73122328	16.40669262	16.65849209	19.41082206	19.65571183	19.65859363	19.65199425	19.57375078	19.55496707
Anxa4	Anxa4	15.84373962	15.83535751	15.78362945	15.5722997	15.66770532	15.8392714	18.04731267	17.55797218	17.77963242	17.7641856	17.99007992	17.89580644	18.67475339	18.68958687	18.57008755	18.57312498	18.76205491	18.75237017	18.76711531	18.67473764	18.7976627
Anxa4;Anxa6	Anxa4	18.89614907	18.70328853	18.91932891	18.88534485	18.937233	18.6921353	18.45910738	19.09208867	19.80927513	19.51776357	19.36739129	19.11491406	18.28656679	18.2041317	18.07850005	16.68274775	16.58310922	16.86923235	16.61062117	17.11138023	17.22669441
Anxa5	Anxa5	20.5900348	20.66976576	20.63744072	20.65133714	20.62663301	20.75085455	21.73682966	21.51585312	21.40652543	21.54666663	21.54159908	21.68444072	20.80218087	20.81634916	20.77311933	21.37825839	21.50934184	21.57356594	21.62216203	21.4461166	21.58576202
Anxa6	Anxa6	19.52677182	19.5501646	19.48317994	19.59044128	19.49121006	19.59735461	20.39822911	19.91719536	19.93212275	19.94523005	20.25647361	20.07963665	18.56992667	18.56455103	18.53385718	20.28309479	20.43581345	20.33237902	20.53047104	20.40808106	20.45270742
Anxa7	Anxa7	17.47356377	17.68933496	17.41965947	17.31714002	17.31832689	17.59595989	18.14157121	18.2617185	17.955396	18.2519517	18.1949157	18.29817892	18.68486732	18.61630319	18.55135426	17.94398603	18.00441766	17.98470623	18.00108531	17.97918325	18.12009584
Anxa8	Anxa8	NA	NA	NA	NA	NA	NA	NA	NA	NA	NA	NA	NA	19.78746824	19.54849029	19.8538678	13.01392559	12.6508508	12.45986989	12.22768569	12.94117525	12.4822827
Anxa9	Anxa9	NA	NA	NA	NA	NA	NA	NA	NA	NA	NA	NA	NA	15.57077311	15.58592596	15.64748977	NA	NA	NA	NA	NA	NA
Aoc3	Aoc3	11.72592391	12.16077294	11.99702783	12.35303771	11.85070278	12.32164615	15.56124565	15.41323795	15.81728411	15.13447167	16.13451762	15.37371477	16.70405121	16.7240367	16.64668423	17.07566422	17.26851227	16.7312539	17.18870353	17.00032008	17.05640907
Aox1	Aox1	16.15093148	16.26016207	16.33249374	16.27207996	16.25004677	16.43570507	14.87442547	15.15893818	15.03868831	14.80710267	14.79718292	15.05799337	NA	NA	NA	14.53697931	14.62423773	14.43946008	14.53648898	14.51465867	14.56123943
Aox3	Aox3	NA	NA	NA	NA	NA	NA	NA	NA	NA	NA	NA	NA	NA	NA	NA	12.64564385	13.4523323	12.5384621	12.7961977	12.19788831	12.28454194
Aox3;Xdh	Aox3	NA	NA	NA	NA	NA	NA	NA	NA	NA	NA	NA	NA	NA	NA	NA	NA	NA	15.41114683	NA	15.8140091	15.41011674
Aox4	Aox4	NA	NA	NA	NA	NA	NA	NA	NA	NA	NA	NA	NA	16.47705737	15.36830084	16.75899573	NA	NA	NA	NA	NA	NA
Aox4;Xdh	Aox4	NA	NA	NA	NA	NA	NA	NA	NA	NA	NA	NA	NA	17.73094107	17.48324109	17.72616493	NA	NA	NA	NA	NA	NA
Ap1b1	Ap1b1	18.7816792	18.81898218	18.70470141	18.6508103	18.62460933	18.66943887	17.43599202	17.76204531	17.52279474	17.54634113	17.50523876	17.58789327	16.89454473	16.94989777	16.78079983	16.85145357	16.90370568	16.78881111	16.79349623	16.94747704	16.84695684
Ap1b1;Ap2b1	Ap1b1	19.40074217	19.47312435	19.32738089	19.30191936	19.3438856	19.34867325	17.94012452	18.18092357	18.11294112	18.13989049	18.08158906	18.07966	17.74016804	17.79597024	17.80920043	17.32843019	17.35483623	17.30597171	17.40819913	17.3291764	17.25080442
Ap1g1	Ap1g1	17.31119061	17.3713311	17.36038207	17.33995688	17.26172875	17.39080613	17.53807303	17.85660755	17.91547746	17.92996456	17.82318289	17.885055	16.97666566	16.9413333	17.05322842	15.77535382	15.79148218	15.78503743	15.70945604	15.95734181	15.88420316
Ap1g1;Ap1g2	Ap1g1	NA	NA	NA	NA	NA	NA	NA	NA	NA	NA	NA	NA	NA	NA	14.73811866	NA	NA	NA	NA	NA	NA
Ap1g2	Ap1g2	15.18757632	15.10039953	14.96211427	14.96955291	15.32047974	15.20080284	NA	14.9640475	15.42576009	NA	15.06527343	15.32867767	15.8160584	15.96022245	15.76820505	NA	NA	NA	NA	NA	NA
Ap1m1	Ap1m1	17.33395644	17.33675692	17.36162873	17.40413291	17.33734254	17.36900768	16.79526294	16.93802811	17.27754155	17.13485869	17.14217333	17.06286169	15.2098398	15.08726786	15.23423656	15.98777506	15.81536563	15.93344579	15.79137514	15.96188639	15.9540653
Ap1m1;Ap1m2	Ap1m1	NA	NA	NA	NA	NA	NA	NA	NA	NA	NA	NA	NA	16.45987794	16.54166081	16.51081167	NA	NA	NA	NA	NA	NA
Ap1m2	Ap1m2	NA	NA	NA	NA	NA	NA	NA	NA	NA	NA	NA	NA	16.61525795	16.65648401	16.80337186	NA	NA	NA	NA	NA	NA
Ap1s1	Ap1s1	15.77533636	15.66334156	15.53556828	15.6607184	15.51589143	15.79136671	15.47269986	15.25770148	15.55392555	15.68230075	15.72388902	15.71583995	16.33395869	15.72003532	16.47507757	14.37824348	15.04041133	14.48260662	14.80539135	14.98001021	15.2186497
Ap1s1;Ap1s2	Ap1s1	15.20434135	15.24028941	15.36986437	15.39214686	15.02610117	15.44044069	13.25915639	14.14200716	13.84144305	13.62241146	13.5348755	NA	NA	NA	NA	NA	NA	NA	NA	NA	NA
Ap1s1;Ap1s2;Ap1s3	Ap1s1	NA	NA	NA	NA	NA	NA	NA	NA	NA	NA	NA	NA	14.50986158	14.53247769	14.72937114	NA	NA	NA	NA	NA	NA
Ap1s2	Ap1s2	17.46585014	17.31205142	17.53063572	17.56338844	17.50082659	17.49354836	16.72555403	16.65529524	17.03060538	17.07709761	17.10764033	16.91050286	14.29486481	14.47955925	14.49572389	15.51430077	15.62565454	15.48836	15.43986967	15.43611564	15.62643626
Ap1s3	Ap1s3	NA	NA	NA	NA	NA	NA	NA	NA	NA	NA	NA	NA	14.23663462	14.07795895	13.93357079	NA	NA	NA	NA	NA	NA
Ap2a1	Ap2a1	19.49405673	19.53589011	19.45518769	19.37589619	19.34894149	19.4676837	17.6732916	17.8527784	17.79624404	17.80904357	17.81333743	17.88519307	16.20111464	16.3617708	16.22046038	17.20147525	17.16378609	17.22327034	17.266307	17.20259526	17.25387634
Ap2a1;Ap2a2	Ap2a1	19.57023395	19.60285287	19.4929183	19.44026819	19.41285654	19.5506341	17.9062074	18.19633972	17.8404758	18.08545205	18.07269403	18.04520038	16.40951675	16.44292488	16.50300279	17.2735609	17.31753033	17.26266985	17.37053775	17.17484056	17.17672132
Ap2a2	Ap2a2	18.52097354	18.64794574	18.58295853	18.44320931	18.46520123	18.54669957	17.76126983	17.89678656	17.64517354	17.74445656	17.63475692	17.81943815	16.55054425	16.61575894	16.66439443	17.62558869	17.61318102	17.41984773	17.61142258	17.63747708	17.6425197
Ap2b1	Ap2b1	19.57139928	19.53615384	19.40259316	19.4261808	19.42623355	19.49833537	18.26617472	18.13062743	18.26789992	18.36492418	18.39663642	18.35123709	16.65829778	16.68907947	16.54516029	17.87366091	18.04060955	17.87389302	17.99297825	17.97633742	17.95729441
Ap2m1	Ap2m1	19.64181575	19.71589783	19.6717978	19.71998821	19.58868772	19.7933313	18.5368852	18.52154782	18.42012632	18.42575036	18.46042469	18.42477416	18.08132057	18.09432869	18.15478809	18.00152403	18.0274046	17.83565489	17.80755733	17.98013324	17.9157853
Ap2s1	Ap2s1	19.96311889	19.98157781	19.98494386	19.74285631	19.72203521	19.87656448	18.73098518	18.30619398	18.37692803	18.31570246	18.47551226	18.36656135	17.251564	17.20714582	17.03529269	17.76300582	17.81295642	17.69668525	17.90983163	17.94403835	18.06897862
Ap3b1	Ap3b1	14.5873845	14.54188325	14.53175703	14.43287173	14.55232046	14.4116394	15.18912425	15.30356743	15.173653	15.07487812	15.1950634	15.28892261	15.96687929	15.91611603	15.96914577	15.24561872	15.21838957	15.15668385	15.14474002	15.27306638	15.04610277
Ap3b1;Ap3b2	Ap3b1	20.25263348	20.32475838	20.42331745	20.16444769	20.32385583	20.15282357	15.57744953	15.79377097	15.36651994	15.62099902	15.51661611	15.74883957	14.47149514	14.39042095	14.52341616	14.25049191	14.46943271	14.07532496	14.28989393	14.23437785	14.24941702
Ap3b2	Ap3b2	17.627217	17.6645921	17.63100196	17.49958188	17.56532575	17.54786102	17.72325781	17.88620404	17.8062194	17.94521972	17.88984063	17.98499239	12.11308528	11.5018667	NA	15.44645326	15.24929255	15.40781671	15.24420909	15.45740948	15.40627578
Ap3d1	Ap3d1	17.5708855	17.59411435	17.54543667	17.51977539	17.50545685	17.61548764	16.92252988	17.46867076	17.45885503	17.52594891	17.46601759	17.6048291	15.70114073	15.6446267	15.64627423	15.51187594	15.63013158	15.42573687	15.40712088	15.70017102	15.40166805
Ap3m1	Ap3m1	15.48189088	15.69569265	15.51129031	15.55491975	15.32861673	15.68420755	16.36994946	16.52912978	16.23997715	16.52195741	16.40128318	16.8096729	15.27000741	15.38343792	15.43418099	14.22833898	14.49155389	14.38360062	14.56309869	14.39306321	14.53465444
Ap3m1;Ap3m2	Ap3m1	17.28525925	17.19303668	17.29561239	17.39162298	17.35672729	17.26465253	16.36014454	17.00587228	16.71122642	16.70935169	16.79141978	16.71567127	NA	NA	NA	15.62164498	15.36878828	15.62207651	15.43039643	NA	15.48736904
Ap3m2	Ap3m2	16.3338136	16.55010574	16.34494997	16.45199708	16.13448241	16.54885691	14.71917162	15.02013717	14.50696431	14.62357524	14.50890557	14.77562258	NA	NA	NA	13.95155812	13.93104847	13.74292128	13.56859555	13.8056487	13.82246533
Ap3s1	Ap3s1	17.51521532	17.33511922	17.47487186	17.62392363	17.57675608	17.40552637	16.40804785	16.63384134	16.72339491	16.87977384	16.6904375	16.70306051	14.76982667	15.35207907	15.01730683	15.79935006	15.70579444	15.62049563	15.37764122	15.61200325	15.32834032
Ap3s2	Ap3s2	16.3717683	16.26615567	16.30251438	16.49580341	16.26799942	16.2894568	15.52892875	15.29789236	15.9751026	15.7860752	15.82572133	15.69817415	14.46146065	14.46861233	14.30259063	14.05823351	14.07459668	14.14421024	13.94554665	14.20089665	14.0419092
Ap4b1	Ap4b1	NA	NA	NA	NA	NA	NA	13.46072864	13.94319369	13.58210856	13.82284633	13.87447869	13.84957428	11.58384209	11.71918442	11.76182701	NA	NA	NA	NA	NA	NA
Ap4e1	Ap4e1	12.23741584	12.47246945	12.32206306	12.38152008	12.70597956	12.36695228	13.85553792	14.19157725	13.99272566	14.01611439	13.95894928	13.96380016	12.57131198	12.25340569	12.67874239	NA	NA	NA	NA	NA	NA
Ap4m1	Ap4m1	13.69134863	13.40616687	13.24503556	13.50905888	13.36739613	13.70191152	14.00416181	14.18119504	13.96358093	14.14349109	14.05995573	14.10217883	13.05752721	13.18084537	13.55562268	NA	NA	NA	NA	NA	NA
Ap4s1	Ap4s1	11.18959603	11.33071525	11.20856969	11.83591223	11.09160728	11.0886955	13.0415248	14.57309492	13.78045434	12.88108098	13.35218096	14.72958106	11.92984646	12.28645958	11.22981621	NA	NA	NA	NA	NA	NA
Ap5b1	Ap5b1	NA	NA	NA	NA	NA	NA	14.06241289	14.31762594	13.62391791	14.15855363	14.06704629	14.20682417	NA	NA	NA	NA	NA	NA	NA	NA	NA
Ap5m1	Ap5m1	NA	NA	NA	NA	NA	NA	11.44700241	NA	12.1889636	11.8143036	11.91603869	12.69487578	NA	NA	NA	NA	NA	NA	NA	NA	NA
Ap5z1	Ap5z1	12.99288389	12.98019871	13.03549888	12.84787368	13.19259986	13.00582722	13.47540072	14.07956319	13.90946647	13.7824096	13.98331292	14.00845897	12.29235146	12.90193653	12.66464383	12.47765665	12.29367756	12.43815622	NA	12.26908438	11.84124875
Apaf1	Apaf1	NA	NA	NA	NA	NA	NA	NA	NA	12.86513009	NA	NA	NA	NA	NA	NA	NA	NA	NA	NA	NA	NA
Apba1	Apba1	15.55196865	15.48773919	15.36439284	15.64481727	15.53703224	15.68605249	17.62785744	18.21856001	17.51941287	17.58890204	17.59600818	17.88649325	NA	NA	NA	14.80823767	14.74930406	15.04415007	14.60827508	14.90882394	14.88584102
Apba1;Apba2	Apba1	18.1494541	18.37013349	18.58352087	18.43286353	18.27918409	18.45411226	17.29892088	17.88126701	18.26471968	18.22550503	17.51198922	17.49779554	NA	NA	NA	14.51573063	15.10587578	14.9271622	14.9793984	15.20279343	15.3089078
Apba2	Apba2	15.16043264	15.01199947	14.97170856	14.74824747	15.08344994	15.06677791	14.12711594	13.82955684	13.91328037	14.30812211	14.04641105	13.95448546	NA	NA	NA	13.39256267	12.21925989	12.62953234	12.41987956	13.04085746	12.79044284
Apba3	Apba3	13.07839101	13.39140472	13.14059175	NA	NA	13.22900503	12.6362023	NA	13.27933133	13.34321953	13.16162093	13.20910943	13.42017866	13.36321954	13.30471483	12.40366925	12.54064015	13.09499662	12.65448626	12.77359643	12.60457053
Apbb1	Apbb1	15.07740053	15.14714508	14.98290837	14.97985827	15.12794026	15.0164096	14.10426168	14.40017194	14.21107812	14.14247065	14.29277421	14.16392086	NA	NA	NA	14.51817639	14.04123408	14.12463855	14.07066382	14.15132214	14.13662317
Apbb1ip	Apbb1ip	NA	NA	NA	NA	NA	NA	NA	NA	NA	NA	NA	NA	14.0238763	13.99739591	13.63460745	13.2859296	13.38565862	13.06961996	13.38189837	13.54012541	12.98196745
Apbb2	Apbb2	13.38726818	13.23063031	13.43874012	13.09892217	13.57585625	13.68360353	12.52658971	12.01590284	11.98848588	11.96131584	12.28668481	11.70821742	NA	NA	NA	12.52743928	12.27700431	NA	11.93381387	12.22152475	NA
Apc	Apc	14.2034755	14.10408358	13.97897641	13.90004809	14.08367502	14.07180147	13.10455786	13.03652592	13.09604431	13.13140492	12.97578327	13.23443724	NA	NA	NA	12.86515606	12.47323081	13.04649354	12.96159657	12.66585885	12.85404053
Apc;Apc2	Apc	14.66292979	15.06649708	NA	14.9171576	15.12649476	14.95822191	NA	NA	NA	NA	NA	NA	NA	NA	NA	NA	NA	NA	NA	NA	NA
Apc2	Apc2	13.46766784	13.21135212	13.04843505	13.28301012	13.26920974	13.20058753	13.21703377	13.49553517	13.17841483	13.4215941	13.31636102	13.57925941	NA	NA	NA	NA	NA	NA	NA	NA	NA
Apcs	Apcs	NA	NA	NA	NA	NA	NA	13.72300319	13.82919914	12.42525928	16.75961325	NA	13.3240297	13.47916133	NA	13.38371779	14.06997391	13.06386435	13.28221024	13.7243635	13.95133777	13.22496611
Apeh	Apeh	17.00969211	16.97690313	16.98578213	16.90714891	16.91544762	16.90175584	16.55702641	16.3778896	16.47946491	16.55119319	16.46720336	16.53390568	15.64100649	15.6271863	15.56255485	16.40770937	16.41377368	16.61791781	16.70561659	16.40744868	16.57806783
Apex1	Apex1	16.39310195	16.48216296	16.48864829	16.44517438	16.15856498	16.72447756	16.66198866	17.30461851	16.81056626	16.8506597	16.79303438	17.07434693	17.95544801	17.95354626	17.93130015	15.13520707	15.31665433	15.33991544	15.53138309	15.3447438	15.28246533
Aph1a	Aph1a	13.29657212	NA	13.85948626	13.53455823	12.78813918	13.1931973	12.71991681	13.97572714	13.75981974	14.00070837	13.88813669	13.82483105	14.65672093	14.09357437	14.28848402	NA	NA	NA	NA	NA	NA
Aph1b	Aph1b	NA	NA	14.7054002	14.46054549	NA	14.95860709	NA	NA	NA	NA	NA	NA	NA	NA	14.04840173	NA	NA	NA	NA	NA	NA
Api5	Api5	17.15054112	17.09937536	17.15820767	16.97757668	16.98081679	17.09558026	17.72654388	17.69454432	17.68246785	17.8558557	17.77046279	17.77244053	17.09884948	16.90542515	16.86245642	16.17368763	16.47907191	16.39223481	16.44724753	16.34868425	16.25934938
Apip	Apip	15.01283441	15.14841377	15.06839135	15.10786958	15.11064884	15.20853202	15.53307316	15.58954676	15.67189982	15.81534462	15.61972409	15.76901009	14.50377183	14.48372772	14.39260766	14.91420638	15.00825968	15.00425548	15.29491655	14.80579476	14.98453009
Aplf	Aplf	NA	NA	NA	NA	NA	NA	NA	NA	NA	NA	NA	NA	16.27045819	16.22037455	16.32675837	NA	NA	NA	NA	NA	NA
Aplp1	Aplp1	16.05165911	15.99092486	15.81574112	16.0135259	16.19138505	15.77039459	13.7604759	13.90736622	13.52797781	13.29021723	13.37699103	13.43709914	NA	NA	NA	13.14124501	13.19766209	13.36837004	12.81524719	13.08076757	NA
Aplp2	Aplp2	14.85458785	14.90050395	14.6154336	14.93035483	14.92882764	14.82666929	14.79587953	14.4821457	14.49392228	14.45127181	14.67447363	14.65918462	12.98284386	13.08406984	13.3433227	13.80891223	14.0241261	13.60451205	13.79864527	14.00907805	13.74569801
Aplp2;App	Aplp2	16.37384563	16.49571921	16.65186455	16.5320667	16.36689931	16.42413184	15.52702182	15.67289213	15.45495789	15.39748078	15.43879185	15.61053178	NA	NA	NA	NA	NA	NA	NA	NA	NA
Apmap	Apmap	17.4568891	17.5960299	17.66426556	17.57011414	17.51546904	17.58880417	17.45114579	17.94056525	17.80412132	17.71709019	17.86863833	17.7080503	16.47414705	16.55041211	16.51913833	16.01691048	16.13574243	15.80997694	16.12830614	15.93636952	15.89912802
Apoa1	Apoa1	19.01321613	19.57257412	19.37405272	19.01577075	18.99966359	19.38114481	19.65305751	19.93622999	19.35238021	19.41399693	19.66586442	20.18667576	20.54424651	20.94069436	20.28320993	19.97527022	21.25708317	21.49085382	21.71346334	21.07769139	21.05882203
Apoa2	Apoa2	NA	NA	NA	NA	NA	NA	16.40633279	16.69199384	16.53785209	15.84783641	16.70291173	16.09164904	13.13200161	12.99272287	13.32819855	13.99938969	14.95161121	15.28242391	15.01965522	14.72281332	14.76081471
Apoa4	Apoa4	15.14043557	15.26631026	15.06006282	14.70412437	15.06244027	14.87309463	16.46156401	17.14060113	16.09775699	16.38257152	16.03913973	17.08086746	17.32146643	18.03690028	16.87466096	17.67010122	18.32002704	19.58291149	19.37913018	18.50313364	19.20943502
Apob	Apob	13.16700253	NA	NA	NA	13.35099441	13.38942968	13.2629159	12.88192283	12.82942515	14.05892579	12.73859319	13.28859153	17.99628793	17.69988388	18.09042714	15.52911444	16.04513347	16.52443526	16.37241166	15.87961539	15.60201465
Apobec2	Apobec2	NA	NA	NA	NA	NA	NA	NA	NA	NA	NA	NA	11.70172231	15.44786113	13.30678562	15.88408342	15.80002018	16.70441539	14.59366133	17.07701619	14.25597268	12.67761695
Apobr	Apobr	NA	NA	NA	NA	NA	NA	12.94637083	NA	NA	13.43972701	12.90979373	13.80046517	13.75739609	13.51912021	13.7053229	NA	NA	NA	NA	NA	NA
Apoc1	Apoc1	NA	NA	NA	NA	NA	NA	13.46557916	13.6712425	12.82207418	13.77802773	NA	14.54092716	NA	NA	NA	NA	NA	NA	NA	NA	NA
Apoc3	Apoc3	14.26566993	14.065339	14.08616054	13.88690602	13.75735615	13.94069146	15.01579084	14.88252715	14.85565928	15.04769253	15.31501463	15.31910033	15.75640728	15.60920948	15.36075226	15.54223063	16.41771437	17.04583789	16.9722831	16.08211155	16.54141235
Apod	Apod	17.77844124	17.89086838	17.93086387	17.96699611	17.9136694	17.76810237	18.37438259	18.87522173	18.98199052	18.96755905	18.33823873	18.73710878	16.17183699	16.23746392	16.26593529	18.80771181	19.01371954	18.69537884	18.75640959	18.50154749	18.89361734
Apoe	Apoe	18.68089928	18.63002381	18.57675492	18.70827878	18.70521718	18.70720201	18.93892288	18.87206557	18.88731684	19.19474765	18.7836628	19.08008744	17.52988458	17.39146548	17.408533	16.91266728	17.33216323	17.3839428	17.73412376	17.37694242	17.1941696
Apoh	Apoh	14.45236264	14.96524112	14.80144084	14.60594175	14.30868111	14.97471073	16.35751079	16.79169973	16.60873615	16.40403839	16.70819313	16.90884951	16.10586224	16.27111819	16.0431942	16.55378052	17.13319387	17.5322619	17.86815472	16.93599648	17.44704606
Apom	Apom	NA	NA	NA	NA	NA	NA	12.90167348	14.04254967	13.10454377	12.82092524	NA	14.21891178	13.15927377	13.64227738	13.17812483	12.08347268	13.6891681	13.86220146	14.25031322	13.40369112	13.28074033
Apoo	Apoo	19.57545802	19.49773027	19.31807949	19.59895376	19.50872656	19.49027456	17.97477598	19.35561228	18.33326618	18.21751096	18.09848333	19.04119648	17.0988796	16.97260626	17.17522106	17.66173515	17.76695216	17.30382975	17.66257402	17.45585846	17.14613331
Apool	Apool	17.18769309	17.11340991	17.16116329	17.26012103	17.27271539	17.18151603	16.72016004	16.69966214	16.82776294	16.78432699	16.97014593	16.81362512	15.96913001	16.05359794	16.02325083	15.71217786	15.81724823	15.48802138	15.79516235	15.64664251	15.49084322
App	App	16.78158408	16.71969922	16.69621427	16.75818502	16.69293575	16.74105022	16.33207417	16.38426476	16.8844148	16.68891702	16.73600475	16.58923616	13.98765887	14.27986328	14.10326985	15.61626774	15.72528972	15.58300135	15.63818361	15.47724636	15.64928304
Appbp2	Appbp2	15.25665399	15.4340198	15.48247653	15.51084887	15.41148367	15.17425728	NA	NA	NA	NA	NA	NA	NA	NA	NA	NA	NA	NA	NA	NA	NA
Appl1	Appl1	16.80331582	16.83749927	16.67347066	16.7510029	16.6865652	16.9309375	16.66908546	16.41935343	16.48600892	16.52254023	16.51118935	16.59440942	16.13822429	16.07142744	16.05518097	16.45937565	16.51277959	16.44238707	16.36022578	16.42275662	16.46231783
Appl2	Appl2	15.93036346	15.90426931	15.77090135	15.78447015	15.85186052	15.87532258	15.08948813	15.00126136	15.01549196	14.96234397	15.09677765	15.06592683	15.61767417	15.76515342	15.56128842	14.76887196	14.82981568	14.89738699	14.84900498	14.90374261	14.89469874
Aprt	Aprt	16.71419769	16.85844238	16.71356939	16.8023156	16.87361747	16.77242499	16.71324138	16.23251624	16.61513918	16.81163307	16.59615696	16.85555686	17.62298448	17.48746166	17.5452046	16.62616663	16.8939859	16.84260198	16.8199688	16.7321601	16.72713553
Aptx	Aptx	NA	12.00073947	11.81701561	11.63175002	NA	NA	12.66664703	13.30247718	12.97518718	12.87310681	12.71575716	13.08079665	13.91839358	13.9772943	13.76174226	NA	NA	NA	NA	NA	NA
Aqp1	Aqp1	17.29290137	17.52058226	17.58427644	17.31622936	17.44117647	17.60177296	17.7018352	18.17375966	17.8926715	17.60373762	17.97074864	18.07687486	17.57780216	17.71656379	17.4267504	17.75064839	18.02433385	17.91080857	18.04046237	17.73945211	17.63066684
Aqp3	Aqp3	NA	NA	NA	NA	NA	NA	NA	NA	NA	NA	NA	NA	14.94321076	14.72615961	15.54661718	NA	NA	NA	NA	NA	NA
Aqp4	Aqp4	19.11559312	18.9464183	18.92021799	19.39054564	19.22875322	19.38298854	13.89484007	14.18313287	14.20054196	13.67543027	13.60462468	NA	NA	NA	NA	NA	NA	NA	NA	NA	NA
Aqp5	Aqp5	NA	NA	NA	NA	NA	NA	NA	NA	NA	NA	NA	NA	15.52943622	16.16266957	15.17249688	NA	NA	NA	NA	NA	NA
Aqr	Aqr	13.84127769	14.06460285	13.74222068	14.06752535	13.98793686	13.89907755	14.60214572	14.79380549	14.90598364	14.75399997	14.91999752	14.7656427	15.54409992	15.58566905	15.55672122	13.76248235	13.45692424	13.69468372	13.63349095	13.3755656	13.49983879
Araf	Araf	16.62231278	16.60142299	16.36547859	16.58036808	16.46821175	16.74609589	15.93919346	16.09650544	16.16966521	16.08764084	16.06350474	16.06103787	14.77771793	14.83589476	14.83015053	16.4870452	16.34627779	16.52882478	16.3057598	16.36008661	16.25099556
Araf;Braf	Araf	16.86940106	16.56344357	16.86689253	16.90397596	16.82095177	16.59493104	NA	NA	NA	NA	NA	NA	NA	NA	NA	NA	15.109443	15.06963018	14.69559805	15.04083337	14.95913258
Araf;Braf;Raf1	Araf	15.25624054	15.2016724	15.33537295	15.28755582	15.17437093	15.04364654	14.41573658	14.71535333	14.98813911	14.79068368	14.76113039	14.63641955	14.81870421	14.82742675	14.75922991	13.17771728	13.52256112	13.46647779	13.6342161	13.516582	13.81068972
Araf;Raf1	Araf	12.1079036	11.91140697	11.33850798	12.11049962	11.0677839	12.7490209	NA	NA	NA	NA	NA	NA	NA	NA	NA	NA	NA	NA	NA	NA	NA
Arap1	Arap1	13.43802788	13.34684095	13.55772915	13.70450773	13.5983837	13.62469085	15.46734282	15.79194768	15.57470582	15.73559057	15.45718088	15.87550964	15.34212981	15.74035462	15.38835408	16.2078175	16.34681462	16.24458283	16.28256693	16.3295995	16.25083602
Arap2	Arap2	13.48819458	13.60230896	13.59786989	13.37268243	13.39756846	13.42218064	12.97848014	NA	12.62872025	12.6512215	12.89412631	12.93469798	14.64639658	14.64363802	14.54010411	NA	NA	NA	NA	NA	NA
Arc	Arc	NA	12.47472755	12.34649988	12.64662621	12.57772385	12.70656509	NA	NA	NA	NA	NA	NA	NA	NA	NA	NA	NA	NA	NA	NA	NA
Arcn1	Arcn1	16.98248123	16.97091305	16.93953773	17.00380614	16.87457102	17.15440648	17.90173833	17.88008827	17.89903798	18.02070166	17.95719424	18.02381529	17.34035888	17.24195122	17.25291652	16.60438847	16.7553099	16.6885006	16.5662922	16.67799339	16.65296907
Arel1	Arel1	12.30782149	12.14470426	12.56493671	12.31785896	12.35881046	12.26265335	NA	12.58033631	12.31516655	12.29088282	12.6716848	12.53161539	NA	NA	NA	NA	NA	NA	NA	NA	NA
Arf1;Arf3	Arf1	15.77773958	17.77428001	15.94659622	15.25664226	16.09949271	17.64306254	18.92659654	15.62468639	15.13327825	17.28341055	17.72231845	17.5658356	NA	NA	NA	17.28379852	17.61957108	17.20061473	17.67061166	17.45365366	17.61425252
Arf2	Arf2	21.10540778	21.02833768	21.06223573	21.06314408	21.14634003	21.04992944	20.67180578	20.77287649	20.95467542	20.74860923	20.7336303	20.73867763	20.32252815	20.05690119	20.27698404	20.17080763	20.21356921	20.26506492	20.12924713	20.11486346	20.41259581
Arf2;Arf4;Arf5	Arf2	19.63710465	19.41640381	19.70477069	19.24417359	19.3993334	19.35157205	19.53954399	19.91170027	19.33679062	18.95306661	18.98741175	19.34372835	19.26435624	19.2219603	19.34018392	18.74373226	18.70197274	18.80807683	18.68303913	18.95851491	18.80558203
Arf4	Arf4	17.8250883	17.90054267	18.11902106	17.9752135	18.03032164	18.00667421	18.2888117	18.32552722	18.26585597	18.2283141	18.18813737	18.15155923	18.18003609	18.30539289	18.29680961	17.36562839	17.41157587	17.59910176	17.43768082	17.40089594	17.74079001
Arf4;Arf5	Arf4	15.74514645	16.22883372	15.82756352	15.64024211	15.07638556	16.01247178	15.51615246	15.9057466	15.9009847	16.10149357	15.79807178	15.84479402	14.51479417	14.18379043	14.22470265	15.43574513	NA	NA	15.21568087	15.15933133	15.41347588
Arf5	Arf5	19.46366451	19.50471197	19.45715175	19.51322962	19.5393095	19.51286635	18.89489557	19.14126588	19.0699559	19.01534323	18.74474214	18.98789584	18.64354289	18.1545837	18.56884205	17.41730826	17.46943131	17.5295239	17.37052251	17.51203782	17.61351827
Arf6	Arf6	17.4388421	17.39312735	17.55145668	17.40776484	17.2813016	17.45364943	16.64166961	17.12203834	16.78876678	16.86185949	16.99998426	16.81355773	17.87845494	17.68815679	17.76912856	16.25018551	16.36218955	16.53925135	16.2293298	16.34658652	16.38161681
Arfgap1	Arfgap1	17.3811223	17.51417736	17.44041329	17.42463006	17.42746295	17.46306351	14.6128598	15.09295043	14.8340013	14.61005762	14.65211542	14.73132439	15.1816396	15.08508046	15.55233995	13.98018216	14.04179797	13.97061204	13.90440421	13.80845511	13.79787326
Arfgap2	Arfgap2	16.61835138	16.63497817	16.60854661	16.65108705	16.68667232	16.65245894	15.50428737	15.60414528	15.62406398	15.66662371	15.5209727	15.50991575	16.19269395	16.11960456	16.05998673	15.00596803	15.13500257	15.06518678	15.16685101	15.11746848	14.97550565
Arfgap3	Arfgap3	16.61099671	16.5875946	16.55839534	16.42808556	16.39398278	16.63944041	17.3567082	17.36540053	17.32679581	17.47521718	17.46237896	17.44548733	13.63509127	13.62517856	13.5173783	14.88874424	15.179418	14.96399012	14.86731749	14.90260909	14.90303701
Arfgef1	Arfgef1	15.53584489	15.60902371	15.55243475	15.50686935	15.4169652	15.5335948	15.36030928	15.59365008	15.6161826	15.71401822	15.53581054	15.75875255	14.4851401	14.58182718	14.54678602	14.47535067	14.45030633	14.15351185	14.22674449	14.40013088	14.38251034
Arfgef1;Arfgef2	Arfgef1	15.84070787	15.93405915	15.96752303	15.75878344	15.78610115	15.84019132	16.08624304	16.78627423	16.43669083	16.46817073	16.39096863	16.68747061	15.39283792	15.84654439	15.48884506	14.82129894	14.93596548	14.87155904	14.79998346	14.85484531	14.82176903
Arfgef1;Arfgef2;Cyth1;Cyth2;Cyth3	Arfgef1	16.0535717	15.74783108	15.86237826	16.08511763	16.12545989	15.73842745	NA	NA	NA	NA	NA	NA	NA	NA	NA	NA	NA	NA	NA	NA	NA
Arfgef2	Arfgef2	16.31772198	16.32383356	16.29520356	16.30995198	16.39189627	16.33686591	16.29698245	16.40561887	16.48325664	16.64156553	16.6007472	16.56407703	16.13521296	16.21935563	16.20154337	14.79246037	14.70978013	14.73982318	14.79489565	14.81453379	14.62586872
Arfgef3	Arfgef3	15.20272097	15.20816026	15.26309339	15.21546507	15.2192708	15.17881195	15.61751418	15.84659599	15.78269034	16.0168272	15.78472423	15.98835367	NA	NA	NA	14.18888473	14.07513995	14.11053722	14.0888073	14.11824534	14.01638967
Arfip2	Arfip2	17.4641277	17.30296093	17.47649853	17.33200024	17.41661211	17.31513466	15.7863716	16.13883836	15.8994112	16.2937761	16.00755647	16.20827713	14.47893205	14.76219093	14.55534822	13.93629926	14.0267219	13.74608598	13.74617482	13.68812771	14.23086745
Arfrp1	Arfrp1	13.77554518	13.60198199	13.53800498	13.51053158	13.98781864	13.82492879	15.00140421	14.85911222	14.72857539	14.95097322	15.02453327	14.854593	14.22044516	14.16623343	14.07244623	12.84752525	12.7269206	NA	12.32405113	12.64674095	12.60148761
Arg1	Arg1	NA	NA	NA	NA	NA	NA	NA	NA	NA	NA	NA	NA	18.29004184	17.6110443	18.41701403	12.93729887	12.7361378	13.31856677	13.230572	12.79314827	13.52519735
Arg2	Arg2	NA	NA	NA	NA	NA	NA	13.35230131	13.46119447	12.90270362	12.59411846	12.68345422	13.4268317	NA	NA	NA	NA	NA	NA	NA	NA	NA
Arglu1	Arglu1	15.50524076	15.2937376	15.45274446	15.47415708	15.55761637	15.42188643	16.09885531	16.2444702	16.21130199	16.35454662	16.31495361	16.33016483	16.05072158	15.99426061	16.22568336	12.95712018	13.57845525	13.18490633	14.02309591	13.23321072	13.81273887
Arhgap1	Arhgap1	17.09189637	17.16899363	17.0968945	17.0634278	17.07826551	17.12136678	16.56712359	16.83487363	16.58530779	16.67722802	16.64340199	16.87344849	17.60826691	17.83035183	17.60713664	16.43574822	16.55540629	16.57456364	16.65895714	16.65197885	16.73648067
Arhgap10	Arhgap10	NA	NA	NA	NA	NA	NA	13.52323114	13.59002096	13.24169371	13.16882604	13.21561234	13.24370827	14.10504799	14.16620195	14.47925202	15.1125986	15.06032999	14.8895797	14.90616548	14.73977757	14.72229778
Arhgap12	Arhgap12	14.19661592	14.08448168	14.15838922	14.10368922	14.18501487	13.95973249	14.81223262	14.97130732	14.71127381	14.56614177	14.69353008	14.87093392	12.97614967	13.13142851	13.01123689	13.73357036	13.47617034	13.81240856	13.6818605	13.65592179	13.70154232
Arhgap17	Arhgap17	14.9404969	14.89825225	14.93125145	14.82600733	14.86960573	14.89547062	15.99240398	16.3023582	16.23304109	16.23975409	16.2347325	16.31161989	15.5183972	15.62431165	15.46326079	15.4608774	15.48348996	15.45213859	15.3892588	15.52143112	15.42727141
Arhgap17;Arhgap44	Arhgap17	15.92867798	16.06127836	16.09493539	15.73856731	15.93510748	NA	15.10347633	14.91335694	14.97002048	14.83008435	NA	14.79532437	NA	NA	NA	NA	NA	NA	NA	NA	NA
Arhgap18	Arhgap18	NA	NA	NA	NA	NA	NA	12.7330531	13.23484882	13.26529049	12.81460713	12.89607307	12.90134866	14.14855174	14.31222954	14.20732995	14.10685784	14.12196149	14.01194181	13.56822297	14.12133662	13.92330555
Arhgap19	Arhgap19	NA	NA	NA	NA	NA	NA	14.44921861	13.88217063	14.56137649	14.34184495	14.26358511	14.28637317	NA	NA	NA	14.53452798	14.47843198	14.65031451	14.46703604	14.50540476	14.65668326
Arhgap20	Arhgap20	NA	NA	13.27618549	12.97548687	12.75025965	NA	13.70241081	NA	13.92470118	13.40394127	13.24716581	14.34853453	NA	NA	NA	NA	NA	NA	NA	NA	NA
Arhgap21	Arhgap21	14.44087537	14.4462384	14.19001796	14.41528996	14.42075144	14.51532433	13.23515073	13.3015571	12.85994235	13.26267238	13.26071587	13.47219923	13.0413134	12.75434701	13.12714687	13.24238448	13.19939178	13.45279542	12.81938788	13.07396353	13.11179454
Arhgap21;Arhgap23	Arhgap21	12.66380268	11.78469209	13.08927005	12.66818474	12.98708988	13.15670093	NA	NA	NA	NA	NA	NA	NA	NA	NA	NA	NA	NA	NA	NA	NA
Arhgap22	Arhgap22	12.60204165	12.75621346	13.24688263	12.89863939	12.90844855	12.61026546	12.71869365	13.23191451	13.08142231	13.00753464	12.95402585	12.50687516	NA	NA	NA	13.14826324	13.29146758	13.12341499	13.24338736	13.071141	13.2256102
Arhgap23	Arhgap23	15.74669997	15.79850674	15.720486	15.72588065	15.71443461	15.77249841	13.82202353	14.01563377	13.92396116	13.83323061	13.87271167	14.07608588	12.54402578	12.70310434	13.04587151	13.21268902	13.21015186	13.32145605	13.11749297	13.33633942	13.23324255
Arhgap24	Arhgap24	11.96783866	11.25271273	12.12161446	11.19435673	11.98285457	11.92741502	14.56381687	14.3271219	14.16277254	14.05909916	14.25716204	14.27015793	13.7918872	13.99254944	13.8742008	14.94350263	14.80851843	14.92040045	14.90764967	14.86588107	14.93089754
Arhgap25	Arhgap25	NA	NA	NA	NA	NA	NA	NA	NA	NA	NA	NA	NA	NA	NA	13.5684787	NA	NA	NA	NA	NA	NA
Arhgap26	Arhgap26	17.13250508	17.15156553	17.08488483	17.14178503	17.21341507	17.15179735	16.99003876	17.3050855	16.93724941	16.98780324	17.09612446	17.25522287	NA	NA	NA	17.05585616	16.9938515	16.89668316	16.83499625	16.98147569	16.98283547
Arhgap27	Arhgap27	14.92436473	14.90462557	14.83565613	14.9693355	14.97110886	14.66309604	14.22777234	14.01097306	13.96637926	13.68330023	13.93713221	14.05558515	14.79713067	14.79002707	14.85783059	13.85639137	13.38448728	13.75830688	13.53608051	13.55527187	13.71283546
Arhgap28	Arhgap28	12.76008993	NA	NA	NA	NA	NA	14.47347493	14.86147544	14.62343672	14.5389237	14.68066045	15.25640336	NA	NA	NA	NA	NA	NA	NA	12.70434894	NA
Arhgap29	Arhgap29	NA	NA	NA	NA	NA	NA	13.24147234	13.96598447	13.69412497	13.34672773	13.12368361	13.78991277	NA	NA	NA	12.15263026	12.76873832	12.77595795	12.44716671	12.1273662	12.6179246
Arhgap31	Arhgap31	NA	NA	NA	NA	NA	NA	15.18675288	15.07831514	15.09361787	14.78902883	14.99427482	15.00244339	12.95527422	12.75271095	13.01692881	15.41740866	15.33129876	15.40114121	15.25372951	15.3907133	15.41541339
Arhgap32	Arhgap32	15.79944441	15.70954675	15.8485139	15.78077345	15.76522288	15.87677205	14.13563588	14.18671595	14.21901377	14.13653466	14.18323786	14.15697673	14.10116796	13.92217311	14.37808084	12.87285163	13.1553855	13.20562432	12.73252852	12.78687019	13.19631708
Arhgap35	Arhgap35	16.1305524	16.12841656	16.04179114	16.18556868	16.05287521	16.18055015	16.05522146	16.03507304	16.17668143	16.08459479	16.16311707	16.21260904	13.87530481	14.31021235	13.99711985	15.24081397	15.24691313	15.2571745	15.21473111	15.31374056	15.35421196
Arhgap39	Arhgap39	15.96124969	16.0796335	16.03763265	15.94191283	15.84032362	16.02552623	16.32104592	16.5152272	16.33249207	16.39069374	16.50110913	16.29033794	NA	NA	NA	17.32076506	17.10376353	17.59613914	17.56489924	17.64397366	17.51720687
Arhgap40	Arhgap40	NA	NA	NA	NA	NA	NA	NA	NA	NA	NA	NA	NA	11.96253818	NA	NA	NA	NA	NA	NA	NA	NA
Arhgap42	Arhgap42	NA	NA	NA	NA	NA	NA	14.76252683	14.80259183	14.79054128	14.7065844	14.63014483	14.7506089	12.30127612	12.23646272	12.39046456	13.14491282	12.99228005	13.18257057	12.72708591	13.00443643	12.79971677
Arhgap44	Arhgap44	16.61972612	16.4980111	16.46741738	16.45048316	16.4572696	16.4840139	14.82065359	14.57492564	14.84879004	14.58465151	14.71432462	14.57545845	NA	NA	NA	14.38865808	14.3679641	14.41115008	14.13863135	14.4531694	14.34692622
Arhgap45	Arhgap45	NA	NA	NA	NA	NA	NA	12.69814684	12.74577515	11.60021027	11.58242428	11.45163355	NA	13.3420623	13.32177971	13.15748992	12.34725792	12.88596948	12.74692962	12.18592254	13.15355966	12.75218736
Arhgap5	Arhgap5	16.38414873	16.31114416	16.19633689	16.40702633	16.30339142	16.52466763	14.77572482	14.37830573	14.50235872	14.46836544	14.60929125	14.60511159	13.40623192	13.37589248	13.63836141	14.45517697	14.42032367	14.4054328	14.28761451	14.40549923	14.28875441
Arhgap6	Arhgap6	14.47781343	14.51538604	14.48552562	14.61377938	14.42663342	14.29448294	13.55657813	13.0554364	13.04319312	13.08377508	13.52074867	13.27111483	NA	NA	NA	13.8110401	13.8088078	13.85993493	13.78303958	13.75031729	13.76575814
Arhgdia	Arhgdia	20.59838658	20.72043115	20.75679569	20.70258623	20.67130801	20.86447906	20.74858396	20.80895462	20.561983	20.50964082	20.41628296	20.73288822	20.46211105	20.57010811	20.4867121	21.27130781	21.30661502	21.45809925	21.32439443	21.18496451	21.28574264
Arhgdib	Arhgdib	14.45159907	14.4067882	14.07998509	14.44343152	14.37279838	14.58226769	15.31157575	16.31703951	15.3629809	15.49293159	15.06059832	16.09374555	18.00687658	18.16328909	18.12251232	16.71227754	16.95777342	17.06406577	17.02723023	17.11369827	17.03465511
Arhgef1	Arhgef1	16.32141945	16.35259834	16.32245368	16.21298429	16.27342098	16.27290064	16.1665741	16.34772273	16.48475986	16.30535667	16.28766845	16.38436735	15.81879054	15.86188183	15.8599518	16.07944936	16.10789736	16.05694386	16.11637737	16.20209747	16.09791791
Arhgef10	Arhgef10	15.11602285	14.99445454	14.87226722	14.99834008	15.07135017	14.99936508	15.19621326	15.14809946	15.14794232	15.23473357	15.29501101	15.28645438	13.04330417	12.76954861	12.93919168	15.6513547	15.55423633	15.68372914	15.55177426	15.69630456	15.59906062
Arhgef10l	Arhgef10l	13.5853895	13.32156731	13.73155663	13.38385401	13.57640223	13.42272252	14.01523334	14.22286251	14.11891037	13.91718176	13.8711793	14.15582463	15.28952494	15.43381584	15.41815684	13.78417749	13.95229145	13.85129699	13.64953093	14.01177517	13.88335187
Arhgef12	Arhgef12	15.25632936	15.09753611	15.2182349	15.20514252	15.18932071	15.20791069	15.46839087	15.30087937	15.40723177	15.35029026	15.44532714	15.35934421	14.8620824	14.87531784	14.7753888	15.31402581	15.25703026	15.29589902	15.10567721	15.30759164	15.3391544
Arhgef16	Arhgef16	NA	NA	NA	NA	NA	NA	NA	13.53521461	13.45208677	12.99801387	12.97073325	12.57892692	NA	NA	NA	NA	NA	NA	NA	NA	NA
Arhgef17	Arhgef17	14.32912936	14.3590167	14.33632764	14.30750377	14.1460623	14.32231966	15.78853906	15.80188412	15.9724377	15.82764673	15.81141447	15.82154681	14.37001731	14.56943566	14.39166685	15.6529607	15.63408239	15.6539185	15.51203163	15.63746361	15.6934775
Arhgef18	Arhgef18	13.9557102	13.8624207	13.79278012	13.94971911	13.78283359	13.8212402	13.9499695	13.9653965	14.06510315	14.08262836	14.20932063	14.07177599	13.2841613	13.34256555	13.30597622	13.80444159	13.72916333	13.75399174	13.46862492	13.60527963	13.69937448
Arhgef2	Arhgef2	14.86726324	14.80965126	14.90950185	14.92140486	14.82911652	14.89712766	13.7362261	13.82113051	13.68194297	13.68887363	13.70231544	13.72503212	15.268361	15.4694442	15.31081657	13.78932935	13.84209764	13.74491613	13.90377815	13.86949909	13.78514005
Arhgef25	Arhgef25	15.60595076	15.31905421	15.51432813	15.44589106	15.44548016	15.48710061	13.83353448	13.83709071	13.97239865	13.82891697	14.01376642	14.03307538	13.04806464	13.2309166	12.83432783	13.7940645	13.81661877	13.82477401	13.66367904	13.60834466	13.75379838
Arhgef25;Kalrn	Arhgef25	13.29167435	13.45832971	13.45908576	13.80057639	13.63138171	13.17188827	12.90173993	13.56889428	14.11498673	13.34157442	13.11778107	13.14115239	NA	NA	NA	NA	NA	NA	NA	NA	NA
Arhgef28	Arhgef28	13.80800851	13.24232313	13.22554627	13.21814143	13.59486988	13.43831752	13.37286977	13.54040482	12.84682495	13.47259839	13.3827605	13.15980614	NA	NA	NA	12.93450854	NA	12.7151529	12.94952584	12.85355202	12.73818496
Arhgef37	Arhgef37	NA	11.88327333	11.69585031	NA	11.79257884	12.50422312	NA	NA	12.1225239	11.66344692	12.61035818	12.44734673	14.49127435	14.80127339	14.99267777	13.77404302	13.23487698	13.50560924	13.18397183	NA	NA
Arhgef38	Arhgef38	NA	NA	NA	NA	NA	NA	NA	NA	NA	NA	13.74523313	NA	NA	NA	NA	NA	NA	NA	NA	NA	NA
Arhgef4	Arhgef4	14.02203802	14.07587985	14.06354054	13.98341956	13.97160475	14.04597462	13.35849666	13.01279681	12.84134666	12.48634874	12.78748517	12.88955258	NA	NA	NA	NA	NA	NA	NA	NA	NA
Arhgef4;Arhgef9;Spata13	Arhgef4	14.96037758	14.96809525	NA	14.98722404	14.95235905	15.04209966	12.69974378	14.91103146	14.56793232	14.08834105	NA	14.89611477	NA	NA	NA	NA	NA	NA	NA	NA	NA
Arhgef40	Arhgef40	13.76228606	13.78845782	13.66244875	13.59990172	13.58091845	13.74524266	15.75991557	15.69966098	15.7698609	15.78000329	15.75172422	15.7713168	12.82062176	NA	NA	16.38939444	16.47834373	16.54015816	16.26478095	16.42910429	16.34473938
Arhgef5	Arhgef5	NA	NA	NA	NA	NA	NA	NA	NA	NA	NA	NA	NA	15.59500647	15.58633354	15.57777784	NA	NA	NA	NA	NA	NA
Arhgef6	Arhgef6	14.69587802	14.75797324	14.73058455	14.7072828	14.70876717	14.74559024	16.39054607	16.89642906	16.73773082	16.71077727	16.55216811	16.67604627	12.95124598	NA	13.33335247	14.87936628	14.80820122	14.85717464	14.72604238	15.0785725	14.79010058
Arhgef6;Arhgef7	Arhgef6	15.78400106	15.75979985	15.92006514	16.03592954	15.79195963	15.86647879	16.1328727	15.50890097	16.02120073	15.69274569	15.86485789	15.83823049	14.86722197	14.96329684	14.92836542	15.6225907	15.74618534	15.68682828	15.81271023	15.76497132	15.82072401
Arhgef7	Arhgef7	16.31760917	16.35731064	16.23262089	16.27932568	16.14001202	16.33249306	15.49630151	15.57884083	15.47182149	15.37477094	15.45222774	15.52928178	14.64853073	14.71070994	14.77283834	15.78187461	15.86682306	15.74628333	15.84524435	15.74067495	15.6911727
Arhgef9	Arhgef9	15.74816299	15.76880014	15.80889249	15.73436791	15.80356871	15.82043884	13.56036866	13.97588378	NA	11.7156446	12.18477309	12.22988529	NA	NA	NA	NA	NA	NA	NA	NA	NA
Arid1a	Arid1a	12.92463958	13.12888584	12.78150232	12.58396508	12.71857477	13.09756011	14.20195235	14.43109797	14.02269349	14.42010329	14.25486289	14.0209327	14.34783574	14.32223897	14.5577224	12.20695634	11.3929667	11.89580625	11.49650429	12.43082624	12.14983602
Arid1a;Arid1b	Arid1a	13.54862276	13.41110434	13.71270969	13.39665055	13.40094613	13.24570574	13.85583207	14.23262024	14.22536562	13.90973444	14.26840165	13.94262344	13.22654766	NA	13.64622117	12.07426525	12.1413983	NA	12.0747603	12.11715931	12.83280103
Arid1b	Arid1b	NA	13.63050604	13.87242479	13.40690917	13.7614889	13.65339372	13.78623025	14.05717567	14.19848091	14.16441597	14.23822389	14.02103738	14.48465766	14.59932757	14.58292044	12.73455243	12.59631748	12.9165201	12.67563452	12.55772588	12.80610879
Arid2	Arid2	NA	NA	NA	NA	NA	NA	13.88716896	13.35076658	13.49732622	13.04358688	13.33900267	12.98503997	12.22571412	12.36569344	12.64213804	NA	NA	NA	NA	NA	NA
Arid5b	Arid5b	NA	NA	NA	NA	NA	NA	NA	NA	NA	NA	NA	NA	12.13768923	12.12292503	NA	NA	NA	NA	NA	NA	NA
Arih1	Arih1	15.78952749	15.82427906	15.3598524	15.68394576	15.60240208	15.73682388	15.95322733	15.92102528	15.63387355	16.12401192	15.78421351	15.89890633	16.41462504	16.16614582	16.40858621	16.25660224	15.92955268	16.06453557	15.93859891	15.9469958	15.8767498
Arih2	Arih2	13.92015287	14.20628549	14.18673801	14.1737532	14.1147716	14.31418442	13.7115371	13.19447247	13.26322608	13.41662223	13.19867343	13.36826396	13.68613166	14.17102528	13.81423601	13.4159067	13.79562419	13.53548859	13.49701801	13.4789551	13.3368448
Arl1	Arl1	16.11395344	16.03554609	15.77597292	16.14182861	15.50123751	15.95847508	17.17900454	16.67701571	16.30701765	16.71546116	16.84290785	16.77454078	15.64081546	15.65678033	15.80472584	13.902352	14.16195449	13.9016802	13.8806059	14.03175312	13.88492246
Arl10	Arl10	14.24712598	14.29631569	14.28078592	14.09997131	14.20822212	14.40143531	13.30666956	13.62740021	13.50913381	13.25260825	13.39435087	13.37733727	NA	NA	NA	13.64232851	13.65272042	13.42972359	13.26181154	13.72100436	13.47741517
Arl13b	Arl13b	NA	NA	NA	NA	NA	NA	NA	NA	12.99822317	12.53789457	12.62312423	12.77695727	12.65968378	12.8873977	NA	11.65692534	12.05162361	11.62673571	11.7322904	12.20316138	NA
Arl14ep	Arl14ep	NA	NA	NA	NA	NA	NA	12.64748794	NA	12.90739027	12.55941748	12.83566724	12.17406015	NA	NA	NA	NA	NA	NA	NA	NA	NA
Arl15	Arl15	14.7802819	14.74056105	14.86896567	15.08118778	14.84006905	14.70157731	13.93423548	14.2694561	14.205189	13.52263414	13.78493199	14.11377032	13.70033237	13.7042181	13.89715994	14.25209622	NA	13.99987672	NA	14.18398423	14.01809583
Arl2	Arl2	16.93834109	16.82031376	17.00360178	16.9551353	16.85151839	16.93542057	16.88374156	17.19947833	17.36076919	17.07169008	17.00722234	17.26292527	15.37790115	15.36626771	15.19053896	16.4285599	16.55033341	16.7712342	16.5211017	16.5135228	16.48638457
Arl2bp	Arl2bp	15.08550662	14.64979509	14.9391794	15.09394126	15.15510332	14.959693	14.8996447	15.12537821	15.86224182	15.32174959	14.98286939	15.41637864	15.62811407	15.92574819	15.97844234	NA	NA	NA	NA	NA	NA
Arl3	Arl3	17.3883763	17.4185432	17.34514554	17.33730323	17.32278178	17.35987373	16.83318949	17.34120847	16.77009605	16.64463513	16.73021941	17.08130243	14.89869759	14.96888222	14.58093236	17.19603389	17.22743749	17.3766947	17.46553005	17.27029207	17.43989255
Arl4a	Arl4a	NA	NA	NA	NA	NA	NA	11.30266748	11.8539138	11.95327252	11.88544853	12.02550642	NA	NA	NA	NA	NA	NA	NA	NA	NA	NA
Arl4c	Arl4c	14.44765125	14.41210781	14.44589858	14.68382869	14.72402967	14.57555198	13.60933604	13.52986576	14.03096151	13.78880058	13.79313396	13.29318018	NA	NA	NA	NA	NA	NA	NA	NA	NA
Arl5a	Arl5a	14.74378218	14.40187264	14.81803337	14.86361362	14.74830478	14.89448387	14.61883695	14.83550255	15.01127493	14.70158899	14.96873129	14.89407249	13.77552907	14.00180962	13.65881234	14.02803944	14.0018289	14.31556247	14.21632688	13.98316801	14.42018851
Arl5a;Arl5b	Arl5a	NA	NA	NA	NA	NA	NA	12.81193858	13.80052583	15.30844569	14.32433527	14.367169	13.67965603	NA	NA	NA	NA	NA	NA	NA	NA	NA
Arl5b	Arl5b	NA	NA	NA	NA	NA	NA	12.63173371	12.49875652	12.68001365	12.37354898	12.43515327	12.83364383	NA	NA	NA	NA	NA	NA	NA	NA	NA
Arl6	Arl6	15.06629993	15.03714697	14.89705215	15.05649735	14.88897393	15.07232323	14.17394579	14.66253747	14.4367064	14.52676143	14.47641132	14.5269681	13.61594076	13.50256685	13.86133948	13.60538153	13.34987864	13.59217877	13.58330064	13.39361644	13.76049324
Arl6ip1	Arl6ip1	17.67039312	18.48410903	17.58666091	17.39301532	17.16646713	18.21918523	15.59211926	16.99440116	16.04704184	16.5464238	16.21502917	16.79639173	15.10191824	15.20183293	15.11749701	14.87792634	15.20643444	15.09857497	15.11954504	15.34821983	15.4659394
Arl6ip4	Arl6ip4	12.9231577	13.222497	12.70647124	12.71831949	12.76375513	12.96484236	13.60946035	13.54043343	13.53775969	13.66020523	13.54502939	14.00276543	12.31431133	12.09135604	12.48141096	NA	NA	NA	NA	NA	NA
Arl6ip5	Arl6ip5	17.75738805	17.95053904	17.9106003	17.8963518	17.86433135	17.92971032	17.35813376	18.48911007	17.96495142	18.00581379	17.83276452	18.39586966	16.88697285	16.88740893	16.70694193	17.28476053	17.14908808	17.25288668	17.07150066	17.1345329	17.13528336
Arl6ip6	Arl6ip6	NA	NA	NA	NA	NA	NA	14.38574479	14.28192715	14.47593372	13.9764189	14.52815124	14.41478097	14.40004614	14.69549444	14.59873766	NA	NA	NA	NA	NA	NA
Arl8a	Arl8a	17.66880832	17.70078057	17.56292581	17.58988658	17.57543304	17.83280117	18.78293387	18.11422719	18.15695827	18.31578798	18.59303989	18.54553722	13.95977559	13.39527974	13.5969235	18.56320686	18.47760218	18.53824174	18.3953571	18.72091033	18.27583636
Arl8a;Arl8b	Arl8a	19.37970345	19.53162818	19.37001043	19.83657979	19.67159219	19.71462482	19.31680474	19.62329909	19.04979585	19.02330828	19.29112989	19.25956962	18.53223035	18.26208108	18.50381021	18.62552244	18.60779322	18.5877906	18.83756865	18.59993838	18.62118113
Arl8b	Arl8b	18.30934974	18.11354641	18.14352232	18.4118986	18.11248019	18.2508805	17.82977282	17.6403491	17.79158617	17.86030921	18.07025065	18.21590945	17.24927158	17.4709107	17.24344099	17.42672074	17.54721732	17.31935505	17.75348239	17.67942942	17.76198613
Armc1	Armc1	17.83987249	17.66299333	17.63666023	17.72519422	17.76832652	17.70007984	16.09569268	16.19488179	16.22422477	16.10438752	16.232755	15.97725453	14.30202911	14.22410064	14.24495853	14.82351067	14.79156825	14.75123685	14.79076391	14.83395769	14.84635312
Armc10	Armc10	17.10699235	17.0408475	17.08339487	17.08776289	16.92749867	17.04776732	17.56771467	17.33892555	17.61935644	17.57646528	17.66684991	17.45865689	14.96989203	15.14085497	15.07350624	15.19084007	15.06079238	15.00344809	15.03835721	14.90401288	14.93933884
Armc6	Armc6	15.97722331	16.0862235	15.87561295	16.00946176	15.91181524	16.05785008	15.88396465	16.16929413	15.77475217	15.90415806	15.79771332	16.00642467	14.77096511	14.40274477	14.69105385	15.43251618	15.26013151	15.69244694	15.55314983	15.53978903	15.6721657
Armc8	Armc8	14.94691923	14.9704508	14.94394003	15.00139952	14.87087726	14.86618953	14.98258316	15.33219248	15.34971865	15.35458103	15.24125503	15.33812296	14.65470608	14.82719329	15.0061553	14.17079156	14.23047168	13.99456479	14.00282232	14.06289021	14.01186329
Armcx1	Armcx1	13.05853323	13.10740375	13.38397491	13.26107638	12.96212534	13.01006439	14.94542015	15.15991183	15.2368038	14.87743228	15.06691236	14.78119129	NA	NA	NA	NA	NA	NA	NA	NA	NA
Armcx2	Armcx2	15.19060918	15.31692596	15.0604585	15.00869077	15.08053043	15.12996706	14.98243539	14.92928341	14.99345009	14.83352427	14.83095773	14.85709987	NA	NA	NA	13.83063292	13.5293037	13.82885961	13.68842401	13.58095704	13.67402218
Armcx3	Armcx3	15.06599573	15.12020884	15.23099078	14.98541523	14.93483567	15.07715178	15.78216201	15.89577791	15.46293841	15.55520507	15.59781397	15.6585483	13.46977431	13.90566092	13.59418247	14.12616749	14.18964883	14.49156462	14.25556185	14.37061424	14.3045345
Armcx5	Armcx5	NA	NA	NA	NA	NA	NA	NA	NA	NA	NA	NA	NA	NA	NA	NA	NA	NA	13.58090627	NA	NA	NA
Armh3	Armh3	16.85179	16.95225191	16.94879994	16.89111498	16.94501542	16.83163668	15.82741395	15.65070293	15.74879004	15.58946418	15.68734152	15.44157334	14.97421072	14.7928181	14.97596724	16.34175537	16.10614041	16.30621993	16.12063117	16.37393631	16.35361341
Armh4	Armh4	NA	NA	NA	NA	NA	NA	13.00140507	11.99378756	11.61678954	12.64447993	12.79492395	13.33370274	NA	NA	NA	NA	NA	NA	NA	NA	NA
Armt1	Armt1	15.61813557	15.70031755	15.63715773	15.62837755	15.79769234	15.75152948	13.91377113	13.89031101	13.79215421	14.12004202	14.07339892	14.69863065	13.96749597	13.76428788	13.99874248	14.34133897	14.7718917	14.46582103	14.63674277	14.4520538	14.13106547
Arnt	Arnt	NA	NA	NA	NA	NA	NA	NA	NA	12.22687877	12.47946957	12.50910694	12.21360853	13.29293188	13.35266417	13.09563416	NA	NA	NA	NA	NA	NA
Arnt2	Arnt2	18.27879553	18.13603844	17.88097737	17.9795159	17.70641379	17.79858578	NA	NA	NA	NA	NA	NA	NA	NA	NA	NA	NA	NA	NA	NA	NA
Arpc1a	Arpc1a	19.03669414	19.1051092	19.08096509	19.06156671	18.95738496	19.13541264	16.61677658	16.65596699	16.39509513	16.17743567	16.65461925	16.44207437	17.36479234	17.34049469	17.40897243	16.71542413	16.68159366	16.74147128	16.51833006	16.59845757	16.71319079
Arpc1a;Arpc1b	Arpc1a	14.45753453	14.82202304	14.43058624	14.21223947	14.14732419	14.63191027	13.27599645	14.17653669	14.50622903	14.11641142	14.25456966	14.32356034	13.78522767	13.34965443	13.67193906	NA	12.64324968	NA	13.28975955	NA	12.17278376
Arpc1b	Arpc1b	16.3190426	16.63249384	16.61671992	16.23821167	16.38551411	16.63107599	18.16194404	18.57339566	18.41229681	18.50612305	18.45866828	18.55564623	17.6941376	17.72408188	17.53587545	18.13450945	18.14507941	18.17058282	18.05032365	18.28164457	18.30418121
Arpc2	Arpc2	18.16996997	18.14304312	18.19343726	18.26765809	18.18895704	18.28830323	17.56611274	17.66775499	18.13048618	17.9565563	17.78370147	17.64930723	18.32130677	18.10690595	18.14785336	17.2996227	17.41992173	17.26761031	17.16543181	17.51342806	17.45522191
Arpc3	Arpc3	17.93224819	18.65958611	18.16453284	17.73645361	18.22667784	17.50257943	17.21111593	17.28015761	16.86754305	17.48506326	17.24147097	17.46465256	16.95280704	16.93093887	16.93507894	16.82434093	16.97695403	17.04379713	16.64030086	17.23848445	17.10227968
Arpc4	Arpc4	19.26848513	19.40483663	19.44763482	19.27063793	19.23043033	19.215488	18.50761305	18.65006621	18.60462152	18.5353874	18.44600531	18.69190957	18.67322456	18.69136163	18.52707203	18.49509298	18.53756919	18.55255231	18.36058311	18.43556407	18.6468478
Arpc5	Arpc5	17.41856645	17.44042659	17.07716887	17.28923107	17.4164178	17.47253006	17.75903901	18.42002773	17.67818211	17.98900863	17.87487543	18.12474251	17.33816936	17.43433886	17.3276868	17.80571369	17.73740449	17.78529534	17.81925803	17.81742292	17.97997871
Arpc5l	Arpc5l	17.72068726	17.75891411	17.48395639	17.63239412	17.70885013	17.63570508	15.41403233	15.83576714	15.64160597	15.7051803	15.73165515	16.06530741	15.44094582	15.35137436	15.40135097	15.67390609	15.94904744	15.78948502	15.79411419	15.69223442	15.49152367
Arpin	Arpin	16.62554466	16.56741014	16.58937814	16.80271205	16.6678099	16.50564507	15.71592593	15.88598791	15.86575179	15.71899692	15.74949938	16.02898339	16.04998021	15.98306957	15.80694141	16.23997517	16.28552988	16.21702964	16.24380435	16.20504416	16.23821227
Arpp19	Arpp19	12.80330979	12.10888378	12.41287412	12.46209579	12.65903482	12.20373646	12.83994888	14.40278846	13.93538308	14.15086528	13.52855433	14.8124741	13.5991527	13.03158121	13.73846504	12.5282734	NA	NA	NA	NA	11.86274195
Arpp19;Ensa	Arpp19	15.23416253	14.97354043	15.20092925	14.93626526	15.33813397	14.65658128	15.47835314	15.30798475	15.53530272	15.9638421	15.09791177	14.95784753	NA	NA	NA	14.777281	NA	14.84028127	14.29397449	15.52928413	14.85150506
Arpp21	Arpp21	NA	NA	NA	NA	NA	NA	NA	NA	12.0762678	12.57825238	12.63772525	NA	NA	NA	NA	NA	NA	NA	NA	NA	NA
Arr3	Arr3	NA	NA	NA	NA	NA	NA	NA	13.00043141	NA	12.83063602	12.71734227	13.04317599	NA	NA	NA	NA	NA	NA	NA	NA	NA
Arrb1	Arrb1	16.8950204	16.94632744	16.90261662	16.93990609	16.90329539	17.02481756	17.02426294	16.80830441	16.91130031	17.05273719	16.77240926	16.85318611	15.13200157	15.37451992	15.08130505	16.10128723	16.06022538	16.02244039	16.2695774	16.08161181	16.11457402
Arrb1;Arrb2	Arrb1	14.83672104	14.48927097	14.61504334	14.55116751	14.32291398	NA	15.14763423	15.71297562	15.3266261	15.45239248	15.28753203	15.521171	13.38551193	13.45471055	13.33594857	NA	NA	NA	NA	NA	NA
Arrb2	Arrb2	14.76264566	14.56256755	14.59129781	14.65863302	14.90261665	14.63369032	14.59390706	14.96230277	14.99229879	14.96439793	14.81564085	14.79793614	17.96050325	17.76396965	18.11864874	17.5940919	17.66748009	17.63003763	17.30381702	17.77862286	17.69479987
Arrdc1	Arrdc1	13.14729819	13.0350476	13.11559022	12.75655542	12.32466093	12.80824012	13.7685722	13.95046397	13.54121693	13.56196893	13.39124443	13.6371004	13.52439602	13.694915	13.68348925	13.49863817	12.99323435	13.55891919	12.79587899	13.47812046	13.32792367
Arsa	Arsa	15.496324	15.52725717	15.50321898	15.41016432	15.54524451	15.54885684	15.47105111	15.99202304	15.96900826	15.87471511	15.91619798	15.85876655	13.2655081	13.54362396	13.321449	15.0675981	14.95170941	14.57760354	14.58658967	14.93413577	14.79639073
Arsb	Arsb	15.63285849	15.75460896	15.77493019	15.73422432	15.73383596	15.78720403	15.80012346	16.18148844	15.87672242	15.85887447	15.96036465	16.08294129	14.02513218	14.65634547	14.36947323	14.40489293	15.24932909	14.70103216	14.92115274	14.83647165	14.88361659
Arsg	Arsg	15.31122064	15.3920187	15.45189789	15.26352658	15.26521631	15.35919746	11.77223593	12.44313064	12.51162605	NA	NA	NA	NA	NA	NA	NA	NA	NA	NA	NA	NA
Arsk	Arsk	NA	NA	NA	NA	NA	NA	NA	NA	NA	NA	NA	NA	NA	NA	NA	NA	13.24602204	NA	NA	13.04813433	12.88758619
Art3	Art3	14.16205593	14.42658924	14.1929482	14.15049325	14.08742767	14.37206346	18.30290038	17.74887154	17.89327711	17.89112265	18.08201664	17.86467686	14.55356019	13.98430899	14.31493959	17.57136246	17.59414079	17.73987157	17.7391755	17.77705088	17.74338089
Art4	Art4	NA	NA	NA	NA	NA	NA	13.69935389	13.2382597	13.94979787	13.5762803	13.90711572	13.71407959	NA	NA	NA	14.40102705	14.21531937	14.39047841	14.30574096	14.45849985	14.4327256
Arvcf	Arvcf	14.51566187	14.41270029	14.36489178	14.42526946	14.40749113	14.4277116	15.13866783	15.09745896	15.0413288	14.91985584	15.17586834	15.09488284	14.54348884	14.42613182	14.5380057	15.24000404	15.13520372	15.40437726	15.10146045	15.20843388	15.26744111
Arxes1;Arxes2	Arxes1	15.27255512	15.25934315	15.38345016	15.52079706	15.4217686	15.32394017	15.62967615	14.94783931	14.38952164	14.90043747	14.95254833	15.1736457	NA	NA	NA	13.47622725	13.59333276	13.2747858	13.24242536	13.61520431	13.07607235
As3mt	As3mt	15.34324564	15.38484133	15.42995214	15.49383104	15.31225633	15.34082339	14.69339411	15.05447247	14.9162706	14.9638357	14.60676908	15.05061434	13.33244452	13.18709409	13.30180635	14.16641128	14.33742178	14.23369836	14.44630572	14.27858792	14.39310809
Asah1	Asah1	16.95982709	16.86387781	16.80489785	16.96523361	16.84125817	16.85507324	17.36616836	17.23388434	17.43729971	17.55412348	17.57544194	17.60397386	16.12694547	16.07991789	15.90626457	16.44849797	16.83424505	16.58350178	16.56636978	16.79186329	16.54170081
Asah2	Asah2	15.50577688	15.63626751	15.51639886	15.58971634	15.58656566	15.66692117	14.55796667	14.79551638	14.36358551	14.31897217	14.47393044	14.32892009	13.36224522	NA	13.14991379	NA	NA	NA	NA	NA	NA
Asap1	Asap1	16.08148306	16.04650347	15.95499724	16.05622457	15.99811354	16.10880315	16.66338352	16.74838848	16.7302869	16.70038985	16.80286309	16.89765239	13.4916911	13.56503287	13.6128623	17.6313194	17.66876913	17.82511987	17.63154091	17.70824002	17.80349858
Asap1;Asap2	Asap1	14.82828917	14.87174836	15.13495108	14.83678206	14.91690305	14.99473599	14.22754691	14.85407946	14.64479996	14.72878125	14.8239973	15.13275659	12.81695363	12.46748328	13.34666608	NA	NA	13.06319342	12.94664499	12.8508832	12.46043371
Asap2	Asap2	15.73650564	15.82855088	15.70221702	15.7063815	15.56683835	15.8093089	13.6633042	13.38986351	13.69607949	13.3018602	13.66046035	13.58617795	12.67098591	12.79688932	12.45017767	14.12395713	14.16427148	13.74712841	13.94189399	14.09651874	13.70632173
Asap3	Asap3	NA	NA	NA	NA	NA	NA	NA	NA	12.47171585	11.85113608	12.43989061	12.4049925	NA	NA	NA	NA	NA	NA	NA	NA	NA
Asb1	Asb1	13.17339778	13.42855053	13.19707872	13.17023673	12.84106527	13.06199056	NA	NA	NA	NA	NA	NA	NA	NA	NA	NA	NA	NA	NA	NA	NA
Asb13	Asb13	12.24012348	NA	12.90751413	12.31908781	NA	12.37957602	NA	NA	NA	NA	NA	NA	NA	NA	NA	NA	NA	NA	NA	NA	NA
Asb3	Asb3	12.61593798	12.48276246	12.98218516	12.94729829	12.93267778	12.664154	12.5316135	12.63477008	12.77443248	12.98803286	12.93853231	12.77294007	NA	NA	NA	12.12075189	11.85257845	12.28454337	12.47021845	12.00241917	12.06178193
Asb6	Asb6	12.77776031	12.95501297	13.06048563	12.72878623	13.22543162	13.14783367	15.25946484	15.73493344	15.62867426	15.86727177	15.60528667	15.64497218	13.50648115	13.36610361	13.40636447	18.48381998	18.1754603	18.84735143	18.36437985	18.52163462	18.57958764
Asb7	Asb7	13.88894298	14.76335763	14.46814671	NA	13.78900374	14.82705981	NA	NA	NA	NA	NA	NA	NA	NA	NA	NA	NA	NA	NA	NA	NA
Ascc1	Ascc1	14.25822004	13.88698256	14.07533708	13.63977029	13.93496241	13.90962124	15.00421375	15.54828611	15.33032434	15.15260234	15.15106585	15.50424478	14.54027877	14.57013987	14.67190965	14.80873296	14.7130374	15.01896949	14.5643709	14.47236444	14.86065051
Ascc2	Ascc2	12.7780399	12.24774389	12.93897813	13.21098316	13.41360299	12.71045937	13.9378575	14.31357848	14.0335303	14.09839439	13.958591	14.38611402	14.4137863	14.24332927	14.55051501	NA	NA	NA	NA	NA	NA
Ascc3	Ascc3	12.72988518	12.59126692	12.9409001	12.86301615	12.75394323	12.9715462	16.25856581	16.35511028	16.15190418	16.2941007	16.27714941	16.34333381	15.13847808	15.14003025	15.1860748	11.75417867	11.977805	12.23443953	NA	NA	12.12451087
Asf1a	Asf1a	NA	NA	NA	NA	NA	NA	NA	NA	NA	NA	NA	NA	14.81030626	14.42055254	15.10136742	NA	NA	NA	NA	NA	NA
Ash2l	Ash2l	13.78458473	13.43985089	13.77226986	13.99443296	13.88796188	13.6782366	14.48115321	14.51204944	14.53723972	14.40393365	14.38829579	14.45164674	14.62986447	14.73602143	14.65575563	13.53341055	13.38969732	13.41707095	13.45862094	13.31295423	13.29670586
Asic1	Asic1	14.7963756	14.85542855	14.84527107	14.89730299	14.73143737	14.75937584	13.04763877	12.63844949	12.80309492	12.77410755	13.22499524	12.51847613	NA	NA	NA	NA	NA	NA	NA	NA	NA
Asic2	Asic2	13.27844901	13.47625195	13.38600625	13.06117046	12.97630776	13.15744466	NA	NA	NA	NA	NA	NA	NA	NA	NA	NA	NA	NA	NA	NA	NA
Asic3	Asic3	NA	NA	NA	NA	NA	NA	12.74847971	13.36102402	13.39445944	13.42580836	13.45269064	13.05764999	NA	NA	NA	NA	NA	NA	NA	NA	NA
Asl	Asl	17.01237098	17.16160793	17.14098913	17.02159247	17.06895661	17.13594592	16.64727703	16.44982903	16.64110728	16.55430255	16.46104253	16.61818529	16.61469407	16.7989138	16.54859144	17.13450436	17.13611172	17.26425206	17.23195363	17.30440859	17.22517014
Asns	Asns	16.03006471	15.96269007	16.0795076	15.98720736	15.99117279	15.97901824	15.58069156	15.82340054	15.5023777	15.91328487	15.52225143	15.87642076	16.16046903	15.99234609	16.2387467	14.32763949	14.25715656	14.59417305	14.43879756	14.35388808	14.15458973
Aspa	Aspa	18.57256952	18.72794026	18.75978795	18.71222818	18.62365382	18.88386106	19.02410049	18.52446011	18.62364422	18.59977719	18.38304551	18.68125121	14.42858537	14.58569834	14.57158603	18.7260697	18.73267194	18.61483437	19.01973725	18.55517459	18.79853802
Asph	Asph	16.08251404	16.01748509	16.04515411	16.2440109	16.09252942	16.1310583	16.35939707	16.044544	16.35992465	16.12860605	16.32801274	16.16708041	15.71542193	15.56411535	15.75968977	16.24378714	16.43260962	16.09009124	16.30096546	16.33197869	16.22138672
Asphd1	Asphd1	13.13287009	13.28884917	13.01529603	13.26075808	13.29356749	13.2935338	12.81618768	12.9843063	13.0173202	12.89014664	12.61052424	12.86957311	NA	NA	NA	NA	NA	NA	NA	NA	NA
Asphd2	Asphd2	12.88214686	13.61647909	13.25065997	13.65428835	13.10592592	13.42518733	NA	NA	NA	NA	NA	NA	NA	NA	NA	NA	NA	NA	NA	NA	NA
Aspn	Aspn	NA	NA	NA	NA	NA	NA	17.21094778	17.28400108	17.34392375	17.15103985	16.86912941	17.3107252	20.98900011	20.50128441	21.21441386	21.10680961	21.36609471	20.91735157	20.95958197	21.29510849	20.88038848
Asprv1	Asprv1	NA	NA	NA	NA	NA	NA	NA	NA	NA	NA	NA	NA	18.80118398	19.08802722	19.28403836	15.2746626	14.52431788	14.24680077	13.77752546	13.49359441	12.98466479
Aspscr1	Aspscr1	16.10928458	16.20125193	15.98750417	16.03634346	15.99146566	16.12759129	15.33360992	15.48656238	15.02475245	15.22349069	15.25748041	15.31854672	14.7755474	14.84522795	14.78950078	14.28662328	14.26051523	14.45759861	14.26776327	14.23914512	14.47620311
Asrgl1	Asrgl1	19.70566333	19.75413301	19.50096776	19.67002344	19.73692199	19.69409857	18.25106056	18.21986301	18.18737947	18.18573719	18.12454252	18.26864802	15.29340415	15.17108506	15.1559908	18.50785919	18.65180656	18.77711093	18.83771872	18.58156118	18.67823373
Ass1	Ass1	18.37099858	18.4470158	18.43180838	18.34730733	18.2223895	18.56114428	16.98877427	17.24403603	16.894666	17.07815501	16.83407645	17.23119962	17.55389665	17.43938351	17.65263911	17.12679465	17.32477012	17.43735077	17.66273483	17.30640496	17.69310899
Astn1	Astn1	15.39119766	15.52805368	15.38856265	15.49314615	15.43371646	15.47710532	13.79606916	13.95913189	13.80167137	13.57333448	13.7493554	14.1430995	NA	NA	NA	NA	NA	NA	NA	NA	NA
Astn2	Astn2	14.84262828	14.88242932	14.73052207	14.95993518	14.93102255	14.95562065	NA	14.20191587	14.16782624	14.09772714	13.83092207	14.01949682	NA	NA	NA	NA	NA	NA	NA	NA	NA
Asxl2	Asxl2	NA	NA	NA	NA	NA	NA	NA	11.34476748	NA	NA	NA	NA	11.6322364	11.78712715	11.22156296	NA	NA	NA	NA	NA	NA
Atad1	Atad1	17.3745532	17.35339154	17.50609203	17.53639681	17.45876677	17.47681576	16.83866347	17.31549884	17.31375679	17.14567257	17.06235665	17.08572044	15.48880801	15.86985038	15.80332574	14.9077513	15.04819362	15.17045414	15.12494526	14.84449446	14.98289789
Atad2	Atad2	NA	NA	NA	NA	NA	NA	NA	NA	NA	NA	NA	NA	12.48106519	12.30858463	12.09589118	NA	NA	NA	NA	NA	NA
Atad3	Atad3	16.40162403	16.47365859	16.47255778	16.40150292	16.4659478	16.38619685	15.96647104	16.00284993	15.98865738	15.85712118	15.95463435	15.9740913	15.52512872	15.47709307	15.50844733	14.35370209	14.70663628	14.46600953	14.59597697	14.54401508	14.4034615
Atat1	Atat1	15.75549719	15.69353618	15.74246745	15.88209718	15.72432297	15.79425175	13.44308994	13.67393733	13.38857183	13.01574878	13.4079751	13.40640901	NA	NA	NA	12.94820567	12.94783885	13.21739211	12.75111631	13.24124868	13.82565776
Atcay	Atcay	16.40141148	16.34410656	16.22264475	16.33547675	16.27552207	16.45638417	13.90587566	13.93126123	13.44331255	13.58972899	13.53227689	13.73744894	NA	NA	NA	NA	NA	NA	NA	NA	NA
Ate1	Ate1	15.02647251	15.06258417	15.04071917	15.07574745	14.89722964	15.24569678	14.87311509	14.53743695	14.51863064	14.67805955	14.7705692	14.96123536	13.48903156	13.6574539	13.76821449	14.30149463	14.39773136	14.33379524	14.59358753	14.49284916	14.30901923
Atf2	Atf2	12.52249081	12.08003802	12.20098747	12.50569	12.57166496	12.77753478	NA	NA	NA	NA	NA	NA	NA	NA	NA	NA	NA	NA	NA	NA	NA
Atf7	Atf7	NA	NA	NA	NA	NA	NA	13.18985544	13.20476828	12.60870069	12.26359491	13.06697882	12.22540629	13.78363263	13.45536575	13.70130646	12.89508862	12.29021473	12.66409835	12.15662035	NA	12.7681078
Atf7ip	Atf7ip	NA	NA	NA	NA	NA	NA	13.8806731	13.65041589	14.02124624	13.88411292	13.71292212	13.68047825	13.72987229	14.07042598	14.08273391	13.9775572	13.6594385	14.11337591	NA	13.626941	13.45410648
Atg101	Atg101	14.41893255	14.20554433	14.11158201	14.15524919	14.50066095	14.48690615	12.88764521	13.79655679	13.7031682	12.82803975	13.1864022	13.27685829	NA	NA	13.82055794	NA	NA	NA	NA	NA	NA
Atg12	Atg12	14.79194122	14.58013488	14.64925056	14.79205819	14.74224627	14.66607418	NA	15.05791982	14.56665464	14.44111565	14.23703066	14.37070103	NA	NA	NA	14.07951812	13.82268036	13.93816447	13.9986345	13.92874043	13.60870531
Atg13	Atg13	13.59364194	13.40561827	13.37724325	13.40724952	13.44439402	13.78696968	13.099978	12.83721545	13.0711278	13.2675845	12.96891071	13.19718359	12.8973789	13.49157198	13.15962208	NA	13.66589103	13.56069344	13.62225777	13.24274174	13.15369192
Atg14	Atg14	13.14601929	13.30736946	12.82092707	12.88662195	12.97626407	13.0123965	12.91843655	12.90220928	12.76594699	12.81895359	13.22779492	12.89296395	NA	NA	NA	NA	NA	NA	NA	NA	NA
Atg16l1	Atg16l1	14.9058629	14.86591718	14.94800739	14.97819966	14.91220597	14.81518402	14.57030304	14.70442453	14.76454191	14.64190035	14.50158674	14.5528458	13.65761237	14.06996896	13.79220384	14.04897393	13.94216898	14.11439706	13.92762168	13.86399557	14.10385546
Atg2a	Atg2a	13.78714579	13.69402967	13.91099705	13.55566433	13.95742201	13.66484879	13.95015084	14.38971533	14.16493244	14.10402077	13.90788413	14.21091616	13.4274493	13.51175374	13.42975447	13.16159025	12.93970008	12.97147134	12.72934801	12.82797328	12.57084889
Atg2b	Atg2b	16.18890431	16.04359422	16.24005114	16.13568961	16.12011471	16.12885263	14.94186803	14.78144572	14.70925784	14.62474675	14.69878022	14.64894058	13.72064707	13.81751838	13.74205448	13.67694913	13.4486062	13.39488981	13.30181161	13.64553689	13.52611171
Atg3	Atg3	17.35659936	17.15491165	17.399283	17.45767823	17.45948296	17.38184773	16.87594161	16.92017686	16.96065987	16.91020896	16.71175048	16.92129416	16.45295424	16.39827079	16.28519753	16.43010887	16.43034087	16.51822568	16.41259206	16.49741532	16.52144171
Atg4a	Atg4a	NA	NA	NA	NA	NA	NA	NA	NA	NA	NA	NA	NA	NA	NA	12.99279675	NA	NA	NA	NA	NA	NA
Atg4b	Atg4b	16.36597685	16.42059724	16.44318205	16.44530911	16.37988001	16.49278344	15.82951258	16.11114101	16.31055016	16.22096742	16.00109544	16.30169908	15.34398877	15.18462203	15.3632501	16.39025621	16.28814203	16.6872541	16.47446506	16.43203131	16.53637009
Atg4c	Atg4c	14.25557152	14.46540141	14.07766982	14.11197121	14.35723889	14.31823836	12.32158566	12.46620579	12.51723031	12.46784927	12.43635653	12.47478808	NA	NA	NA	NA	NA	NA	NA	NA	NA
Atg4d	Atg4d	12.44030059	12.76841594	12.65582989	12.46563851	12.02389247	12.72754926	10.31815864	NA	10.52632317	NA	10.09737377	NA	NA	NA	NA	NA	NA	NA	NA	NA	NA
Atg5	Atg5	15.82450216	15.99397319	15.93592835	15.87202424	15.9242496	15.97844037	15.10886052	15.19189961	15.25194263	15.14764262	15.0814227	15.19945737	15.11435186	14.83981109	14.89690802	15.24133621	15.35093003	15.3633411	15.43938224	15.2545862	15.29299188
Atg7	Atg7	15.69955821	15.74632354	15.74958846	15.70556896	15.66974003	15.74524581	15.30264747	15.62432978	15.6249764	15.50549086	15.4882156	15.62227907	15.69062385	15.61784793	15.67795709	15.27348649	15.37243629	15.3834941	15.27051147	15.28793088	15.48160398
Atg9a	Atg9a	15.68364923	16.17821234	15.73174335	16.06463541	15.80709132	16.11955595	NA	NA	NA	NA	NA	NA	NA	NA	NA	NA	NA	NA	NA	NA	NA
Atic	Atic	17.31151371	17.31809653	17.28841169	17.2213399	17.24480478	17.32862355	17.69379765	17.74658507	17.51651019	17.53561462	17.42070751	17.85793604	17.46937729	17.39891517	17.36083677	17.71304659	17.7904526	17.84737048	17.87096276	17.71962552	17.8545522
Atl1	Atl1	17.62954546	17.82142712	17.69316786	17.6080847	17.69107938	17.79715771	17.48973796	17.76581327	17.8165878	17.8028992	17.8458393	17.71417923	13.23954096	13.26954483	12.97162918	15.81206502	15.74600674	15.6894805	15.67242945	15.8763379	15.69801094
Atl1;Atl2	Atl1	16.98694506	17.08534766	17.03207096	17.21403803	16.93416921	16.95003146	16.20786507	16.36540723	16.47661474	NA	16.40769585	16.5882292	12.87246519	13.93375519	13.37296026	14.45634053	14.61562457	14.48049784	14.55515886	14.12902486	14.07789098
Atl1;Atl3	Atl1	17.22834899	17.4602799	17.3275965	17.41931009	17.26306743	NA	17.4235181	17.66478753	17.57233755	17.40832974	17.27420523	17.82937589	16.5812462	16.506461	16.07186245	15.89986197	16.18451703	16.05432874	16.15569185	16.26534767	16.13736943
Atl2	Atl2	15.19133841	15.18238155	15.30730252	15.32002079	15.12487098	15.33908623	14.76332423	14.6879761	14.74282874	14.85747479	14.755367	14.9551682	15.07717236	15.05534328	15.01298844	14.00127705	14.56580319	13.66833903	14.41673434	13.31573644	13.38194544
Atl3	Atl3	16.47795872	16.56817638	16.52818753	16.54685658	16.44889214	16.62976708	17.35656658	17.38740323	17.46521831	17.58599217	17.51101827	17.59531769	17.31579418	17.31430582	17.32755674	17.27595062	17.45729784	17.42439834	17.31215594	17.50164541	17.53170969
Atm	Atm	NA	NA	NA	NA	NA	NA	12.45629856	12.8286469	12.38906565	12.65220043	12.38535845	12.39576696	12.30768466	11.96267915	12.42927073	NA	NA	NA	NA	NA	NA
Atn1	Atn1	NA	NA	NA	NA	NA	NA	13.19459804	13.60652481	13.27645657	13.6928206	13.49543897	13.71919982	NA	NA	NA	NA	NA	NA	NA	NA	NA
Atox1	Atox1	16.99097695	16.79311638	16.12617767	16.25267432	16.35692938	16.2102072	17.15776207	16.84231445	17.09658437	17.51944883	17.18209868	17.46053581	15.70411987	15.93157429	16.01106322	17.50411371	17.50067398	17.55161336	17.87859391	17.40638913	17.34302993
Atp11a	Atp11a	13.80103638	13.82070695	14.07862284	14.10285902	13.93152632	13.90025648	14.13587089	14.22378183	14.06062219	13.94598443	14.07081425	14.22562355	12.7064917	12.93410917	12.47153551	11.75753586	12.31929672	12.35388012	11.75013331	12.30993956	12.38970931
Atp11a;Atp11c	Atp11a	NA	NA	NA	NA	NA	NA	13.35616307	13.29703088	13.2780138	NA	13.08325659	13.48350091	NA	NA	NA	NA	NA	NA	NA	NA	NA
Atp11b	Atp11b	15.0133525	15.19620195	14.51583794	14.62921607	14.43535707	14.96465897	NA	NA	13.79060453	13.01786688	NA	12.73101322	14.10383372	13.76794553	14.03200672	NA	NA	NA	NA	NA	NA
Atp11c	Atp11c	13.89996907	13.83681602	13.88649183	13.85825303	13.62437671	13.87025428	13.92900273	14.15182425	14.11259331	13.95458828	13.69220461	13.72481337	12.1614295	11.82114774	12.24769481	12.35307824	11.98955327	12.03969076	12.10550632	12.04220995	11.96752128
Atp12a	Atp12a	17.05300312	17.0261776	17.16135827	17.04514106	16.85457623	NA	13.60381177	14.4481873	13.46151782	12.83522144	13.73237945	14.2273828	NA	NA	NA	15.13935949	14.44748363	NA	14.18817155	15.23760584	15.07276905
Atp12a;Atp1a1;Atp1a2;Atp1a3	Atp12a	22.99989199	23.03923635	23.11342011	22.61711408	22.97660258	22.96550777	20.93022624	20.53920426	21.07065163	20.94049283	21.09872093	20.5657436	NA	NA	NA	NA	NA	NA	NA	NA	NA
Atp12a;Atp1a1;Atp1a2;Atp1a3;Atp1a4	Atp12a	NA	NA	NA	NA	NA	NA	NA	NA	NA	NA	NA	NA	NA	NA	NA	20.41672744	20.33205185	20.38621826	20.60328767	20.23288697	20.4346323
Atp12a;Atp1a1;Atp1a2;Atp1a3;Atp1a4;Atp4a	Atp12a	NA	NA	NA	NA	NA	NA	NA	NA	NA	NA	NA	NA	NA	NA	NA	20.28779268	20.27858074	20.32661827	20.18032662	20.21840608	19.99369658
Atp12a;Atp1a1;Atp1a2;Atp1a3;Atp4a	Atp12a	22.41896613	22.37742	22.49260867	22.39574036	22.44933484	22.42915765	20.59053161	20.41162015	20.46729557	20.1788396	20.29683138	20.1754962	NA	NA	NA	NA	NA	NA	NA	NA	NA
Atp12a;Atp1a2;Atp1a3	Atp12a	16.91156754	16.67266014	16.97826357	17.18388733	16.94678065	NA	20.83157941	20.5081681	20.74593031	20.53009576	20.82158716	20.42947213	NA	NA	NA	NA	NA	NA	NA	NA	NA
Atp12a;Atp1a2;Atp1a3;Atp1a4	Atp12a	NA	NA	NA	NA	NA	NA	NA	NA	NA	NA	NA	NA	NA	NA	NA	19.73057628	19.63799391	19.66296559	19.56085524	19.70258531	19.76303726
Atp13a1	Atp13a1	15.5791182	15.54356828	15.65212482	15.6382673	15.5880371	15.63015093	16.69711089	16.71561574	16.92830489	16.94169823	16.92179932	16.80264433	16.15543987	16.02463359	16.14974901	15.22794759	15.24087599	15.19649619	15.12136472	15.11497169	15.18625689
Atp13a2	Atp13a2	NA	11.18651046	NA	NA	11.56292449	NA	13.03746103	13.49738368	13.07816129	13.17583319	13.20877428	13.19460433	NA	NA	NA	NA	NA	NA	NA	NA	NA
Atp13a3	Atp13a3	NA	NA	NA	NA	NA	NA	NA	13.49438061	NA	NA	NA	NA	NA	NA	NA	NA	NA	NA	NA	NA	NA
Atp1a1	Atp1a1	21.49539754	21.66084841	21.63683375	21.34734088	21.34533194	21.56705608	21.46991137	20.80404762	20.94461077	20.99912874	21.13989011	20.89738355	20.18628599	20.3234651	19.9846813	21.52440127	21.44248297	21.50174029	21.40862172	21.49004059	21.53365893
Atp1a1;Atp1a2	Atp1a1	20.46160493	20.45428315	20.48254834	20.43626857	20.14215139	20.38321357	16.80264199	18.51190892	18.85986687	18.2653674	17.8947668	17.81093022	15.22119815	15.26747435	15.38393712	16.31933518	16.45529511	16.76818432	16.77167	16.59231687	16.76970873
Atp1a1;Atp1a2;Atp1a3	Atp1a1	22.3830839	22.34479037	22.41109943	22.15849606	22.35802702	22.28270265	21.26818974	20.91908398	20.7401138	20.57093545	20.72179901	20.71602839	19.4555967	19.63573263	19.5485763	20.32808764	20.18354757	20.39595348	20.19233438	20.21029721	20.26452844
Atp1a1;Atp1a2;Atp1a3;Atp1a4	Atp1a1	NA	NA	NA	NA	NA	NA	NA	NA	NA	NA	NA	NA	NA	NA	NA	19.43809077	19.54405732	19.59516691	19.45858059	19.46352426	19.58335179
Atp1a1;Atp1a2;Atp1a3;Atp4a	Atp1a1	21.62883042	21.05486352	21.48816762	21.33146909	21.33373725	21.52386049	21.62867514	20.82969951	21.26409893	21.2059853	21.26232199	21.50746173	NA	NA	NA	21.18339065	21.11445787	21.1051118	20.83429049	20.94016302	20.93397586
Atp1a1;Atp1a2;Atp1a4	Atp1a1	NA	NA	NA	NA	NA	NA	NA	NA	NA	NA	NA	NA	NA	NA	NA	16.6068158	16.39251868	16.30270318	16.86260104	15.94646084	16.29080545
Atp1a1;Atp1a3	Atp1a1	NA	NA	NA	NA	NA	NA	17.02465273	NA	NA	NA	NA	NA	NA	NA	NA	18.01636216	17.65558662	17.46825015	16.98189055	17.46221468	16.98226946
Atp1a2	Atp1a2	22.29703207	22.28330245	22.22889456	22.16214466	22.22051131	22.30352603	19.89695724	19.7668265	19.72973469	19.58803374	19.66830863	19.40151954	19.03624546	18.22207864	19.28788298	18.59877938	18.67180161	18.49049174	18.58113181	18.51586586	18.52148223
Atp1a2;Atp1a3	Atp1a2	21.88249395	22.28746927	21.85432269	21.73797486	21.72382332	22.11673981	21.51613116	20.58834457	20.48293993	20.76720815	21.04542906	20.82308886	18.0464823	17.0286045	18.46300603	20.08901024	20.10081284	20.04268427	20.12796159	20.11015574	20.02905539
Atp1a3	Atp1a3	22.58939852	22.63126378	22.53860399	22.3781876	22.46709116	22.60623399	20.63011886	20.19819929	20.21966443	19.79893164	20.2912266	19.80669911	19.12253648	19.51647504	19.24609419	18.94950584	18.79294282	18.89493679	18.84818565	18.82045782	18.85523443
Atp1a4	Atp1a4	NA	14.29857097	14.33918193	NA	NA	NA	NA	NA	NA	NA	NA	NA	NA	NA	NA	13.6059695	13.37138512	12.57975869	NA	NA	13.40483555
Atp1b1	Atp1b1	22.16628467	22.3230754	22.22885233	21.94654402	22.15349944	22.26385267	21.55285268	20.8920708	21.19442325	20.95664694	21.27834897	20.95031856	19.75844289	19.84161383	19.51768816	20.49320853	20.47115725	20.62579316	20.63780613	20.4971188	20.62477734
Atp1b2	Atp1b2	21.23983348	21.31321647	21.06210513	21.21009817	21.09217913	21.27911851	17.77886632	17.71125794	18.00499993	18.08019166	17.8972265	17.85226466	14.44314816	NA	14.19515108	15.87437507	16.18339091	16.04787932	16.34107576	15.87571468	15.88197884
Atp1b3	Atp1b3	19.00190949	19.13710575	19.11285357	19.07634833	19.05552927	19.18380048	18.81937404	18.83880915	19.07731634	18.7244406	18.9107733	18.87933474	18.06771798	18.04571264	18.15300416	18.55716358	18.57299137	18.66399358	18.73306988	18.61262476	18.73483347
Atp2a1	Atp2a1	14.44984823	16.16916526	16.07359167	13.69734573	13.6596185	16.05365571	14.0757662	14.84223116	15.44447236	14.51907047	15.15617741	14.27193937	21.0475667	19.07845877	21.40043436	20.46406738	22.01880615	20.04893759	22.2368667	18.71151076	15.71619895
Atp2a1;Atp2a2	Atp2a1	19.0658047	18.99983485	19.14153601	19.02975335	19.01899194	18.9503323	18.62977035	18.93865331	19.07596932	18.88143282	18.9000189	18.80097941	20.65065548	19.19211774	20.94556573	20.34083049	21.80982351	20.05128446	21.8661762	18.75620211	17.13697857
Atp2a1;Atp2a2;Atp2a3	Atp2a1	17.78047328	17.83183751	17.81239026	17.52716477	17.75620271	17.80850354	17.77806507	17.36270209	17.67282258	17.66898831	17.64906511	17.43612332	19.04671286	17.22657518	19.08611616	19.32142655	20.60687058	18.82560068	20.87486593	17.72687825	16.38712896
Atp2a1;Atp2a3	Atp2a1	NA	NA	NA	NA	NA	NA	NA	NA	NA	NA	NA	NA	16.45019296	14.82234139	16.71322858	17.2892444	18.84865445	17.2618665	19.30082913	16.4646345	14.7860141
Atp2a2	Atp2a2	19.76339054	19.6932831	19.73044318	19.73793296	19.70369852	19.777436	19.3405584	19.41362902	19.37025866	19.43849442	19.46893535	19.45807179	18.68079766	18.56892194	18.62621937	18.43440108	17.99055348	17.58137296	17.51671552	17.80372342	17.44509519
Atp2a2;Atp2a3	Atp2a2	18.10919218	18.53868298	17.87683816	17.86490706	17.48697681	18.41505456	17.93535269	18.87303901	17.63180402	18.25865357	17.97140039	18.50993089	16.12059666	16.11387201	16.1808505	16.6985638	15.92918655	15.48063495	15.78935701	15.61685303	15.62119616
Atp2a3	Atp2a3	12.47727713	12.62864677	12.16101381	11.971251	12.60302255	12.71894387	13.79578798	13.63562607	13.93953375	13.74385125	14.13456628	13.56993886	17.25072837	17.89712416	16.88064747	18.37757242	18.32409872	18.29010523	18.41982942	18.27160211	17.88308042
Atp2b1	Atp2b1	18.52163739	18.62391809	18.52602593	18.51723102	18.52955269	18.66848006	18.28244477	17.93251807	18.07840846	18.09234618	18.19371389	18.1526295	16.54501437	16.60411702	16.4657141	17.07465694	17.0170633	17.06041125	16.95927638	17.0083183	17.04706856
Atp2b1;Atp2b2	Atp2b1	20.48872695	20.50629879	20.33848494	20.45964447	20.42518846	20.50839177	18.28368468	17.77450649	18.06803314	17.87975007	17.96154668	17.99099223	14.6164815	14.61828282	14.5560403	17.10034921	17.03257846	17.387164	17.24500493	17.02910659	17.23624285
Atp2b1;Atp2b2;Atp2b4	Atp2b1	20.39741359	20.46459295	20.39933294	20.2684636	20.25356142	20.36394424	18.18036847	17.87696667	18.04803627	17.85932578	17.95616322	17.85137487	16.79980267	16.82762938	16.70574197	17.56139535	17.43451833	17.48526402	17.33274745	17.22694925	17.66033226
Atp2b1;Atp2b4	Atp2b1	19.86321279	19.82947792	19.85245269	19.78574958	19.79441003	19.88691687	18.23839272	18.47618841	18.84365478	18.55744609	18.44247789	18.47976996	17.58797777	17.50576243	17.67838882	17.62688275	17.78743219	17.65114954	17.60561243	17.73087962	17.78696171
Atp2b2	Atp2b2	20.05419154	20.04904697	19.98030356	20.04022489	19.95429756	20.12243137	17.00898302	16.77629395	16.68691004	16.41159537	16.86404477	16.62424315	14.64281919	15.03069887	14.81847882	16.60457017	16.5920592	16.64346115	16.39516139	16.57906549	16.60962623
Atp2b4	Atp2b4	18.11072446	18.17191627	18.12467308	18.06146439	18.07827742	18.19086248	16.77515156	16.6047712	16.68596988	16.53968393	16.71856367	16.48980556	17.16152471	17.29610745	17.17044575	16.73033033	16.73829362	16.51999371	16.52113081	16.83719172	16.63918756
Atp2c1	Atp2c1	15.20254519	15.21946363	15.17967891	15.23547709	15.13194376	15.17307289	15.07820192	15.14685264	15.20579192	15.50141423	15.38138574	15.27474022	14.05898009	14.11062393	13.73367542	12.92621039	13.25339589	13.34895567	13.09757051	13.08169222	12.85740368
Atp4a	Atp4a	13.53687403	13.5540876	NA	13.38381319	NA	13.58113239	NA	NA	NA	17.64519363	18.49729221	NA	NA	NA	NA	NA	NA	17.5878654	17.81903923	NA	NA
Atp4b	Atp4b	13.97081592	NA	13.7251319	13.20949754	NA	NA	NA	NA	NA	NA	NA	NA	NA	NA	NA	NA	NA	NA	NA	NA	NA
Atp5f1a	Atp5f1a	22.79481619	22.79048186	22.80172216	22.62282676	22.76685254	22.78587143	22.05125478	21.64685694	21.59957033	21.54666646	21.75389847	21.70448818	20.85398803	20.73257181	20.9120692	21.18845149	21.3466929	20.90472166	21.20738207	20.86394829	20.78809353
Atp5f1b	Atp5f1b	21.98383427	21.91509724	21.95340529	21.82874267	21.95283018	21.89058138	22.03690764	21.61805978	21.35622474	21.36753997	21.4930013	21.55986158	21.17994668	21.04147507	21.20016074	21.27710938	21.46240772	21.02909272	21.38511612	20.98353988	20.92750586
Atp5f1c	Atp5f1c	21.09569072	21.10220387	21.11412541	20.93679852	20.84754762	21.06311343	20.04796079	19.64039568	19.68843087	19.7093428	19.82647536	19.6859265	18.49997091	18.29822369	18.46501171	18.71577061	18.94379909	18.34468714	18.83798229	18.51922694	18.4349444
Atp5f1d	Atp5f1d	21.61356758	21.28947308	21.28446768	21.19198544	21.49727801	21.28293631	19.80090221	20.71976957	20.90252292	20.40337725	20.24170506	20.42741234	19.00295255	18.63126947	18.88096407	19.57293051	19.75377159	19.36011596	19.51579084	19.27217416	19.06610005
Atp5f1e	Atp5f1e	20.70021462	20.72900644	20.45646723	20.50973424	20.78388027	20.33983948	18.88078504	19.21094383	19.11603589	18.80045646	19.05421174	18.9718657	17.26534458	17.48983265	17.1999748	17.66320403	17.76182603	17.41795982	17.51875082	17.11293958	17.17304825
Atp5if1	Atp5if1	20.13981699	20.62684795	20.01829931	19.58144692	20.11984638	20.55156864	19.13953221	18.78160663	18.19168709	19.2464161	19.05455946	19.14232036	14.99645024	15.48915874	14.91725484	17.8349768	17.5919747	17.92252039	17.56668847	17.58155299	17.50880728
Atp5mc2	Atp5mc2	20.36344401	20.22608716	20.38997005	19.5390111	20.04923356	20.22927481	NA	18.82819228	18.29991462	18.52481333	18.61056356	18.11195071	NA	NA	NA	NA	NA	NA	NA	NA	NA
Atp5me	Atp5me	19.8481951	20.31256491	20.19553919	19.43706808	20.03278077	19.46642723	18.72105116	18.8555522	18.48509627	18.43641681	18.59067525	19.03090983	15.52735349	15.71695429	15.5207283	18.25000736	18.23270724	18.10190552	17.89654957	18.11400304	17.57400712
Atp5mf	Atp5mf	20.38656029	20.74207604	20.7236904	19.83049767	20.51657666	20.27494297	20.62349232	19.54235256	19.31307135	18.91655804	19.24609604	19.75040281	17.57896512	17.6947586	17.35396892	18.44610178	18.68705482	18.41075324	18.57776243	18.37681287	18.32451548
Atp5mg	Atp5mg	21.86752655	22.3924683	21.54181938	21.26939222	21.73095032	21.56667004	20.70418448	20.93108091	20.77815974	20.85688482	20.75503197	20.96891751	19.30001925	19.03260778	19.23151455	20.377735	20.41738815	19.86902852	20.36364097	19.91348446	19.60417778
Atp5mj	Atp5mj	18.9970387	18.95064509	18.70054889	NA	18.76414717	NA	NA	17.95117655	NA	NA	NA	17.8275784	NA	NA	NA	16.81195162	NA	16.27874346	NA	17.08606364	NA
Atp5mk	Atp5mk	18.6485706	18.26292704	17.60048974	17.86088502	18.37097119	17.74505245	17.43887911	16.85785793	16.62491916	17.09158589	17.41717663	16.21788498	15.3799693	15.23684101	15.13868592	15.78189575	15.75559952	15.56052246	15.33030867	15.650016	14.92666106
Atp5pb	Atp5pb	21.11540298	21.07528219	21.01508525	21.14607004	21.06788441	21.17439721	19.64436027	19.73492249	19.79274413	19.78354527	19.7872724	19.75258246	18.0273051	17.99195945	17.89285992	18.98652941	19.33596224	18.68781894	19.26484285	18.76060532	18.63237519
Atp5pd	Atp5pd	21.39820315	21.39849107	20.85613151	20.99652706	21.34194005	20.94787813	19.20110259	19.31668006	18.90018985	19.35157319	19.4308387	19.29909942	17.88191639	17.95225063	17.78631436	18.71705978	18.73166437	18.4110907	18.72105775	18.46106607	18.2629234
Atp5pf	Atp5pf	17.87906866	17.84735313	17.97316583	17.94725083	18.04324431	17.70385539	18.35209402	18.48828186	18.22744001	18.45987757	18.5151694	18.56812612	15.11303876	14.82120863	15.37592964	15.70002363	15.62502786	14.93310292	15.59111976	15.14363245	15.19713236
Atp5po	Atp5po	20.79288338	21.07669467	20.9283489	20.39444925	20.81613403	20.5650346	19.87431625	19.76917718	19.23652938	19.60425395	19.53192024	19.80695892	17.40364744	17.43717481	17.44643162	18.6262914	19.09431444	18.50542761	18.89267871	18.54442127	18.31993139
Atp6ap1	Atp6ap1	18.74631377	18.65674206	18.57108925	18.70742952	18.68863513	18.58677887	16.45424521	16.46628502	16.55850174	16.5060552	16.60208606	16.64371267	16.25505216	16.36579806	16.42444984	13.72973839	13.87438318	13.77734581	13.69818809	13.55647023	13.28832121
Atp6ap2	Atp6ap2	17.16133221	17.01914217	17.14812277	17.05841509	16.99779732	17.01808742	14.75655674	14.63133395	14.36827028	14.4248289	14.51265337	14.65084937	14.34576256	14.49362842	14.34432851	13.48615562	13.18857928	13.65417646	13.10873333	13.31512379	12.97846417
Atp6v0a1	Atp6v0a1	19.56920721	19.58678866	19.58494819	19.61124112	19.5571909	19.67333375	16.93497349	16.69052537	16.68926518	16.76784838	16.73524978	16.6551018	16.10578776	16.10511818	16.27544806	15.69737403	15.75169056	15.68574619	15.65521194	15.6822474	15.653221
Atp6v0a1;Atp6v0a2	Atp6v0a1	17.00916425	17.02241097	17.0866703	17.20225877	17.17599036	NA	NA	15.09606448	NA	13.93261155	NA	15.2150324	NA	NA	14.23116867	NA	NA	NA	NA	NA	NA
Atp6v0a2	Atp6v0a2	13.77107932	13.75368891	13.67076363	13.72522089	13.8551109	13.79253562	14.42158094	14.67203	14.56242564	14.53236353	14.40550118	14.64733611	14.60194218	14.78155111	14.6759271	NA	NA	NA	12.92604947	12.69399434	NA
Atp6v0a4	Atp6v0a4	NA	NA	NA	NA	NA	NA	NA	NA	NA	NA	NA	NA	15.78122205	15.79831344	15.74863163	NA	NA	NA	NA	NA	NA
Atp6v0c	Atp6v0c	19.4597018	19.47141244	19.67974894	19.46121559	19.54191533	19.6410633	18.77688829	18.04155377	18.06668968	18.17937218	18.43404791	18.32182314	16.68382999	16.34768906	16.84717471	15.37276956	15.44265717	14.79302103	15.19471403	15.38423053	15.27082457
Atp6v0d1	Atp6v0d1	20.03515726	20.24921975	20.04129679	19.90482899	19.87990996	20.17524184	17.66689634	17.83670745	17.18785864	17.15717167	17.34901147	17.25385333	17.25788854	17.30833472	17.10314494	16.00293889	16.09766658	16.16330177	16.06525475	16.23181774	16.1251408
Atp6v1a	Atp6v1a	20.99673559	21.06635035	20.99799236	20.9131438	20.94086368	21.00619918	19.41566259	19.24593387	19.12533402	19.09767834	19.15195932	19.13876133	18.96022815	19.02696601	18.87484276	19.16601074	19.08241156	19.14142232	19.14184208	19.28493209	19.21158809
Atp6v1b1	Atp6v1b1	NA	NA	NA	NA	NA	NA	NA	NA	NA	NA	NA	NA	16.44113271	17.08349056	16.14638031	NA	NA	NA	NA	NA	NA
Atp6v1b1;Atp6v1b2	Atp6v1b1	NA	NA	NA	NA	NA	NA	NA	NA	NA	NA	NA	NA	17.78339526	17.88181657	17.61267826	NA	NA	NA	NA	NA	NA
Atp6v1b2	Atp6v1b2	20.83373031	20.94881061	20.85727504	20.75784272	20.76681187	20.93589126	19.22015225	19.11942048	18.8974992	18.86824813	18.98185045	18.9331222	18.65040461	18.67561282	18.74858561	18.97571152	18.84658316	18.92727298	18.85155646	18.96513643	19.06482438
Atp6v1c1	Atp6v1c1	19.15650593	19.34401966	19.28723946	19.31042106	19.27062688	19.31187492	17.39548027	17.64242873	17.73483793	17.56699276	17.54884339	17.69667106	15.86420051	15.69046804	15.7250689	17.16457034	17.20967932	17.25026346	17.10265974	17.26305835	17.08040765
Atp6v1c1;Atp6v1c2	Atp6v1c1	NA	NA	NA	NA	NA	NA	NA	NA	NA	NA	NA	NA	14.96097028	15.51195644	14.98173227	NA	NA	NA	NA	NA	NA
Atp6v1c2	Atp6v1c2	NA	NA	NA	NA	NA	NA	NA	NA	NA	NA	NA	NA	15.91003877	16.26685912	15.83715915	NA	NA	NA	NA	NA	NA
Atp6v1d	Atp6v1d	19.23372458	19.23313017	19.37802386	19.39690049	19.33275961	19.37656144	17.0762303	17.28375058	17.09734069	16.91229821	16.85289094	17.16450202	18.321609	18.40668443	18.48790125	16.32006553	16.2545252	16.37090992	16.3017862	16.45649938	16.48007132
Atp6v1e1	Atp6v1e1	20.31554522	20.2915635	20.30110763	20.30847641	20.30587463	20.38743164	18.66643298	18.34723458	18.53009959	18.50092347	18.50815229	18.50510069	18.13231181	18.21569023	18.02950587	18.34054996	18.45611771	18.40604394	18.43332975	18.52354867	18.36364103
Atp6v1f	Atp6v1f	18.97140988	18.83946106	18.89500045	18.97976845	19.19828941	18.90112543	16.08163583	16.88586351	16.7712606	16.77065796	16.65159674	17.03431106	15.67587711	15.85659088	15.50309588	16.27754157	16.33254633	16.47047772	16.11076861	16.30842965	16.32548193
Atp6v1g1	Atp6v1g1	17.81635248	17.81915112	17.08038729	16.95000623	17.30374968	17.35899388	17.25118644	17.77612976	16.62216701	17.37119756	16.85595079	17.78464687	16.18755168	15.70740549	15.8671771	16.4555038	16.83203085	16.71249958	16.74711008	16.86849355	16.5210857
Atp6v1g2	Atp6v1g2	18.30260513	18.55400276	18.20207672	17.44827123	18.14514652	17.83879499	15.20677531	14.87048073	14.52567526	15.05292056	15.0998181	15.30845301	NA	NA	NA	15.88231426	15.82616113	16.16186552	15.75722422	16.31846118	16.09121289
Atp6v1h	Atp6v1h	19.75601639	19.8089649	19.74503692	19.74274171	19.62560299	19.72420649	17.77402901	17.78430135	17.77365236	17.73012976	17.80220416	17.78455384	17.68812281	17.67222502	17.67050232	17.73020034	17.69776388	17.74839541	17.75753305	17.74358662	17.75417745
Atp7a	Atp7a	12.51072574	12.35166375	12.75799639	12.44823701	12.2764905	12.4743791	13.86554813	13.99880711	13.97454491	13.89079385	13.93697047	13.94016429	14.39830106	14.36380263	14.48500131	13.77269758	13.35219574	13.50570297	13.41336206	13.44434979	13.21822152
Atp8a1	Atp8a1	18.24446761	18.28841492	18.26432124	18.23032044	18.17275459	18.30282868	15.98907177	16.15269941	16.00206498	15.84840678	16.04431057	16.09133243	15.18927817	15.20700759	15.35228493	15.76375298	15.79178602	15.84885787	15.70561771	15.84259243	15.85314275
Atp8a1;Atp8a2	Atp8a1	18.05036416	17.95678451	18.02759828	18.18052595	17.90754792	NA	17.03956168	16.35486576	16.83871152	16.64886311	16.9946849	16.53381943	NA	NA	NA	15.24420401	15.21632905	14.04805257	15.17788276	15.3938228	15.41949939
Atp8a2	Atp8a2	15.52537204	15.435405	15.57300055	15.65637478	15.53831474	15.50101874	14.9874434	15.12815841	15.47795652	15.19174185	15.31495851	15.17038777	NA	NA	NA	13.93639226	13.74236805	13.77494945	13.32658436	13.68501388	13.6040725
Atp9a	Atp9a	16.28882515	16.45750594	16.42287854	16.3346701	16.28696479	16.45213132	16.01965021	16.35681739	16.16855408	16.22053473	16.1701848	16.38488227	15.72551101	15.76630272	15.71909768	14.44821811	14.23887271	14.51326149	14.32837692	14.47441938	14.63716811
Atp9a;Atp9b	Atp9a	15.2889906	15.27858402	15.41231403	15.17297861	15.34686594	15.40675911	15.08623464	15.07017982	15.45570871	15.30281419	15.27332699	15.23944453	14.35616732	14.10410059	14.49063997	13.85812455	13.69596267	13.56723729	13.77801975	13.49712122	13.69294905
Atp9b	Atp9b	14.28019221	14.18602576	14.29962503	14.30072722	14.18419111	14.19874395	13.53160386	13.97913444	14.29570505	14.12636823	14.09721318	13.94215056	13.90414709	13.66622754	13.99941825	13.50088175	13.36935746	13.41338339	13.15600764	13.52260605	13.3528563
Atpaf1	Atpaf1	16.70671395	16.57969879	16.57513215	16.67115777	16.6798101	16.62903601	14.72321226	15.00396154	15.0432943	14.62434183	14.78309549	14.78837415	13.83000015	NA	13.96870279	12.6240323	12.66671776	13.006096	12.58966904	12.86712064	12.53540157
Atpaf2	Atpaf2	15.12015861	15.04668772	15.17331342	15.42293059	15.21883543	15.14133377	14.15822123	13.77198648	14.23563538	13.83288669	13.80235651	13.55889904	13.46858462	13.10130254	13.6849553	NA	NA	11.85752231	NA	NA	NA
Atr	Atr	NA	NA	NA	NA	NA	NA	13.87382574	13.47331441	13.79209902	13.5784957	13.94160553	13.49146941	NA	NA	NA	NA	NA	NA	NA	NA	NA
Atraid	Atraid	12.39472527	12.76118345	NA	NA	12.30253897	12.3116944	NA	NA	11.42667884	11.96639009	12.34792028	NA	NA	NA	NA	NA	NA	NA	NA	NA	NA
Atrn	Atrn	14.1137147	13.88820075	13.87485748	13.98952003	13.89122333	13.91379485	13.44074665	13.41310217	13.54875057	13.21969763	13.47958836	13.22188863	NA	NA	NA	12.35793132	11.6282587	11.7446867	11.91137326	11.85967843	NA
Atrnl1	Atrnl1	NA	12.13489473	12.7986743	12.73144208	12.56786103	12.46912793	14.27150454	14.51201145	14.1838114	14.52507586	14.23303182	14.49305335	NA	NA	NA	NA	NA	NA	NA	NA	NA
Atrx	Atrx	14.74512805	15.04853523	14.76383212	14.90953594	14.88258057	14.97694509	16.1449119	16.22901002	16.26786134	16.13894051	16.24023152	16.28382133	14.55404788	14.583596	14.47954272	13.12855554	13.02978585	13.20607113	13.14951567	12.92111812	12.80946291
Atxn1	Atxn1	13.0937416	13.71111968	NA	13.15043541	13.1543784	13.48761573	12.60667955	13.28349136	12.53644418	12.79039806	12.63321446	12.7460731	NA	NA	NA	12.15136543	12.74583186	11.8172515	11.72605208	12.03201472	NA
Atxn10	Atxn10	19.76579878	19.85935687	19.7650825	19.72269909	19.6617475	19.7808716	19.10981999	19.27343382	19.11281961	19.24779934	19.06017704	19.40869857	17.88825383	17.91373864	17.76904724	18.46082681	18.52160802	18.71425813	18.55951893	18.54512234	18.51104274
Atxn1l	Atxn1l	NA	NA	NA	NA	NA	NA	NA	NA	NA	11.59065722	NA	NA	NA	NA	NA	NA	NA	NA	NA	NA	NA
Atxn2	Atxn2	15.62367448	15.49018281	15.33298459	15.43763481	15.33167209	15.53228468	16.31778564	16.1653468	16.21146811	16.32726341	16.28234792	16.48597676	14.88596201	14.91155388	14.69878687	14.66325639	14.59399742	14.57519005	14.60061343	14.57824043	14.57910131
Atxn2l	Atxn2l	15.35047206	15.24168397	15.35210037	15.23333732	15.34367549	15.19111535	16.02782927	16.34167297	16.3264181	16.4508753	16.24821054	16.40469195	16.40138652	16.34182797	16.42176024	14.13167876	13.87622347	13.82028685	13.81828557	13.89399938	14.06731541
Atxn3	Atxn3	13.57809329	14.03337277	13.68012751	13.2357717	13.78857807	14.04656766	13.37946789	14.0832426	13.33687082	13.39651719	13.29867904	13.88548813	15.07636248	15.15668786	15.23280006	13.74907501	13.85043695	13.78236507	13.8222596	13.61690888	13.76107757
Atxn7l3b	Atxn7l3b	14.60822336	14.54539924	14.63292134	14.50217635	14.65070333	14.58952871	13.80172675	14.08483053	14.54277924	NA	14.16026344	13.97459819	14.48149674	14.52201506	14.49227566	14.19784371	13.48417204	13.97473735	14.26021501	13.57303254	14.27384438
Auh	Auh	19.86831468	19.87116785	19.91542467	19.89392347	19.86195527	19.96649467	18.85631193	19.03560216	19.04635473	18.87223114	18.94611987	19.03199635	15.17394633	15.35298595	15.19191831	17.55387961	17.69750828	17.57530594	17.73095839	17.63183235	17.65238068
Aup1	Aup1	15.37679978	15.58351915	15.46663597	15.75524014	15.69037943	15.59674423	16.04723638	16.23531761	16.02108862	16.15879981	16.26780149	16.11303487	13.60655885	13.6202241	13.59275083	14.15447644	14.140619	14.16752983	14.67120659	14.20628375	14.50349503
Aurkaip1	Aurkaip1	14.78120089	14.79773244	15.15136147	15.03083953	15.00819662	15.02483233	14.50638197	14.29611321	14.40817713	14.32869596	14.63249544	14.49960924	NA	NA	NA	NA	NA	NA	NA	NA	NA
Aven	Aven	13.26579612	13.06884382	13.25698362	13.3276412	13.24793628	12.96617411	13.58964971	14.38905231	13.65670177	13.62539573	13.63894396	13.96938317	13.50256499	13.42724317	13.24732231	13.23493566	13.4088737	13.28824608	13.4365554	13.20082506	13.62263528
Avil	Avil	17.3690934	17.59227165	17.56626737	17.36469538	17.29450205	17.67386293	19.60610477	19.32918711	19.43239641	19.54815669	19.46743447	19.52611282	14.28414412	14.24575032	14.26548229	18.16085148	18.08673189	18.26030969	18.12600118	18.16052205	18.2555916
Avl9	Avl9	16.19556707	16.17398961	16.16085951	16.18465026	16.17477378	16.23835435	14.95273794	14.4660119	14.55432398	14.58492562	14.48455429	14.65592069	NA	NA	NA	14.29473693	14.28353858	14.02157253	13.9503493	13.92084542	13.77075506
Awat1	Awat1	NA	NA	NA	NA	NA	NA	NA	NA	NA	NA	NA	NA	14.90244775	14.77629504	14.76550405	NA	NA	NA	NA	NA	NA
Awat2	Awat2	NA	NA	NA	NA	NA	NA	NA	NA	NA	NA	NA	NA	13.35956002	13.31933342	13.82740812	NA	NA	NA	NA	NA	NA
Axl	Axl	NA	NA	NA	NA	NA	NA	14.08258835	14.19894113	13.97719475	13.81644928	13.95578251	14.3536048	14.0754827	14.37306619	14.12916324	15.2401776	15.54021442	15.39021555	15.19914917	15.43615005	15.42945709
Axl;Mertk	Axl	NA	NA	NA	NA	NA	NA	12.95568804	14.0065803	14.3950186	14.10516373	14.06816527	14.01512753	NA	NA	NA	14.3836773	14.10481986	14.4277646	14.10802616	14.46361377	14.49651678
Azgp1	Azgp1	NA	NA	NA	NA	NA	NA	14.36803107	14.99399401	15.13108462	14.55351876	14.75914256	15.00704865	16.26283896	16.26183122	16.33236698	15.97395397	16.49243069	16.71888057	16.85121369	16.56343777	16.34403789
Azi2	Azi2	13.75962254	13.92558528	13.58527984	13.74379462	13.31210582	13.53411478	NA	NA	NA	NA	NA	NA	NA	NA	NA	NA	NA	NA	NA	NA	NA
B2m	B2m	16.24268998	16.43832304	16.05312301	15.99503573	16.22705351	16.27791924	17.65631697	17.64009735	17.17921533	17.40428002	17.71447688	17.5637057	16.1260472	16.55972656	15.75491763	17.93450628	18.36164311	18.51281986	18.34430912	18.22926021	18.45998945
B3galnt1	B3galnt1	14.05434994	13.34658299	13.50111566	13.60466905	13.38254297	13.60159671	14.1539633	14.13588112	13.84738034	13.9109189	14.03535007	14.24863758	NA	NA	NA	NA	NA	NA	NA	NA	NA
B3galt5	B3galt5	14.0185271	14.28304182	14.26253812	14.29037667	14.15593169	14.22984268	NA	NA	NA	NA	NA	NA	NA	NA	NA	NA	NA	NA	NA	NA	NA
B3galt6	B3galt6	12.10429079	12.44660001	12.37234	12.27378103	12.33624154	12.28836145	13.40663828	13.62948038	14.16544681	13.97748281	13.86842947	13.80568916	NA	NA	NA	NA	NA	NA	NA	NA	NA
B3gat3	B3gat3	15.80103922	15.69201486	15.79977676	15.60410926	15.66207622	15.54263005	15.57350896	16.13211885	15.91988276	15.8496033	15.88019538	16.15640528	NA	NA	NA	NA	NA	NA	NA	NA	NA
B3glct	B3glct	12.76207091	NA	12.40418505	12.79814576	13.45113149	13.3683025	14.82917498	15.09839579	15.09822095	14.94609971	14.79785434	15.073261	13.74109826	13.10482313	13.14797282	13.77400853	13.63194962	13.97896573	13.33846434	13.71520891	13.68421087
B3GNT2	B3GNT2	NA	NA	NA	NA	NA	NA	NA	NA	NA	12.90753103	NA	NA	NA	NA	12.88448154	NA	NA	NA	NA	NA	NA
B3gnt8	B3gnt8	NA	NA	NA	NA	NA	NA	12.91253752	13.50867041	12.70912475	13.00758547	12.70685386	13.24260529	NA	NA	NA	NA	NA	NA	NA	NA	NA
B4galnt1	B4galnt1	13.50933251	13.57248589	13.01735716	13.38536313	13.67541103	13.66153597	13.66052502	13.7763016	13.67926157	13.69885874	13.62856835	13.58528667	NA	NA	NA	NA	NA	NA	NA	NA	NA
B4galt2	B4galt2	NA	NA	NA	NA	NA	NA	NA	12.33354114	NA	NA	NA	NA	NA	NA	NA	NA	NA	NA	NA	NA	NA
B4galt5	B4galt5	NA	NA	NA	NA	NA	NA	11.54475197	12.933213	10.91235047	11.33606576	11.7901652	12.20899636	12.01326684	12.27601387	10.92190043	11.40100748	11.32327436	11.29058913	11.22181668	11.37086719	10.80333199
B4gat1	B4gat1	14.15290875	14.21595935	14.51720939	14.38765245	14.29259916	14.13878128	14.51573651	14.76598049	14.86663433	14.84520113	15.00136284	14.71821133	12.54106449	12.61501216	12.89631052	13.95149608	14.12531343	13.96238734	13.99394692	13.57153154	13.62589971
B9d1	B9d1	13.36220412	12.87977276	12.75050602	12.98897753	NA	12.74376361	13.56834821	13.85475356	13.58914152	13.53255193	13.7259125	13.47046397	NA	NA	NA	NA	NA	NA	NA	NA	NA
B9d2	B9d2	13.23151521	12.9028499	13.11377309	13.3539187	NA	12.80735291	12.84134419	NA	12.51045018	13.0588441	13.31092514	12.95338166	NA	NA	NA	13.08900516	NA	13.15271106	NA	12.0844098	NA
Baalc	Baalc	13.72948166	13.94736277	14.08638624	13.7263179	13.95229317	13.6704286	NA	NA	NA	NA	NA	NA	NA	NA	NA	NA	NA	NA	NA	NA	NA
Babam1	Babam1	15.0044678	14.87115207	14.77094862	14.85480507	14.82878716	14.98857134	14.67210772	14.83630026	14.8293197	14.8971942	14.85585988	15.03578708	14.91305995	14.93874356	14.91601078	14.92573474	14.85229111	14.8302969	14.92683041	14.6247491	14.64499719
Babam2	Babam2	15.13177806	15.18328293	15.09962642	15.09214973	15.01540634	15.18478905	14.51625396	14.89131156	14.8107198	14.62858549	14.71443878	15.04442796	16.25203849	16.67178297	16.46799691	14.62233498	14.68551215	14.48566449	14.56511771	14.48450875	14.44426666
Bace1	Bace1	15.01359979	14.90051075	15.07724339	15.14205036	14.91523148	15.00821425	13.35606909	13.97731024	14.08761521	14.0302336	13.86309822	13.7275538	NA	NA	NA	NA	NA	NA	NA	NA	NA
Bad	Bad	13.24824701	13.16655785	12.56869961	13.09398758	12.93739868	12.5252256	13.80517382	14.42944622	13.59372153	13.95379056	13.69194766	13.9230767	NA	NA	NA	12.42375576	12.2553169	12.24701323	12.09326151	12.63867794	13.00502257
Bag1	Bag1	15.94852645	15.7274216	15.85084084	16.00016547	15.84460309	15.99711387	15.3957832	15.8721653	15.63217114	15.38848453	15.43854115	15.70467383	16.09091496	16.20196354	16.25700782	15.73971997	16.06014068	15.83218422	15.89913794	15.68631505	15.82688036
Bag2	Bag2	15.21249733	15.05827572	14.97834861	15.16483345	15.1738427	14.76399135	14.35849134	15.04986499	14.77354196	14.89328708	14.69755223	14.98509404	14.92073432	14.69701098	14.76229379	14.76493709	14.54257745	14.63444501	14.46292735	14.50744533	14.43775487
Bag3	Bag3	15.08626042	15.03612325	14.88141909	14.73415877	15.11931073	14.64233101	17.20962532	17.14330299	16.7496148	17.38604846	17.03191004	17.31107333	16.50751415	16.43047646	16.56944722	17.69027048	17.4737807	17.48446481	17.36816138	17.63971869	17.56730264
Bag4	Bag4	14.0591291	13.95277813	13.40156552	13.87694317	14.24184334	13.31278723	13.38135368	13.54095137	13.28722467	12.87416297	12.95382187	13.51937413	NA	NA	NA	NA	NA	NA	NA	NA	NA
Bag5	Bag5	17.3628322	17.43660537	17.35611493	17.27881413	17.37590484	17.4759549	16.71414065	16.50149165	16.66361771	16.63368565	16.60050395	16.62447876	15.05877512	15.09083839	14.97711976	15.62480664	15.60608837	15.68093785	15.62305722	15.68471204	15.72276436
Bag6	Bag6	16.24526743	15.99565727	15.81509438	15.95987643	16.07327687	15.8646365	16.13435413	16.32453457	16.10891066	16.26392232	16.2596484	16.42732956	15.731981	15.64015583	15.68447658	15.20143312	15.35750041	15.16068121	15.33954103	15.13922968	15.29345767
Bahcc1	Bahcc1	NA	NA	14.15637346	NA	14.25964386	NA	NA	NA	NA	NA	NA	NA	NA	NA	NA	NA	NA	NA	NA	NA	NA
Baiap2	Baiap2	15.35174371	15.37166309	15.18623273	15.07702337	15.26914701	15.11489737	14.455139	14.62886154	14.37080013	14.38101749	14.2849742	14.4664309	15.30716587	15.54231659	15.34336223	14.43410633	14.34060735	14.35921849	14.30303082	14.29208895	14.31092852
Baiap2l1	Baiap2l1	12.96579158	13.33165369	13.15733298	13.33094108	13.19447011	13.37193601	14.67192394	14.81429811	14.53189705	14.53558348	14.71723603	14.68486303	14.71406342	14.78089329	14.99303937	13.61842201	13.66674844	13.85647396	13.62945807	13.58828489	NA
Baiap3	Baiap3	15.4588116	15.32474842	15.30108182	15.5414014	15.47212991	15.43189964	NA	NA	NA	NA	NA	NA	NA	NA	NA	NA	NA	NA	NA	NA	NA
Bak1	Bak1	13.06708014	13.84287978	13.72205154	13.44672167	13.35403828	13.55655005	12.85791881	NA	12.82689403	12.66880966	13.07475862	12.66775688	14.38444737	14.52396389	14.46692904	NA	11.87581845	12.36936288	12.2834212	12.28713807	13.12977242
Banf1	Banf1	14.99833039	15.07956625	14.96509203	14.07106107	15.07302541	14.29374651	15.38393582	16.07248806	15.75466632	15.70997993	15.80767045	16.15831002	16.70568352	16.59875759	16.53122782	14.84395049	NA	15.02211202	NA	14.96827079	NA
Banp	Banp	13.1836819	NA	NA	NA	NA	NA	NA	NA	NA	NA	NA	NA	NA	NA	NA	NA	NA	NA	NA	NA	NA
Bap18	Bap18	13.43829067	13.32234005	13.18119087	13.23753747	13.68946512	12.89583994	13.22065795	13.39344409	13.16769336	13.17591606	13.22677747	13.38535014	NA	13.44314881	13.1727938	13.05657064	12.66327272	13.03389844	NA	12.65547963	12.54207113
Bard1	Bard1	NA	NA	NA	NA	NA	NA	NA	14.09409418	13.33716193	13.30829636	13.06051187	13.76710852	NA	NA	NA	NA	NA	NA	NA	NA	NA
Basp1	Basp1	20.6334839	20.15756373	20.06320431	20.38088658	20.59809573	20.11579991	18.42436089	19.56670076	17.88721487	18.92555706	18.30750558	19.17205636	15.21864349	15.34394734	14.92335559	17.21113351	17.04274358	17.45629264	17.64274111	16.92916799	17.44078646
Bax	Bax	16.16520147	16.02029509	16.11678977	16.0659762	16.10907788	16.02517452	16.15364823	15.7189453	15.99014625	15.95463301	15.93392504	15.94535571	16.10025976	16.00809492	15.88883227	15.46910597	15.46218144	15.42118042	15.50126999	15.39457177	15.41019967
Baz1a	Baz1a	NA	NA	NA	NA	NA	NA	NA	NA	NA	NA	NA	NA	13.41537089	13.65750149	13.50273034	NA	NA	NA	NA	NA	NA
Baz1b	Baz1b	14.00959696	13.72676733	13.89786784	13.88709967	13.77841481	14.0683231	17.21868347	17.13675752	17.29206604	17.23023656	17.30162575	17.26717055	17.24994089	17.27617384	17.23905863	13.57712603	13.45336772	13.40626974	13.27725615	13.63445524	13.16964477
Baz2a	Baz2a	NA	NA	NA	NA	NA	NA	15.73184934	16.99830394	16.56225621	16.35939101	16.16685505	16.43904494	17.15838516	17.30106249	17.16829476	17.37980139	17.36397216	17.18826043	17.3918645	17.7258322	17.56085524
Baz2b	Baz2b	NA	NA	NA	NA	NA	NA	NA	NA	NA	NA	13.86013643	NA	NA	NA	NA	NA	NA	NA	NA	NA	NA
Bbln	Bbln	NA	NA	NA	NA	NA	NA	13.92889146	14.70427652	14.07021483	14.47820659	13.84361053	14.37318812	NA	NA	NA	NA	NA	NA	NA	NA	NA
Bbox1	Bbox1	15.00586843	15.06682497	15.13450991	15.13826895	14.99595524	15.1151671	NA	NA	NA	NA	NA	NA	16.11714688	16.35688492	16.02784562	NA	NA	NA	NA	NA	NA
Bbs1	Bbs1	14.43496153	14.21307632	14.1634283	13.99154936	14.61554684	14.40715566	13.54823668	14.11938885	14.04174225	13.85859171	14.13455721	13.97748218	15.82383726	15.56158999	16.04683061	NA	NA	NA	NA	NA	NA
Bbs2	Bbs2	13.08187347	12.9802143	13.10113808	13.36456077	13.11486967	13.12433773	14.36263192	14.58798512	14.57799461	14.11231817	14.47128081	14.25827734	NA	NA	NA	15.4141699	NA	NA	NA	NA	NA
Bbs4	Bbs4	13.08724877	13.57375091	13.04035281	12.789343	13.39652871	13.2719782	13.11494695	13.34799274	13.46464126	13.23049691	13.29775079	13.8309201	NA	NA	NA	10.64550533	11.04318454	10.67133761	9.918368344	NA	11.20575049
Bbs5	Bbs5	NA	NA	NA	NA	NA	NA	11.22158108	NA	11.64403201	10.73250664	11.21531458	11.33437386	NA	NA	NA	NA	NA	NA	NA	NA	NA
Bbs7	Bbs7	13.76793604	13.55863882	13.87359699	13.53177988	13.42858613	13.73416173	14.11918534	14.21310217	14.02649382	13.87089724	13.88891281	13.86881953	NA	NA	NA	12.47997978	NA	12.60026604	12.80353785	12.4008661	12.24252808
Bbs9	Bbs9	NA	NA	NA	NA	NA	NA	NA	NA	10.62663078	NA	NA	10.93623304	NA	NA	NA	NA	NA	NA	NA	NA	NA
Bcam	Bcam	17.04225489	17.11408336	17.10198723	16.92268207	16.98501187	17.14985065	19.08979398	18.57754717	18.87451246	18.89684685	18.98728492	18.68487885	17.31379422	17.301923	17.38680295	19.76333894	19.74496779	19.61158395	19.60580177	19.72596791	19.64025842
Bcan	Bcan	19.74320582	19.82258202	19.67930014	19.77910166	19.59159582	19.82102487	15.62860031	15.47107265	15.09492736	14.8497352	15.03097099	15.08918859	13.86964204	13.93440961	13.19161909	12.90209243	12.64785412	12.47456786	12.43362195	12.65142174	11.68372277
Bcap29	Bcap29	15.69794782	16.07512087	16.09785345	15.81042061	15.95650599	15.99587659	15.26228942	15.91359447	15.35554661	15.551608	15.74053185	16.15608988	14.10205771	14.36354657	14.29084758	14.65608283	14.45216589	14.6185626	14.55001746	14.45628958	14.57656769
Bcap31	Bcap31	17.89580965	17.95924489	17.98595647	17.94060213	18.01059396	18.0067225	18.76368111	18.4899702	18.70123849	18.62380315	18.73624676	18.7313797	17.5916801	17.48068565	17.63560602	17.80035558	17.91222309	17.75380994	18.01576383	17.87437696	17.73190087
Bcar1	Bcar1	14.83546535	14.80943138	14.59596797	14.80570899	15.00427894	14.78248006	13.55848541	13.44365843	13.20024736	13.4586088	13.14750667	13.28634849	12.48312857	12.69753996	13.28673415	13.5594698	13.39525703	13.61052513	13.24054809	13.52725535	13.56673956
Bcar3	Bcar3	12.43167199	12.31333535	12.6160748	12.512985	12.17015368	12.11386655	14.56189053	14.25090019	14.36561143	14.34338641	14.49076346	14.36116822	NA	NA	NA	14.77167192	14.45296115	14.78755146	14.76963129	14.56136111	14.66384211
Bcas1	Bcas1	20.5964939	20.42891542	20.23577742	20.48624001	20.55503114	20.22380519	19.93921946	19.68600775	19.67944131	19.32258055	19.50130127	19.5454671	14.1485514	14.09585945	13.74652581	20.74679933	20.50219541	20.92227547	20.44861504	20.67028447	20.63886593
Bcas2	Bcas2	14.21939064	13.78444481	13.97909655	13.91564764	13.99829651	13.93035152	14.5557624	14.70044116	14.4408066	14.76248163	14.44306853	14.59918105	14.06860904	14.0663812	14.36075285	NA	NA	NA	NA	NA	NA
Bcas3	Bcas3	15.64964401	15.73480322	15.69102967	15.54646433	15.6444369	15.67075308	14.8531233	15.02785322	14.97380476	14.84359709	15.02361892	14.94832374	15.36891015	15.5746958	15.30939031	14.4295694	14.55965069	14.44543926	14.42018012	14.32143672	14.50155098
Bcat1	Bcat1	19.00190215	18.93216493	18.82124836	19.09163099	19.07722812	18.99218458	17.10824851	16.86109768	17.12978387	17.0541546	17.2746946	17.14690002	13.06027711	13.23233698	13.1827885	17.41619377	17.43294002	17.46568753	17.5093187	17.51943067	17.57727864
Bcat2	Bcat2	15.66345923	15.82807511	15.5223369	15.86587889	15.56143657	15.87563544	17.58490293	17.67923997	17.73165994	17.65065269	17.63104207	17.64023852	17.3345355	17.51667529	17.33528774	17.57437492	17.72502382	17.06617369	17.76123208	17.44345249	17.21073207
Bccip	Bccip	12.61740259	12.48495854	12.89348776	12.86278667	11.9024782	12.24193444	13.21860118	13.87506661	13.54783496	13.65914933	13.33409119	13.39804758	14.6850961	14.73691845	14.65705999	12.88984843	13.10602518	12.84907934	12.77222594	12.67310989	12.62840288
Bche	Bche	13.78616661	13.53421785	13.75432486	13.76570054	13.91073688	13.53547192	14.26580534	14.69183743	14.7288658	14.69862104	14.72988556	14.52831097	NA	NA	NA	14.00194056	13.9694596	14.0139415	14.03780114	13.80308931	NA
Bckdha	Bckdha	16.03214122	16.03604252	16.0487971	16.08704171	16.08254447	16.18997996	15.90181222	15.82729278	16.1053897	15.91687428	16.21825415	15.95653044	15.53059851	15.47305117	15.24788888	15.40420686	15.42563956	15.22343904	15.50844216	15.32417319	15.00955172
Bckdhb	Bckdhb	15.16129833	15.37135075	14.87384619	15.00777788	14.85872316	15.22435727	14.67551158	14.99552788	14.97777524	14.62495342	14.50497893	14.51654942	14.45350215	NA	14.81678868	13.68157991	13.43618022	13.32822111	13.84851853	13.24974611	13.31355435
Bckdk	Bckdk	15.39404111	15.31433076	15.21083955	15.46927275	15.16530372	15.39539838	14.70810038	14.8737374	14.60325835	14.44209391	14.72852974	15.03172304	13.73137836	13.67798354	13.40845127	14.58730807	14.45917226	14.30689624	14.35248819	13.96610301	14.02147438
Bcl10	Bcl10	NA	NA	NA	13.01915459	NA	NA	13.23514088	NA	12.83807673	13.11562735	12.99099626	13.31639511	14.34189347	14.50544541	14.57228527	13.81638912	13.99196602	14.13997133	14.19029126	13.87185735	14.00839616
Bcl11b	Bcl11b	NA	NA	NA	NA	NA	NA	NA	NA	NA	NA	NA	NA	13.53349746	13.76357105	13.66371136	NA	NA	NA	NA	NA	NA
Bcl2	Bcl2	12.3823843	12.87631388	12.90097121	12.56869746	12.57381962	12.99242783	13.56859887	13.77138388	13.44009155	14.03161972	14.3857489	14.24655996	NA	NA	NA	NA	NA	NA	NA	NA	NA
Bcl2l1	Bcl2l1	16.00124452	15.84527304	16.0567598	15.94829704	16.03518848	15.98312191	15.41887649	15.23692751	15.66763307	15.86701384	15.66429316	15.17618085	14.39626727	14.25710864	14.33144108	15.14624665	15.06165174	14.79120659	14.89745923	14.95235542	14.71312511
Bcl2l13	Bcl2l13	16.70678404	16.65160331	16.39956605	16.29331624	16.65302911	16.5123151	16.13971133	16.29862413	16.10931643	16.44582447	16.33967424	16.4125914	16.75303663	16.79132103	16.78409576	15.66837691	15.68619819	15.34297427	15.73390624	15.56036432	15.39506602
Bcl2l2	Bcl2l2	14.89331233	14.99193393	14.84974923	14.79445097	14.8620797	14.83384154	13.94163672	14.09251825	13.98995922	14.1208307	14.09205645	14.21620222	NA	NA	NA	14.22275113	14.12400964	14.3262282	14.32984488	14.12809541	14.19799652
Bcl6	Bcl6	NA	NA	NA	NA	NA	NA	NA	NA	NA	NA	NA	NA	12.93545791	13.15092137	12.62076509	NA	NA	NA	NA	NA	NA
Bcl7b	Bcl7b	NA	NA	NA	NA	NA	NA	12.99952266	12.98448255	12.84026849	13.21826504	13.38479724	13.2661233	NA	NA	NA	NA	NA	NA	NA	NA	NA
Bcl7b;Bcl7c	Bcl7b	14.2152448	14.31989788	14.2271797	14.23836742	14.16674369	14.0770577	NA	14.61739859	14.46520926	13.8300794	13.38401472	14.71087099	NA	NA	NA	NA	NA	NA	NA	NA	NA
Bcl7c	Bcl7c	NA	NA	NA	NA	NA	NA	13.55547587	13.79667846	12.87039362	13.27018873	12.82050609	13.88355973	14.31884003	14.47062694	14.37785595	NA	NA	NA	NA	NA	NA
Bcl9l	Bcl9l	NA	NA	NA	NA	NA	NA	NA	NA	NA	NA	NA	NA	13.68671486	13.94933787	14.00668548	NA	NA	NA	NA	NA	NA
Bclaf1	Bclaf1	15.83173144	15.85500114	16.10931642	16.01302859	15.88117447	16.07415263	16.33552883	16.39299542	16.3430603	16.1751171	16.25108273	16.53084538	17.33516995	17.37910072	17.39202109	16.07386175	16.14549163	16.26758347	15.99580331	15.92552961	15.86737618
Bclaf1;Thrap3	Bclaf1	13.66191167	13.79312572	13.66513602	14.05115795	13.3380678	NA	NA	14.41737787	NA	NA	14.41564935	NA	14.12087775	14.53889822	14.30311717	NA	NA	NA	NA	NA	NA
Bclaf3	Bclaf3	NA	NA	NA	NA	NA	NA	14.07269856	13.76220406	NA	13.82779098	13.78146649	13.86791501	NA	NA	NA	NA	NA	NA	NA	NA	NA
Bcr	Bcr	15.73410381	15.62460605	15.55371366	15.56954237	15.60680856	15.58150488	14.37537785	14.35668524	14.25978099	14.30755334	14.20755895	14.45179396	NA	NA	NA	14.28645645	14.16212426	14.42413445	14.10109814	14.15560383	14.30643325
Bcs1l	Bcs1l	16.45115833	16.35520989	16.2626449	16.52229697	16.47349396	16.47199347	15.00916579	14.86868981	15.03381842	14.68595826	14.8895181	14.77942558	13.23145648	12.89689411	13.48191119	13.80285502	13.94181649	13.67653046	13.74717576	13.86397572	13.52862059
Bdh1	Bdh1	19.5213511	19.73405762	19.67312215	19.58777572	19.38694424	19.63374337	17.43340031	17.76611741	17.55824291	17.38820729	17.42748795	17.53439571	17.21389865	17.35428352	17.11485587	16.76857495	16.23614481	15.8127207	15.63596798	16.09206602	15.65282347
Bdh2	Bdh2	14.4741234	14.34515269	14.07519218	14.2412967	14.17133809	14.01861801	14.37779865	14.31052654	14.38497923	14.39071376	14.13588	14.44355057	13.60886463	13.72041612	13.65140974	14.51946726	14.71180067	14.91410584	14.58345831	14.50025747	14.61734394
Bdnf	Bdnf	16.07517828	NA	NA	15.72615695	NA	NA	NA	NA	NA	16.43002451	NA	NA	NA	NA	NA	NA	NA	NA	NA	NA	NA
Becn1	Becn1	15.20837769	15.12793203	14.99933807	15.04580113	15.10676786	15.05678057	14.89788911	14.95318079	14.91219092	14.82727419	14.97350391	14.70622466	13.53903013	13.62776604	13.21894989	14.2678821	14.3041145	14.10783577	14.08229265	14.08241049	13.98804724
Begain	Begain	14.7106397	14.67415754	14.74185455	14.5862726	14.75331226	14.76485317	NA	NA	NA	NA	NA	NA	NA	NA	NA	NA	NA	NA	NA	NA	NA
Bend6	Bend6	15.17127106	15.16284783	15.08479581	14.9555295	15.04430244	15.12091103	11.56368726	NA	12.39248111	NA	12.54542305	12.16693194	NA	NA	NA	NA	NA	NA	NA	NA	NA
Bet1	Bet1	14.11361739	14.38675005	14.11441488	14.02888359	13.98006398	14.03436765	14.30214332	14.22501182	14.33668298	14.66883441	14.755984	14.33361519	13.22652208	13.28312454	13.20699601	13.06133406	13.20014611	13.52413765	12.8013628	NA	NA
Bet1l	Bet1l	13.38382872	12.74602154	13.16184515	13.13149857	12.98035867	13.12767406	12.75464341	13.70587745	13.58953673	12.94646763	13.26774838	13.69063962	NA	NA	NA	NA	NA	NA	NA	NA	NA
Bfar	Bfar	13.2897823	13.23011653	13.02910248	12.90927734	12.73166008	13.03358163	14.21616276	14.11732755	14.17907713	14.13210429	14.33334216	14.33545686	NA	NA	NA	NA	NA	NA	NA	NA	NA
Bgn	Bgn	15.57652522	16.04567801	16.01459105	15.6374708	15.63424568	16.1218601	18.89979098	18.6978522	19.02022423	18.60281416	18.80070008	18.68644461	20.39847852	20.10163749	20.57072856	20.08415586	20.09145647	19.61833741	19.84831754	20.10181039	19.71966631
Bgn;Dcn	Bgn	13.4564956	13.50895843	14.21720799	14.11865724	13.98942998	14.26231511	NA	17.6828506	18.13737144	17.7335119	18.14686695	NA	19.32564363	19.08920218	19.59822701	19.69324021	19.52886231	18.98143907	18.78727448	19.01083676	18.66736453
Bhlhb9	Bhlhb9	NA	NA	NA	NA	NA	NA	13.81416474	NA	12.82463904	13.18884491	12.97964382	13.33497096	NA	NA	NA	NA	NA	NA	NA	NA	NA
Bicc1	Bicc1	NA	NA	NA	NA	NA	NA	NA	13.14827319	NA	NA	NA	NA	NA	NA	NA	NA	NA	NA	NA	NA	NA
Bicd1	Bicd1	13.06800814	12.7351966	12.9301844	12.62681029	12.75217218	12.91752946	14.90381467	14.84264164	15.12521084	15.01166053	14.94073573	14.87363122	NA	NA	NA	14.16443086	14.21345765	14.38491986	13.777498	14.25843732	14.2499053
Bicd1;Bicd2	Bicd1	15.55684114	15.51133259	15.6980273	15.45919576	15.57396706	15.27723899	15.72759928	15.74326536	15.3653098	15.90218327	15.85274688	16.16654297	NA	NA	NA	13.98779357	14.09365505	14.08190248	14.45370745	14.40422617	14.30905391
Bicd2	Bicd2	16.97711015	16.9100273	16.9604855	16.95721906	16.91669195	16.92584142	14.93742545	14.8059826	14.70713734	14.79437937	14.86673524	14.76879904	17.65455384	17.54210943	17.79881157	13.93969241	13.8428508	13.85707355	13.6827787	13.88918395	13.8287714
Bicdl2	Bicdl2	NA	NA	NA	NA	NA	NA	NA	NA	NA	NA	NA	NA	15.20951769	15.04392709	15.04672734	NA	NA	NA	NA	NA	NA
Bid	Bid	14.78585899	14.79254485	14.78804715	14.91858999	14.94860578	15.20616413	15.55607332	15.43483334	14.92742799	15.22942088	15.01679045	15.27688546	NA	NA	NA	13.58122598	13.53223338	14.11849495	14.33191415	13.77687243	14.43704166
Bin1	Bin1	19.10936169	19.07181707	18.98287441	19.04632787	19.07620996	19.07324653	16.81845381	16.80720118	16.639463	16.57568997	16.71444036	16.6411316	16.26885021	15.66947575	16.47924372	17.34475621	17.75946572	17.17671306	17.4640819	16.99893533	16.97600663
Bin2	Bin2	13.37719822	13.33938948	12.76259889	13.51418788	13.31548549	13.38536782	NA	NA	NA	NA	NA	NA	13.72729297	13.95443262	NA	NA	10.78225292	12.00238256	12.41825584	11.54813314	10.32736177
Bin3	Bin3	NA	NA	NA	NA	NA	NA	13.59806413	NA	12.97254907	13.63670391	13.43603479	13.49583005	13.76328671	14.37888733	13.99345318	13.51850563	13.52762361	13.24277814	13.43806409	13.32373034	13.26265278
Birc2	Birc2	13.41827532	13.49060741	13.42747739	13.36634252	13.5294821	13.32764782	14.09566249	13.90816143	13.73745622	13.87943445	13.62266961	13.59754452	NA	NA	NA	12.72675398	12.89317658	12.69118409	12.52056255	12.40180888	12.16531061
Birc6	Birc6	14.76564904	14.75931996	14.80163713	14.67509103	14.80363425	14.61831637	15.61064571	15.83539737	15.78723118	15.80497054	15.73478436	16.01392041	15.13159364	15.33845897	15.20481679	13.76686904	13.6120472	13.70756297	13.42990092	13.45688254	13.58880638
Bles03	Bles03	17.17454175	17.36839321	17.27101453	17.36300442	17.2196473	17.25523213	16.63442783	16.65278136	16.78028571	16.57685414	16.40033439	16.7029449	16.07263089	16.12750757	15.89814642	16.04362139	16.19579097	16.41856419	16.31709451	16.11035707	16.2122154
Blk	Blk	NA	NA	NA	NA	NA	NA	NA	NA	13.48954695	NA	NA	NA	NA	NA	NA	NA	NA	NA	NA	NA	NA
Blmh	Blmh	17.98639095	18.30147076	18.12712286	18.01647323	18.01315272	18.17630603	17.59138988	17.83816048	17.69601692	17.56508299	17.42275299	17.60122781	19.47705431	19.50818631	19.53732029	17.28608921	17.31368209	17.25068374	17.29544673	17.22539787	17.21308002
Blnk	Blnk	NA	NA	NA	NA	NA	NA	NA	NA	NA	NA	NA	NA	12.40801919	NA	12.39826271	NA	NA	NA	NA	NA	NA
Bloc1s1	Bloc1s1	13.41247486	13.96823981	13.78849898	12.62693224	13.24587453	NA	14.1166551	14.54795092	13.97338678	14.38967665	14.17566262	14.56521259	NA	NA	NA	14.32637017	14.1862117	14.76096671	13.94165017	14.40238401	14.24946837
Bloc1s2	Bloc1s2	14.77096138	14.32666741	NA	14.54224208	14.45059259	14.21181879	14.1488415	NA	13.89652128	13.90523524	14.1842634	14.70079377	NA	NA	NA	NA	NA	NA	NA	NA	NA
Bloc1s3	Bloc1s3	13.42604194	12.20666032	12.83771071	13.25721103	12.49283209	12.13029706	13.72646868	13.2309487	12.97444997	13.00381885	13.13230586	13.0657445	13.5153154	13.5747622	13.39931749	13.03397949	12.68673357	12.49171824	12.9888724	12.61746357	12.7183736
Bloc1s4	Bloc1s4	14.28182828	13.9382367	13.83517119	14.30820398	13.58325387	13.85314693	NA	NA	12.58140774	NA	12.83296891	12.88368751	13.76507037	13.65771851	13.71354664	13.84250749	13.61162426	13.49330508	13.60276845	13.67365138	NA
Bloc1s5	Bloc1s5	NA	NA	NA	NA	NA	NA	NA	NA	NA	NA	NA	NA	NA	NA	NA	12.01186319	12.18366019	12.02030287	11.99218777	11.88024931	11.98377031
Blvra	Blvra	17.95371353	18.03405404	17.96984801	17.92331117	17.96429606	18.07129604	16.89891652	16.79385779	16.71741396	16.89342028	16.54927957	16.92205994	17.02384855	17.0276494	17.02373871	17.28387505	17.45477025	17.50918173	17.54672659	17.50564068	17.51579925
Blvrb	Blvrb	18.19428516	18.23867966	18.49570432	18.19488323	18.19774546	18.28271224	17.91701125	18.10899548	18.02264606	18.03542271	17.78732264	18.4263923	17.94214122	18.0507246	17.83560741	18.13466798	18.273948	18.83982593	18.67811503	18.38830215	18.52823359
Blzf1	Blzf1	NA	NA	NA	NA	NA	NA	NA	NA	NA	NA	NA	NA	16.57335883	16.74237413	16.88942005	NA	NA	NA	NA	NA	NA
Bmerb1	Bmerb1	14.97707808	15.16770256	15.11114543	15.04587611	14.95523399	15.09745705	NA	12.72393606	12.12603652	12.00034866	10.88495654	12.60070044	NA	NA	NA	NA	NA	NA	NA	NA	NA
Bmi1	Bmi1	NA	NA	NA	NA	NA	NA	12.04185419	12.112977	12.28358036	12.24869848	NA	11.97574051	NA	NA	NA	NA	NA	NA	NA	NA	NA
Bmp1	Bmp1	NA	NA	NA	NA	NA	NA	NA	NA	NA	NA	NA	NA	13.95769577	14.1777408	14.01541735	NA	NA	NA	NA	NA	NA
Bmp2k	Bmp2k	16.13920112	16.09826308	16.00608486	15.88369464	15.71192879	16.17014389	14.65883128	14.94625965	14.46292679	14.75944195	14.64572073	14.88470284	15.69169303	15.52546969	15.59866884	14.57543388	14.53078888	14.48839022	14.22126635	14.49404745	14.33488689
Bmp7	Bmp7	15.15009632	15.63907781	15.06743436	15.26697682	15.32350518	15.46653854	NA	NA	NA	NA	NA	NA	NA	NA	NA	NA	NA	NA	NA	NA	NA
Bmpr1a	Bmpr1a	13.42667971	13.24948619	13.61745436	13.90324195	13.84172014	13.52380263	13.55710154	13.31829782	13.74609102	13.54602852	13.63387349	12.95302048	13.00558726	NA	13.00670366	13.75272436	13.85783019	13.74673806	13.38778169	13.82065156	13.78615307
Bmpr2	Bmpr2	14.72599851	14.72555036	14.5132427	14.75104052	14.62896434	14.75773508	14.05257977	14.63241289	14.30240526	14.21252427	14.14195745	14.42464234	14.5742298	14.34328985	14.60817425	14.31477939	14.19778904	14.28876684	14.11913221	14.25155492	14.01583714
Bmx	Bmx	NA	NA	NA	NA	NA	NA	NA	12.3521548	12.60334153	12.0579205	NA	11.49286964	NA	NA	NA	NA	NA	NA	NA	NA	NA
Bnc2	Bnc2	NA	NA	NA	NA	NA	NA	NA	NA	12.16326203	11.40871537	NA	NA	NA	NA	NA	NA	NA	NA	NA	NA	NA
Bnip1	Bnip1	15.90683097	15.80843058	15.7388214	15.58458439	15.81661088	15.6735951	15.71251164	15.79870265	15.71271786	15.93697599	16.01816181	15.91412641	14.06740915	14.58383451	14.30905497	14.09641078	14.15103997	13.91937969	13.86724063	13.97707887	14.00660187
Bnip2	Bnip2	NA	NA	NA	NA	NA	NA	NA	14.25581788	14.21124952	NA	NA	NA	12.20000967	12.36883381	NA	NA	NA	NA	NA	NA	NA
Bnip3	Bnip3	14.54911252	14.27515746	14.26792155	14.6425868	14.50612686	14.34402858	14.59161923	14.44319544	14.5114092	14.51783505	14.78977156	14.42560049	NA	NA	NA	12.4939755	12.9405944	NA	12.72851578	11.55872204	12.03859325
Bnip3l	Bnip3l	13.80600579	13.76538971	NA	13.64023364	13.95922316	NA	14.21223038	13.71238237	13.74567648	13.42100636	14.09933959	13.52904225	12.94023834	13.21240975	12.72141111	12.71893095	12.25604648	12.56835756	13.30185339	12.39146916	12.95995304
Bnip5	Bnip5	NA	NA	NA	NA	NA	NA	NA	NA	NA	11.06004738	NA	NA	NA	NA	NA	NA	NA	NA	NA	NA	NA
Bnipl	Bnipl	NA	NA	NA	NA	NA	NA	NA	NA	NA	NA	NA	NA	16.12742013	16.13245899	16.16868769	NA	NA	NA	NA	NA	NA
Bod1l	Bod1l	14.04508989	13.49027133	13.19438778	13.87215008	13.7946735	13.99883289	13.94139486	13.78775542	13.59162061	13.70093095	13.76569553	13.89740121	13.65945398	13.41657049	13.69490909	NA	NA	NA	NA	NA	NA
Bok	Bok	NA	NA	NA	NA	NA	NA	13.35579155	13.30721504	13.19718751	NA	13.63894493	13.72072522	14.06955826	13.79909674	14.40653487	13.43599713	13.45762667	13.332377	13.54963116	13.43424125	13.383052
Bola1	Bola1	16.07839409	15.76157834	15.48280421	15.47828748	16.09744365	15.240968	14.6386098	15.19459153	14.81267535	15.09224228	14.76851519	14.97817577	14.15168341	14.34092291	13.75202433	14.93377663	14.76444089	14.57084806	14.50143448	14.39619372	14.49009096
Bola2	Bola2	16.9052515	16.89159793	16.40674826	16.27603573	16.95784274	16.26800304	15.20271339	15.46518052	14.55022765	15.20989682	15.16672362	15.63483147	NA	14.47914238	14.40583285	15.83621126	15.88477025	16.12209084	15.99444505	15.98439476	15.84107135
Bola3	Bola3	14.53105606	14.4033013	14.1376316	13.92791483	14.29707718	14.07706553	NA	NA	11.87566873	12.56896077	12.55706157	12.7018609	NA	NA	NA	NA	NA	NA	12.28330833	NA	12.21800009
Bop1	Bop1	13.88351419	13.35650966	13.80581907	13.8535612	13.79816572	13.75344333	14.26994841	14.0040607	14.00239295	14.04350517	14.09667881	13.99257137	15.15397039	15.19214032	15.36244062	13.08440009	12.75274999	13.03564925	13.15538741	12.90520074	12.09707828
Borcs5	Borcs5	16.64206003	16.61392295	16.38927311	16.36006618	16.69208015	16.26926015	14.45597212	15.19012738	14.82553732	14.98251036	14.90789069	14.98185602	13.6476383	13.51736182	13.07743162	14.62226639	14.41724663	14.81053395	14.53821413	14.43065841	14.76032976
Borcs6	Borcs6	13.96825132	14.12355265	14.17169881	13.87823256	14.16721878	14.04384893	15.00793275	14.62158905	15.01096387	14.74303037	14.79973167	14.97386268	13.86704584	13.75548168	13.90821486	14.04731545	13.94587358	14.12898613	13.81540813	13.85194784	14.13589385
Borcs7	Borcs7	NA	NA	NA	NA	NA	NA	13.31620318	13.41555196	13.06094638	13.36872277	13.53957773	13.13719166	NA	NA	NA	NA	NA	NA	NA	NA	NA
Bpgm	Bpgm	15.87162533	16.15428496	15.87067046	15.85343095	15.70096113	16.02187882	15.54566781	15.1155335	15.34693282	15.34415166	15.27141697	16.20608056	14.49292802	14.96036569	14.30933709	14.9425347	15.51200174	16.86084362	17.27645533	15.20573985	15.9467076
Bphl	Bphl	18.10904991	18.1320436	18.17500458	18.26842586	18.28736087	18.31271034	15.67751488	15.73179237	15.52440523	15.54607376	15.56398351	15.74676679	15.26508529	15.48688406	15.21543224	15.07591578	15.25580878	14.96026884	15.35759498	15.19370554	15.06532724
Bpifa5	Bpifa5	NA	NA	NA	NA	NA	NA	13.49732794	NA	NA	11.79375773	13.07674045	13.04741024	NA	NA	NA	NA	NA	NA	NA	NA	NA
Bpifb9a	Bpifb9a	NA	NA	NA	NA	NA	NA	NA	NA	NA	NA	NA	NA	14.83825292	14.48530394	14.84149749	NA	NA	NA	NA	NA	NA
Bpifc	Bpifc	NA	NA	NA	NA	NA	NA	NA	NA	NA	NA	NA	NA	16.2303937	16.24126654	16.30996824	NA	NA	NA	NA	NA	NA
Bpnt1	Bpnt1	18.78621864	18.86956108	18.70891984	18.67559716	18.68154154	18.74674774	17.57534285	17.44196115	17.58818228	17.68604242	17.4425794	17.56004342	16.77297566	16.69815533	16.72727691	17.96995666	18.07683414	18.16331451	18.20997743	18.027091	18.25887942
Bpnt2	Bpnt2	15.15862666	15.25076466	15.16931102	15.14399677	15.17262136	15.11448517	16.51012592	16.43114281	16.42266523	16.41103493	16.54918614	16.30820639	15.64202249	15.82776687	15.86155187	14.25763092	14.61678706	14.40664046	14.30268421	14.44856805	NA
Braf	Braf	15.7447184	15.5883079	15.61792288	15.84870359	15.67347571	15.64356794	14.08723858	14.2877705	14.5002318	14.39840029	14.38438917	14.2373203	16.53901034	16.35917989	16.62332426	14.18540812	14.06100876	13.99528524	14.21223038	14.19202269	14.26364539
Braf;Raf1	Braf	15.5784582	15.68396779	15.51107932	15.71052934	15.39112273	15.3707487	14.68807543	15.18518129	14.54999519	14.56809863	14.44732865	14.96961586	14.82565944	14.38817877	14.29781188	13.88077926	13.86228865	14.3023319	14.16595118	14.01907812	14.40104616
Brap	Brap	13.9799284	14.02847195	13.9789726	13.9475709	14.00273372	13.99435137	16.4931811	16.53150366	16.38022322	16.75347393	16.54354727	16.58364946	14.25918785	14.18498357	14.36890054	14.87149167	14.98617213	14.88475517	14.84242072	14.7048191	14.90891485
Brat1	Brat1	NA	NA	NA	NA	NA	NA	13.90211716	14.49317407	13.67938041	13.68423515	13.61480242	14.31109615	13.41468477	14.0058596	13.51290499	13.3816588	13.6086753	13.68076937	13.2453143	13.30732831	13.06938387
Brca2	Brca2	12.57786001	12.40426005	12.32602977	12.75612908	12.12022102	12.55187801	NA	NA	NA	NA	NA	NA	NA	NA	NA	NA	NA	NA	NA	NA	NA
Brcc3	Brcc3	14.3290577	14.50729221	14.07968979	14.18298496	14.01557857	14.39047068	14.58116089	14.71678876	14.59843708	14.761474	14.64494342	14.85108626	13.68205615	13.72067386	13.27907245	14.77132651	14.34687156	14.4762723	14.36667454	14.17235036	14.3489466
Brd2	Brd2	NA	NA	NA	NA	NA	NA	13.60228561	13.3686313	13.48841218	13.70000548	13.45983547	13.61842643	13.40082629	13.60844756	13.70104786	11.85220957	NA	NA	11.6442078	11.61009745	11.87738767
Brd2;Brd4	Brd2	NA	NA	NA	NA	NA	NA	13.67522933	14.34172034	13.17603442	13.84115153	13.41215963	13.81257844	NA	NA	13.46165849	13.03952741	13.08421378	12.77131614	NA	NA	13.70707868
Brd3	Brd3	13.61536899	13.72302611	13.69276708	13.36374472	13.95127915	13.42216702	14.03919972	14.06845357	13.86248646	13.88057423	13.99918983	13.99006178	14.84591766	15.06594311	14.96291896	14.03965034	13.41129985	13.78162961	13.67802946	13.50006992	13.79473688
Brd3;Brd4	Brd3	NA	NA	NA	NA	NA	NA	15.20052166	15.00163472	15.12779517	15.14680026	14.96968074	15.00976455	14.86610715	14.84158216	14.70400276	13.72122738	13.47034112	NA	13.34164391	13.32818404	13.43040028
Brd4	Brd4	NA	NA	NA	NA	NA	NA	13.56877335	13.69344021	13.10271422	13.11423215	12.75902427	13.38153855	13.45388572	13.8020343	13.47916428	12.4218635	11.25009085	12.99712213	12.4404179	12.6928203	12.41738248
Brd7	Brd7	NA	NA	NA	NA	NA	NA	12.89604179	NA	12.78128937	12.56837665	12.51785042	12.51547129	13.70339452	13.19250148	13.38884662	NA	12.20962394	NA	12.16177698	12.61364796	12.23333042
Brd8	Brd8	NA	NA	NA	NA	NA	NA	NA	NA	NA	NA	13.46839494	NA	NA	NA	NA	NA	NA	NA	NA	NA	NA
Brd9	Brd9	NA	NA	NA	NA	NA	NA	13.86475684	NA	13.02728477	13.26275113	14.17419229	13.53617435	12.79061933	NA	12.90396467	NA	NA	NA	NA	NA	NA
Bri3bp	Bri3bp	17.23776452	17.28376053	17.15661957	17.17988809	17.10434585	17.14951981	16.30666936	16.46839043	16.67608277	16.73515342	16.64255587	16.4920432	14.68838439	14.74251599	14.82022883	13.31116894	12.91029581	13.10274889	12.95609165	12.8371497	13.28335219
Brinp1	Brinp1	15.41646493	15.63134728	15.44034949	15.58668292	15.39079946	15.43538967	NA	NA	NA	NA	NA	NA	NA	NA	NA	NA	NA	NA	NA	NA	NA
Brinp3	Brinp3	13.50449315	13.5982606	13.13318198	13.57931483	13.4173149	13.64485054	NA	NA	NA	NA	NA	NA	NA	NA	NA	NA	NA	NA	NA	NA	NA
Brix1	Brix1	12.68667929	12.4861629	12.16647929	12.58612214	12.44702611	12.52574539	13.64305612	13.70286576	13.40857602	13.65802785	13.83751839	13.77243035	14.1567922	14.34161801	13.93863276	11.48758885	12.1096805	12.03300651	11.71134003	11.59160649	12.55568676
Brk1	Brk1	NA	NA	NA	NA	NA	NA	14.33806809	15.09711387	15.22368123	15.3889815	15.05481076	14.84322749	NA	NA	NA	12.64951577	12.28394956	NA	NA	12.5440015	11.88832068
Brms1l	Brms1l	12.7444954	12.64193658	12.81464855	NA	NA	NA	12.70583539	NA	12.97504545	13.02008231	13.10197403	12.21217413	NA	NA	NA	NA	NA	NA	NA	NA	NA
Brox	Brox	16.7813862	16.95368731	16.75916214	16.78228131	16.64165585	16.92058126	17.2151269	17.57302092	17.10991931	17.32645746	17.26779677	17.45303603	15.72205756	15.83979152	15.77284036	17.65942868	17.67005704	17.55155639	17.79727553	17.63046158	17.77125623
Brpf1	Brpf1	NA	NA	NA	NA	NA	NA	NA	NA	12.00356008	NA	NA	NA	NA	NA	NA	NA	NA	NA	NA	NA	NA
Brsk1	Brsk1	16.04162498	15.86620433	15.83454483	16.03246595	16.02911671	15.9363414	14.90629707	14.63891604	14.8209563	14.74207079	14.88695733	14.8351891	NA	NA	NA	15.15569049	15.17409752	15.35618128	15.19207464	15.18808777	15.31514186
Brsk1;Brsk2	Brsk1	15.86639531	16.17808448	16.14393782	16.27977763	16.22383398	16.07674898	14.00438727	14.81075738	14.59758122	14.02756048	13.99513999	14.79894256	NA	NA	NA	13.94346838	13.69548931	13.98492707	13.59609524	13.94976483	14.13041603
Brsk2	Brsk2	17.26719592	17.15932667	17.12582866	17.35091545	17.20499539	17.20621595	16.49075016	16.62392697	16.77292557	16.59341754	16.68179144	16.73331095	NA	NA	NA	16.03843514	15.79658458	16.10752896	15.98620455	15.90831074	16.17569971
Brwd3	Brwd3	NA	NA	NA	NA	NA	NA	NA	NA	NA	NA	NA	NA	NA	NA	12.88107763	NA	NA	NA	NA	NA	NA
Bscl2	Bscl2	15.21102893	15.20823055	15.22559909	15.07610576	15.25981681	15.09982036	14.99306089	16.39545715	15.47147494	15.39070092	15.40640189	16.0221944	14.16328015	14.48060089	13.91513245	NA	NA	NA	NA	NA	NA
Bsdc1	Bsdc1	15.30758458	15.2430583	15.34544296	15.37105668	15.49025545	15.31296939	14.12959678	14.40130446	14.08259069	14.53549028	14.36571906	14.17209199	14.19979717	14.33403484	14.27684049	13.95597948	14.02800307	14.10569047	13.881304	13.9113069	13.90349429
Bsg	Bsg	18.90261812	18.85344292	18.94658558	19.01487135	18.87114322	18.93428234	19.02375934	18.84019314	19.25541084	19.14011317	19.25473697	19.05410578	17.48337997	17.47745737	17.58018239	19.53616385	19.44323082	19.5097484	19.54735631	19.43064242	19.4614176
Bsn	Bsn	17.84393798	17.84366907	17.75094795	17.72793424	17.76755168	17.71302637	NA	NA	NA	NA	NA	NA	NA	NA	NA	NA	NA	NA	NA	NA	NA
Bsn;Pclo	Bsn	14.74422001	14.70705621	14.68345512	14.72263761	14.71871933	14.52049054	NA	NA	NA	NA	NA	NA	NA	NA	NA	NA	NA	NA	NA	NA	NA
Bst2	Bst2	NA	NA	NA	NA	NA	NA	13.94069827	13.69063481	12.86587005	13.33369251	14.16206449	13.47953116	NA	NA	NA	14.32548296	14.76969043	15.02044002	15.22606485	14.74208402	14.83699123
Btbd1	Btbd1	13.73346027	13.87475087	13.86895756	14.24149909	13.93867909	NA	14.54135076	14.28390586	14.83745547	15.14347888	14.74591062	14.95776409	NA	NA	NA	13.46197817	13.42052609	13.2595991	NA	13.32856274	12.99609034
Btbd11	Btbd11	14.59953299	14.66203987	14.6682944	14.59223807	14.69501189	14.65061628	13.02908642	NA	NA	NA	12.67185442	NA	13.45841012	13.02741635	13.45811984	11.97422097	12.27716242	NA	11.92999067	12.48620905	12.44736481
Btbd17	Btbd17	17.44580759	17.58703385	17.46703388	17.49023293	17.26349367	17.57549615	12.40270033	12.73651398	12.04088216	10.88018807	NA	NA	NA	NA	NA	NA	NA	NA	NA	NA	NA
Btbd18	Btbd18	NA	NA	NA	NA	NA	NA	NA	15.85011845	14.59588101	NA	NA	NA	NA	NA	NA	NA	NA	NA	NA	NA	NA
Btbd9	Btbd9	NA	NA	NA	NA	NA	NA	12.93418339	NA	12.98954987	13.09788031	13.63054256	12.59803153	NA	NA	NA	NA	NA	NA	NA	NA	NA
Btd	Btd	NA	NA	NA	NA	NA	NA	13.78214909	14.07307115	14.24238005	13.8484661	13.90102906	14.26369473	NA	NA	NA	13.19464397	13.24789126	13.51856074	13.75222128	13.34425902	13.5065815
Btf3	Btf3	17.06630208	17.06740286	17.08174204	16.96526241	16.96230297	17.12764125	18.04850292	18.08681341	18.01313355	18.23286021	18.1162942	18.12475394	15.77436892	15.85212248	15.89689855	NA	NA	NA	NA	NA	NA
Btf3l4	Btf3l4	16.50635076	16.11657236	16.38094967	16.52656179	16.59520002	16.24498292	16.80333742	17.7674764	18.47016633	17.70095967	17.58495457	17.61356066	16.18093751	16.19859602	16.0420822	14.50618376	14.61920161	14.73876505	14.86610062	14.58382136	14.56444758
Btg1	Btg1	NA	NA	NA	NA	NA	NA	NA	NA	NA	NA	NA	NA	12.85105407	12.92167546	NA	NA	NA	NA	NA	NA	NA
Btn2a2	Btn2a2	12.67922057	NA	NA	NA	NA	NA	NA	NA	NA	NA	NA	NA	NA	NA	NA	NA	NA	NA	NA	NA	NA
Bub3	Bub3	15.99559226	16.0837382	16.03802206	16.10146685	15.91950713	16.05729793	16.9033329	16.67563852	16.80074846	16.83399966	16.87261496	16.86017448	17.23904846	17.27984671	17.09514091	15.39691484	15.74728512	15.59771553	15.56159603	15.63874065	15.65034483
Bud13	Bud13	NA	NA	NA	NA	NA	NA	NA	NA	NA	NA	NA	NA	13.40189281	13.13882375	13.90051779	NA	NA	NA	NA	NA	NA
Bud31	Bud31	14.13761124	14.6076157	14.14508723	14.03802252	13.96173365	14.57139826	14.66605664	15.20421688	14.51466858	14.80832853	14.44788897	14.98456759	14.95450532	14.99968737	14.61956088	NA	NA	NA	NA	NA	NA
Bysl	Bysl	12.24502066	12.35106757	12.26560644	12.28863724	12.10177977	12.07250397	12.75376153	13.80171002	13.74719772	13.57749536	13.29698476	13.33903506	14.87165673	14.90038786	14.90574176	NA	NA	NA	NA	NA	NA
Bzw1	Bzw1	16.07106174	16.1771281	16.24839983	16.14402917	16.02521089	16.1000858	16.74681377	17.01116255	17.10209864	17.1131146	16.9882262	16.90671175	17.95862378	18.05897093	17.98265736	15.45594189	15.44300657	15.33944304	15.2643132	15.52740484	15.441532
Bzw1;Bzw2	Bzw1	13.83786442	13.78512547	13.3353764	13.86611979	13.93740141	13.92016674	13.89867696	15.1521224	14.98264159	14.81225754	NA	15.30681646	15.02746977	15.27606623	14.97476859	NA	13.41323124	12.58576534	13.54974858	13.52681709	NA
Bzw2	Bzw2	15.15401012	14.95477505	15.33555311	14.88338191	14.95725488	15.2265557	15.67621591	15.92509233	15.99563207	15.90784617	15.77187541	15.78892894	18.93553754	18.49969777	18.65637829	14.78519113	14.99203721	14.48863229	14.75208602	14.70028431	14.57507079
C1d	C1d	NA	NA	NA	NA	NA	NA	NA	13.44903254	13.30513549	13.17294936	12.17075131	NA	13.46667555	13.64147603	13.61480185	NA	NA	NA	NA	NA	NA
C1galt1	C1galt1	NA	NA	NA	NA	NA	NA	13.46921255	13.83421123	13.85041041	13.58290864	13.54589042	13.80203419	12.66106781	13.23687021	12.80118286	NA	NA	NA	NA	NA	NA
C1galt1c1	C1galt1c1	NA	NA	NA	NA	NA	NA	13.19521721	13.1232155	13.45417862	13.1103279	13.33997788	12.73254633	12.61032819	NA	NA	NA	NA	NA	NA	NA	NA
C1qa	C1qa	16.78577656	16.83669738	16.76189113	16.97019187	16.9249947	16.8011668	13.64125022	13.83417717	13.53756791	14.22640175	13.81180565	13.88169712	13.3016248	13.07014779	13.05694756	13.96896377	14.03983236	14.35229605	13.57463732	13.9299362	14.43017245
C1qb	C1qb	16.44111523	16.36849768	16.33286049	16.37183612	16.07563627	16.4364637	14.1460862	14.67982975	14.41060174	15.37118348	14.23669707	14.8545684	NA	NA	NA	14.66310922	14.93772438	14.97647483	15.01549777	14.82157453	14.99934929
C1qbp	C1qbp	18.67583516	18.70102145	18.53208919	18.32187165	18.46831464	18.64570623	17.1712152	17.05594916	16.62998499	16.69424151	16.785281	16.96727249	15.9542223	15.87575202	16.07334084	14.91837442	14.85668702	14.86120638	14.82073197	14.87839668	14.80788517
C1qc	C1qc	15.8037564	15.95261728	15.91322883	15.95349057	16.06371533	16.03153323	15.4049249	16.10061778	15.48749782	16.14742788	15.314701	15.91006633	14.75825777	15.21548743	14.79316637	14.81188206	14.83711556	15.07031012	14.71411489	14.84986843	15.41792723
C1qtnf12	C1qtnf12	NA	NA	NA	NA	NA	NA	NA	NA	NA	NA	NA	NA	NA	NA	NA	12.71345894	12.26904177	12.39579246	12.36311061	NA	12.44242824
C1qtnf3	C1qtnf3	NA	NA	NA	NA	NA	NA	NA	NA	NA	NA	NA	NA	14.15841177	13.99118398	14.17449987	NA	NA	NA	NA	NA	NA
C1qtnf4	C1qtnf4	14.97191707	15.07687168	15.04142509	14.68505571	14.91904149	15.09389627	NA	NA	NA	NA	NA	NA	NA	NA	NA	NA	NA	NA	NA	NA	NA
C1qtnf5	C1qtnf5	15.056605	14.91962206	14.96255491	14.88003624	15.07977303	14.80799224	NA	NA	11.87475471	NA	NA	NA	NA	NA	NA	14.41728774	14.10572908	13.96867281	13.389655	14.30245148	13.8893006
C1qtnf9	C1qtnf9	NA	NA	NA	NA	NA	NA	NA	NA	NA	NA	NA	NA	NA	NA	NA	14.97911975	15.14367713	14.89782154	15.4803274	15.07004449	14.38703661
C1ra	C1ra	NA	NA	NA	NA	NA	NA	NA	NA	NA	NA	NA	NA	NA	NA	NA	13.0412245	13.93057103	13.47439041	13.41045135	13.57279495	13.52244667
C1ra;C1rb	C1ra	NA	NA	NA	NA	NA	NA	12.40827401	12.39328319	12.69605686	12.38863622	11.7485996	12.52436296	NA	NA	NA	NA	NA	NA	NA	NA	NA
C1sa	C1sa	NA	NA	NA	NA	NA	NA	12.81835926	14.02055866	13.55065584	13.45533298	13.23818133	13.89643978	NA	NA	NA	14.72219154	14.94130873	15.14212948	14.96704881	14.91720964	15.15209527
C1sa;C1sb	C1sa	NA	NA	NA	NA	NA	NA	NA	NA	NA	NA	NA	NA	13.89692836	13.54832825	14.05956416	NA	NA	NA	NA	NA	NA
C2	C2	NA	NA	NA	NA	NA	NA	12.59877823	NA	12.45355124	12.21612797	12.80137796	11.95572817	NA	NA	12.09399189	14.15040122	14.55901016	14.30453888	14.04997129	14.44760857	14.53778272
C2cd2	C2cd2	15.72021835	15.61783244	15.55385747	15.54975753	15.56969472	15.71377366	14.74591455	14.73598277	14.81163738	14.54331451	15.03679504	14.84747814	14.05759448	14.35146939	14.15644321	15.12945077	15.0795316	14.90044243	15.2272747	14.89673711	14.77312359
C2cd2l	C2cd2l	15.90864825	15.80136777	15.8715505	15.69905025	15.84367855	15.93953567	15.52684063	15.84779587	15.63261622	15.71914751	15.82897752	15.89904968	13.25725671	NA	13.2134931	13.96104437	13.6837927	13.87552501	13.57456198	13.71369427	13.76160977
C2cd4c	C2cd4c	14.99407203	14.87130861	14.94853189	14.82128366	14.92751176	14.90971103	NA	NA	NA	NA	NA	NA	NA	NA	NA	NA	NA	NA	NA	NA	NA
C2cd5	C2cd5	15.70607644	15.6871143	15.69253934	15.66804994	15.66007371	15.71651507	14.54760096	14.65987215	14.82938234	14.66428194	14.66546302	14.75767775	NA	NA	NA	13.20800246	13.22661558	13.13370897	13.2089088	13.32746034	13.48597319
C3	C3	16.69711856	16.23799765	16.21801172	16.69370092	16.66042666	16.31747631	18.75900473	19.03309878	18.47495344	19.36033408	18.20104593	19.39016036	19.66149529	20.14276039	19.49458263	17.82119699	18.04769407	18.95707269	18.7631685	18.02808606	18.81793207
C4b	C4b	13.56680758	13.40900484	13.15028585	13.41924086	13.02804432	13.32558909	15.35838166	15.69101962	15.5411269	16.04879674	15.389905	15.88557561	16.53526165	16.21402508	16.55263849	17.06953062	17.21433912	17.22657886	16.9259268	17.03577673	17.16026876
C4bpa	C4bpa	NA	NA	NA	NA	NA	NA	13.00652246	13.70794915	13.66743244	14.06395366	13.65714904	13.81180935	14.02567583	14.16510044	14.12076298	15.6686209	15.58273313	15.6013965	15.55320889	15.6739929	15.29835376
C5	C5	NA	12.66788547	12.80100412	11.64703936	11.91787552	12.5661851	14.3240834	14.67177265	15.10159351	15.41359317	15.08678634	14.87047946	16.12795329	15.43590234	16.3631141	19.26592738	19.47717991	19.18244963	18.86147434	19.61050379	18.78419407
C5ar1	C5ar1	NA	NA	NA	NA	NA	NA	12.69112178	NA	12.5680545	13.21604439	12.56594935	12.7786497	14.23240594	13.5203363	14.00718499	13.99758527	14.2902997	13.5478826	14.17026935	14.65437311	13.98940337
C8a	C8a	NA	NA	NA	NA	NA	NA	15.23493762	14.83197255	15.99447043	16.22290111	15.9752015	15.31510095	14.84549096	13.88854388	15.077779	16.72394612	17.02244395	15.13805418	15.19783564	17.00582624	14.24839975
C8b	C8b	12.24505735	12.83582283	12.43850592	NA	NA	12.26379472	14.2818197	14.58328489	15.63440014	15.84422539	15.44796759	14.61744062	16.43450649	15.05346624	16.77204428	16.12507691	16.63570199	14.80155703	14.80149115	16.63596866	14.5315233
C8g	C8g	NA	13.59418462	12.47012755	NA	12.96503208	13.55180437	13.85580613	NA	15.28712924	15.40483432	14.88167558	14.52634652	15.86146757	14.47099469	16.11849972	16.00773627	16.31237909	14.50292632	14.33202884	16.37308098	14.3766238
C9	C9	NA	NA	NA	NA	NA	NA	14.04468969	14.02331251	14.45784607	15.07252105	14.66023974	14.01027159	14.64228657	13.23359103	14.8099594	15.88406643	16.08599383	14.62826291	14.34117899	16.19061106	14.04771892
Ca1	Ca1	15.43775007	15.61164546	15.78128913	15.56337899	15.48239365	15.72142771	15.8830458	16.17053104	16.24617649	16.1548478	15.74779095	16.94664211	15.88972852	16.34237092	15.49664638	15.5549698	16.15996912	18.03494255	17.85211775	15.97933676	16.82480922
Ca10	Ca10	14.2979463	14.31844356	14.57808227	14.35710918	14.31349531	14.48246169	NA	NA	NA	NA	NA	NA	NA	NA	NA	NA	NA	NA	NA	NA	NA
Ca12	Ca12	NA	NA	NA	NA	NA	NA	NA	NA	NA	NA	NA	NA	15.12707449	15.09974442	15.13494495	NA	NA	NA	NA	NA	NA
Ca13	Ca13	13.3611917	13.18617337	12.90611399	13.36457079	13.0223941	13.14598146	14.50880101	14.89441035	14.92597596	14.51267118	14.2496172	14.63760033	17.00858703	17.02248911	16.70576766	14.64810977	14.90414728	14.84380628	14.73697698	14.67140027	15.00930687
Ca14	Ca14	18.57231451	18.66142794	18.66776185	18.66851992	18.59818441	18.66497986	14.32161593	14.32048858	14.53121675	14.17446278	14.23241443	14.08067668	NA	NA	NA	13.93716343	14.02187532	13.87132791	14.04714127	13.80379359	13.62522901
Ca2	Ca2	21.43226088	21.39977186	21.37872163	21.35835687	21.42448829	21.47436176	18.12635214	18.56196871	18.31606763	18.30888468	17.94776521	18.85498635	17.4223231	17.64158341	17.36225415	17.70940905	17.94140625	19.40516454	19.23376921	17.85740405	18.44187804
Ca3	Ca3	17.10122876	17.00250794	17.01442732	17.2686019	17.07671397	17.01849354	18.75547414	18.49655607	18.34286125	18.15333703	18.57515151	18.8927251	21.43344139	20.58014475	21.73823836	21.01494123	22.23448602	21.52787346	22.74994798	21.1443298	21.2694118
Ca4	Ca4	15.47523171	15.52838362	15.81123443	15.5385455	15.63645798	15.53421788	14.77005	14.96532216	14.82228854	14.85434275	15.14624593	14.78493955	12.39948907	13.90608322	NA	14.33770557	14.19927877	13.9940857	13.98584163	14.2053274	13.84206339
Ca5b	Ca5b	14.16829537	14.07822699	14.14521058	14.07577567	14.18396618	14.20603249	14.50179721	14.45751161	14.79054763	14.64124388	14.6772005	14.53530381	15.17031039	15.21893921	15.26739911	14.89056303	14.95084497	14.63952477	15.01120072	14.67016635	14.84714196
Ca6	Ca6	12.71470702	12.34447346	12.81286118	11.12096358	12.74460472	12.24111322	NA	NA	NA	NA	NA	NA	15.5625659	15.35371124	15.43881809	NA	NA	NA	NA	NA	NA
Ca7	Ca7	NA	12.80308947	14.03103239	13.75326264	13.5131782	13.72727865	NA	NA	NA	NA	NA	NA	NA	NA	NA	NA	NA	NA	NA	NA	NA
Ca8	Ca8	13.34759369	13.17067267	12.99861158	13.11281393	13.06102612	13.24325358	12.93262911	13.54788841	13.35413935	13.43597376	12.77502831	13.39025895	NA	NA	NA	13.01476674	13.02180068	13.07920975	13.60426364	12.89956085	NA
Caap1	Caap1	NA	NA	NA	NA	NA	NA	NA	NA	12.98103027	12.4220227	NA	NA	NA	NA	NA	NA	NA	NA	NA	NA	NA
Cab39	Cab39	17.31254976	17.39569888	17.36496616	17.45088114	17.35156145	17.41127088	16.3509492	17.04633714	17.02297209	16.86492575	16.77951611	16.90021974	16.27451581	16.38037067	16.41666407	16.87517045	16.84453738	16.88073532	16.91312392	16.91768312	16.89319572
Cab39;Cab39l	Cab39	16.9332098	16.94441579	16.9339807	17.10777428	16.87576476	16.98861184	16.2545268	16.40521299	16.78545795	16.73321706	16.62037004	16.51508663	16.15719045	16.1075011	16.20562502	16.09980624	16.17744767	16.25597557	16.34273085	16.15919868	16.32861833
Cab39l	Cab39l	17.28328128	17.39130092	17.36021312	17.33115134	17.3669498	17.28576618	17.09697165	17.44273924	17.35771907	17.14379304	17.09249621	17.49087035	16.01376517	15.9779798	15.83616034	17.36791928	17.39015608	17.45826608	17.39000875	17.39136831	17.41962973
Cables2	Cables2	12.2000066	12.37222027	11.82038641	NA	11.77920636	NA	NA	NA	NA	NA	NA	NA	NA	NA	NA	NA	NA	NA	NA	NA	NA
Cabp1	Cabp1	14.12281193	13.83765091	14.1129668	14.4607565	14.177488	14.03880342	14.0966664	14.28263792	14.83520273	14.26515067	14.36684905	14.1352487	NA	NA	NA	NA	12.68015611	13.58752013	12.44746519	13.54593282	13.57170409
Cabyr	Cabyr	NA	NA	NA	NA	NA	NA	NA	NA	NA	NA	NA	NA	NA	NA	NA	NA	NA	NA	12.6813087	13.03472676	12.52886918
Cachd1	Cachd1	13.57853736	13.49070613	13.76623918	13.93609485	13.59668789	13.76908742	NA	NA	NA	13.43468524	NA	14.05586099	15.69047548	15.31991994	15.44812025	NA	NA	NA	NA	NA	NA
Cacna1a	Cacna1a	19.30122747	19.26949713	19.45209567	19.25248252	19.29489909	19.21954279	12.83288438	13.5014718	13.44226363	13.24468694	13.14848281	12.75972134	NA	NA	NA	NA	NA	NA	NA	NA	NA
Cacna1a;Cacna1b	Cacna1a	13.98486345	14.28821723	13.75222382	13.77395307	13.78787196	13.98754826	NA	NA	NA	NA	NA	NA	NA	NA	NA	NA	NA	NA	NA	NA	NA
Cacna1a;Cacna1e	Cacna1a	14.43838253	14.78782606	15.05015475	14.75421421	14.68946297	NA	NA	NA	NA	NA	NA	NA	NA	NA	NA	NA	NA	NA	NA	NA	NA
Cacna1b	Cacna1b	14.32594928	14.35576677	14.43899952	14.2419744	14.23109523	14.46182675	13.66660048	13.6419479	12.78240536	13.35437372	13.36867246	13.80940942	13.24012796	NA	NA	NA	NA	NA	NA	NA	NA
Cacna1c	Cacna1c	13.43273532	13.54473709	13.32273731	13.40318921	13.37237394	13.56121383	13.17063878	12.99012536	13.1311363	13.2399318	13.30054314	13.12195323	NA	NA	NA	NA	NA	NA	NA	NA	NA
Cacna1e	Cacna1e	19.34370409	19.22045817	19.24180661	19.14011298	19.1532492	19.23182327	NA	NA	NA	NA	NA	NA	NA	NA	NA	NA	NA	NA	NA	NA	NA
Cacna1h	Cacna1h	NA	NA	NA	11.46496431	NA	11.77628086	NA	13.71230124	13.61280793	13.62762831	13.71792533	NA	NA	NA	NA	NA	NA	NA	NA	NA	NA
Cacna1s	Cacna1s	NA	NA	NA	NA	NA	NA	NA	NA	NA	NA	NA	NA	14.8549107	12.65226075	15.32084864	14.85824734	15.98223651	14.39584376	16.03316728	13.41103786	NA
Cacna2d1	Cacna2d1	17.07702889	17.22038414	17.15193993	17.0880368	17.00279375	17.20085025	16.16783507	16.11283914	16.31540959	16.46993822	16.23412851	16.06880501	15.13012321	14.34267944	15.28164431	16.10459749	16.78638657	15.91933711	16.70072073	15.87972714	15.77062665
Cacna2d1;Cacna2d2	Cacna2d1	17.38466356	17.15462609	17.59927073	17.72165743	17.72646959	17.26760207	15.60966356	16.25388256	16.27766394	15.93926899	15.6101733	15.88421823	NA	NA	NA	14.16820201	15.04514106	14.42126275	14.94848587	14.21844972	13.95941336
Cacna2d2	Cacna2d2	17.15292617	17.12682191	17.12402244	17.08081252	17.11518471	17.19006536	11.94232165	12.76182623	12.53809367	12.26271769	12.15386351	12.94059542	NA	NA	NA	12.85835017	12.98699926	12.59800131	12.46247671	12.77343596	12.84223837
Cacna2d3	Cacna2d3	16.11475409	16.05197975	16.00284399	15.9225129	15.93871555	15.94403158	12.63091192	13.17052461	13.10203304	12.75815085	12.62965372	12.76411239	NA	NA	NA	NA	NA	NA	NA	NA	NA
Cacnb1	Cacnb1	14.02087845	14.11236221	13.86398007	14.13208614	13.91728382	14.00546188	13.02236951	13.05627533	13.1724823	13.23857765	13.09678182	12.83861174	14.19848617	12.96488242	14.76280294	14.47785569	15.72783822	14.12011964	15.83608519	13.39782984	12.54452722
Cacnb1;Cacnb2;Cacnb3;Cacnb4	Cacnb1	16.04423945	16.24682902	16.43522324	15.97132001	15.98637119	16.18173622	NA	NA	NA	NA	NA	NA	NA	NA	NA	NA	NA	NA	NA	NA	NA
Cacnb1;Cacnb2;Cacnb4	Cacnb1	15.24901713	15.12775256	15.12657946	15.00862996	14.85271481	15.09347534	NA	NA	NA	NA	NA	NA	NA	NA	NA	NA	NA	NA	NA	NA	NA
Cacnb1;Cacnb3	Cacnb1	NA	NA	NA	NA	NA	NA	NA	NA	NA	NA	NA	NA	NA	NA	NA	14.49571267	15.53884026	14.34335386	15.48032264	14.20478854	13.83904534
Cacnb1;Cacnb3;Cacnb4	Cacnb1	NA	NA	NA	NA	NA	NA	14.69387543	15.5860629	15.10558606	14.83878414	14.52687917	15.35654483	NA	NA	NA	NA	NA	NA	NA	NA	NA
Cacnb1;Cacnb4	Cacnb1	16.50889191	16.47534079	NA	16.2112172	16.71086023	NA	14.14509885	15.05607678	14.97266088	14.78829629	14.54936731	15.1081789	NA	NA	NA	NA	NA	NA	NA	NA	NA
Cacnb2	Cacnb2	12.30786962	11.84643847	NA	NA	NA	NA	NA	NA	NA	NA	NA	NA	NA	NA	NA	NA	NA	NA	NA	NA	NA
Cacnb2;Cacnb3;Cacnb4	Cacnb2	13.72723978	13.54080611	14.09251766	14.39251868	13.89040679	13.93519268	NA	NA	NA	NA	NA	NA	NA	NA	NA	NA	NA	NA	NA	NA	NA
Cacnb3	Cacnb3	15.29713218	15.07404283	15.07092305	15.1586065	14.92786167	15.43251233	15.06576025	14.83404572	15.04514481	15.23909511	15.05213959	15.1063515	NA	NA	13.88743007	13.44349114	13.53304213	13.57756921	13.66847534	13.72106128	13.24026055
Cacnb3;Cacnb4	Cacnb3	NA	NA	NA	NA	NA	NA	NA	13.35020715	13.18633403	12.08741312	11.67267726	12.35606676	NA	NA	NA	NA	NA	NA	NA	NA	NA
Cacnb4	Cacnb4	15.6483319	15.73904562	15.63830803	15.65277396	15.4013328	15.77357604	13.92429642	14.25714466	13.59480408	14.13268895	13.86410928	14.10090033	NA	NA	NA	NA	NA	NA	NA	NA	NA
Cacng1	Cacng1	NA	NA	NA	NA	NA	NA	NA	NA	NA	NA	NA	NA	NA	NA	NA	NA	12.39849521	NA	12.27465478	NA	NA
Cacng2	Cacng2	16.87875332	16.93056457	16.91036641	17.05624868	16.82289563	17.07985603	NA	NA	NA	NA	NA	NA	NA	NA	NA	NA	NA	NA	NA	NA	NA
Cacng2;Cacng3	Cacng2	14.51122271	14.73702066	14.39848203	15.19352877	14.76946456	14.83831309	NA	NA	NA	NA	NA	NA	NA	NA	NA	NA	NA	NA	NA	NA	NA
Cacng3	Cacng3	14.22549314	14.6974288	13.6606932	14.43921864	13.98147026	14.51490113	NA	NA	NA	NA	NA	NA	NA	NA	NA	NA	NA	NA	NA	NA	NA
Cacng4	Cacng4	13.69415716	14.0687279	13.90554219	13.95846535	14.11551874	14.08334594	NA	NA	NA	NA	NA	NA	NA	NA	NA	NA	NA	NA	NA	NA	NA
Cacng6	Cacng6	NA	NA	NA	NA	NA	NA	NA	NA	NA	NA	NA	NA	NA	NA	NA	11.63890648	13.18692514	12.31817559	NA	NA	NA
Cacng7	Cacng7	13.89312132	13.99704078	13.90238593	13.96178259	13.93285497	13.57702251	NA	NA	NA	NA	NA	NA	NA	NA	NA	NA	NA	NA	NA	NA	NA
Cacng8	Cacng8	15.12345119	15.37921451	14.80910344	14.69678067	14.8388399	15.02255823	NA	NA	NA	NA	NA	NA	NA	NA	NA	NA	NA	NA	NA	NA	NA
Cactin	Cactin	NA	NA	NA	NA	NA	NA	13.80695233	NA	13.77590858	NA	13.46645889	NA	NA	NA	NA	NA	NA	NA	NA	NA	NA
Cacul1	Cacul1	14.15272614	13.58498576	14.12784566	NA	NA	14.0930598	13.29420431	13.80333783	13.39661483	13.66625818	13.76330718	13.63547287	NA	NA	14.51189469	12.60349885	12.60040775	12.83760822	12.40321712	12.19757916	NA
Cacybp	Cacybp	18.3223679	18.4011813	18.23080444	18.52517332	18.30709083	18.52992879	18.45394735	18.1721592	18.01762738	18.52312447	18.50488353	18.59682162	17.68719647	17.44839524	17.58437535	16.12720277	16.19150987	16.11315277	16.13803014	16.14255346	16.10732777
Cad	Cad	15.31377101	15.25624102	15.28277736	15.33911743	15.33199337	15.24984622	16.00583177	16.05286882	15.92625573	15.84061689	15.93311845	16.08753475	16.53592785	16.39050487	16.61788203	15.46611167	15.46166988	15.65003304	15.41663648	15.55727403	15.43803375
Cad;Cps1	Cad	NA	NA	NA	NA	NA	NA	NA	NA	NA	NA	NA	NA	NA	NA	NA	14.3885286	14.09962725	14.4930173	14.33295263	14.47434604	14.4875072
Cadm1	Cadm1	17.02888752	17.09533884	16.99712898	16.67402706	17.0175322	17.01406252	16.36025334	16.55866113	16.48674939	16.26856325	16.39768462	16.13054571	14.4199875	14.01682525	13.99642916	16.12934795	16.11104796	16.06453915	15.90070954	16.04033693	16.09533581
Cadm2	Cadm2	18.20132334	18.35501367	18.1676537	18.03870094	17.91592746	18.25765298	15.04352252	14.70728701	15.14765185	14.83214822	14.99725792	14.7757535	NA	NA	NA	16.05153094	16.1278433	16.01466433	16.05268958	15.91135543	16.01982168
Cadm3	Cadm3	19.57193186	19.74442886	19.5470906	19.58623232	19.58968766	19.77481701	18.84786408	18.13797226	18.43528984	18.29766619	18.83638271	18.41034756	15.46158727	15.27441713	15.16591061	19.82978899	19.95160122	20.01575572	20.08441653	19.93441566	19.99912817
Cadm4	Cadm4	18.90696595	18.93033959	18.70044393	18.73461272	18.67688199	18.95974704	19.86262798	18.72593638	19.22778368	18.92699493	19.6311234	19.04748968	14.50627903	14.48208724	14.26236725	20.24360927	20.23738745	20.37212869	20.44935261	20.09365759	20.28805187
Cadps	Cadps	18.96162518	19.04204516	18.95513032	18.97835339	18.97271848	19.07410393	17.31691549	17.46607749	17.29875984	17.38927131	17.38919909	17.50803775	13.92625126	14.22605335	14.11256636	16.53419812	16.54678439	16.63815246	16.43266244	16.58681481	16.61452662
Cadps;Cadps2	Cadps	19.0577732	18.98360066	19.06656862	18.9997584	18.92284741	18.92865365	17.133508	17.36211731	17.37620416	17.31209185	17.18107579	17.22364607	NA	NA	NA	NA	NA	NA	NA	NA	NA
Cadps2	Cadps2	16.31578086	16.20721521	16.34197327	16.27968371	16.32557653	16.31948865	12.22511383	12.80852351	12.47507945	12.41838124	12.49365201	12.81218754	NA	NA	NA	NA	NA	NA	NA	NA	NA
Calb1	Calb1	17.83714392	18.0728628	17.97180217	17.84222381	17.81237919	18.06228793	15.69039136	16.32542471	16.11404548	16.14721088	15.96265018	16.20116665	NA	NA	NA	15.81032084	15.69745663	15.94134573	15.95409854	15.59738765	15.90184625
Calb1;Calb2	Calb1	19.98356704	20.11668662	20.11649626	20.11072288	19.90508727	19.82875787	16.98020653	17.838059	17.1550356	16.49008465	16.78644832	17.71972304	NA	NA	NA	18.08025543	18.23937011	18.34652239	NA	18.16197328	18.48803624
Calb2	Calb2	20.31566231	20.23754791	20.05161646	20.28417959	20.30042824	20.18383694	17.05922216	16.69267114	16.80107775	16.28155154	17.14094841	16.63325379	NA	13.39869026	12.90716671	18.61202839	18.66842068	18.54433297	18.67155202	18.67776136	18.79664381
Calca	Calca	13.52403819	13.51871435	13.4956617	13.65719588	13.6860714	13.26250795	15.07825904	15.738002	15.63041847	16.08637586	15.71918206	15.87071735	NA	NA	NA	15.66620171	15.60508558	15.44413252	15.38126724	15.56305558	15.30314123
Calcb	Calcb	NA	NA	NA	NA	NA	NA	NA	NA	NA	12.50805967	NA	NA	NA	NA	NA	NA	NA	NA	NA	NA	NA
Calcoco1	Calcoco1	14.37134342	14.22299882	14.39965839	14.30523845	14.34016203	14.30252159	14.549339	14.47966409	14.53774453	14.64337497	14.65340011	14.59268538	14.35868224	14.24466012	14.26635771	13.86685338	13.96859833	14.02264959	13.87133037	13.93609092	14.01790259
Calcrl	Calcrl	15.44009977	15.26512575	15.30540985	15.01178712	15.31883338	15.39450326	13.08740483	13.47105279	13.45995665	12.58631439	13.51146853	13.155495	13.34919828	13.41399807	13.37450973	12.34341337	12.58876382	NA	12.30648327	13.12679964	NA
Calhm4	Calhm4	NA	NA	NA	NA	NA	NA	NA	NA	NA	NA	NA	NA	13.58952241	13.57375368	13.76081349	NA	NA	NA	NA	NA	NA
Calhm5	Calhm5	NA	NA	NA	NA	NA	NA	NA	13.94467481	14.69409122	NA	14.21868865	14.23032072	NA	NA	NA	16.43585795	16.17406841	16.57656695	16.62343972	16.20802897	16.56797869
Calm1;Calm2;Calm3	Calm1	21.4043411	21.18129392	21.22704843	21.16663096	21.25043986	21.3858597	21.04180269	21.63399909	21.5140777	21.16052171	21.23932443	21.36579494	20.90375057	20.85291907	20.90636792	21.4624638	21.76776829	21.64757678	21.89512591	21.78576455	21.7956703
Calm4	Calm4	NA	NA	NA	NA	NA	NA	NA	NA	NA	NA	NA	NA	22.00297299	21.74035552	22.01730571	14.95479802	14.1500192	13.51412146	13.46570668	13.1305825	12.87633419
Calml3	Calml3	NA	NA	NA	NA	NA	NA	NA	NA	NA	NA	NA	NA	21.27694226	21.16410904	21.18824638	NA	NA	NA	NA	NA	NA
Calr	Calr	19.67289403	19.72416735	19.65372267	19.8574932	19.77464166	19.72432567	19.97654157	20.61289043	20.21144139	20.23486649	20.28765841	20.61901585	19.75175963	19.658652	19.69108669	19.01297672	19.10570429	19.12196343	19.27191186	19.19149573	19.15783417
Calu	Calu	16.96010886	16.88227274	16.79667366	17.06007513	16.99231217	17.10388519	17.9488938	17.82514825	18.18318775	18.06725199	18.20343203	17.96989546	17.06471292	17.13320686	17.02092657	18.00878514	18.06337778	18.07299348	18.17208653	18.13821099	18.06434589
Camk1	Camk1	15.52994086	15.3491253	15.35169364	15.55667095	15.52302913	15.46397562	15.11470707	14.88965963	15.11603542	15.21671637	15.08449145	15.24242028	13.72434331	13.69461906	13.55607491	15.24674234	15.48046855	15.30851442	15.54061596	15.2819448	15.44805474
Camk1;Camk1d	Camk1	16.75291725	16.77051588	16.88478523	16.7332402	16.73399802	16.86278425	14.84144487	15.99428457	15.77424816	15.56202904	15.4159456	16.09579854	14.87013945	15.12155156	14.73380592	15.51072654	15.55430709	15.81538569	15.53899741	15.65286006	15.72011434
Camk1d	Camk1d	16.94655927	16.93974469	16.92626294	16.81805852	16.85667755	17.06170681	15.87549857	15.0686958	15.37760993	15.46435264	15.70502338	15.6074235	15.35740148	15.46491461	15.45648754	15.20017581	15.32214822	15.07148742	15.09453808	15.19892396	15.2764793
Camk1g	Camk1g	12.18028043	12.43578795	12.46967882	11.49493811	12.01656595	12.2225671	NA	NA	NA	NA	NA	NA	NA	NA	NA	NA	NA	NA	NA	NA	NA
Camk2a	Camk2a	18.89826314	19.02695559	19.04659361	18.83890053	18.84711221	19.1073172	17.150316	17.6673735	17.15980509	17.06144867	17.17529219	17.46612747	13.84814802	13.98890922	13.7179843	14.71875806	14.74708849	14.40900724	14.66467752	14.1310071	14.08934653
Camk2a;Camk2b;Camk2d	Camk2a	19.9650218	19.6955375	19.82018448	19.82240676	19.67535399	NA	19.53651289	18.49303184	18.33077966	18.31380055	18.30235192	18.32017424	15.90425593	15.80098077	16.08064892	17.15504335	17.3997007	17.0846236	16.6375647	16.9237599	16.9440367
Camk2a;Camk2b;Camk2d;Camk2g	Camk2a	21.12543132	21.11535351	21.2564333	21.03676044	21.23080893	21.07736937	20.48152783	20.11591864	20.22294246	20.26916188	20.43667375	20.29273728	16.89182006	16.63137293	17.14053957	19.26973904	19.34202837	19.26229436	19.17187199	19.26583556	19.23148625
Camk2a;Camk2d	Camk2a	15.80312255	16.3774416	15.44735401	15.59253903	15.20214198	16.06238996	15.91376097	16.51337733	15.56802885	16.30881435	16.33253097	16.24763069	NA	NA	NA	NA	NA	NA	NA	NA	NA
Camk2b	Camk2b	18.97872353	19.19845842	18.97635663	18.89935435	18.82667553	19.08488103	15.76292133	15.57886156	15.47041522	15.14494293	15.37255069	15.24550825	15.415409	15.64393212	15.67622737	15.412431	15.26027198	15.29508689	15.18696201	15.13780286	14.8354871
Camk2b;Camk2d;Camk2g	Camk2b	19.54205423	19.81838518	19.8502265	19.43641375	19.81629762	19.79578761	19.54087973	18.89926747	18.97053674	18.89089621	18.9754729	18.64157812	15.58521784	14.96226794	15.65265454	16.95501414	17.23122118	16.89509004	NA	16.81415684	NA
Camk2b;Camk2g	Camk2b	19.49424865	19.62085973	19.50423155	19.7206909	19.57168623	19.65404749	18.77542553	18.143913	18.34907879	18.18627276	18.20204017	18.28131975	14.78241928	14.21226875	14.87533063	16.42998902	16.40737658	16.42990954	16.59343777	16.52705832	16.42371861
Camk2d	Camk2d	18.79471784	18.911984	18.92225889	18.89993982	18.84049862	18.91796323	18.51215405	19.03582229	18.37859381	18.63298162	18.5317801	18.81957683	16.21732986	16.0735539	16.18470934	17.05991813	17.24117493	17.15222676	17.09190797	17.04665261	16.96809206
Camk2g	Camk2g	18.98348369	19.06179673	19.03775586	18.94869286	18.92224658	19.04840515	18.10351577	18.06815978	18.21635286	18.32291493	18.22499904	18.06852133	15.25221782	15.15384473	15.16625046	17.18709187	17.24708666	17.11482183	17.30501665	17.170857	17.12465092
Camk2n1	Camk2n1	13.05441269	12.61529168	12.95193305	13.08323664	12.794891	12.78223859	NA	NA	NA	NA	NA	NA	NA	NA	NA	NA	NA	NA	NA	NA	NA
Camk2n2	Camk2n2	12.49693115	13.03271387	12.92418713	12.74557559	13.1007034	12.95070351	NA	NA	NA	NA	NA	NA	NA	NA	NA	NA	NA	NA	NA	NA	NA
Camk4	Camk4	14.8309306	14.97139361	15.07270895	15.12322624	15.07822698	15.00619059	13.86737478	14.10123381	13.62326727	14.22186384	14.065215	13.97546306	NA	NA	NA	NA	NA	NA	NA	NA	NA
Camkk1	Camkk1	16.88616275	16.88129651	16.79633828	16.84224153	16.83222391	16.88461314	15.32755888	14.45871839	14.84482716	14.36642434	15.04147319	14.90840464	14.65633447	14.63210243	14.72831822	14.77513945	14.47468049	14.83806275	14.52974639	14.94923828	14.74704026
Camkk2	Camkk2	17.6931146	17.51188868	17.45767956	17.65604928	17.66497975	17.61027055	14.2964719	14.28951459	14.08037856	14.11183406	14.11540986	14.03201992	NA	NA	NA	NA	13.53038195	13.29753249	13.4366595	13.43011275	13.45009001
Camkmt	Camkmt	NA	NA	NA	NA	NA	NA	NA	13.62185728	13.76234051	NA	13.7141167	NA	NA	NA	NA	NA	NA	NA	NA	NA	NA
Camkv	Camkv	17.41997477	17.51262285	17.46025203	17.50866269	17.34128962	17.58445308	14.34978456	15.15766764	13.77473012	13.52077932	13.27059551	13.36838988	13.82977228	13.87988952	13.06287083	12.51285895	12.71384185	12.39585541	12.67610694	12.14131847	12.18010185
Camlg	Camlg	15.04883937	14.89666808	14.92098738	15.06524489	14.91716283	15.12366095	15.4052336	15.43944437	15.31743599	15.20078085	15.3486935	15.38857235	NA	NA	NA	13.2384425	13.56080063	13.49333816	13.48099417	13.24495609	13.45597232
Camp	Camp	NA	NA	NA	NA	NA	NA	14.35974496	14.26697719	14.35031469	13.60190217	14.56534519	14.63064083	16.19105633	12.59810465	16.80269404	NA	NA	NA	NA	NA	NA
Camsap1	Camsap1	14.43111184	14.32185257	14.27874025	14.40602336	14.26977712	14.30376289	14.00415776	14.0286077	14.0252652	14.02409993	13.93927876	14.00623671	13.35410873	13.54527609	13.59439009	14.50082751	14.41015386	14.49071437	14.37541286	14.41403868	14.4323989
Camsap2	Camsap2	14.87659259	14.73528679	14.73143524	14.7263696	14.73930389	14.71091345	14.9074724	15.0351649	14.85903844	14.99695464	14.99654592	14.96677964	13.79649333	13.82791935	13.81068104	15.73487419	15.48215368	15.70322535	15.40520397	15.40729341	15.59062954
Camsap2;Camsap3	Camsap2	12.76541664	13.31379003	13.21899301	13.3663632	13.44629501	13.80832069	NA	NA	NA	NA	NA	NA	NA	NA	NA	NA	NA	NA	NA	NA	NA
Camsap3	Camsap3	15.3901648	15.4678255	15.35023715	15.35396978	15.41313429	15.30599642	14.39552854	14.81466059	14.35146216	14.49040289	14.32713617	14.64637127	15.15689968	15.16792092	15.21592651	13.95792621	13.77600737	13.72876981	13.50167637	13.87826522	13.95652892
Camta1	Camta1	13.67015033	13.46638595	13.55121802	13.44108047	13.59481212	13.68580167	13.36973386	13.38076458	13.5234477	13.47587373	13.08032025	13.43669215	NA	NA	NA	NA	NA	NA	NA	NA	NA
Cand1	Cand1	19.32569219	19.43848536	19.32895322	19.31187416	19.27247496	19.40486849	18.2956952	18.4341235	18.43316355	18.42939007	18.38059365	18.54433091	17.74115451	17.87892988	17.77559132	17.62518446	17.62620528	17.75618233	17.63784485	17.74002406	17.70437344
Cand1;Cand2	Cand1	NA	NA	NA	NA	NA	NA	16.37051537	16.69919513	16.71501152	16.72611428	16.97133269	16.59301795	15.09912674	15.10648144	15.39253713	16.25034519	16.08813971	16.07568076	15.95711769	15.9348817	16.13578724
Cand2	Cand2	NA	NA	NA	NA	NA	NA	16.72673318	16.66251079	16.59720578	16.58974388	16.51685754	16.79468529	14.15056701	12.96888604	14.3812683	14.87908999	15.46187757	14.60066991	15.50273493	14.28586612	14.10992547
Cant1	Cant1	NA	12.29931171	NA	12.19374823	NA	12.23727767	14.06550367	14.01855261	14.18567759	14.22735572	14.11346484	13.98785036	NA	NA	NA	NA	NA	NA	NA	NA	NA
Canx	Canx	19.83819776	19.83792647	19.84502678	20.01942981	19.94828648	19.90515018	19.57278941	20.39803598	20.22341892	20.28928506	20.30509391	20.45895119	19.3195478	19.22486949	19.18623808	19.06992376	19.15234052	19.16062242	19.240458	19.26500333	19.20512567
Cap1	Cap1	18.54593848	18.65471895	18.43335244	18.38005899	18.45642696	18.56007243	19.08730402	18.83417734	18.8213262	18.93053846	18.96565982	18.97306945	18.62058949	18.61391551	18.71586369	18.87837949	18.92479439	18.9882713	19.02552288	18.97702338	19.08759665
Cap1;Cap2	Cap1	18.82513892	18.74600579	19.12288864	18.92959072	18.73955649	NA	NA	18.84344572	NA	18.56067242	18.61606777	18.76397092	NA	NA	18.9253574	NA	NA	18.89769186	NA	18.92262215	NA
Cap2	Cap2	16.98105358	16.95475977	16.90004661	16.87055206	16.90507925	16.85379152	14.67874918	14.36867996	14.40011559	14.15400264	14.74462031	14.50693094	14.4127267	13.74689611	14.36367539	15.15390709	15.45767369	14.77531781	15.10270934	14.80225968	14.66591946
Capg	Capg	20.26231575	20.37124598	20.42461227	20.12718082	20.27255569	20.36017818	19.99270239	19.76049132	19.92013594	19.57356614	19.8535056	19.69416569	19.87850729	19.95795172	19.87820011	20.6257658	20.53259485	20.79529362	20.6234629	20.72050517	20.84302071
Capn1	Capn1	16.58295958	16.69445944	16.72769663	16.69834984	16.6066874	16.80006824	17.77430425	17.81143083	17.85654826	17.90549213	17.99309302	17.84103299	18.26426241	18.05459579	18.25403721	17.72439797	17.81824445	17.73739919	17.75339068	17.8546161	17.77972414
Capn2	Capn2	18.32564595	18.39983491	18.28577142	18.40765041	18.34171493	18.38786796	18.64451291	18.62428697	18.69057627	18.54340456	18.49817468	18.49761402	17.51234386	17.32983131	17.48014104	18.78066085	18.8076831	18.91081153	18.9743308	18.85876728	18.91295062
Capn3	Capn3	NA	NA	NA	NA	NA	NA	NA	NA	NA	NA	NA	NA	NA	NA	NA	12.10083293	13.42554652	NA	13.26514292	NA	NA
Capn5	Capn5	16.0290941	16.18618669	16.1351607	16.14937981	16.06515967	16.24209884	16.53449696	16.20735882	16.46692613	16.54272742	16.53397579	16.36661546	14.99052858	14.85019397	14.74275165	17.09775773	16.99621427	17.10214295	17.08346676	17.15669816	17.15095769
Capn7	Capn7	15.33729598	15.39917457	15.46063404	15.44526484	15.39279923	15.31272076	15.39160021	15.69631702	15.56581624	15.4542171	15.55085265	15.70482617	13.68251182	13.66372685	13.81920151	14.0685268	13.98677383	14.23568466	14.06306455	14.04333583	14.11727675
Capns1	Capns1	18.78492889	18.96206189	18.59606017	18.50459279	18.57100343	18.82241494	19.0957852	18.96107832	18.74181394	18.70104947	18.71136902	18.94864032	17.45946838	17.50137094	17.49051536	19.0760178	19.19113232	19.13129417	19.40495678	19.2381678	19.35693413
Capns1;Capns2	Capns1	NA	NA	NA	NA	NA	NA	NA	NA	NA	NA	NA	NA	17.82552734	17.92514708	17.90944486	NA	NA	NA	NA	NA	NA
Capns2	Capns2	NA	NA	NA	NA	NA	NA	NA	NA	NA	NA	NA	NA	17.28259631	17.26133221	17.47276496	NA	NA	NA	NA	NA	NA
Caprin1	Caprin1	17.05810178	17.02534143	16.75678703	16.89564568	16.96931624	16.89826438	18.99338172	18.92004705	18.86808375	19.22139197	19.22910987	19.18093228	16.99534601	17.04703895	16.9377782	17.39771557	17.53927247	17.32725548	17.30204323	17.26576523	17.16534597
Caprin2	Caprin2	NA	NA	NA	NA	NA	NA	11.79263577	12.90271803	13.11989215	12.86439783	12.52031214	12.27835072	NA	NA	NA	NA	NA	NA	NA	NA	NA
Capza1	Capza1	17.9167424	17.9924662	17.73554784	17.87421341	17.69466287	18.06873787	18.1626874	17.56367583	17.4454796	18.00166035	18.12571354	18.1174031	17.29908113	17.32781271	17.31984006	17.08646025	17.08975701	17.19936576	17.27444056	17.2482282	17.06247469
Capza1;Capza2	Capza1	18.97117152	19.00953605	18.66354503	18.7196854	18.71528583	19.20659298	18.40732575	18.96572793	18.09544635	18.04780466	18.48505004	18.59007853	18.6983011	18.77450719	18.4712902	18.22772843	18.77620949	18.44375096	18.83491171	18.33178002	18.28785963
Capza2	Capza2	18.43010912	18.62885663	18.27401406	18.30880725	18.21635379	18.69530053	17.8693692	17.86606838	17.72980462	18.06095465	18.05311822	18.17098807	18.1064174	18.19313708	18.04327386	17.92217201	18.18032275	17.84334507	18.19320354	17.83380955	17.65739265
Capzb	Capzb	20.25829592	20.28744187	20.280761	20.25202832	20.23361437	20.27894352	20.23054002	19.83988491	20.12721067	20.02698516	20.0305847	20.02969697	20.06352642	19.86273109	20.01103361	18.38752483	18.60175896	18.20928	18.78229488	18.19301168	18.1554804
Card19	Card19	14.05169656	14.20243608	14.45984814	14.09003319	14.19996788	14.2168607	16.44174618	16.34335988	16.0731611	16.36554819	16.34400775	16.35523393	13.18174394	13.97557932	13.5740258	16.74938906	16.67538519	16.59824613	16.56366986	16.84419974	16.79334723
Card9	Card9	NA	NA	NA	NA	NA	NA	NA	NA	NA	NA	NA	NA	12.86309249	12.96940811	12.81259048	NA	NA	NA	NA	NA	NA
Carhsp1	Carhsp1	17.06346919	17.0135236	16.83874864	17.03491347	17.02888789	17.05213047	16.74801047	16.26313429	16.13014356	16.61391905	16.29965328	16.63637244	15.44222965	15.11112464	15.49095878	15.6726411	15.84589437	15.81565984	15.78949904	15.70042857	16.03853235
Carm1	Carm1	16.19707753	16.04159548	16.0030733	16.13860193	16.12149	16.05350517	15.55540049	15.95349711	15.47286906	15.63144474	15.68677165	15.81655285	15.32354127	15.44813338	15.54318514	15.64206227	15.5523868	15.34549309	15.48246153	15.37157449	15.71724985
Carmil1	Carmil1	15.07638267	15.04679335	14.95017714	15.12777268	15.128435	14.98869395	13.77110992	14.10847382	13.96500869	13.86493958	13.96004925	13.95970444	15.26327046	15.21258564	15.34854798	13.3552314	13.35776236	13.42896654	13.28067333	13.22466629	13.3320109
Carmil2	Carmil2	15.77165683	15.64796379	15.44999742	15.53654414	15.7285665	15.58039068	14.04198929	13.73098233	13.87541759	13.98292265	13.70048625	13.88514213	14.70117107	14.57385425	NA	14.22735853	14.13193198	14.36700127	13.88977061	14.03400824	13.91838407
Carmil3	Carmil3	13.23093913	13.30068357	13.38115625	13.59861157	13.52058864	13.44171809	14.24679908	14.2575475	14.05522394	14.30263086	14.25269501	14.40401477	NA	NA	NA	11.93547347	12.46338992	12.78016856	12.6332301	12.36177439	12.47647582
Carnmt1	Carnmt1	NA	NA	NA	NA	NA	NA	13.20177117	13.35293419	12.28886322	12.61242785	12.68300419	13.45832585	15.46210132	15.76417293	15.40697826	13.45713445	14.95805358	14.01134558	14.75965001	13.07418307	13.25303057
Carns1	Carns1	15.08105295	15.13744642	15.23614358	15.044491	15.07935642	15.26068012	14.54923834	14.10528505	14.80803026	14.30458562	14.16748138	14.04281324	12.94761485	12.87725271	12.40158884	14.99812474	15.2036119	15.17693585	15.20682734	15.12831784	15.15594709
Cars1	Cars1	16.89847123	16.84803712	16.90831318	16.91826033	16.91760042	16.86082727	17.44061609	17.5646299	17.48358896	17.62337047	17.51642674	17.58641198	16.57914357	16.54482344	16.61736558	15.5439118	15.5857973	15.5348583	15.53410169	15.46191524	15.39579091
Cars2	Cars2	14.60469219	14.69288892	14.58871493	14.61643946	14.52733092	14.64013599	13.99588452	13.98188407	14.03060559	13.9537827	13.89978212	14.0022899	12.9183278	12.90582713	12.70521677	13.24827725	13.57014588	12.93996918	13.34345868	12.88578849	13.10208576
Cartpt	Cartpt	11.47068937	12.51703204	12.35705159	12.49219369	12.44891385	11.36213013	NA	NA	NA	NA	NA	NA	NA	NA	NA	NA	NA	NA	NA	NA	NA
Casc3	Casc3	NA	NA	NA	NA	NA	NA	NA	NA	11.57650324	11.16488179	12.28846815	NA	NA	NA	NA	NA	NA	NA	NA	NA	NA
Casd1	Casd1	NA	NA	NA	NA	NA	NA	12.88596942	13.3539558	14.06969987	13.7562782	13.64110578	13.56247374	NA	NA	NA	NA	NA	NA	NA	NA	NA
Cask	Cask	16.70244464	16.79362609	16.72692793	16.78656515	16.67964244	16.8557443	15.88692942	16.01121644	15.97343431	15.97368784	16.05932256	15.96305416	15.05486738	15.0187915	15.04523169	15.15243895	15.12675641	15.17819895	15.09256844	15.19018973	15.25667762
Caskin1	Caskin1	17.33458521	17.27466761	17.06428509	17.09726385	17.24362708	17.07101775	15.74475039	15.80669809	15.45886828	15.49464206	15.63399848	15.73383304	NA	NA	NA	14.25810804	13.99379639	14.30742271	13.95914465	14.13300517	14.21641956
Caskin1;Caskin2	Caskin1	15.5453691	16.12720675	15.69368574	15.58860585	15.73237115	NA	14.22682137	14.94269427	14.27152193	14.39948065	14.3749282	14.61323931	NA	NA	NA	13.48350397	13.40355486	13.58540647	13.46952213	13.27506315	13.75938227
Caskin2	Caskin2	13.33955757	13.28675273	13.2234144	12.91096292	13.32850131	13.24713702	15.54876509	15.00163823	14.98031532	15.44833133	15.25738098	15.44582125	13.59007292	12.91989909	13.45693619	14.02935444	13.71189148	13.8245272	13.80915748	13.89690117	13.90153679
Casp1	Casp1	12.26845577	12.38733708	12.80767057	12.53226283	12.27472814	12.60323311	13.27078206	14.1040833	14.05096485	14.19504398	13.49010623	14.09903634	16.45815323	16.46181659	16.48428603	13.1346526	13.36350034	13.25419149	13.18889177	13.38445301	13.22851552
Casp12	Casp12	NA	NA	NA	NA	NA	NA	12.66434298	13.26075973	13.24768881	13.318477	13.29116859	12.71449585	NA	NA	NA	NA	NA	NA	NA	NA	NA
Casp14	Casp14	NA	NA	NA	NA	NA	NA	NA	NA	NA	NA	NA	NA	17.98462496	17.94444431	17.87425917	NA	NA	NA	NA	NA	NA
Casp2	Casp2	NA	NA	NA	NA	NA	NA	NA	NA	NA	NA	NA	NA	13.78717817	NA	13.86953601	NA	NA	NA	NA	NA	NA
Casp3	Casp3	15.40030355	15.43659247	15.27220028	15.30964815	15.17139775	15.19100169	14.74317186	14.78258297	15.02381296	15.06326057	14.41819556	14.55084763	15.65850247	15.85524343	15.58744593	14.33688723	14.30401843	14.59454622	14.54937134	14.55282523	14.45844181
Casp6	Casp6	NA	NA	NA	NA	NA	NA	13.94242703	14.38122281	14.36537037	14.30508099	14.17014744	14.37407605	13.91165671	14.14764272	13.9292826	14.11140115	14.17406156	13.93222727	13.96614957	13.99864614	14.09777661
Casp8	Casp8	NA	NA	NA	NA	NA	NA	13.62520655	13.31507878	13.01108715	13.48644873	12.62763647	13.65903594	15.72804996	15.6996652	15.81060556	14.82736732	15.04298353	14.79398595	15.08333783	15.24268015	14.98745621
Casp9	Casp9	13.18149705	13.20144855	13.0029275	13.14066684	13.4431119	13.00187787	14.08991275	14.20110511	14.33402641	14.29413895	14.14953815	14.3422442	12.70238916	NA	12.93478001	13.6444985	13.28121285	13.59141716	13.41973638	13.30399474	12.54053976
Casq1	Casq1	NA	14.76870125	15.47870327	NA	NA	14.97300222	NA	NA	NA	NA	NA	NA	19.94302907	17.18109401	20.21650342	18.35239808	19.9246119	17.90576373	19.81512098	16.93975583	15.711747
Casq2	Casq2	NA	NA	NA	NA	NA	NA	NA	NA	NA	NA	NA	NA	13.86591784	13.20176315	13.69456656	16.35915603	16.24637011	15.16399407	15.76080154	15.66981304	14.97807168
Cast	Cast	14.98614381	14.93163619	14.84038023	14.67845879	14.87000773	14.90201608	16.62238926	16.86952742	16.49302943	16.72459305	16.5611976	16.98312962	18.7341474	18.62056457	18.69450418	17.06540859	16.97339407	17.14280261	17.08786895	16.9517317	17.02363819
Castor2	Castor2	14.14586228	14.16688899	13.61315154	14.41758672	13.9318574	14.19125931	12.72372493	13.43419817	13.26542898	13.0341851	13.16364968	13.22581747	NA	NA	NA	12.8021104	13.15393514	13.07169363	12.87542876	12.47766468	13.12630923
Casz1	Casz1	NA	NA	NA	NA	NA	NA	14.01453608	14.10570807	13.89511242	13.49778198	13.85921489	13.94318659	14.80084418	14.76823754	14.83964458	NA	NA	NA	NA	NA	NA
Cat	Cat	17.37004377	17.53432602	17.37523888	17.43028191	17.36377221	17.40677308	19.06203063	18.87768828	18.94891178	18.8518629	19.050507	19.08397964	17.6344543	17.90139676	17.61540624	18.04705903	18.05312912	18.20106449	18.29825846	18.04341673	18.16146686
Catsperd	Catsperd	9.468797115	NA	NA	9.699385056	NA	9.096549136	NA	NA	NA	NA	NA	NA	NA	NA	NA	NA	NA	NA	NA	NA	NA
Cav1	Cav1	16.20965357	16.49308852	16.49986763	16.40957064	16.39163446	16.51684682	19.62018352	19.2292389	19.81686034	19.48976056	19.79266885	19.37851014	18.88526562	18.83313906	18.90686731	20.12846174	20.0920411	20.03582835	20.08386536	20.05245529	19.97061581
Cav1;Cav3	Cav1	NA	NA	NA	NA	NA	NA	NA	NA	NA	NA	NA	NA	18.54277415	18.62215054	18.72948675	20.47755067	20.42270771	20.31941921	20.39452809	20.39056236	20.41956673
Cav2	Cav2	14.15126808	14.14042389	14.16880319	13.95057506	13.87057085	14.15617941	16.57283283	16.51334815	17.22758492	16.79574626	17.05313072	16.41057697	15.65711409	15.19912626	15.74877468	17.49923543	17.77055331	17.54296402	17.86064165	17.54272485	17.45581977
Cav3	Cav3	NA	NA	NA	NA	NA	NA	NA	NA	NA	NA	NA	NA	NA	NA	13.55917391	NA	NA	NA	NA	11.88954579	NA
Cavin1	Cavin1	16.93419878	17.13127784	17.08173582	16.88562284	16.9470824	17.08915448	20.66365771	19.96798966	20.32891097	20.12586866	20.47623496	20.06986712	20.30782284	20.28481417	20.24544973	21.23421001	21.22132119	20.9322739	21.07344864	21.19990428	21.01453221
Cavin2	Cavin2	14.60643093	14.79189735	14.84249756	14.61434363	14.6757161	14.82892278	17.38717054	17.67727389	17.77990038	17.42579664	17.6377588	17.64484803	17.01068514	16.89954004	16.93404865	18.070066	18.14838093	17.76852319	18.06620225	18.12819226	17.90113798
Cavin3	Cavin3	13.48689953	13.67967334	13.29529178	13.34864238	13.50855041	13.66103777	17.982622	17.55688222	17.71209372	17.44456961	17.67252701	17.56971491	18.14159626	18.24677054	18.12436033	18.9128822	19.03610599	18.70153847	18.83004625	19.03028271	18.8786371
Cavin4	Cavin4	NA	NA	NA	NA	NA	NA	NA	NA	NA	NA	NA	NA	14.83118413	12.90215831	15.14887535	14.37669696	14.98863984	12.86529021	14.79608521	12.86651753	NA
Cbarp	Cbarp	15.08206761	14.96292569	15.06713269	14.98525022	14.88228236	14.88099383	NA	NA	NA	NA	NA	NA	NA	NA	NA	NA	NA	NA	NA	NA	NA
Cbfb	Cbfb	15.01451747	15.10072649	15.20154522	14.73134166	14.81188363	15.38280651	16.13678942	16.39612892	16.48505637	16.6650912	16.1440418	16.64363724	14.56576434	14.65522246	14.47566828	15.98065248	16.05578599	16.31449472	16.15914669	16.26059083	16.37657533
Cbl	Cbl	15.97937307	15.91986849	15.8627152	16.10801622	16.06379702	16.13988614	15.62766159	15.8594673	15.55960643	15.68232079	15.48981803	15.76299002	18.26454614	18.3335781	18.29562084	14.99080432	14.89785588	15.01399495	14.95005801	14.9617764	14.96312273
Cbl;Cblb	Cbl	NA	NA	NA	NA	NA	NA	14.545117	14.33450191	14.42638043	14.73864018	14.25612382	14.44555237	NA	NA	NA	13.79652638	13.96901771	14.07875125	13.91541259	14.79824396	13.90407949
Cblb	Cblb	NA	NA	NA	NA	NA	NA	13.5604966	13.1147794	12.99449768	13.54251657	13.2511095	13.2880334	NA	NA	NA	11.63436184	12.27500414	12.44392258	12.1476247	12.09066491	11.97210026
Cbll1	Cbll1	NA	NA	NA	NA	NA	NA	12.94022549	13.50529099	13.20974161	13.19871474	12.90641009	13.25467944	14.54866662	14.58397219	13.88077468	NA	NA	NA	NA	NA	NA
Cbln1	Cbln1	15.4033616	15.45008387	15.32600105	15.17749316	14.97382291	NA	NA	NA	NA	NA	NA	NA	NA	NA	NA	NA	NA	NA	NA	NA	NA
Cbln1;Cbln2	Cbln1	15.24445675	15.12913407	15.36841438	15.2749823	15.55575146	NA	NA	NA	NA	NA	NA	NA	NA	NA	NA	NA	NA	NA	NA	NA	NA
Cbln2	Cbln2	14.00509818	14.0562228	13.99092828	14.27101066	14.12090204	13.99340724	NA	12.62288003	12.36676206	12.45049732	NA	NA	NA	NA	NA	NA	NA	NA	NA	NA	NA
Cbln4	Cbln4	16.02488923	16.08987858	15.8085932	16.1448434	16.13555509	15.67881881	NA	NA	18.80045126	NA	18.83929607	NA	18.51026967	18.45140432	18.21745131	15.97742975	16.40341153	16.28235003	16.32333981	16.25052049	16.37306905
Cbr1	Cbr1	19.20017679	19.27341664	19.12653293	19.20557826	19.15223325	19.29950824	18.30965635	18.19053403	18.00818385	18.13893631	18.00394462	18.2746492	17.25745112	17.52734058	17.2435003	18.05069979	18.01297065	18.10604233	18.29126521	18.07686455	18.23310539
Cbr1;Cbr3	Cbr1	18.74414072	18.7492082	18.2743554	18.65847301	18.3563273	18.75677782	17.95061854	17.58348682	17.4939805	17.59514819	17.50489656	17.6699992	17.04695345	17.2595318	16.71451385	17.50167394	17.97883891	17.92274698	18.09147671	17.79662903	17.9306565
Cbr2	Cbr2	13.54535387	13.40899734	13.495875	13.11585669	13.38719061	13.11587729	15.63328736	15.84667246	16.01849085	15.6568799	15.7762997	15.99942486	17.97933166	17.95259106	17.98149502	17.2769548	17.75492451	17.25701047	17.32091887	17.73364187	17.26671113
Cbr3	Cbr3	15.23191568	15.48570114	15.31177287	15.44736181	15.21765915	15.45700235	16.19566431	16.21586841	16.08156121	16.28914049	15.9348318	16.36329295	17.93131539	17.93644987	17.8415438	16.80984317	16.90193738	16.78619411	16.80617186	16.87549854	16.70443972
Cbr4	Cbr4	15.81880608	15.93655359	15.92684115	15.79134378	15.69019039	15.91739585	15.19427481	15.44387997	15.16364017	15.0810155	15.38584903	15.46436115	14.85582865	14.83943441	14.61265551	14.8341714	15.16132554	14.73279745	14.89983963	14.68767796	14.39092714
Cbs	Cbs	15.22817628	15.37101695	15.20269908	15.08767842	14.98058845	15.30171877	NA	NA	NA	NA	NA	NA	NA	NA	NA	NA	NA	NA	NA	NA	NA
Cbwd1	Cbwd1	13.70052276	13.56405257	13.48854205	13.42521978	13.3312383	13.49922551	15.27187146	15.35848476	15.28592443	15.23803751	15.35744433	15.17428933	13.59095886	13.53863375	13.81495144	13.68870981	13.87169609	13.35044834	13.90450022	13.83060731	13.85863073
Cbx1	Cbx1	16.37261398	16.27235626	16.09995892	16.14335275	15.96996229	16.48939359	16.77444576	17.24026189	17.03645466	16.62375922	16.87732748	17.48070796	16.24532723	16.57051652	16.28717959	15.64832439	15.54650389	15.73411331	16.14488506	15.05181765	15.69056935
Cbx1;Cbx3	Cbx1	15.46408622	15.61428424	15.67282033	15.47375014	15.50653384	15.50415483	16.59000421	16.27296622	16.25870387	16.43293539	16.44657568	16.56189865	16.84203112	16.65429445	16.87372179	15.97287436	15.85504121	15.6321063	15.47705939	15.71237385	15.87909021
Cbx3	Cbx3	16.62257048	16.70966378	16.56268327	16.62775731	16.57059876	16.85542477	17.89439404	18.10200087	17.67986766	17.51487695	17.74968982	17.8942128	17.11497051	17.11796438	16.87111047	16.00705043	16.15681197	16.00860883	16.32457988	16.24672449	16.24974624
Cbx3;Cbx5	Cbx3	14.16303637	14.44341628	13.86472783	13.61720342	13.292868	14.01599863	12.73747341	12.64692766	11.89486701	12.29054017	12.23332608	12.62798295	NA	NA	NA	NA	NA	NA	NA	NA	NA
Cbx4	Cbx4	NA	NA	NA	13.63179256	12.84200385	13.24065416	NA	NA	NA	NA	NA	NA	NA	NA	NA	NA	NA	NA	NA	NA	NA
Cbx5	Cbx5	15.62012405	15.52590979	15.41198502	15.58623074	15.49530612	15.61813909	15.23518621	15.81767325	15.9919373	15.67418786	15.72951975	15.90833741	14.98642484	15.2095681	15.32597782	14.34871492	14.17788674	14.43378632	13.80759591	14.1545375	14.25283124
Cbx6	Cbx6	NA	11.69012459	11.2428466	11.64194787	NA	NA	13.19784305	12.91761628	12.64992106	12.75772446	12.70514686	13.40858176	9.743873403	10.93906492	NA	16.28928834	15.64933792	15.38541875	14.94550728	15.72279596	15.13022723
Cc2d1a	Cc2d1a	15.49620494	15.37619432	15.41479399	15.55866265	15.5586465	15.40516173	15.24150344	15.15884312	15.12877227	14.98985395	14.89851885	15.09678035	14.86011521	14.77482521	14.77001975	14.83448234	14.47258476	14.63990533	14.57943646	14.68315507	14.61158557
Cc2d1b	Cc2d1b	17.98235546	17.88232878	17.99288578	18.04090601	17.97944482	17.98929287	18.0656824	17.83102619	17.88948875	17.91709823	18.0196624	17.93763714	16.88830641	16.96678565	16.89197881	16.30403246	16.2799559	16.29022068	16.20836244	16.26829779	16.33109139
Cc2d2a	Cc2d2a	18.74095667	19.27806826	19.30757216	NA	19.41934096	19.06885698	11.36438639	NA	10.88652728	10.82996052	NA	11.24144099	NA	NA	NA	NA	NA	NA	NA	NA	NA
Ccar1	Ccar1	14.81395625	14.8029952	14.7917891	14.77003903	14.71845858	14.79916047	15.83602495	15.64713467	15.64574073	15.71010736	15.67635565	15.68232311	15.81037757	15.853924	15.7649435	14.35889934	14.34267139	14.30984819	14.25809652	14.12665519	14.22688071
Ccar2	Ccar2	16.6229457	16.88053196	16.72649999	16.5880227	16.71001648	16.85748807	16.49198215	16.56691718	16.33602373	16.36739678	16.39446954	16.64413247	15.43230789	15.66411506	15.57741668	14.48025216	14.50919967	14.54583903	14.39580511	14.48374865	14.53380342
Ccbe1	Ccbe1	NA	NA	NA	NA	NA	NA	NA	NA	NA	NA	NA	NA	NA	NA	NA	NA	11.74517429	NA	NA	11.96458635	NA
Ccdc102a	Ccdc102a	NA	NA	NA	NA	NA	NA	15.1351718	14.10701714	14.78305461	14.53431995	14.88536372	14.80018633	NA	NA	NA	14.80851853	14.79903583	15.07371916	14.765951	14.94967293	14.8906092
Ccdc113	Ccdc113	NA	NA	NA	NA	NA	NA	NA	NA	NA	NA	NA	14.63121685	NA	NA	NA	NA	NA	NA	NA	NA	NA
Ccdc115	Ccdc115	14.05093377	14.23000122	13.80232265	13.9223487	14.11423042	13.87584234	14.58676211	14.33242929	14.06815902	14.42045105	14.44846261	14.58614961	13.33394199	13.55036097	13.45694058	12.58187815	13.03336505	13.08456025	12.98659267	13.04316911	13.17274657
Ccdc12	Ccdc12	NA	NA	NA	NA	NA	NA	NA	NA	11.36999531	NA	NA	10.85904552	14.0987606	14.06554393	14.0107887	NA	NA	NA	NA	NA	NA
Ccdc120	Ccdc120	NA	NA	12.70647659	12.74094442	NA	NA	NA	NA	NA	NA	NA	NA	13.09116513	13.65362174	13.30682032	NA	NA	NA	NA	NA	NA
Ccdc124	Ccdc124	16.04962359	15.95296019	16.01831945	15.9703866	15.81679316	16.14757033	15.94847987	15.52324065	15.5219253	15.50800546	15.62943668	15.77786894	14.66100715	14.74576894	14.71252247	14.9044836	14.67478294	14.8148853	14.70894319	14.6508562	14.53311649
Ccdc127	Ccdc127	16.38096846	16.56278436	16.32424266	16.05513683	16.04221263	16.4591849	15.67624832	15.07164959	15.21870806	15.27750413	15.61156514	15.51972012	NA	NA	NA	14.52223357	14.7991893	14.23542682	14.51311518	14.69204007	14.23698862
Ccdc134	Ccdc134	13.17247825	13.32548865	13.00329321	13.30684457	13.02356585	13.25958467	14.11017243	13.96828868	13.89299368	14.43047345	14.07520679	14.33870085	13.48769958	13.15975976	13.29162667	13.13281595	13.70329943	13.17053454	13.31495299	12.80122267	12.97400559
Ccdc136	Ccdc136	15.38127347	15.09308112	15.07716123	15.27412161	15.29979147	14.96977244	13.45905131	13.50509551	13.85006243	13.73487292	14.00951035	13.25744351	NA	NA	NA	NA	NA	NA	NA	NA	NA
Ccdc137	Ccdc137	12.93014659	13.41875555	13.48671451	14.30820179	NA	12.97936643	13.42315352	13.37468111	12.69212185	12.92814059	13.47737104	13.23671906	13.2243816	13.46560467	13.48455859	11.87625217	NA	11.51528096	11.72604356	11.68491952	11.81315589
Ccdc138	Ccdc138	NA	NA	NA	NA	NA	NA	NA	NA	NA	NA	NA	NA	NA	NA	NA	15.30528515	15.53370386	NA	NA	15.62939647	15.67998034
Ccdc160	Ccdc160	NA	NA	NA	NA	NA	NA	NA	13.53113774	13.20114067	13.14078345	12.71266886	13.4259764	NA	NA	NA	NA	NA	NA	NA	NA	NA
Ccdc162	Ccdc162	NA	NA	NA	NA	NA	NA	NA	NA	NA	NA	NA	NA	NA	NA	NA	NA	11.6586801	12.83137455	NA	NA	NA
Ccdc167	Ccdc167	13.50974818	13.40219162	13.28477553	13.27127921	13.58361333	13.56764086	14.44273486	14.20671875	13.7304549	13.38607557	13.75632979	13.8377919	NA	NA	NA	NA	NA	NA	NA	NA	NA
Ccdc171	Ccdc171	NA	NA	NA	NA	NA	NA	NA	NA	13.26792783	NA	NA	NA	NA	NA	NA	NA	NA	NA	NA	NA	NA
Ccdc177	Ccdc177	14.65290213	14.71922992	14.74834036	14.78093486	14.64058433	14.75912527	NA	NA	NA	NA	NA	NA	NA	NA	NA	NA	NA	NA	NA	NA	NA
Ccdc186	Ccdc186	13.11737294	13.40383332	13.43497345	13.26302219	13.39894307	13.23451721	14.17845832	14.27975028	14.14833511	14.2770401	14.0322436	14.25081827	13.80274585	13.93931036	13.75814448	NA	NA	NA	NA	NA	NA
Ccdc190	Ccdc190	14.38081277	NA	NA	NA	14.48486065	14.46377979	NA	16.89539777	16.30991679	15.81327167	15.70593872	15.79877554	NA	NA	NA	NA	NA	NA	NA	NA	NA
Ccdc22	Ccdc22	15.42098578	15.44609366	15.28808385	15.34298022	15.29893229	15.38678471	15.6264476	15.69466057	15.51091754	15.64006004	15.68414218	15.66589903	15.17179778	15.20120845	15.2306695	14.97063284	15.10219383	15.07889081	15.00448902	15.12527722	15.09137213
Ccdc25	Ccdc25	15.66185404	15.77444456	15.67592354	15.78928463	15.68969439	15.89064914	15.50924272	15.63180586	16.04546846	15.6231321	15.65168897	15.64805091	15.45757481	15.14139999	15.47852664	15.72420454	15.67232842	15.68496235	15.76648024	15.59646157	15.67392064
Ccdc28b	Ccdc28b	12.65797488	12.89013315	12.63860561	12.60252722	12.46640025	12.45805538	13.13109652	12.73272285	11.41966002	12.50205855	12.77055447	12.60861753	NA	NA	NA	NA	NA	NA	NA	NA	NA
Ccdc3	Ccdc3	NA	NA	NA	NA	NA	NA	NA	NA	NA	NA	NA	NA	NA	NA	NA	NA	NA	NA	NA	12.54266675	NA
Ccdc32	Ccdc32	NA	NA	NA	NA	NA	NA	NA	NA	NA	12.60921799	NA	NA	NA	NA	NA	NA	NA	NA	NA	NA	NA
Ccdc40	Ccdc40	NA	NA	NA	NA	NA	NA	NA	NA	12.98973154	NA	NA	NA	NA	NA	NA	NA	NA	NA	NA	NA	NA
Ccdc43	Ccdc43	15.26430686	15.18701133	15.53955831	15.23004001	15.27726613	15.33848224	14.5462273	14.53262279	14.24705158	14.3010068	14.06356012	14.96792426	NA	NA	NA	15.20167215	15.18547944	15.29615624	NA	15.06969311	15.0548205
Ccdc47	Ccdc47	17.40561214	17.44343819	17.37456361	17.37643505	17.24676684	17.62003891	17.16817036	17.08185642	17.09922606	17.36894813	17.39924561	17.29752015	16.00914753	15.70739137	15.97169425	14.93479148	15.0312339	14.92626604	15.13369087	14.89808124	14.73791468
Ccdc50	Ccdc50	13.48313558	13.59790124	13.76110448	13.34044822	13.49370537	13.47016315	14.40107169	14.22436409	13.6052632	13.88857383	13.80759642	14.39908296	13.09177255	13.14906752	13.16412756	14.22651004	14.33395895	14.30973213	14.23738924	NA	14.30594773
Ccdc51	Ccdc51	15.30145809	15.26092164	15.14046492	15.14726011	15.03463165	15.0811372	14.44495916	14.50142812	14.50613788	14.53140462	14.71292558	14.62276057	12.77436608	12.96768003	12.86322624	13.3995424	13.79615183	13.0440285	13.28012487	13.47118479	13.17441524
Ccdc6	Ccdc6	15.76807892	15.62830122	15.65207922	15.66092695	15.76100056	15.69139718	15.76900151	15.64038855	15.7731332	15.84608485	15.84768759	15.91265791	15.08418703	14.81848209	15.03391648	15.73501602	15.82880625	15.6503638	15.63203848	15.67038449	15.70609516
Ccdc73	Ccdc73	NA	NA	NA	NA	NA	NA	NA	NA	NA	NA	NA	NA	NA	NA	NA	NA	NA	NA	NA	NA	NA
Ccdc8	Ccdc8	NA	NA	NA	NA	NA	NA	NA	NA	NA	NA	NA	NA	NA	NA	NA	12.61437858	11.98528695	12.65485975	11.80185787	12.15781113	11.97138189
Ccdc80	Ccdc80	NA	NA	NA	NA	NA	NA	NA	NA	NA	NA	NA	NA	14.28309186	13.86531352	14.55695118	11.95402498	11.9665229	12.44777547	12.13647586	12.51632348	12.25021801
Ccdc85a	Ccdc85a	13.98107705	14.18524668	13.80255761	13.81751396	13.99422279	13.86729351	NA	15.2916132	NA	NA	NA	NA	NA	NA	16.50766768	NA	NA	NA	NA	NA	NA
Ccdc85c	Ccdc85c	14.11276275	13.96100071	13.6957367	14.18606604	13.97765815	13.81074369	NA	NA	NA	NA	NA	NA	NA	NA	NA	NA	NA	NA	NA	NA	NA
Ccdc86	Ccdc86	NA	NA	NA	NA	NA	NA	13.45364361	12.70729657	13.61411166	13.70971927	13.58719151	13.9463032	14.44898119	14.55924519	14.77096954	NA	NA	NA	NA	NA	NA
Ccdc88a	Ccdc88a	15.33635708	15.21177926	15.07498782	15.28726524	15.27859064	15.19617259	13.67667302	13.44642878	13.57324843	13.52947056	13.72868223	13.51148196	NA	NA	NA	13.24118926	12.88997011	13.1613369	12.75618606	12.997852	13.14865292
Ccdc88b	Ccdc88b	NA	NA	NA	NA	NA	NA	NA	NA	NA	NA	NA	NA	NA	NA	NA	NA	NA	15.82462318	NA	16.36120874	NA
Ccdc9	Ccdc9	13.8498831	13.66297654	13.8769287	14.29128078	13.96134188	13.93921494	14.76908286	14.88434683	14.962901	14.71434653	14.86661347	14.38950987	15.83591742	15.57721027	15.42425257	14.62255069	14.97380541	14.5865872	14.88042185	14.87953886	14.5714511
Ccdc90b	Ccdc90b	15.14103031	15.32613217	15.07252085	15.00858279	15.36227934	14.77235913	14.46377023	14.83457189	14.56408551	14.62944879	14.60232928	15.00302842	14.69068156	14.88694779	14.61537627	14.32258619	14.48694325	14.15112091	14.27043944	14.22287578	14.33211108
Ccdc91	Ccdc91	14.76005072	14.709353	14.26025579	14.59358617	14.84253361	14.39283884	15.57045531	15.29060167	15.33956246	15.4181341	15.33218441	15.42259566	13.07507463	13.02779199	13.45283323	13.45648604	13.80975051	13.87188978	13.99413498	13.79143148	13.69138108
Ccdc92	Ccdc92	17.10266111	17.10590179	17.07342481	17.09995942	17.10722324	17.09970676	17.17058341	17.09889378	17.06822615	17.33583539	17.10324148	17.10463973	NA	NA	NA	15.36940251	15.26142314	15.49039638	15.29273652	15.24266573	15.28900746
Ccdc93	Ccdc93	18.01721907	18.05775947	17.91434588	17.96693266	17.98215539	17.97913453	17.21666072	17.21299234	17.1460238	17.20343374	17.26220764	17.19617086	14.82674472	14.57359334	14.69393306	16.17475857	16.13854133	16.17045371	16.24401203	16.27274806	16.19843047
Ccdc97	Ccdc97	12.98316567	12.98781801	12.43360809	12.85336811	12.75513887	13.08793591	13.24823092	13.52007252	13.45771811	13.5421203	13.0963996	13.22811935	12.42945382	13.16080267	12.28108676	NA	NA	NA	NA	NA	NA
Ccl11	Ccl11	NA	NA	NA	NA	NA	NA	NA	NA	16.13685697	NA	NA	16.4373896	15.75378346	NA	NA	NA	NA	NA	NA	NA	NA
Ccm2	Ccm2	14.34436359	14.3261687	14.40299687	14.58496402	14.54315301	14.44855114	14.26900951	13.97301092	14.06685633	14.32518788	14.19949524	14.2333051	NA	NA	NA	13.75924116	13.63518974	13.66962304	13.45624564	13.6489764	13.5695323
Ccna2	Ccna2	NA	NA	NA	NA	NA	NA	NA	NA	NA	NA	NA	13.65822264	NA	11.74425782	NA	NA	NA	NA	NA	NA	NA
Ccnb1	Ccnb1	14.6418034	14.66044165	14.40026573	14.71588158	14.55573349	14.34107399	NA	NA	NA	NA	NA	NA	NA	NA	NA	NA	NA	NA	NA	NA	NA
Ccndbp1	Ccndbp1	NA	NA	NA	NA	NA	NA	11.97025691	12.19506456	11.80925365	13.06803928	11.9272187	12.42607864	NA	NA	NA	NA	NA	NA	NA	NA	NA
Ccng1	Ccng1	12.7683663	NA	NA	NA	NA	NA	NA	NA	NA	NA	NA	NA	NA	NA	NA	NA	NA	NA	NA	NA	NA
Ccnh	Ccnh	13.85413789	14.68512656	NA	14.72080536	14.62582298	14.29939407	13.75893792	13.62713453	13.9065309	13.93045829	13.5519044	13.71255178	14.09534467	13.89259631	13.8492843	NA	NA	NA	NA	NA	NA
Ccnk	Ccnk	NA	NA	NA	NA	NA	NA	12.07251758	NA	NA	12.51843978	12.47814929	12.53076188	NA	13.49998288	13.63686248	NA	11.87938797	12.1761108	11.97181655	11.96962036	11.04269221
Ccnl1	Ccnl1	NA	NA	NA	NA	NA	NA	NA	NA	NA	NA	NA	NA	13.52908566	13.63711018	13.49561175	NA	NA	NA	NA	NA	NA
Ccnt1	Ccnt1	11.23317626	11.48913547	11.02798891	11.69168682	NA	NA	12.57768373	12.18003656	12.30322993	NA	12.77517403	12.20830143	14.5472026	14.50606947	15.07672216	NA	NA	NA	NA	NA	NA
Ccnt2	Ccnt2	NA	NA	NA	NA	NA	NA	12.96369655	13.78348498	12.89900885	12.53214125	12.41798262	13.33065163	15.51220903	15.09477049	14.77603161	NA	NA	NA	NA	NA	NA
Ccny	Ccny	16.41353219	16.13491083	16.19780079	16.4185561	16.22454739	16.11363647	15.42618843	15.17157806	15.59956953	15.18276206	15.48841414	15.4078743	14.62105291	14.95321661	14.58924838	15.87521413	16.051914	16.0275378	15.97001107	16.03272367	15.98740663
Ccp110	Ccp110	14.04354668	14.01649657	14.0631581	13.93419419	14.10286562	14.00788824	14.82912164	14.00861358	14.61318875	14.64477569	14.53366099	14.25930386	NA	NA	NA	NA	NA	NA	NA	NA	NA
Ccpg1	Ccpg1	NA	NA	NA	NA	NA	NA	15.2702276	14.91409578	15.08057887	15.21380272	15.26693106	15.24453829	13.33098688	12.78935635	13.10376316	NA	NA	NA	NA	NA	NA
Ccs	Ccs	15.92724745	16.05093719	15.71361988	15.84384596	15.60201924	16.0832072	15.60100912	15.61508421	15.45664134	15.14810506	15.47268333	15.1480386	16.01026957	15.98096242	16.06262094	16.65079964	16.69473219	16.79974106	16.79867527	16.61827895	16.61558009
Ccsap	Ccsap	13.89246282	13.83687004	14.01089325	14.02619181	13.78857933	13.90112929	NA	NA	NA	NA	NA	NA	NA	NA	NA	NA	NA	NA	NA	NA	NA
Ccser2	Ccser2	13.05876657	13.21956966	12.86104077	12.83422206	12.8487774	13.47824699	15.02853948	14.59582406	14.52809357	14.63353147	14.79377015	14.49045764	NA	NA	NA	15.24809714	15.00978426	15.10040491	15.34870524	15.16549991	15.26913108
Cct2	Cct2	19.00423217	19.0324853	18.93287554	18.79238725	18.8297844	19.02117393	19.60935024	19.28794786	19.16426383	19.4382354	19.4674732	19.51118324	18.1662992	17.96723275	17.98656767	18.01020468	18.0209694	18.00272468	18.03485019	18.00301237	17.99158607
Cct3	Cct3	19.12680059	19.21979844	19.12211191	19.01774504	19.03832037	19.2223033	19.51975587	19.6201956	19.53990491	19.71508169	19.62303424	19.73684964	18.27167276	18.2018219	18.21692553	18.14622754	18.16407423	18.20434999	18.16974372	18.15825134	18.11751184
Cct4	Cct4	19.4384998	19.44082186	19.38934537	19.35705105	19.33960735	19.3557296	19.51360252	19.70468108	19.52652418	19.61260503	19.60046325	19.6250269	18.76052646	18.65878941	18.75173757	18.0910669	18.13149167	18.09176211	18.07284878	18.07188195	18.07459126
Cct5	Cct5	18.8385758	18.86702462	18.81953652	18.6997468	18.70480312	18.84673276	19.0387198	19.15537451	18.91303958	19.09043872	19.08460002	19.09466549	18.86111387	18.87402864	18.86662007	17.60082237	17.60363345	17.5801706	17.6896483	17.60012424	17.62128142
Cct6a	Cct6a	18.78131443	18.802485	18.83353973	18.73210209	18.77952711	18.86742555	19.13280049	19.26883435	19.199686	19.19439098	19.21390237	19.10403921	18.31106572	18.2186625	18.28793045	17.66208984	17.71530614	17.71839955	17.72347198	17.61104754	17.73412271
Cct6a;Cct6b	Cct6a	18.04790024	18.06234739	17.90488013	17.99928663	17.98484309	17.98720448	18.18627653	18.33523619	18.42460553	18.56602306	18.55954045	18.26785924	NA	NA	NA	17.01353058	16.96340426	16.86916018	16.93834729	17.04216824	17.04287589
Cct6b	Cct6b	12.32758071	11.98844682	NA	12.63409633	12.19380562	11.87270566	18.80267357	NA	NA	17.50248531	17.84365977	17.59961802	NA	NA	NA	NA	NA	NA	NA	NA	NA
Cct7	Cct7	19.01655549	19.13677192	19.02160725	18.91274515	18.88681251	19.02801692	19.17119214	19.31354247	19.05102957	19.16142164	19.08413476	19.23722224	18.50133554	18.41169152	18.4051139	17.39650379	17.41915155	17.27929005	17.55183772	17.34153951	17.40049968
Cct8	Cct8	19.28302615	19.31747928	19.29714557	19.26988203	19.24389706	19.2798853	19.57175737	19.60853843	19.56857219	19.64938114	19.6251395	19.65952373	19.0885325	19.00879577	19.07356807	18.48772605	18.48109331	18.49480121	18.4730414	18.48378332	18.46640525
Ccz1	Ccz1	15.0861259	15.13502218	15.1268289	15.07401999	15.05839823	15.11935657	14.12388574	14.14183485	14.16080453	14.01920431	14.09370668	14.24428621	14.15866253	14.08394569	14.16146413	13.89955412	13.58812535	13.92980368	13.99129933	13.69922231	13.889672
Cd109	Cd109	13.55719579	13.50087826	13.82602891	13.73303767	13.38106225	13.54889243	14.64374186	14.74050063	15.23076564	14.37050107	14.61480386	14.74888396	17.74261101	17.65803986	17.6715425	15.69552715	15.42137029	15.3294891	15.26485301	15.6937748	15.57508515
Cd14	Cd14	NA	NA	NA	NA	NA	NA	13.20749036	13.32051153	13.36548621	13.34021967	13.3947006	12.9596205	14.27549108	14.34169254	14.47806907	14.63949659	14.76828431	14.37846213	14.47528237	14.64808652	14.6884664
Cd151	Cd151	14.78455857	14.81480908	14.88735675	14.64268066	14.68812824	14.8290128	17.01554449	17.05510744	17.38797008	16.98004258	17.26315401	16.65716873	14.63321114	14.66756818	14.94509759	17.33219806	17.15609	17.34491338	17.38118321	17.305019	17.35479733
Cd163	Cd163	NA	NA	NA	NA	NA	NA	14.46246748	14.39849261	14.64101085	14.7186812	14.37274325	14.46912955	16.64845852	16.652718	16.57264068	16.6648992	16.56211256	16.03690603	16.26633862	16.58575197	16.0903893
Cd177	Cd177	NA	NA	NA	NA	NA	NA	NA	NA	NA	NA	NA	NA	15.77982327	NA	16.19035642	NA	NA	NA	NA	NA	NA
Cd180	Cd180	NA	NA	NA	NA	NA	NA	NA	NA	NA	NA	NA	NA	13.29254148	13.42936903	13.44844458	NA	NA	12.31794674	NA	NA	11.75226774
Cd1d1	Cd1d1	12.77883073	12.42618612	12.62517001	13.18038162	12.54158792	13.01235567	NA	NA	NA	NA	NA	NA	NA	NA	NA	NA	NA	NA	NA	NA	NA
Cd200	Cd200	18.27956581	18.27929455	18.41209096	18.28329416	18.2725946	18.31327591	17.87365944	17.93345923	18.13106925	17.7965163	18.03871043	17.62843727	15.10449745	15.33296815	15.33917879	17.0599066	17.10555467	16.98147324	16.91371851	16.8633457	17.19663774
Cd207	Cd207	NA	NA	NA	NA	NA	NA	NA	NA	NA	NA	NA	NA	14.5956213	15.13718435	14.19395233	NA	NA	NA	NA	NA	NA
Cd209b	Cd209b	NA	NA	NA	NA	NA	NA	NA	NA	NA	NA	NA	NA	NA	NA	NA	14.15804352	14.3581028	13.59199268	13.96978579	14.00605978	13.5328487
Cd209c	Cd209c	NA	NA	NA	NA	NA	NA	NA	NA	13.42790206	NA	13.47499873	NA	NA	NA	NA	NA	NA	NA	NA	NA	NA
Cd209d	Cd209d	NA	NA	NA	NA	NA	NA	NA	NA	NA	NA	NA	NA	NA	NA	NA	14.49858746	14.69068553	14.24009068	14.71133895	14.72392753	13.9822182
Cd248	Cd248	NA	NA	NA	NA	NA	NA	NA	NA	NA	NA	NA	NA	14.77064325	14.99236305	14.83070336	NA	NA	NA	NA	NA	NA
Cd2ap	Cd2ap	14.89077145	14.86515411	14.97491777	14.8707862	14.92464256	14.86246985	15.56135609	15.65589375	15.41633439	15.51277537	15.47060534	15.65359821	15.66814212	15.81627369	15.79880093	15.74470351	15.56478213	15.70402646	15.62295092	15.70772672	15.70885746
Cd2bp2	Cd2bp2	13.71767343	14.01099486	13.9863645	13.86572694	13.69937314	13.90949628	15.36865804	15.63326056	15.42092391	15.41435759	15.45942478	15.59298753	14.43427998	14.35114868	14.18314595	12.89958162	12.61752027	12.90557316	12.9165121	12.74622668	12.57365665
Cd302	Cd302	NA	NA	NA	NA	NA	NA	11.89885454	12.19269659	12.05214007	12.34085153	11.89655189	11.76567563	NA	NA	NA	NA	NA	NA	NA	NA	NA
Cd34	Cd34	15.16052327	15.06657543	15.34401819	14.1938539	15.45489597	15.34275313	16.57682052	17.30361593	17.3482349	16.91425988	16.97398532	16.90990418	17.62778808	17.98950429	17.61353216	17.50428477	17.59478818	17.48646312	17.65448318	17.65559273	17.7837428
Cd36	Cd36	NA	NA	NA	NA	NA	NA	13.96695621	13.620877	14.30885656	13.50752989	15.78779718	14.11664654	15.61613035	15.7409338	15.49927055	17.79761646	18.4419735	17.59597075	18.14251706	17.86331192	17.94032032
Cd38	Cd38	16.43170135	16.49780377	16.47703179	16.58669875	16.47409633	16.51364105	13.95342755	14.84692136	15.00049967	14.45102938	14.56644804	14.52285929	NA	NA	NA	13.50610607	13.79288566	13.3811027	13.84406988	13.5024037	NA
Cd44	Cd44	16.52405875	16.53888846	16.38413434	16.57350947	16.55573947	16.70009209	17.04882859	16.71837699	17.10801566	17.16096239	16.96064137	16.95144102	17.13080261	17.40695519	17.14142477	16.73414125	16.7850529	16.63682134	16.68864645	16.7693063	16.84446387
Cd47	Cd47	17.87987286	17.91832138	17.94996455	17.90011607	17.83453929	17.75118281	16.6737476	16.86273506	17.51414062	16.92649124	16.96570999	16.98549404	15.8663954	15.88621859	15.69087552	17.3678841	17.40333838	17.48247629	17.29323976	17.3474168	17.6422544
Cd48	Cd48	NA	NA	NA	NA	NA	NA	12.74820333	12.82356627	12.28617365	12.71492377	12.4704123	12.87587027	NA	NA	NA	NA	NA	NA	NA	NA	NA
Cd55	Cd55	13.83141822	14.25893383	13.93476964	14.1331467	13.65108731	14.31365615	15.75953154	15.93365789	15.52515378	15.50731264	15.69989469	15.84379047	14.54555422	15.18227001	14.47977578	16.16792686	16.23665093	16.24375945	16.39080789	16.00737814	16.05887397
Cd59a	Cd59a	17.01135615	18.11609241	16.58898746	16.48920852	16.48146901	17.24323104	16.81257094	17.15706537	16.76542789	16.23732364	17.10604377	16.74032298	NA	NA	NA	17.20451909	16.9946063	17.32650014	17.63048011	16.88611733	17.43137296
Cd5l	Cd5l	NA	NA	NA	NA	NA	NA	NA	NA	NA	NA	NA	NA	12.91330677	12.18062315	13.24247088	13.36978807	14.23750348	14.60847509	15.23630166	14.41704739	14.026876
Cd63	Cd63	15.34711912	15.53144456	15.32258741	15.59023389	15.54504477	15.66062084	14.12565227	15.77992507	16.01860953	15.29597854	15.28745508	15.23017548	NA	15.75906895	16.10921444	15.20901921	15.18920297	14.95891969	15.33193511	15.26763528	NA
Cd68	Cd68	NA	NA	NA	NA	NA	NA	NA	14.71113438	14.33592679	13.8030862	13.83630492	14.10854773	14.76953828	15.10490583	15.18473203	14.90961129	15.37720851	14.88012292	14.56735556	16.14988688	14.76465495
Cd72	Cd72	NA	NA	NA	NA	NA	NA	13.31018673	NA	NA	NA	NA	NA	NA	NA	NA	NA	NA	NA	NA	NA	NA
Cd74	Cd74	NA	NA	NA	NA	NA	NA	14.34959119	15.4010895	14.17996017	13.90381333	13.84513544	14.6704446	13.86014192	14.55511286	13.96681593	14.14258338	14.5990625	14.71597663	14.40007793	14.55910956	14.5797858
Cd81	Cd81	19.63881477	19.80235415	19.61548868	19.49212489	19.49989354	19.69635252	18.15083531	17.76163336	17.93212712	17.78234608	18.1748781	17.46559112	14.71077895	14.85180703	14.82549909	18.20661029	18.28958537	18.20733534	18.46178819	18.25399985	18.27911464
Cd82	Cd82	18.57875785	18.39875223	18.44420813	18.7389287	18.5849583	18.46944956	16.94248988	16.27000733	17.08545363	16.67434546	17.00019778	16.38259144	14.83114013	15.07348837	14.68743639	17.33844975	17.17514835	17.18015618	17.25256508	17.24283641	17.26743843
Cd9	Cd9	18.84074682	19.51398743	18.96508433	18.59022728	18.60827812	19.36069708	21.05915005	20.27906613	20.41530082	20.83236429	21.36825439	20.89312281	18.60105206	18.65882428	18.52188758	21.04070448	20.99769286	21.21068374	21.27228169	21.20860367	21.15898904
Cd93	Cd93	NA	NA	NA	NA	NA	NA	12.3259575	NA	10.83721004	11.99141555	12.02147279	NA	14.92895782	14.66183932	14.72718659	NA	NA	NA	NA	NA	NA
Cd99	Cd99	NA	NA	NA	NA	NA	NA	12.89470789	NA	NA	NA	15.0989861	NA	NA	NA	NA	NA	NA	NA	NA	NA	NA
Cd99l2	Cd99l2	15.34546995	15.04963084	14.55443703	14.70918146	15.2157429	14.98667719	13.58461368	14.72578401	14.00493338	14.10925746	14.14963629	14.39999539	NA	NA	NA	12.22210055	11.59285877	12.18662497	11.7676217	NA	12.11142588
Cda	Cda	17.87947798	18.35036029	17.8767378	17.58258645	17.70273865	18.05081709	18.06251946	17.73527792	17.09206431	17.76672378	17.89845002	17.92229161	13.54362396	13.8983652	13.63181367	18.45236761	18.42657754	18.55573866	18.67390333	18.3370858	18.61397508
Cdadc1	Cdadc1	NA	NA	11.23692904	11.65037864	NA	11.84108861	NA	13.21907321	12.84101746	12.63040538	12.66582352	12.55806769	NA	NA	NA	NA	NA	NA	NA	NA	NA
Cdc123	Cdc123	13.67429753	13.6504571	13.43839388	13.73989956	13.58785176	13.59221116	13.47189293	13.56103213	13.8309397	13.70606445	13.48186706	13.91490027	14.29066622	14.51457732	14.40648092	13.00371302	13.49919153	12.84242378	13.23458763	13.23490135	12.91324344
Cdc16	Cdc16	14.81845896	14.83569758	14.95552743	15.01923687	14.89869634	14.89362316	14.76838664	14.97244179	15.14930789	15.01951982	14.9011518	15.00826225	14.5338956	14.68709943	14.48129837	14.23001107	14.22476099	13.99309851	14.08994115	14.08306166	14.27331326
Cdc23	Cdc23	14.82322723	14.60395882	14.78426899	14.64326157	14.67653501	14.53504568	15.51617067	15.3584547	15.63843908	15.4927098	15.52028759	15.61179003	14.12618803	14.27967515	13.96727032	12.91956435	12.97884539	13.04437005	12.9866672	12.98896365	13.23122714
Cdc26	Cdc26	NA	NA	NA	NA	NA	NA	13.51180206	12.98459647	12.20472396	13.23142821	12.60287049	13.78272184	NA	NA	NA	NA	NA	NA	NA	NA	NA
Cdc27	Cdc27	13.22907181	13.30752682	13.37353657	13.25928741	13.11917325	13.12346122	14.50097506	14.55351781	14.15025952	14.42995989	14.41664763	14.57551572	13.17032809	13.68921037	13.81830104	NA	NA	NA	NA	NA	NA
Cdc34	Cdc34	13.9951016	14.53105408	14.09496703	14.10773957	13.95082813	14.31545945	15.01386643	15.14010878	14.41135941	15.19100619	14.92167374	15.2407999	NA	NA	NA	14.48703337	14.62637862	14.59315568	14.60877825	14.37962255	14.66947766
Cdc34;Ube2r2	Cdc34	16.13734542	15.99401527	16.25548967	16.1649462	16.35903744	16.06673671	NA	16.0312015	16.18019278	15.69504065	16.00607401	16.05890073	NA	NA	NA	NA	NA	NA	NA	NA	NA
Cdc37	Cdc37	17.6698782	17.50339675	17.3467782	17.62662389	17.60548747	17.62485361	17.5912669	17.39462379	17.35090759	17.4294861	17.4675817	17.75446842	17.51571645	17.35744884	17.28932416	17.06076807	17.01170982	17.01005789	17.15245681	16.98182975	17.07474955
Cdc37l1	Cdc37l1	15.46929141	15.57309162	15.35406693	15.26621886	15.39048978	15.32846564	15.17818441	14.99211589	14.71935257	14.98408278	14.90165698	15.14721175	NA	NA	NA	14.79979462	14.68663702	14.78186222	14.77923681	14.6695026	15.08587957
Cdc40	Cdc40	NA	NA	NA	NA	NA	NA	13.60962395	13.39803249	13.65447987	13.52631593	13.2241254	12.64177155	13.91006282	13.8837976	13.88868394	13.00977789	12.31054746	NA	NA	12.46815053	12.57980147
Cdc42	Cdc42	19.56057451	19.54888901	19.46968633	19.61641413	19.54829356	19.5670906	18.85367829	18.78982912	19.04925949	18.91647962	18.95168394	18.77805217	17.88451538	17.90622226	17.82105198	18.27069988	18.1590798	18.28728102	18.509249	18.38256435	18.57382362
Cdc42;Rac1;Rac2;Rac3;Rhog	Cdc42	NA	NA	NA	NA	NA	NA	17.65576828	18.69410959	18.77442032	18.18179285	18.06777571	NA	16.51985582	16.58132859	16.43107967	NA	NA	NA	NA	NA	NA
Cdc42;Rac1;Rac2;Rac3;Rhog;Rhoj	Cdc42	NA	NA	NA	NA	NA	NA	NA	NA	NA	NA	NA	NA	NA	NA	NA	16.04624582	15.85812673	15.98785465	NA	15.44892611	NA
Cdc42;Rac1;Rac3;Rhog;Rhoq	Cdc42	18.85857297	19.32991675	19.02669093	18.7809498	18.71743545	NA	NA	NA	NA	NA	NA	NA	NA	NA	NA	NA	NA	NA	NA	NA	NA
Cdc42bpa	Cdc42bpa	15.809091	15.74485326	15.68103354	15.67514294	15.72856915	15.75695425	16.22998397	16.04855099	16.10020573	15.99799818	16.19643516	16.09551557	13.8048729	13.42541116	13.58868015	15.26619622	15.08413641	15.29561496	15.18006228	15.23388873	15.21257521
Cdc42bpa;Cdc42bpb	Cdc42bpa	15.1793173	15.12267857	15.25004047	15.13091066	15.15165284	15.03199212	15.15265212	15.66288157	15.4924669	15.28951605	15.35978748	15.43132312	13.929754	NA	13.39710474	14.57778927	14.38085709	14.70621154	14.92452426	14.96524807	14.90317624
Cdc42bpb	Cdc42bpb	15.34048032	15.25841671	15.3544779	15.32573496	15.2740265	15.29365354	15.25746791	15.53800295	15.52179075	15.37408982	15.41032688	15.4320312	14.76888243	14.90564255	14.82458512	15.11075938	15.00412469	15.00738755	14.91306731	15.01383517	14.97650353
Cdc42bpg	Cdc42bpg	NA	NA	NA	NA	NA	NA	NA	NA	NA	NA	NA	NA	14.85222976	14.82934088	14.77988131	NA	NA	NA	NA	NA	NA
Cdc42ep1	Cdc42ep1	15.70421104	15.46002349	15.57407664	15.82548083	15.77751933	15.61269177	14.81399649	14.63152038	15.2380866	15.01286102	14.92641465	14.99922454	NA	NA	NA	14.57215936	14.42228239	15.015164	14.52927459	14.27386222	14.75089453
Cdc42ep2	Cdc42ep2	14.58921593	14.49299543	14.5192881	14.61167705	14.82346339	14.66311647	12.77934797	13.85332905	13.18820865	12.80673287	12.5642281	13.35038674	NA	NA	NA	12.68844047	12.62967536	12.93091286	NA	12.69494764	NA
Cdc42ep3	Cdc42ep3	NA	NA	NA	NA	NA	NA	NA	NA	11.88187488	NA	11.89998372	NA	NA	NA	NA	12.81837047	12.83318659	12.90296293	12.79171438	12.53176645	12.74526465
Cdc42ep4	Cdc42ep4	15.83414166	15.70117814	15.71330225	15.73466573	15.71654537	15.76135301	16.0370337	16.1765248	15.97977196	16.02671379	15.77891644	16.16497318	15.14009279	15.44583015	15.36799431	16.44001574	16.60118317	16.61486133	16.43825493	16.48338187	16.52474322
Cdc42se2	Cdc42se2	16.55423059	16.77044452	16.48396689	16.31967918	16.67815996	16.70228093	14.48061982	14.11288743	14.06814847	14.20652602	14.5145538	14.25624555	NA	NA	NA	15.94607698	15.49961547	15.71099741	NA	NA	15.37157928
Cdc5l	Cdc5l	15.10448845	15.155541	15.12163166	15.11321637	15.12653497	15.14539226	15.76071394	15.92866427	15.58830566	15.58909182	15.70741388	15.78848542	16.10096419	16.11767975	16.18635199	14.28101953	14.16259637	14.22294712	14.02722696	14.10848591	14.10086484
Cdc73	Cdc73	13.06850595	13.2415488	13.12867724	13.18046331	13.10976139	13.33345902	14.0900254	14.11363234	14.12986435	13.95657899	14.01232438	13.97193376	14.59959806	14.65209196	14.54496359	13.11511122	13.21858538	13.28539243	12.89853839	13.10817075	13.07164894
Cdca2	Cdca2	NA	NA	NA	NA	NA	NA	NA	NA	11.29917939	NA	NA	NA	NA	NA	NA	NA	NA	NA	NA	NA	NA
Cdca8	Cdca8	NA	NA	NA	NA	NA	NA	NA	NA	NA	NA	NA	NA	11.79670887	12.54112082	12.42285057	NA	NA	NA	NA	NA	NA
Cdcp1	Cdcp1	NA	NA	NA	NA	NA	NA	NA	NA	NA	NA	NA	NA	14.87201181	14.5418306	14.91326979	NA	NA	NA	NA	NA	NA
Cdh1	Cdh1	13.68615691	13.85399548	13.7942226	13.70122213	13.86227697	13.90237167	17.29623951	16.8871051	17.39290008	16.92739536	17.53207261	16.99328847	18.78842517	18.67179022	18.79843401	17.85547551	17.73820052	17.91913529	17.79198429	17.77542081	17.86414056
Cdh1;Cdh3	Cdh1	NA	NA	NA	NA	NA	NA	NA	NA	NA	NA	NA	NA	NA	NA	12.87163577	NA	NA	NA	NA	NA	NA
Cdh10	Cdh10	14.27175168	14.2528305	14.06034678	14.33216722	14.36964614	14.16737365	NA	NA	NA	NA	11.38599178	12.0379141	NA	NA	NA	NA	NA	NA	NA	NA	NA
Cdh10;Cdh6	Cdh10	12.30326989	NA	NA	12.53713588	NA	NA	NA	NA	NA	NA	NA	NA	NA	NA	NA	NA	NA	NA	NA	NA	NA
Cdh11	Cdh11	14.88411749	14.61710483	14.67533646	14.99002525	14.69924081	14.71691239	15.33253097	15.04844518	15.28836826	15.14868797	15.31818756	15.11087029	12.9048557	12.91144631	12.92786309	14.05569052	14.05547935	13.99948374	13.9745672	14.07290484	14.0302515
Cdh13	Cdh13	16.94671214	16.83922715	16.83220561	16.85232776	16.80486905	16.83525595	15.28553722	15.04788813	15.38642901	14.18674976	14.62544352	14.76342687	18.56203636	18.29864282	18.60090842	16.91091407	16.85608439	16.08700251	16.34393218	16.75434942	15.93644103
Cdh15	Cdh15	NA	NA	NA	NA	NA	NA	12.96518869	13.53453857	12.74236563	12.81308139	12.87897581	13.23082532	NA	NA	NA	NA	NA	NA	NA	NA	NA
Cdh2	Cdh2	17.07540623	16.852441	17.04680717	16.93684412	17.0385283	16.95186245	16.69068996	16.45753111	16.75416049	16.64410347	16.81692909	16.68585255	12.76434663	12.5680075	12.28553369	15.51391212	15.43270078	15.56165534	15.53478864	15.48113561	15.6984843
Cdh2;Cdh4	Cdh2	17.03566478	16.64847726	16.71412539	17.11989099	17.02973328	17.01861883	NA	NA	NA	NA	NA	NA	NA	NA	NA	NA	NA	NA	NA	NA	NA
Cdh20	Cdh20	14.18012476	14.00227712	13.74464209	13.88190033	14.07133996	14.13455472	NA	NA	NA	NA	NA	NA	NA	NA	NA	NA	NA	NA	NA	NA	NA
Cdh20;Cdh7	Cdh20	14.05157433	13.98728178	13.6767064	13.79362363	13.31316648	13.7394431	NA	NA	NA	NA	NA	NA	NA	NA	NA	NA	NA	NA	NA	NA	NA
Cdh23	Cdh23	NA	13.15658875	NA	NA	12.77504642	NA	NA	NA	NA	NA	NA	NA	NA	NA	NA	NA	NA	NA	NA	NA	NA
Cdh24	Cdh24	15.10661201	NA	15.02329088	15.14813891	15.26511321	14.88276722	NA	14.00992482	14.30238189	14.3063964	14.64542202	14.49752131	NA	NA	NA	NA	NA	NA	NA	NA	NA
Cdh3	Cdh3	NA	NA	NA	NA	NA	NA	NA	NA	NA	NA	NA	NA	14.58445836	14.54735992	14.50908018	NA	NA	NA	NA	NA	NA
Cdh5	Cdh5	17.34981597	17.5698567	17.48042494	17.25714174	17.18860809	17.36562234	16.56502016	16.41468554	16.6345881	16.44913528	16.5018047	16.37102661	14.63142559	14.1364186	14.34504862	15.19460754	15.25513595	15.08406964	15.01526155	15.0636737	15.03282166
Cdh6	Cdh6	13.65506149	13.46315336	13.27394185	13.44087898	13.59886323	13.37460016	13.15510488	13.62292503	13.19719263	13.07668999	13.01796537	13.63720273	NA	NA	NA	NA	NA	NA	NA	NA	NA
Cdh7	Cdh7	12.68087854	12.18842773	12.49315776	12.84270869	12.39402474	12.45070164	NA	NA	NA	NA	NA	NA	NA	NA	NA	13.91661659	14.3532778	13.18720514	14.59168012	NA	NA
Cdh8	Cdh8	NA	13.28417134	13.15754064	13.13830553	13.04859113	13.42813409	NA	NA	NA	NA	NA	NA	NA	NA	NA	NA	NA	15.04620745	NA	NA	NA
Cdip1	Cdip1	15.76440141	16.29943967	16.04243659	15.70981798	15.82752118	16.06667088	NA	NA	NA	13.10202162	13.74287781	13.23532618	NA	NA	NA	13.86493091	13.55681736	13.95563175	13.00956797	13.7829675	13.14683275
Cdipt	Cdipt	17.56601282	17.65280418	17.59843076	17.59590085	17.48230537	17.52375811	18.0049806	18.64120529	18.37533367	18.5525187	18.51842794	18.88909888	15.91570506	16.01489165	15.84406628	16.26729414	16.27987279	16.10881244	16.25939148	16.37716555	16.57574821
Cdk1	Cdk1	NA	NA	NA	NA	NA	NA	NA	NA	NA	NA	NA	NA	14.71139606	14.79844175	14.74610548	NA	NA	NA	NA	NA	NA
Cdk1;Cdk2	Cdk1	NA	NA	NA	NA	NA	NA	NA	NA	NA	NA	NA	NA	14.39900416	14.86079116	14.61182018	NA	NA	NA	NA	NA	NA
Cdk11b	Cdk11b	13.31727474	13.60559849	13.23823394	13.46974729	13.33352587	13.54964498	14.35351819	14.89215127	14.80842696	14.73610527	14.63341247	14.79452365	15.38581856	15.40696951	15.39966209	12.60060812	13.14753806	13.45769346	12.9572688	13.11402236	13.06129216
Cdk11b;Ptk6	Cdk11b	NA	NA	NA	NA	NA	NA	NA	NA	NA	NA	NA	NA	14.18014227	14.24117133	14.08346271	NA	NA	NA	NA	NA	NA
Cdk12	Cdk12	NA	NA	NA	NA	NA	NA	13.29191662	NA	NA	12.95885599	NA	NA	NA	NA	NA	NA	NA	NA	NA	NA	NA
Cdk13	Cdk13	11.12085345	11.40372574	12.30530083	12.04328025	NA	10.2520977	13.1494131	12.83652469	13.75584454	NA	12.83666641	13.36181046	14.78146753	15.0610492	14.57672178	12.22277378	12.1138919	11.6826918	NA	12.05681381	11.41723544
Cdk13;Cdk14;Cdk16;Cdk17;Cdk18;Cdk5;Cdk9	Cdk13	NA	NA	NA	NA	16.99009288	NA	NA	NA	NA	NA	NA	NA	NA	NA	NA	NA	NA	NA	NA	NA	NA
Cdk14	Cdk14	15.6761273	15.65562464	15.75919622	15.80263068	15.73227966	15.68571107	14.86036619	14.86519718	14.80013045	14.80962406	14.840437	14.94373569	NA	NA	NA	13.96582608	13.65239897	13.91280594	13.92427606	13.7578063	13.84014462
Cdk16	Cdk16	14.85541775	14.65844896	14.89707243	15.07146899	14.94670632	14.84119681	13.66130222	14.33736445	13.97065047	13.36384249	13.77017475	13.6802342	NA	NA	NA	13.86319334	13.18848951	13.46577949	12.97861251	12.94658929	13.46935437
Cdk16;Cdk17	Cdk16	14.79410518	14.86209936	14.54381993	15.01760635	14.82481384	14.81682829	14.21355062	13.94792334	14.08513244	13.95345615	13.97291678	14.01957962	NA	NA	NA	13.77731252	13.76765273	13.68722752	13.67220708	13.39727257	13.49336242
Cdk16;Cdk17;Cdk18	Cdk16	15.52903266	15.41680144	15.58153309	15.64353307	15.44336975	15.41999844	NA	NA	NA	NA	NA	NA	NA	NA	NA	NA	NA	NA	NA	NA	NA
Cdk17	Cdk17	14.05261348	14.39436925	14.61834609	14.4214056	14.41470825	14.39074512	13.8862231	13.57605428	13.84403341	13.73099387	13.26896406	13.45941636	NA	NA	NA	14.08589085	14.07527301	14.22908234	13.90402794	13.91312846	14.07114684
Cdk17;Cdk18	Cdk17	14.60512644	14.21310422	14.6456134	14.62118764	14.23394916	14.42157835	NA	NA	NA	NA	NA	NA	NA	NA	NA	NA	NA	NA	NA	NA	NA
Cdk18	Cdk18	16.15521459	15.77639573	16.15217573	16.07229728	16.20167434	16.0335767	NA	NA	NA	NA	NA	NA	NA	NA	NA	NA	NA	NA	NA	NA	NA
Cdk19;Cdk8	Cdk19	NA	NA	NA	NA	NA	NA	12.72196856	12.80221544	NA	12.00629802	12.08155334	13.25654042	NA	NA	13.55644618	NA	NA	NA	NA	NA	NA
Cdk2	Cdk2	NA	NA	NA	NA	NA	NA	12.29252985	NA	12.44938598	13.27783521	NA	12.10900641	14.68285761	14.65570517	14.87553053	NA	NA	NA	NA	NA	NA
Cdk4	Cdk4	NA	NA	NA	NA	NA	NA	12.70030937	13.15162541	13.12452165	12.97321554	12.92013261	13.18396277	13.41933775	13.65512569	13.71186498	NA	NA	NA	NA	NA	NA
Cdk5	Cdk5	18.19391788	18.23791834	18.20380641	18.33955106	18.07304689	18.28168415	17.09570177	17.01623911	17.05733972	16.761559	16.73295892	17.04651632	15.16930424	15.15795069	15.29619491	17.19658212	17.31218623	17.37512954	17.32233375	17.38207876	17.31918187
Cdk5r2	Cdk5r2	12.80891546	13.11417122	13.11869272	12.88166305	12.83736762	13.02377207	NA	NA	NA	NA	NA	NA	NA	NA	NA	NA	NA	NA	NA	NA	NA
Cdk5rap2	Cdk5rap2	NA	NA	NA	14.9089461	NA	NA	12.61657828	12.62289051	12.57274001	12.44978259	12.74310844	13.06652921	NA	12.46979696	13.04303925	NA	NA	NA	NA	NA	NA
Cdk5rap3	Cdk5rap3	15.36635428	15.34991601	15.45112112	15.26207772	15.40903243	15.28884292	16.02667188	16.2337251	16.16881671	16.10814299	16.07893393	16.03967329	15.94798755	15.81165099	15.89129425	14.86127535	14.9504664	14.97362367	14.78204591	14.81814948	14.79905418
Cdk6	Cdk6	NA	NA	NA	NA	NA	NA	13.32961973	13.8969449	13.59563149	13.70369136	13.45377413	13.77719805	15.58678706	15.53406927	15.58886211	12.86010954	12.45286051	12.66289866	12.91003749	12.73692854	13.02262569
Cdk7	Cdk7	12.8978495	12.70441504	12.66787851	12.82369123	12.92418419	12.68095258	15.69248428	16.19834142	16.08324216	15.99628447	15.76686896	15.99558161	15.40544283	15.84300851	15.82169634	NA	NA	NA	NA	NA	NA
Cdk9	Cdk9	13.87385234	13.83528585	13.83196755	13.92119118	13.84730086	13.83231034	15.13645019	15.07821477	15.14405006	15.11870081	15.03676571	15.25939987	16.55345861	16.47544091	16.6222614	13.99602065	14.0781337	13.58333129	13.86798729	13.76043005	13.68464936
Cdkal1	Cdkal1	13.41303928	12.95467454	13.5975963	13.25830389	NA	NA	14.20854735	15.04929089	14.44146082	14.10654602	14.40623206	14.47435251	13.47849688	13.58195884	13.54781877	13.07716287	12.49181052	12.73319755	12.5048314	12.82120795	12.84218728
Cdkl4	Cdkl4	NA	NA	NA	NA	NA	NA	12.44864547	13.91627136	13.08780093	12.44609077	NA	13.2332257	NA	NA	NA	NA	NA	NA	NA	NA	NA
Cdkl5	Cdkl5	13.95315988	13.54853296	13.67769118	13.80981797	13.47483412	13.98878749	NA	NA	NA	NA	NA	NA	NA	NA	NA	NA	NA	NA	NA	NA	NA
Cdkn1b	Cdkn1b	15.08414895	14.70146092	14.22544333	14.48100046	14.83316867	14.39936528	15.60696795	15.81753561	15.513419	16.17129847	15.68835475	16.07808795	14.01308709	14.09089808	13.71814754	16.13953224	16.11970261	16.30803772	16.15228315	16.16969495	16.6449446
Cdkn1c	Cdkn1c	NA	NA	NA	NA	NA	NA	NA	NA	NA	NA	NA	NA	NA	NA	NA	13.30441561	13.04991093	13.05433237	13.18874989	13.2871457	13.0057094
Cdkn2aip	Cdkn2aip	14.0421121	13.88610174	13.95662332	13.6926957	13.69090729	13.91862386	14.7355565	14.94507704	14.77134714	14.93099275	14.76161086	14.83716184	15.99269634	16.03325657	15.84479211	13.57773051	13.52123278	13.90550946	13.64950107	13.46211755	13.51806344
Cdkn2aipnl	Cdkn2aipnl	11.57085186	12.43687287	NA	11.59214866	12.44154365	NA	NA	NA	NA	NA	NA	NA	NA	NA	NA	NA	NA	NA	NA	NA	NA
Cdkn2c	Cdkn2c	NA	NA	NA	NA	NA	NA	12.46530621	12.71598343	13.01480857	13.33104288	12.76064719	13.3337843	13.57063844	13.96951244	13.57550379	12.94193526	NA	13.1152534	NA	13.11405788	NA
Cdkn2d	Cdkn2d	12.19657754	NA	NA	NA	12.70998414	NA	13.07230644	13.8356921	13.52872673	13.62120688	13.13957988	13.79542601	NA	NA	NA	NA	NA	NA	NA	NA	NA
Cdnf	Cdnf	NA	NA	NA	NA	NA	NA	NA	NA	NA	NA	NA	NA	NA	NA	NA	NA	13.08342115	NA	NA	NA	NA
Cdr2	Cdr2	12.34629741	12.39386859	11.70131578	12.75839512	12.23661553	12.18899423	12.0775334	12.61552103	12.24421709	13.214177	11.96876694	12.58337284	NA	NA	NA	NA	NA	NA	NA	NA	NA
Cdr2l	Cdr2l	15.57032511	15.5117542	15.48925885	15.56014324	15.59612943	15.52596096	15.82173146	15.69775698	15.8161406	15.95078425	15.95060118	15.84801854	NA	NA	NA	14.82956103	14.81761655	14.74569673	14.98597103	14.6581021	14.77739683
Cds1	Cds1	15.86687166	15.61889324	15.78411802	15.95025349	15.85315541	15.75901306	14.65298918	15.04730826	15.54973022	15.12171822	15.17886346	15.09106989	14.42035122	14.73619333	14.32289383	12.11379099	12.49820099	12.51769645	12.09459237	12.46699921	11.9632682
Cds1;Cds2	Cds1	15.03290622	14.52688423	15.04963518	15.42313345	15.33067163	14.83285372	13.25138807	15.41628424	16.20170689	15.58471058	15.07414061	15.12367413	NA	NA	NA	NA	NA	NA	NA	NA	NA
Cds2	Cds2	18.26804221	18.31526616	18.35012924	18.2191776	18.14148944	18.39969648	18.56158106	19.00261263	18.92452395	18.96281094	19.11062202	18.95132308	14.94372241	15.36714675	14.80924216	15.73255161	15.7738999	15.74323206	15.63200367	15.67094324	15.82061692
Cdsn	Cdsn	NA	NA	NA	NA	NA	NA	NA	NA	NA	NA	NA	NA	21.38606547	21.48011837	21.48471671	NA	NA	NA	NA	NA	13.84883808
Cdv3	Cdv3	16.67977237	16.38248795	15.89967858	16.37097728	16.70259641	16.055043	16.11480622	16.38216779	15.98498729	15.9179246	15.64285912	16.19235501	15.54306476	15.66429471	15.55018399	16.56246795	16.12826161	16.65695336	16.44788931	16.50216854	16.64880173
Ceacam1	Ceacam1	12.61583629	12.66690835	12.33453233	12.4334902	12.3095014	12.57614565	13.71789763	13.12598522	13.48563449	13.86931583	13.9271669	13.71593278	13.43547409	13.28990682	12.57999337	14.29361087	14.37837534	14.06839273	14.45797489	14.25885767	13.69395545
Cebpa	Cebpa	NA	NA	NA	NA	NA	NA	NA	NA	NA	NA	NA	NA	14.23985959	14.04561906	14.12254604	NA	NA	NA	NA	NA	NA
Cebpb	Cebpb	NA	NA	NA	NA	NA	NA	NA	NA	13.36436724	12.08536623	NA	NA	13.61914244	14.23895654	14.26809508	NA	NA	NA	NA	NA	NA
Cebpz	Cebpz	NA	NA	NA	NA	NA	NA	NA	12.26055332	13.15278835	12.30315978	12.2975918	12.05948664	14.7962592	14.42871629	14.68829381	NA	NA	NA	NA	NA	NA
Cebpzos	Cebpzos	NA	14.55723033	14.3868527	14.40668999	14.79362363	NA	NA	NA	NA	NA	NA	NA	NA	NA	NA	NA	NA	NA	NA	NA	NA
Cela1	Cela1	NA	NA	NA	NA	NA	NA	NA	NA	NA	NA	NA	NA	NA	NA	NA	11.07012094	11.49905857	12.20373952	11.60757074	11.99290294	10.96090695
Cela3b	Cela3b	13.28397171	12.81451881	12.78078687	12.59671379	12.06541009	12.52191119	12.25495773	11.2704063	11.3602216	11.78693527	NA	11.96569051	NA	NA	NA	NA	NA	NA	NA	NA	NA
Celf1	Celf1	15.44436496	15.19959526	15.19429686	15.14644231	15.14656354	15.0831828	15.24899572	16.35783407	15.79959847	15.88451167	15.93076578	16.15354481	15.83865269	15.87141102	15.64512871	13.68487091	14.02007971	13.68915898	13.8348144	13.49169814	13.5984405
Celf1;Celf2	Celf1	13.66601313	14.08528987	13.7234903	13.12106884	13.22279943	13.61414618	15.20598164	13.97820565	NA	14.32148255	15.00137265	14.32111648	NA	NA	NA	13.07959312	13.06729486	13.18474675	NA	12.75285101	NA
Celf2	Celf2	15.25792498	15.59457805	15.43312168	15.29616052	15.20034091	15.23929801	14.73037205	15.05911977	14.53959197	14.73405431	14.77449108	15.06879327	14.74082956	14.98314504	14.41986803	14.76062097	14.9296697	14.89903983	15.07637065	14.7907966	14.98744377
Celf4	Celf4	13.69075289	13.54598864	13.57790209	13.47140479	13.69063545	13.84353997	NA	13.98702414	NA	12.9507928	NA	NA	NA	NA	NA	NA	NA	NA	NA	NA	NA
Celf4;Celf6	Celf4	14.00951374	13.85100721	NA	13.85917562	13.77777928	13.03590738	12.21984632	15.26159584	12.60894603	12.97108907	13.19221712	14.22978686	NA	NA	NA	NA	NA	NA	NA	NA	NA
Celf6	Celf6	13.39639072	NA	13.18326008	12.9974212	13.22693444	13.49393048	15.48822664	15.30915938	14.96042155	15.28566537	15.3526278	15.38961266	NA	NA	NA	NA	NA	NA	NA	NA	NA
Celsr1	Celsr1	NA	NA	NA	NA	NA	NA	NA	NA	NA	NA	NA	NA	12.82090966	12.588034	13.20429828	NA	NA	NA	NA	NA	NA
Celsr1;Celsr2	Celsr1	NA	NA	NA	NA	NA	NA	NA	NA	NA	NA	NA	NA	12.99624926	NA	13.14471559	NA	NA	NA	NA	NA	NA
Celsr2	Celsr2	14.17668443	14.15188639	14.19225375	14.02672881	14.25487977	14.18457781	16.24703873	16.06568567	15.91777929	15.84521655	16.02589388	16.06699095	14.07511313	13.935433	14.07432891	NA	NA	NA	NA	NA	NA
Celsr3	Celsr3	12.15863809	12.64233379	12.16246057	12.63888838	11.99308699	12.36510579	11.23456599	13.20227537	13.23819572	12.87042637	12.54268126	13.19087254	12.64345488	12.55208547	12.28947716	NA	NA	NA	NA	NA	NA
Cemip2	Cemip2	12.66428193	12.69986785	12.93638261	12.77091373	12.80660334	12.45594347	14.91584026	14.69579494	14.71217226	14.46845303	14.93937363	14.76641077	12.7187988	12.76487311	13.0919688	14.69803108	14.67839253	14.57608472	14.59455738	14.67233822	14.53882952
Cend1	Cend1	20.80552492	21.19617659	20.77942029	20.34879227	20.7281652	20.58512684	20.24614204	19.68884834	19.26392606	19.69157617	19.75308083	19.89925896	12.61824324	12.80173463	12.6748168	16.47612208	16.32364555	16.32411721	16.30144913	16.48333777	16.56927458
Cenpa	Cenpa	NA	NA	12.99270825	NA	NA	NA	13.55888703	13.51339451	13.72016943	13.61719194	13.9491154	13.86583957	12.78022807	12.93060245	12.68964642	NA	NA	NA	NA	NA	NA
Cenpc	Cenpc	NA	NA	NA	NA	NA	NA	12.4585194	12.35893136	11.94355876	NA	12.16947722	NA	NA	NA	NA	NA	NA	NA	NA	NA	NA
Cenpv	Cenpv	17.17457983	17.3741404	17.29697547	16.99678071	16.99833296	17.45729956	16.35823067	16.3757467	16.33866461	16.11637267	16.37691909	16.34399753	16.21508204	15.94978229	16.01649773	16.30522762	16.51372948	16.06009258	16.64097547	16.21667505	16.03355101
Cep104	Cep104	13.79633372	13.39999882	13.49191571	NA	13.48249287	NA	NA	NA	NA	NA	NA	13.29142974	NA	NA	NA	13.42604194	13.01669688	13.41772068	NA	12.96399423	NA
Cep112	Cep112	NA	NA	NA	NA	NA	NA	NA	NA	NA	11.71810471	NA	NA	NA	NA	NA	NA	NA	NA	NA	NA	NA
Cep120	Cep120	NA	NA	NA	NA	NA	NA	13.00347681	12.89072863	12.60795585	12.58541699	12.55086657	12.44218882	NA	NA	NA	NA	NA	NA	NA	NA	NA
Cep131	Cep131	13.45505204	13.30144264	13.22208193	13.27598824	13.63418945	13.36497926	13.83475225	14.06557648	13.95348955	13.89378209	13.82590534	13.8055304	13.22320532	13.25550073	13.52016439	NA	NA	NA	NA	NA	NA
Cep135	Cep135	NA	NA	NA	NA	NA	NA	NA	NA	NA	NA	NA	NA	NA	NA	NA	NA	11.4314976	NA	NA	11.07930477	11.6993946
Cep170	Cep170	18.7245509	18.66156309	18.65346309	18.76365358	18.67767958	18.74927661	17.00658017	17.05990875	17.04074411	17.06354106	17.04055814	17.12651862	15.15075818	15.2735057	15.2366822	16.91589815	16.74814944	16.84533192	16.674443	16.76434675	16.77500461
Cep170;Cep170b	Cep170	15.93401466	15.60799751	15.85121709	15.90042245	15.92653941	15.78347316	14.36493266	15.06535085	15.04509688	14.94626911	14.48856994	15.03905458	14.03067905	14.35120346	14.22252873	13.8392266	13.88349498	13.97878072	14.27821044	14.02911173	13.73103492
Cep170b	Cep170b	15.79852179	15.67137015	15.64678617	15.72512147	15.76024232	15.59466842	16.38056574	16.58584611	16.26845182	16.27738476	16.25989964	16.4462412	15.0527216	15.26365628	15.03489448	14.59644508	14.3824492	14.57279686	14.35321163	14.45653686	14.45717276
Cep250	Cep250	NA	NA	NA	NA	NA	NA	12.14825582	11.8382536	11.39816989	11.85447735	12.37669486	11.56059156	NA	NA	NA	11.92394136	NA	12.03505909	11.44448549	12.10903255	12.46471803
Cep350	Cep350	NA	NA	NA	NA	NA	14.06470909	NA	NA	12.30212766	12.26045796	11.89281221	11.46398919	NA	NA	NA	NA	NA	NA	NA	NA	NA
Cep41	Cep41	14.82632787	15.02509466	14.76998622	14.96483269	15.04315971	14.79057297	13.3269538	13.18108581	12.8990131	13.10429039	13.4500519	13.34388246	NA	NA	NA	12.42426079	12.70556759	11.8430613	11.62449848	NA	12.98212727
Cep43	Cep43	NA	NA	NA	NA	NA	NA	12.05532011	NA	11.73751892	11.56490347	12.25860352	NA	13.20446722	13.77339681	13.162577	NA	NA	NA	NA	NA	NA
Cep72	Cep72	NA	NA	NA	NA	NA	NA	NA	NA	NA	NA	NA	NA	NA	NA	NA	NA	NA	NA	NA	NA	11.29882439
Cep95	Cep95	NA	NA	NA	NA	NA	13.09813409	NA	NA	NA	NA	NA	NA	NA	NA	NA	NA	NA	NA	NA	NA	NA
Cep97	Cep97	14.19978008	13.96139587	13.9201362	14.15404897	13.91912793	14.18870568	14.91180322	14.52753676	14.66946994	14.48633652	14.75294823	14.74113825	NA	NA	NA	14.21388382	14.06086914	14.02236069	13.66961225	13.53385432	13.82199495
Cept1	Cept1	15.56026416	15.75385134	NA	15.56947887	NA	NA	16.86730287	NA	NA	16.10839173	16.43708394	17.07292811	16.58988518	16.5936581	NA	15.72771044	NA	15.67314066	15.47256075	NA	NA
Cerk	Cerk	14.00327968	14.15121819	14.05457	14.25252193	14.06835622	13.94690971	14.42891542	14.06896478	13.95936852	14.13208002	14.1176892	13.99981317	12.79138285	12.86590102	12.93868969	12.82306665	12.37225837	12.55826524	12.5386982	12.61140525	12.41787361
Cers1	Cers1	14.81962577	15.12823642	15.12484179	14.84243836	14.81941061	15.17417255	15.03269571	15.10809177	15.04999898	15.19908914	14.93720354	15.12356001	NA	NA	NA	13.31359165	13.04001225	12.35133129	12.98145669	13.19778186	NA
Cers2	Cers2	16.17732792	15.78155182	16.18239803	16.07708745	16.23694762	16.02470255	16.31406699	16.80093581	17.32602798	16.93546944	17.27899556	16.89146355	13.02399182	13.25194145	13.56146981	15.86767042	15.4956394	15.7810065	15.41236369	15.48164518	15.71978733
Cers3	Cers3	NA	NA	NA	NA	NA	NA	NA	NA	NA	NA	NA	NA	13.20699754	NA	13.74846543	NA	NA	NA	NA	NA	NA
Cers4	Cers4	12.1155119	12.53610148	12.68080563	12.73728537	12.3862586	NA	13.96901453	15.42247126	14.35498505	14.71196034	14.59492475	15.19740344	16.5215904	16.61599466	16.29904303	NA	NA	NA	NA	NA	NA
Cers5	Cers5	NA	NA	NA	NA	NA	NA	NA	NA	NA	NA	NA	NA	14.34757482	14.8398972	14.30739768	NA	NA	NA	NA	NA	NA
Cers6	Cers6	13.700586	13.65111427	14.1139466	13.89308724	13.54322762	13.69427941	13.6842794	13.98325647	13.85217963	14.07109572	13.5885949	14.07955247	NA	NA	NA	NA	NA	NA	NA	NA	NA
Cert1	Cert1	14.47010968	14.45555658	14.42022989	14.44271941	14.53270658	14.45579804	15.477737	15.68408935	15.69875986	15.64808511	15.56714678	15.69821845	14.70722374	14.83060783	14.77049145	14.16072152	14.122817	14.27579111	14.33447047	14.01896487	14.25096647
Ces1	Ces1	NA	NA	NA	NA	NA	NA	NA	13.47355356	13.17086708	13.16155077	12.73105381	13.6333699	NA	NA	NA	14.49983343	14.25137145	15.83926777	15.0432623	14.60656137	15.15870041
Ces1;Ces1c;Ces1d	Ces1	NA	NA	NA	NA	NA	NA	18.91602281	19.06516727	18.15436247	17.37193445	18.15889611	19.51691156	NA	NA	NA	19.38378444	20.19000307	20.72385756	20.82886322	20.05092475	20.63953502
Ces1;Ces1c;Ces1d;Ces1f	Ces1	NA	NA	NA	NA	NA	NA	NA	NA	NA	NA	NA	NA	NA	NA	NA	16.74187511	17.18131728	18.1880817	18.20226734	17.45386542	18.25392133
Ces1;Ces1f	Ces1	NA	NA	NA	NA	NA	NA	NA	NA	NA	NA	NA	NA	NA	NA	NA	13.36427147	NA	13.66550247	13.53116212	13.3696655	13.16798257
Ces1c	Ces1c	15.82584277	15.38871898	15.46575269	15.78592529	15.85244906	15.40621506	18.52347962	18.11233448	17.60677785	16.90433755	17.2642359	18.55774472	17.87735234	18.70665134	17.21284043	18.45487617	19.12742658	20.12381114	19.89401184	19.00380928	19.80473094
Ces1c;Ces1d	Ces1c	NA	NA	NA	NA	NA	NA	NA	18.58601144	17.45989583	NA	16.62636498	18.62586221	18.73319108	19.3426408	18.14976494	18.45656699	NA	20.19743749	19.5588336	19.02442548	NA
Ces1c;Ces1d;Ces1f	Ces1c	NA	NA	NA	NA	NA	NA	NA	NA	NA	NA	NA	NA	NA	16.46460318	14.75972697	NA	NA	NA	NA	NA	NA
Ces1d	Ces1d	NA	NA	NA	NA	NA	NA	13.90396785	13.55063263	13.16052921	12.36342086	15.27785593	13.26508688	14.90737776	15.6950967	14.47389204	16.46198005	17.23085729	16.65508158	17.55607358	16.64427141	16.80546262
Ces1e	Ces1e	12.07469341	NA	12.29497966	12.12662705	11.83401668	NA	NA	NA	NA	NA	NA	NA	NA	NA	NA	NA	NA	NA	NA	NA	NA
Ces1f	Ces1f	NA	NA	NA	NA	NA	NA	NA	NA	NA	NA	NA	NA	15.74321842	16.43641161	15.60067132	14.09766309	14.5017754	13.89847215	14.3768788	14.35336599	13.94435894
Ces2c	Ces2c	NA	NA	NA	NA	NA	NA	14.22599113	15.14000753	14.693197	14.79125033	14.58273456	14.97323649	17.50622209	17.28635228	17.88725837	NA	NA	NA	NA	NA	NA
Ces2c;Ces2e	Ces2c	NA	NA	NA	NA	NA	NA	NA	NA	NA	NA	NA	NA	19.29989888	19.39177222	19.39023614	NA	NA	NA	NA	NA	NA
Ces2e	Ces2e	NA	NA	NA	NA	NA	NA	NA	NA	NA	NA	NA	NA	13.03055162	13.12335354	12.45034266	13.77736834	14.01562412	14.44182243	13.885439	14.18133864	13.90290265
Cetn1	Cetn1	NA	NA	NA	NA	NA	NA	NA	14.49831321	14.97710101	NA	NA	NA	NA	NA	NA	NA	NA	NA	NA	NA	NA
Cetn1;Cetn2	Cetn1	NA	NA	NA	NA	NA	NA	13.98958964	13.77192271	14.49154624	13.90945248	14.36051106	14.19611028	NA	NA	NA	NA	NA	NA	NA	NA	NA
Cetn2	Cetn2	15.45575876	15.2919196	15.49911096	15.52524529	15.38300474	15.21641157	14.8866577	14.50378284	14.76384863	14.94504951	14.98827026	14.94738546	13.74217629	13.75323688	13.72659925	14.94436124	14.82108847	14.78636078	14.67559885	14.71151716	14.97040321
Cetn3	Cetn3	NA	NA	NA	NA	NA	NA	12.47303216	13.56273237	12.7157468	12.93337479	12.9024202	12.86075635	NA	NA	NA	12.15072467	12.01536975	12.54860279	NA	12.61450281	12.72521712
Cfap20	Cfap20	14.25636502	14.15662727	14.35655466	14.43357261	14.31657045	14.42697296	14.99603018	15.13042461	15.48925917	15.24517871	15.11114401	14.86844756	15.27605442	15.38293981	15.2671096	14.39588794	14.09749905	14.51933502	14.32514861	14.55675932	14.64195159
Cfap221	Cfap221	NA	NA	NA	NA	NA	NA	NA	12.2794742	NA	NA	NA	NA	NA	NA	NA	NA	NA	NA	NA	NA	NA
Cfap300	Cfap300	14.28073453	14.96034263	NA	14.12383054	14.14115718	14.95977266	NA	NA	NA	NA	NA	NA	NA	NA	NA	NA	NA	NA	NA	NA	NA
Cfap36	Cfap36	16.24317811	16.28174702	16.30820418	16.26498136	16.24433431	16.27580605	15.51562485	15.49187925	15.83828134	15.67858494	15.56574847	15.8140006	14.47328533	14.36103843	14.12226931	15.25722565	14.97016382	15.4806815	15.11586349	15.19953606	15.21772832
Cfap410	Cfap410	14.15542689	14.08925026	13.97655204	13.91905808	13.93683321	14.20325845	15.96159512	15.76072099	15.81883454	15.89204883	15.87673703	15.91634894	12.76064927	12.82668552	NA	16.96045457	16.71015311	17.00070505	16.76302499	16.98547989	16.88267855
Cfap54	Cfap54	16.13922944	16.26722975	16.33337167	15.98194182	16.03813988	16.11738159	13.24345517	13.452563	13.5044466	13.22482321	13.32551628	13.14851154	NA	NA	NA	NA	NA	NA	NA	NA	NA
Cfap65	Cfap65	NA	NA	NA	NA	NA	NA	NA	NA	NA	NA	NA	NA	NA	NA	NA	12.65372511	13.27021793	12.51960431	13.72770778	NA	NA
Cfap69	Cfap69	NA	NA	NA	NA	NA	NA	NA	NA	NA	11.80929385	NA	NA	NA	NA	NA	NA	NA	NA	NA	NA	NA
Cfb	Cfb	13.46897518	13.62185805	13.35201876	13.21576139	13.84349757	13.26974374	15.72946458	15.74366124	15.79524508	16.526176	15.64510901	16.06869306	16.3327066	16.13262211	16.39398009	16.76267247	17.07149798	17.28472001	17.26837686	17.19450269	17.20879621
Cfd	Cfd	13.45478957	12.82439704	NA	14.10097835	13.69439417	12.66552679	15.71563635	15.5057773	15.48832183	15.08274842	15.02241737	16.09999405	16.36940139	16.78581003	15.98527049	17.34446843	17.44096563	17.94765256	18.18800556	17.94526664	18.17651378
Cfdp1	Cfdp1	15.2401025	15.20546041	14.93515576	15.07263827	15.00645061	15.08567113	14.89006034	14.61121659	14.21809772	14.5396666	14.39720526	14.77032835	15.28629434	15.53821026	15.2088591	14.6116261	14.53360326	14.5314483	14.30231066	14.52243506	14.49319902
Cfh	Cfh	13.47198493	13.70324201	13.57512207	13.4975799	13.38597552	13.87138035	17.6293432	17.79248833	17.63602273	18.35945937	17.47102938	17.77979189	16.06862538	15.81550836	16.28587976	18.7257182	18.8342226	19.01313535	19.03755309	18.83765697	18.8974478
Cfi	Cfi	NA	NA	NA	NA	NA	NA	15.30729076	15.35989821	14.97276368	15.13124329	14.830699	15.36769796	14.39212797	14.47420966	14.48747821	15.66828237	15.80657592	16.21762762	16.33811303	15.76102381	15.94587466
Cfl1	Cfl1	20.72282661	20.88571444	20.69762059	20.60185247	20.53616763	20.86812293	20.08762952	20.38394584	20.04573769	20.1599697	19.92174879	20.07406498	20.2490345	20.0748335	20.06881708	20.14173287	20.17170309	20.22535395	20.27710376	20.2235808	20.2702649
Cfl1;Cfl2	Cfl1	21.77107271	21.76235122	21.79850423	21.59243331	21.72058412	21.72146889	20.97454903	20.8852659	20.92395997	20.71665035	20.90913426	21.01431884	19.4303137	NA	NA	21.40322948	21.38179007	21.79469825	21.30897555	21.61373282	21.60769152
Cfl1;Cfl2;Dstn	Cfl1	19.46791396	19.6568979	19.82960971	19.45414665	19.96180576	19.94749426	18.11759745	18.56406015	18.29239354	18.12359099	18.35775387	18.5528867	18.39493992	18.74359191	18.32977882	18.89048101	NA	18.91696407	18.56246604	18.54130084	NA
Cfl2	Cfl2	20.11859376	20.15754478	20.08209676	20.16296666	20.01634343	20.14419283	19.10964537	19.1863714	18.8388625	18.92456393	18.80987034	18.91379635	17.35822914	16.46180556	17.46238855	18.65398511	18.83286736	18.64269078	19.0507735	18.48815864	18.89848766
Cfp	Cfp	NA	NA	NA	NA	NA	NA	13.05612455	12.94513471	13.1876258	12.79525232	12.96249841	13.65450178	13.65220637	NA	13.18468942	13.96332409	14.52356454	14.34004915	15.09915581	14.11920302	14.87726056
Cftr	Cftr	NA	NA	NA	NA	NA	NA	NA	NA	NA	NA	NA	NA	NA	NA	16.48033266	NA	NA	NA	NA	NA	NA
Cgas	Cgas	NA	NA	NA	NA	NA	NA	NA	NA	NA	NA	NA	NA	12.47019874	12.82878309	12.65667959	NA	NA	NA	NA	NA	NA
Cggbp1	Cggbp1	13.07235204	12.96750007	12.68964206	13.86724978	12.73737622	13.38702105	13.82878159	14.06961105	13.39936542	13.4293543	13.14733701	13.69169646	13.98105442	NA	13.61983787	13.75511893	13.66385993	13.57724652	13.41501245	13.42484618	13.90325974
Cgn	Cgn	11.53130835	11.53925576	NA	NA	NA	11.85696235	NA	13.86668972	NA	NA	NA	NA	14.99351027	15.05635366	14.80637643	NA	NA	NA	NA	NA	NA
Cgnl1	Cgnl1	14.08747045	13.92139901	13.36920993	13.99230163	14.17433339	13.47123945	16.59339318	16.52507654	16.61791165	16.52727311	16.6195438	16.62614312	14.49390509	14.34908593	14.14223634	16.08121887	16.0930556	16.04123227	16.15664303	16.00823058	16.23268026
Cgref1	Cgref1	NA	NA	NA	NA	NA	NA	12.20595309	14.59661215	14.12892846	13.74443024	13.68555774	14.37255073	NA	NA	12.51901698	NA	NA	NA	NA	NA	NA
Cgrrf1	Cgrrf1	NA	NA	NA	NA	NA	NA	12.84729918	12.85701664	13.19314214	12.72499545	13.38857757	13.02626097	NA	NA	NA	NA	NA	NA	NA	NA	NA
Chac2	Chac2	14.88780361	15.00982908	14.96733831	14.78112243	14.75123419	14.81467846	13.61842255	11.97836158	13.8767825	13.88453517	13.7276667	13.87806125	13.18564513	12.40752802	12.88308236	14.09014007	14.23851506	14.02280052	14.28492774	13.99467552	14.24585098
Chad	Chad	NA	NA	NA	NA	NA	NA	NA	NA	NA	NA	NA	NA	14.41777843	14.85038836	14.50784148	NA	NA	NA	NA	NA	NA
Chadl	Chadl	12.929426	12.66319663	13.35115666	12.77755705	13.02195425	13.20221359	14.34738356	14.52282691	14.25811042	13.74465978	14.20217118	14.47232301	NA	NA	NA	13.6719769	13.69992139	13.75960479	13.73403565	13.76634158	13.77033357
Chaf1a	Chaf1a	NA	NA	NA	NA	NA	NA	12.3689811	NA	NA	NA	NA	NA	NA	NA	NA	NA	NA	NA	NA	NA	NA
Chaf1b	Chaf1b	NA	NA	NA	NA	NA	NA	NA	NA	NA	NA	NA	NA	13.21375189	13.25799077	13.23781369	NA	NA	NA	NA	NA	NA
Champ1	Champ1	NA	NA	NA	NA	NA	NA	13.82164004	14.74493758	14.74395364	14.17292759	14.2216707	14.06040548	13.76001014	13.66126748	13.69289814	12.59451123	NA	12.47124082	12.96929837	12.54456846	NA
Chat	Chat	14.00890976	14.03904109	14.11735037	13.97123733	14.17523686	14.0705047	15.73416374	14.7290766	15.24186101	14.37204955	15.67924757	15.18395669	NA	NA	NA	17.3809546	17.31302143	17.35071722	17.31564902	17.33967616	17.54323078
Chchd1	Chchd1	13.90542017	14.26527459	13.75149555	12.99842766	13.95942126	12.87298577	13.91899155	14.03313916	13.53350419	13.70968793	13.7434202	14.04383635	NA	NA	NA	12.7624298	12.91790535	12.75956367	12.02910084	12.2705669	12.51952077
Chchd2	Chchd2	14.98926889	14.99407664	14.35056665	14.23718196	14.60065999	14.25568904	15.22647776	15.40728992	15.228503	15.6680844	15.17862295	15.44070281	NA	NA	NA	12.7259307	12.43829025	12.96494367	NA	12.41139976	NA
Chchd3	Chchd3	18.90042793	19.00319014	18.90910084	18.85653712	18.79588457	18.93923803	18.46531175	18.0672902	18.20342111	18.14066896	18.29843254	18.1650256	17.43291856	17.04715093	17.30859091	17.82320162	17.97655985	17.61135376	17.88330932	17.68596161	17.4629346
Chchd4	Chchd4	14.49246441	14.78503708	14.11669465	14.05103982	14.10355344	14.41174684	12.3334415	14.35129692	13.98571973	13.94721898	13.39620319	13.938688	NA	NA	NA	NA	NA	NA	NA	NA	NA
Chchd5	Chchd5	12.11895299	12.78504972	11.38037619	11.42339474	11.68239233	11.95927859	NA	NA	NA	NA	NA	NA	NA	NA	NA	NA	NA	NA	NA	NA	NA
Chchd6	Chchd6	18.24118444	18.18393361	17.88199007	17.93626326	18.04865552	17.92817504	16.49795775	16.78726067	16.34336542	16.60313683	16.36167003	16.7332092	14.19967911	14.72331817	14.5092718	15.85631073	15.78664669	15.844946	15.55522011	15.81227884	15.86313048
Chchd7	Chchd7	13.71366897	13.33946897	13.28431701	13.08412263	13.30113909	13.39969777	13.93596636	13.43270091	12.87826477	13.10593399	13.20118398	13.26260058	NA	NA	NA	NA	NA	NA	NA	NA	NA
Chd1	Chd1	NA	NA	NA	NA	NA	NA	NA	NA	NA	11.24061844	11.42978332	NA	11.76628457	NA	NA	NA	NA	NA	NA	NA	NA
Chd1;Chd2	Chd1	NA	NA	NA	NA	NA	NA	11.15415356	13.06055578	12.52647234	12.42156783	12.26213009	NA	12.88209659	13.02679487	12.76429108	NA	NA	NA	NA	NA	NA
Chd1;Chd2;Chd6;Chd8	Chd1	NA	NA	NA	NA	NA	NA	13.27491972	14.19537221	14.01866095	13.94223958	14.07405782	14.35294	NA	NA	NA	NA	NA	NA	NA	NA	NA
Chd1;Chd2;Chd7;Chd8	Chd1	NA	NA	NA	NA	NA	NA	NA	NA	NA	NA	NA	NA	13.83581357	13.70531919	14.01122726	NA	NA	NA	NA	NA	NA
Chd1l	Chd1l	NA	NA	NA	NA	NA	NA	NA	NA	NA	NA	NA	NA	12.74717877	12.91075413	12.61078654	NA	NA	NA	NA	NA	NA
Chd2	Chd2	12.18398092	12.96931923	12.55663941	12.23527406	12.62863115	NA	15.63420141	15.72089854	15.55200543	15.3572905	15.56370029	15.51595683	13.09348584	12.846561	13.2014975	NA	NA	NA	NA	NA	NA
Chd2;Chd8	Chd2	13.23804641	13.2795598	13.0400311	13.17633524	13.78285491	13.48993574	NA	NA	NA	NA	NA	NA	NA	NA	NA	NA	NA	NA	NA	NA	NA
Chd4	Chd4	14.55775667	14.69819164	14.65003032	14.68309858	14.66959034	14.60854597	15.29057845	16.09749459	15.47372176	15.44556054	15.54072304	15.89500703	15.73977161	15.87453896	15.78721328	14.26864222	14.27806128	14.24831277	14.4107719	14.46357745	14.2877474
Chd4;Chd5	Chd4	14.9396873	14.87115283	15.0563263	15.00657881	14.86104585	14.93744469	15.66311147	15.93971082	15.79904194	15.92457566	15.91278823	15.87061262	NA	NA	NA	NA	NA	NA	NA	NA	NA
Chd5	Chd5	12.1738801	11.85934842	NA	12.01811322	12.3997025	11.70451754	NA	NA	NA	NA	12.19451437	12.07941062	NA	NA	NA	NA	NA	NA	NA	NA	NA
Chd6	Chd6	NA	NA	NA	NA	NA	NA	NA	NA	NA	NA	15.85535517	NA	NA	NA	NA	15.66013566	16.02239785	15.1156631	15.9825792	14.30600459	NA
Chd6;Chd8	Chd6	NA	NA	NA	NA	NA	NA	15.12102124	14.80274258	14.59141737	14.76244169	14.83205642	15.03789436	NA	NA	NA	NA	NA	NA	NA	NA	NA
Chd7	Chd7	NA	NA	NA	NA	NA	NA	NA	NA	NA	NA	NA	NA	12.14270699	12.72257489	NA	NA	NA	NA	NA	NA	NA
Chd7;Chd8	Chd7	NA	NA	NA	NA	NA	NA	NA	NA	NA	NA	NA	NA	14.589628	14.44375564	14.17349909	NA	NA	NA	NA	NA	NA
Chd7;Chd9	Chd7	NA	NA	NA	NA	NA	NA	16.0809549	NA	NA	NA	NA	NA	NA	NA	NA	NA	NA	NA	NA	NA	NA
Chd8	Chd8	12.86367332	12.99229176	13.07456059	12.85245626	12.85659406	12.68802737	12.66267504	13.46740632	13.08736007	13.07182379	12.64258129	12.9781708	15.66623977	15.96261807	15.90011317	NA	NA	NA	NA	NA	NA
Chdh	Chdh	16.50543874	16.59947087	16.48354565	16.59893948	16.72129627	16.64462672	15.68953752	15.86841732	15.94692068	15.63422109	15.72829972	15.80931216	16.34677361	16.34626336	16.30157888	15.58406618	15.71440111	15.5235291	15.38145409	15.60470412	15.49233213
Chek1	Chek1	NA	NA	NA	NA	16.35557134	NA	NA	NA	NA	NA	NA	NA	NA	NA	NA	NA	NA	NA	NA	NA	NA
Chek2	Chek2	NA	NA	NA	NA	NA	NA	NA	NA	NA	NA	NA	NA	13.28398108	12.77646593	12.90424699	NA	NA	NA	NA	NA	NA
Cherp	Cherp	14.72552248	14.68619017	14.74331016	14.43857961	14.74163693	14.63618411	14.0314298	14.79595437	14.36763072	14.46352304	14.41520402	14.72002906	15.30548981	15.21051386	15.23251991	13.07837617	13.3612088	14.28727126	NA	14.09010117	13.73439339
Chga	Chga	14.07094643	14.49196269	14.29465735	14.60255335	14.31300963	14.44009178	13.54405005	14.57692723	14.20075907	14.12210894	13.96968107	14.36905255	NA	NA	NA	NA	NA	NA	NA	NA	NA
Chgb	Chgb	13.36674673	13.36555148	13.23701384	13.31473214	13.29553004	13.64759399	12.09899268	12.61275334	NA	12.27484985	11.96887555	12.70255799	NA	NA	NA	NA	NA	NA	NA	NA	NA
Chi3l1	Chi3l1	NA	NA	NA	NA	NA	NA	NA	NA	NA	NA	NA	NA	14.118118	15.12033164	13.21266167	NA	NA	NA	NA	NA	NA
Chic2	Chic2	NA	NA	NA	NA	NA	NA	NA	NA	NA	NA	NA	NA	14.16995631	13.81852226	13.91598205	NA	NA	NA	NA	NA	NA
Chid1	Chid1	14.81474959	14.83902812	14.93901592	14.97767004	14.86856235	14.94684011	15.95358457	16.35690377	16.39779904	16.33954999	16.34045722	16.15919284	13.41062378	13.49136119	NA	12.71599542	13.12046211	13.23520249	13.30577201	13.45335155	13.24889288
Chil3	Chil3	NA	11.48464167	12.06022306	NA	NA	NA	15.05074639	15.47145458	15.54896987	15.55109252	15.55327851	15.63225211	16.65015361	14.11754761	17.00482513	12.77218651	14.230529	12.30161051	12.84388771	14.65226054	NA
Chil3;Chil4	Chil3	NA	NA	NA	NA	NA	NA	NA	NA	NA	NA	NA	NA	NA	NA	NA	NA	11.90768686	NA	NA	13.29543892	NA
Chil4	Chil4	NA	NA	NA	NA	NA	NA	NA	NA	NA	NA	NA	NA	NA	13.97094171	NA	NA	NA	NA	NA	NA	NA
Chit1	Chit1	NA	NA	NA	NA	NA	NA	NA	NA	NA	NA	NA	NA	17.66353636	17.81465788	17.6299362	NA	NA	NA	NA	NA	NA
Chka	Chka	12.81806884	NA	NA	12.6966807	12.19117954	12.15507435	15.1813617	14.83906342	15.27230791	15.01879299	14.94389838	15.41659041	NA	NA	NA	NA	NA	NA	NA	NA	NA
Chkb	Chkb	14.23595561	14.44875857	14.25214978	14.17649999	14.38727966	14.29313506	15.21849367	15.29077908	14.80454312	15.08292214	15.13265156	15.19075961	13.56714239	13.584114	13.53920352	14.81762807	14.86523718	14.82848284	14.81168594	14.78852769	14.89565455
Chl1	Chl1	17.7600453	17.74108916	17.72740576	17.78137255	17.67921081	17.81061632	16.63255638	16.29251564	16.61361403	16.56471312	16.62630986	16.35325164	15.54872708	15.55184814	15.46195524	17.2116713	17.16851583	17.20903816	17.11626945	17.16661704	17.28281215
Chm	Chm	16.54841932	16.51476222	16.51827468	16.54766449	16.67673169	16.54223014	16.39772515	16.36176482	16.35998028	16.36411056	16.22656475	16.3898472	14.70626397	14.57618907	14.41889356	15.78341807	15.88240893	15.84602074	15.818105	16.10794596	16.08429861
Chm;Chml	Chm	NA	NA	NA	NA	NA	NA	NA	13.84484305	13.71615497	13.10619159	NA	13.69260461	NA	NA	NA	NA	NA	NA	NA	NA	NA
Chml	Chml	12.84253057	12.30912957	12.39097232	12.49025822	NA	12.51861168	13.03901669	12.62707625	12.98942807	12.53046173	12.50165951	12.97187298	NA	NA	NA	13.71039835	13.45308933	13.4818734	13.41216059	13.11668666	13.56306215
Chmp1a	Chmp1a	16.00569124	16.07416879	15.87133625	15.78403242	16.00198301	15.78189239	15.67914258	16.62881289	16.26763183	16.16087967	15.91334367	16.39238408	16.32474298	16.20426481	16.18748657	15.85830177	15.99759159	15.79278734	15.73784165	15.80574052	15.79329128
Chmp1b1;Chmp1b2	Chmp1b1	NA	NA	NA	NA	NA	NA	NA	NA	NA	NA	NA	NA	15.56270551	15.81133455	15.66485556	NA	NA	NA	NA	NA	NA
Chmp1b2	Chmp1b2	15.641337	15.76224845	15.79859667	16.0165131	15.70546494	15.81023177	15.97781276	16.67993283	16.20351664	16.080129	15.73980032	16.34679766	NA	NA	14.26590069	15.51231367	15.40876959	15.64460964	15.33006639	15.46746232	15.34023247
Chmp2a	Chmp2a	16.68041273	16.67461561	16.81132146	16.78434271	16.83393062	16.78835375	16.48343098	16.50917371	16.45408146	16.4421982	16.35931411	16.64096832	16.75293574	16.87607326	16.91297531	16.65403616	16.57391547	16.55754293	16.67251059	16.70072927	16.6477957
Chmp2b	Chmp2b	16.07235561	16.04191872	16.15745651	16.11039147	16.17969747	16.11048573	16.44165833	15.91012227	16.07355994	16.15456497	16.15210487	16.29849036	15.85097397	16.11385697	15.85133035	16.03626737	16.01613651	16.01214902	16.06159376	16.13511683	15.84404049
Chmp3	Chmp3	16.99457158	17.14906015	17.13123481	17.15406218	16.97205571	17.17662218	16.94580904	17.47625395	17.22686227	17.14918105	17.09413645	17.45792208	16.78960039	16.8365602	16.54717398	17.04112534	17.18523478	17.2632047	17.08315523	17.05805442	17.12870933
Chmp4b	Chmp4b	17.88206133	17.44880053	17.34305822	17.79942749	17.95317869	17.37127353	17.99258399	17.48912375	17.70606889	17.78728251	17.59904724	17.80061396	20.98987545	21.10019386	21.08181631	17.94333924	18.0644959	17.93444476	18.03286047	18.00566666	18.1133476
Chmp4c	Chmp4c	NA	NA	NA	NA	NA	NA	NA	NA	NA	NA	NA	NA	14.29483036	14.19521429	14.26820261	NA	NA	NA	NA	NA	NA
Chmp5	Chmp5	16.34809134	16.00380493	16.07152287	16.31656841	16.4064466	16.0987766	16.2522501	16.57803619	16.4613863	15.49465894	15.82260505	15.8033075	15.50139559	15.64175979	15.58930588	16.26315815	16.03751405	16.15710189	16.10188356	16.00416776	16.11715799
Chmp6	Chmp6	17.16529863	17.28066165	17.07997566	17.1149674	16.63812037	17.35629157	16.17093582	15.6404518	16.15648408	16.3127287	16.31667103	16.04672279	15.44472637	14.46548343	15.31117393	16.96394798	16.52272708	16.82649819	17.14063365	16.78647816	16.90931029
Chmp7	Chmp7	16.05991865	15.73040667	15.78164335	15.84583109	15.89074026	15.72722638	14.85134521	14.99146689	15.1204561	15.17665776	14.82322929	15.14766003	13.76294256	NA	14.03570981	14.15779002	14.31129658	14.77217346	14.53238407	14.39811361	14.61303801
Chn1	Chn1	14.91973143	14.78332844	14.74815522	14.96977899	14.95999488	14.94213523	14.6201559	14.57537152	14.51884487	14.64522808	14.72257184	14.42317313	NA	NA	NA	14.27499714	14.26662015	14.22821297	14.27477538	14.15644849	14.23667147
Chn2	Chn2	13.91928595	13.65422051	14.18556962	14.2373157	14.00714993	14.10889309	13.58669899	13.79947817	13.42178243	13.73420502	13.39659665	13.46104844	NA	NA	NA	13.07247096	12.91169533	13.45153311	13.0169632	13.10249083	13.44558395
Chordc1	Chordc1	17.67049386	17.65289118	17.47331036	17.74870952	17.7145175	17.68549729	17.63417696	17.41592446	17.35356166	17.38239282	17.44355144	17.65297736	16.00429065	16.00705845	15.82876259	16.62957186	16.48678458	16.63884327	16.45262004	16.47186273	16.68645095
Chp1	Chp1	17.23521177	17.2814513	17.20734386	17.24290819	17.14747343	17.3207219	16.5860986	16.13076696	16.12749278	16.21183039	16.47011153	16.25395936	15.67040364	15.81135596	15.55635042	15.98724041	16.13273262	15.85798835	16.07281536	15.96522744	16.03982503
Chp2	Chp2	NA	NA	NA	NA	NA	NA	13.60432807	14.42896675	14.90623844	14.35386	14.57565204	14.59322404	NA	NA	NA	14.11927533	14.11042464	13.98983518	14.01775974	14.1954656	14.11769272
Chpf	Chpf	NA	NA	NA	NA	NA	NA	12.1225113	12.5518092	12.57213305	12.26687945	12.35711453	12.50725477	NA	NA	NA	NA	NA	NA	NA	NA	NA
Chpt1	Chpt1	15.78254006	15.69545476	15.48744933	15.75911371	15.50911006	15.53085583	15.479423	14.88186775	15.32534783	14.79448958	15.35785938	15.05658109	NA	NA	NA	15.52604817	15.18545641	15.42874884	15.57880567	15.54299794	15.43852027
Chrac1	Chrac1	NA	NA	NA	NA	NA	NA	NA	NA	NA	NA	NA	NA	12.92684079	12.67923816	12.95434174	NA	NA	NA	NA	NA	NA
Chrm2	Chrm2	14.57917525	14.51699487	14.53660946	14.62386433	14.78719753	14.6227501	NA	NA	NA	NA	NA	NA	NA	NA	NA	NA	NA	NA	NA	NA	NA
Chrm3	Chrm3	NA	NA	12.54510111	12.41672893	12.5661944	12.58432602	NA	NA	NA	NA	NA	NA	NA	NA	NA	NA	NA	NA	NA	NA	NA
Chrna4	Chrna4	12.76386158	13.47665733	13.14625639	13.20507188	13.09137988	13.26045087	NA	NA	NA	NA	NA	NA	NA	NA	NA	NA	NA	NA	NA	NA	NA
Chst10	Chst10	13.41284036	13.32114278	12.96884842	13.45199848	13.6165742	13.0707999	NA	NA	NA	NA	NA	NA	NA	NA	NA	NA	NA	NA	NA	NA	NA
Chst12	Chst12	NA	NA	14.45705377	14.53682394	15.12265007	14.97767793	14.58847177	14.4042469	14.64258331	14.86834695	15.03562847	14.60680725	NA	NA	NA	NA	NA	NA	NA	NA	NA
Chst14	Chst14	NA	NA	NA	NA	NA	NA	12.99733962	NA	13.42978474	13.24870951	13.44746465	13.29704482	NA	NA	NA	NA	NA	NA	NA	NA	NA
Chst2	Chst2	NA	NA	NA	NA	NA	NA	12.39556091	NA	12.20017217	12.1640584	12.43226524	11.94102926	NA	NA	NA	NA	NA	NA	NA	NA	NA
Chtop	Chtop	16.34566167	16.36197263	16.34871236	16.10444862	16.24114303	16.46497865	16.94907032	16.74111544	16.63012413	16.80942634	16.75490006	16.87060076	16.58354589	16.76680459	16.77935664	15.41264814	NA	14.93959131	NA	15.03230348	NA
Chuk	Chuk	12.63413718	12.22226662	NA	12.65176255	NA	NA	12.47713355	13.35094247	12.82300301	12.60563706	12.3531578	12.68115926	12.66227321	12.76979255	12.47357309	11.93032498	NA	11.97441939	11.85027936	11.68889731	11.98683124
Chuk;Ikbkb	Chuk	NA	NA	NA	NA	NA	NA	NA	NA	NA	NA	NA	NA	NA	17.60272061	NA	NA	NA	NA	NA	NA	NA
Churc1	Churc1	NA	NA	NA	NA	NA	NA	13.70211856	13.81132452	13.82356627	13.45554556	14.11961394	13.57364719	14.05748412	13.95508681	14.31347828	NA	NA	NA	NA	NA	NA
Ciao1	Ciao1	15.07856279	14.90352203	14.92446864	14.81416152	14.66110893	15.05901747	15.07816178	14.99487484	15.12065852	15.11591927	15.19858757	15.25708719	NA	NA	NA	13.47787806	13.25761596	NA	13.01910868	12.88174873	14.0719106
Ciao2a	Ciao2a	13.27428242	13.46787574	13.34795176	13.36879176	13.2844353	13.36371407	13.0282721	13.6880303	13.67115273	13.10937416	13.29053931	13.44906445	13.53101587	13.10979965	13.27190067	13.38926145	13.19959606	13.48698716	13.12032714	12.87882037	13.21640478
Ciao2b	Ciao2b	14.14910008	13.73473746	13.37624454	13.37497274	13.98421947	13.57537062	14.28670626	14.92294745	14.75367139	14.78838166	14.70632275	15.05817122	12.07783653	12.59351551	11.25400962	13.24291816	13.03028354	13.27737891	13.88289688	13.55332557	13.81982943
Ciao3	Ciao3	12.84963916	13.21051863	13.20205202	13.1639131	13.33295335	12.83450256	13.96224645	14.04232148	14.07131467	14.01707569	13.83208862	13.89784758	13.25807523	13.29196077	13.34262595	12.96544926	12.79352877	12.82843798	13.00405773	12.75091433	12.81562761
Ciapin1	Ciapin1	16.003042	15.98995993	15.92700886	15.78965375	15.8344863	15.94279607	15.37687646	15.16890206	14.99829053	15.04726084	15.12834129	15.31321338	14.86334041	14.92062328	14.88764508	14.79158203	14.66598701	14.89033013	14.95159332	14.80178051	14.80296136
Cib1	Cib1	13.3111137	13.33762741	13.09552461	13.17764714	13.09684879	13.21753547	13.01538178	12.96381432	13.26245389	13.18574148	13.17279998	13.02774857	NA	NA	NA	13.25212728	12.95194398	NA	NA	11.74668226	11.70170066
Cic	Cic	NA	NA	NA	NA	NA	NA	13.01452899	NA	12.93034536	13.32670093	13.40300444	13.23866037	NA	NA	NA	NA	NA	NA	NA	NA	NA
Cilp	Cilp	NA	NA	NA	NA	NA	NA	NA	NA	NA	NA	NA	NA	14.54034603	NA	13.75771293	NA	NA	NA	NA	NA	NA
Cip2a	Cip2a	NA	NA	NA	NA	NA	NA	NA	NA	NA	NA	NA	NA	13.00357057	11.04338962	13.02205598	NA	NA	NA	NA	NA	NA
Cirbp	Cirbp	16.13427909	16.24936402	16.32894668	16.04857854	16.15891059	16.30626016	15.93143211	15.50626147	16.47659003	16.00787445	15.79821648	15.8639241	17.06166001	16.53775655	16.68442352	13.88225939	14.1986574	14.03995956	14.12117276	14.16472578	14.17082663
Cisd1	Cisd1	20.68544036	20.57728118	20.26305646	20.29384617	20.66200759	20.24975316	19.17262316	18.3408302	18.76903423	18.65442053	18.87346098	18.55995229	16.46727313	16.03345695	16.56447419	18.11215177	18.0405105	17.82532699	18.26558603	17.95965256	17.77377454
Cisd2	Cisd2	15.02909407	15.4260633	15.37538008	15.10016447	15.19085037	14.84334037	15.59234182	15.57672474	15.10177956	15.22702134	15.45569015	15.47972097	14.50184147	14.68307122	14.36563065	14.57379169	14.66428222	14.5776981	14.71812822	14.47278331	14.69786524
Cisd3	Cisd3	17.10733865	17.44323719	16.98103223	17.04742111	17.0743366	17.04011066	16.39389464	16.72002933	15.8779601	16.20219576	16.1268668	16.51506954	NA	13.5685262	13.16468699	14.29052373	14.21226078	13.98729079	14.06747303	13.98172088	13.59283774
Cit	Cit	16.50118745	16.38689635	16.38056593	16.43419614	16.42107873	16.32555884	NA	NA	13.36268357	NA	12.51545922	NA	NA	NA	NA	NA	NA	NA	NA	NA	NA
Ckap4	Ckap4	16.56016012	16.46199028	16.30228885	16.50667183	16.44822228	16.4536208	18.03495309	17.78128942	17.92242778	17.84474925	17.94958752	17.91777599	18.09432001	17.8697592	18.06929975	16.8211854	16.90208215	16.85910303	16.78124329	16.85870807	16.94569076
Ckap5	Ckap5	16.86732211	16.90414249	16.78064577	16.77751592	16.82667339	16.82602744	17.15340942	17.332537	17.25585767	17.27046354	17.30222454	17.26811578	16.03353424	16.07900963	15.95708379	16.95647996	16.91037966	16.95129314	16.90796585	16.9769977	16.96622583
Ckb	Ckb	23.19106496	23.10893516	23.12614283	23.08868379	23.21809853	23.1125111	21.91116822	21.53255927	21.55913856	21.526012	21.39013323	21.38625411	19.01733978	19.15620315	18.83636638	21.91226896	21.80726581	21.79984628	21.88701902	21.86931185	21.93741243
Ckb;Ckm	Ckb	18.3306888	18.42996303	18.43987482	18.64662516	18.43646488	18.55573937	15.8599004	15.59100248	16.09216597	15.84865814	15.94830994	16.11553874	14.91335429	14.23173119	14.91421817	16.49430737	17.83607842	16.85228943	17.83809915	16.07062157	15.38741012
Ckm	Ckm	17.14150884	17.43869812	17.56117817	17.07343692	17.14682341	17.41131101	19.13697858	18.86909892	18.76368829	18.81864855	18.79099554	19.29085767	21.51534648	20.01012874	21.7708816	21.32478728	22.94566473	21.57901684	22.98575162	20.68582005	19.2747109
Ckmt1	Ckmt1	21.37428899	21.40570839	21.38584865	21.28581602	21.34109972	21.34648482	20.2806796	20.07605253	19.65114745	19.68217627	19.92999303	19.78100467	19.58380535	19.68507938	19.72268223	17.34704723	17.20323627	17.38292588	17.1291209	17.18405398	17.04595916
Ckmt1;Ckmt2	Ckmt1	20.47796851	20.69897246	20.66451786	20.4713893	20.69416143	20.89472338	19.71810835	19.47211491	18.92070905	18.70307896	18.69198257	18.91841979	17.9987006	17.75718815	18.17539848	17.96445319	18.16432659	17.56212048	17.55348743	17.50701184	17.29133564
Ckmt2	Ckmt2	10.92511053	11.94778708	11.63360382	10.99953598	NA	12.06868461	12.6060919	12.70068038	13.58795455	13.68585166	12.86878654	13.00073697	15.41711311	14.22407327	15.85989919	18.3562598	18.91883203	16.11969694	17.82552608	17.11546512	14.15597282
Clasp1	Clasp1	16.86679588	16.91198333	16.9081521	16.95236755	16.9237964	16.88679036	16.95824299	17.14263029	17.15861683	17.09052941	17.12472434	17.07915018	15.41292913	15.3346479	15.3794191	18.00329069	17.93741111	17.93958648	17.82938618	17.98270842	17.9322513
Clasp1;Clasp2	Clasp1	17.19704783	17.39237891	17.16662438	17.01471896	16.65091937	17.26606968	16.45533544	17.22174591	16.5402476	16.57716685	16.59695086	17.15898599	14.40661251	14.54979484	14.44965912	15.97768333	16.13559041	16.158897	16.46782294	16.16033344	16.25296339
Clasp2	Clasp2	17.90256636	17.86973305	17.73831474	17.77423605	17.76932235	17.8128563	16.51049585	16.49137015	16.4453341	16.40095727	16.44904344	16.60679686	14.84536011	14.93151962	14.857628	16.34290814	16.23301974	16.35140771	16.15934622	16.23008142	16.31282175
Clasrp	Clasrp	NA	NA	NA	NA	NA	NA	12.3714663	NA	12.67558882	12.5663181	12.5287642	12.83071722	NA	NA	NA	NA	NA	NA	NA	NA	NA
Clca2	Clca2	NA	NA	NA	NA	NA	NA	NA	NA	NA	NA	NA	NA	14.49452966	14.54352971	14.59725295	NA	NA	NA	NA	NA	NA
Clca3a1	Clca3a1	NA	NA	NA	NA	NA	NA	NA	NA	NA	NA	NA	NA	13.53680039	13.14862915	12.98967011	13.79153896	13.8665925	NA	13.74378741	NA	13.61327032
Clca4a	Clca4a	12.06178632	11.47511529	NA	11.83473965	NA	NA	NA	NA	NA	NA	NA	NA	NA	NA	NA	NA	NA	NA	NA	NA	NA
Clcc1	Clcc1	14.48871858	14.27840236	14.36507311	14.32148909	14.33818256	14.2658872	14.29730491	14.37893616	14.33003314	14.2932734	14.29612819	14.30838379	14.49118767	14.34299139	14.35462194	13.6868639	13.85695356	13.72378196	13.69780846	13.60549348	13.69349075
Clcn2	Clcn2	15.69438398	15.73816021	15.72293525	15.72412994	15.5186543	15.57625537	15.71596844	15.49428258	15.63049389	15.30743817	15.66559711	15.24078983	NA	NA	NA	15.66992068	15.44189559	15.69992657	15.50693092	15.61085096	15.56503807
Clcn3	Clcn3	15.34928519	15.37848781	15.40264765	15.32808685	15.18763298	15.39360986	14.03761047	14.06824514	13.44519223	13.58874498	14.12315409	14.18124413	NA	NA	NA	NA	NA	NA	NA	NA	NA
Clcn3;Clcn4	Clcn3	13.05491799	13.56493542	13.34271362	13.30694459	13.38815186	13.11173884	NA	14.01565562	13.54314149	NA	13.3662539	13.91606631	NA	NA	NA	NA	NA	NA	NA	NA	NA
Clcn3;Clcn4;Clcn5	Clcn3	14.21686709	14.95684349	14.84783546	14.64821151	14.77150494	14.83539417	NA	NA	NA	NA	NA	NA	NA	NA	NA	NA	NA	NA	NA	NA	NA
Clcn4	Clcn4	15.52722927	15.37767819	15.57525253	15.6322401	15.50206952	15.44929701	14.3347945	14.4366712	14.68429121	14.64857435	14.62415612	14.46661752	13.09015047	13.3873173	13.4872748	13.18980456	12.79929529	12.90939213	12.92310294	13.36447668	12.92076356
Clcn4;Clcn5	Clcn4	14.33699463	14.56098954	NA	14.51458462	14.19379484	14.52509866	NA	NA	NA	NA	NA	NA	NA	NA	NA	NA	NA	NA	NA	NA	NA
Clcn5	Clcn5	14.17639152	14.19901163	14.05823043	14.151117	13.97811358	14.0895229	13.45258931	13.3869968	13.5080294	13.46621927	13.73802857	13.18912255	NA	NA	NA	NA	NA	NA	NA	NA	NA
Clcn6	Clcn6	14.95522188	14.97445747	14.9428885	15.19145367	15.04312891	14.99221119	15.75187809	15.74573598	15.72580651	15.9601217	15.97789967	15.82631695	NA	NA	NA	13.49656919	13.63879298	13.89864344	13.62953071	13.54201306	13.64408649
Clcn7	Clcn7	14.56372474	14.89080327	14.72829809	14.694198	14.45833758	14.91100782	14.4514334	14.83837175	14.43037929	14.63803329	14.79085709	14.76787981	12.80266378	12.98268169	13.22789266	NA	13.75822321	NA	NA	13.50698934	13.23716065
Cldn1	Cldn1	NA	NA	NA	NA	NA	NA	15.20292736	16.40978607	16.39306029	15.75485566	15.78281498	15.96043777	16.15966941	16.33236809	16.36990436	14.78595669	14.86244329	14.84817699	14.89969275	14.95984343	14.99771829
Cldn10	Cldn10	15.73292338	15.94171364	15.42448118	15.62768718	15.55441463	15.75700714	NA	NA	NA	NA	NA	NA	NA	NA	NA	NA	NA	NA	NA	NA	NA
Cldn11	Cldn11	21.53401333	21.72950475	21.5935256	21.67448527	21.54711958	21.77079368	14.66081646	15.02412761	14.83850378	14.08633526	14.4036809	14.40659891	11.97165132	11.58667093	11.30545189	11.74698451	12.11566144	NA	11.78793112	11.45477737	NA
Cldn12	Cldn12	NA	NA	NA	NA	NA	NA	NA	NA	NA	NA	NA	NA	NA	NA	NA	NA	NA	NA	12.57143032	NA	13.16261791
Cldn19	Cldn19	NA	NA	NA	NA	NA	NA	17.32830006	17.27314262	17.86683793	17.59590177	17.99041981	17.64754825	NA	NA	NA	18.29852108	18.10934405	18.0267833	17.87784612	18.32424933	18.05089575
Cldn22	Cldn22	NA	NA	NA	NA	NA	NA	NA	NA	NA	NA	NA	NA	NA	NA	NA	13.50184661	13.74196737	13.54318289	13.53314971	13.09922355	13.67705314
Cldn23	Cldn23	NA	NA	NA	NA	NA	NA	NA	NA	NA	NA	NA	NA	13.68433621	12.93084893	13.05956031	NA	NA	NA	NA	NA	NA
Cldn3	Cldn3	NA	NA	NA	NA	NA	NA	NA	NA	NA	NA	NA	NA	13.24206684	13.45802197	13.20582711	NA	NA	NA	NA	NA	NA
Cldn4	Cldn4	NA	NA	NA	NA	NA	NA	NA	NA	NA	NA	NA	NA	15.79366522	15.68022569	15.55125497	NA	NA	NA	NA	NA	NA
Cldn5	Cldn5	13.67083326	13.34752448	13.46278342	13.76765687	13.45871419	13.44337096	12.7408559	14.17973807	NA	14.4274438	14.20212382	14.15793899	NA	NA	NA	NA	NA	NA	NA	NA	NA
Cldn7	Cldn7	NA	NA	NA	NA	NA	NA	NA	NA	NA	NA	NA	NA	12.4592113	13.0301619	12.26579376	NA	NA	NA	NA	NA	NA
Cldn8	Cldn8	NA	NA	NA	NA	NA	NA	NA	NA	NA	NA	NA	NA	NA	NA	12.30211052	NA	NA	NA	NA	NA	NA
Cldnd1	Cldnd1	14.99316798	14.90112326	15.20710203	15.11413489	14.99476995	15.11492901	13.57581153	13.92974654	13.85526373	13.5607782	13.54151989	13.53671124	14.56752991	14.60790353	14.58161185	13.49107551	13.51345676	13.61615262	13.59339842	13.79073726	13.72482461
Clec10a	Clec10a	NA	NA	NA	NA	NA	NA	14.71919547	14.66519247	14.59624977	14.33662457	14.47262077	14.55675656	15.57444968	15.5592976	15.61779282	15.32916813	15.76613663	14.70623058	15.13592569	15.76704949	14.71960107
Clec11a	Clec11a	NA	NA	NA	NA	NA	NA	13.23009101	12.92463809	12.61654425	12.39625423	12.86130989	12.92243202	NA	NA	NA	13.08079255	12.77220734	13.455263	12.65598904	12.87824829	13.17267596
Clec16a	Clec16a	14.53575873	14.45010482	14.36073502	14.65408288	14.55293512	14.5033026	13.43056624	14.77903473	14.95629867	14.35400937	14.17084588	14.10139915	12.98206669	13.37383034	12.85673125	NA	NA	NA	NA	NA	NA
Clec1a	Clec1a	NA	NA	NA	NA	NA	NA	13.04471343	13.48538909	13.9399633	13.40177578	13.41024445	13.3892011	NA	NA	NA	11.75112558	11.60845813	12.34302189	NA	12.1866714	12.39380604
Clec2d	Clec2d	NA	NA	NA	NA	NA	NA	12.77374501	13.00455933	12.5539916	12.95679721	12.78796988	12.18361057	13.3368552	14.35088395	13.74835011	13.65736118	13.96761095	13.4465665	13.35044826	13.62443083	13.68145448
Clec2l	Clec2l	17.34041144	17.58935742	17.41547524	17.49870496	17.38643938	17.53904368	15.1896276	15.74186183	16.07220797	15.50456899	15.59555646	15.32183103	NA	NA	NA	15.13392775	15.19093829	15.39154747	15.41667103	15.29767064	15.24476493
Clec3b	Clec3b	12.09710784	11.71283712	NA	11.82985689	12.23940609	11.64367919	13.81492539	14.07339643	13.81154925	13.53143723	13.49185009	14.53559047	16.21903659	15.98729384	15.8461357	15.8285777	16.11925537	16.09889808	16.06267544	15.89916716	15.86213976
Clgn	Clgn	15.28005927	15.31096185	15.40487836	15.33172053	15.32832124	15.3137508	16.20598155	17.78457097	17.28291624	17.24870367	17.05312506	17.41118208	NA	NA	NA	13.16790467	13.07750065	12.77919766	12.79504422	13.24084086	12.81779569
Clic1	Clic1	17.10264335	17.22175027	17.28107613	17.08046273	16.92695264	17.10067195	18.4410306	19.01493349	18.53452404	18.92217524	18.36747462	18.9904908	19.77140374	19.75308374	19.63239385	18.90889985	18.96498308	19.02302678	19.10827996	19.03089162	19.12141505
Clic3	Clic3	NA	NA	NA	NA	NA	NA	NA	NA	NA	NA	NA	NA	16.63513281	16.78354342	16.6841076	NA	NA	NA	NA	NA	NA
Clic4	Clic4	18.64722405	18.65789064	18.50667643	18.65444238	18.51415136	18.67268829	16.76409286	17.40192941	17.27235664	17.29648976	17.14857358	17.32222752	16.01969738	15.93967195	15.74404807	17.44755243	17.58246052	17.51079653	17.79391369	17.58115035	17.47663919
Clic5	Clic5	14.68264345	14.42730865	14.77262429	14.71895049	14.47862408	14.46516635	14.71194675	14.56756015	15.19055994	14.85977355	14.87276297	15.09532224	NA	NA	NA	13.10927995	13.6276027	12.82061217	13.38901783	13.37666704	13.10232572
Clic6	Clic6	NA	NA	NA	NA	NA	NA	12.91890137	12.75035945	12.65619423	12.96873323	12.52761675	12.99760987	13.79718038	14.73285471	13.27778049	14.07832596	NA	NA	NA	13.91350654	13.84304756
Clint1	Clint1	16.66909609	16.6083203	16.65708579	16.65434042	16.56711866	16.66081488	16.52054652	16.52860322	16.6660649	16.55487329	16.59221127	16.64804455	17.1469763	17.2102382	17.052935	14.86604089	15.1439649	14.9502089	15.03375247	15.01075397	14.99354853
Clip1	Clip1	17.45604533	17.33733615	17.21373975	17.27603735	17.35523161	17.20870374	15.29509944	15.28639171	15.23853158	15.41540759	15.36999529	15.40919014	16.78929569	16.69703101	16.84550002	15.04413584	15.20764419	14.95009362	15.1256629	14.96678508	14.81891471
Clip1;Clip2	Clip1	16.07575563	15.77174553	15.95160696	16.20330632	16.15744596	15.78019453	14.86805201	14.70990895	15.47068204	15.57340046	15.49423161	15.32728129	15.9368612	15.84007154	16.20776203	14.57116748	14.41089876	14.66236478	14.48169847	14.59756494	14.67185041
Clip2	Clip2	19.00816331	18.88897609	18.81595346	18.9238834	18.98027366	18.81919493	17.78083307	17.67535301	17.59661122	17.67660898	17.74370236	17.75471212	14.22011083	14.41128335	14.39664292	17.05524588	16.96960884	17.06680249	16.8597628	17.06208101	17.05672297
Clip3	Clip3	14.49842169	14.6767557	14.69593737	14.62636763	14.70528007	14.67627631	15.02399032	15.11377695	14.81666706	15.0427669	14.93282274	15.14843441	NA	NA	NA	16.49391227	16.27512171	16.19039052	16.10523067	16.32619026	16.03652486
Clip4	Clip4	13.18700509	13.07665315	13.09850207	12.63120424	13.36175411	13.16111604	15.78668936	15.7864738	15.72370244	15.56875077	15.69700416	15.86022907	14.3246352	14.62279383	14.41383611	NA	NA	NA	NA	NA	NA
Clk3	Clk3	NA	NA	NA	NA	NA	NA	13.6224077	14.24461655	14.24229199	13.59633062	13.94399778	14.43774687	13.16154501	13.34610213	13.46338584	NA	NA	NA	NA	NA	NA
Clmn	Clmn	14.84203952	14.8174271	14.87299601	14.90651869	14.8760863	14.77453264	13.49656446	13.09669618	12.49214234	12.65573755	13.01645144	13.31019246	NA	NA	NA	12.93577464	12.84158204	12.60992206	13.25857045	13.07239391	13.07099301
Clmp	Clmp	12.69351963	12.5958845	12.38434937	12.54557026	12.68590293	12.4633992	NA	NA	NA	NA	NA	NA	NA	NA	NA	NA	12.28532504	12.59913179	12.01315879	11.55438795	12.43262802
Cln5	Cln5	13.10159	13.23590652	12.64961097	12.96040202	NA	12.69561545	13.43689685	14.45047311	14.2348336	14.12119422	13.77310566	14.26848802	14.64515058	14.31447782	14.45008857	NA	NA	NA	NA	NA	NA
Cln8	Cln8	14.40100615	14.56168174	14.49658543	14.40456949	14.56635734	14.63531568	14.55523125	14.50706224	14.36006067	14.48938338	14.64175218	14.60153996	14.0477271	13.87021458	14.05225037	13.41178901	12.92675371	13.25114951	13.26789273	13.23188716	12.68580221
Clns1a	Clns1a	15.98728067	15.82639953	15.5037795	15.71721094	15.67883914	15.82816717	15.98509777	15.87617311	15.92848944	15.72075227	15.90909985	16.01111257	16.35969499	16.48810273	16.65702422	14.62375577	14.35960545	14.46193981	14.49068795	14.41014656	14.53585249
Clock	Clock	12.15605761	12.4357656	12.12938108	12.22630489	12.98416789	12.40051902	NA	NA	12.48788775	NA	NA	NA	13.01624245	12.87336721	13.24919643	NA	NA	NA	NA	NA	NA
Clp1	Clp1	NA	NA	NA	NA	NA	NA	13.84896415	14.56634647	NA	13.59835687	14.08166224	14.08647496	13.9057895	13.76309008	13.63270012	NA	NA	NA	NA	NA	NA
Clpb	Clpb	16.06502234	15.9097871	15.9973376	16.16854105	16.13708077	16.07432845	16.3238182	16.47477433	16.52609497	16.68778804	16.55534775	16.31382839	13.45159354	13.41541604	13.80387583	14.57816069	14.60484902	14.45603137	14.48115518	14.36477841	14.35265918
Clpp	Clpp	17.24749084	17.34063385	17.24596651	17.18788122	17.34259841	17.2886329	15.66548418	16.09421335	15.78203608	16.02292129	15.98016535	15.97033317	15.85209651	15.76293694	15.7158977	15.9850124	15.95955741	15.96209682	15.79828369	15.83995923	15.95604134
Clps	Clps	12.11566144	NA	NA	NA	NA	NA	NA	NA	NA	NA	NA	NA	NA	NA	NA	NA	NA	NA	NA	NA	NA
Clptm1	Clptm1	17.04794598	17.23005467	17.13507232	17.09453267	17.06921829	17.14719317	17.75176813	17.99147895	17.59683757	17.57051481	17.73576675	18.07820539	16.36977919	16.14924824	16.2725209	17.21208045	17.24279872	17.09364332	17.11115982	17.10889656	17.08682241
Clptm1l	Clptm1l	14.05190472	14.0389163	14.35264736	14.28968402	14.16315368	14.3785116	14.86754871	14.68664262	14.85182241	14.88313232	14.88098506	14.79947252	14.79267847	15.01435722	15.09621828	13.42595159	13.30140988	13.46682965	13.12605641	13.72340248	13.30599847
Clpx	Clpx	14.93970568	14.88174118	15.01434618	14.88680172	15.00321393	15.01624379	15.05687103	15.07247832	14.96596325	14.98597495	15.05618128	15.21275964	15.22913406	15.15968228	15.35077506	14.20478002	14.15421869	13.89077021	14.08563655	13.91907185	13.58205189
Clstn1	Clstn1	15.56616514	15.51227007	15.48037752	15.51400627	15.31998301	15.61371977	15.41496367	15.19070671	15.28300138	15.27728382	15.49822425	15.27118786	NA	NA	NA	15.42493178	15.07827746	15.39206589	15.11852135	15.32146087	15.41419432
Clstn2	Clstn2	13.29969456	13.63305198	NA	13.44607526	13.35058012	13.1669037	NA	NA	NA	NA	NA	NA	NA	NA	NA	NA	NA	NA	NA	NA	NA
Clstn3	Clstn3	14.49703555	14.78573992	14.45293031	14.8717662	14.48336809	14.65835923	13.45378327	13.19077481	14.04332793	13.59955295	13.73795578	13.24871589	NA	NA	NA	12.69373305	12.55189087	12.74355115	12.49051999	12.4336063	12.15797845
Clta	Clta	19.04743555	18.88485028	18.61788842	18.76007168	19.05176309	18.77710629	17.93514032	18.89298997	18.61961611	18.94665167	18.84310259	18.58258587	16.64449094	16.73369455	16.57382661	17.2781632	17.26933767	17.23443685	17.3885232	17.47426022	17.53520142
Cltb	Cltb	19.36989762	19.1406439	18.87888763	19.03050673	19.19400138	18.99955821	17.367952	17.85019383	17.2221951	17.84054314	17.83120394	17.74121934	16.10009507	16.25706529	16.11460543	16.93458263	16.98977605	16.88742605	17.37501759	16.89028844	17.31310469
Cltc	Cltc	21.62882797	21.68353932	21.53657222	21.51622053	21.48604949	21.59206234	20.61012217	20.39816691	20.33812482	20.42278976	20.47228233	20.37599572	19.41508452	19.37500781	19.37034285	19.73026468	19.68836201	19.68159176	19.71176328	19.77240773	19.68817977
Clu	Clu	16.96441686	16.98499311	16.85592381	16.93550531	16.98857227	16.97617309	17.00438993	16.86755618	17.28898224	17.32205618	17.22806569	17.10105496	17.51216541	17.56449174	17.55508931	17.93064882	18.17005249	17.83957624	17.64773665	18.22970136	17.69921449
Cluap1	Cluap1	NA	NA	NA	NA	NA	NA	NA	NA	NA	NA	NA	NA	NA	NA	NA	NA	14.43237878	13.49886167	13.71109692	NA	13.79351187
Cluh	Cluh	16.22025808	16.21421372	16.07706955	16.31271062	16.23954325	16.21434123	16.31718177	16.50198645	16.56170659	16.60289905	16.54517987	16.72337681	17.10198726	17.05205392	17.1260208	14.27183393	14.17561963	14.05776334	14.26694747	13.86173116	13.93311787
Clvs1	Clvs1	16.01054698	16.11641686	16.27971885	16.12741082	16.14099527	16.10020146	14.28868689	14.03584195	14.4674006	14.10743185	14.0355505	14.22931775	NA	NA	NA	13.33401481	12.93927617	13.29214852	13.38951435	13.339569	13.37775576
Clvs1;Clvs2	Clvs1	16.30946119	16.27358406	16.26448025	16.3839773	16.44363772	16.32567826	14.52870395	14.42258475	14.76476527	14.59067317	14.30111279	14.51560459	NA	NA	NA	13.68176649	13.78041176	13.70491818	13.46445662	13.75918577	13.81149544
Clvs2	Clvs2	15.22609779	15.15241709	14.87721052	15.12608281	15.08570084	15.25259955	13.6256538	13.55411376	13.6243115	13.60460969	13.69074826	13.61893012	NA	NA	NA	12.67639067	13.23212573	NA	13.41157598	12.9040432	12.89869682
Clybl	Clybl	17.27364904	17.28700226	17.26669114	17.28207867	17.19776513	17.25304128	16.35002017	16.49157419	16.48970499	16.34900937	16.46330809	16.41958768	15.60730855	15.62591904	15.73022934	15.32321532	15.6481382	15.18841998	15.49613326	14.96351389	14.99629297
Cma1	Cma1	NA	NA	NA	NA	NA	NA	18.33047042	18.1009934	18.44902831	17.80996678	18.19640418	18.34969382	18.56449993	18.82679626	18.31052207	18.4950707	18.94516352	18.00269218	18.69400306	18.76693758	18.48127612
Cmas	Cmas	17.05770247	17.08148897	17.03632859	17.04365231	17.02106957	16.97825354	17.86287262	18.1307724	18.05112067	18.10429334	17.9384745	18.18933019	15.2666168	15.09019727	15.21475937	14.51028327	14.49979404	14.51509698	14.58382816	14.27463287	14.42887198
Cmbl	Cmbl	16.65957335	16.67156887	16.65255241	16.75784118	16.62408078	16.72030242	16.65229865	16.68907312	16.95335703	16.67531537	16.63694385	16.85721524	16.45789296	15.10190265	16.65777079	17.6203503	17.8122621	17.79861167	18.02065109	17.74491525	17.83537058
Cmc1	Cmc1	15.80740706	15.82626075	NA	15.15334092	15.72300493	15.14379725	NA	NA	14.38849097	NA	14.26525314	NA	NA	NA	NA	NA	NA	NA	NA	NA	NA
Cmc2	Cmc2	15.63928194	15.99756853	15.12987694	15.48364033	15.18082335	15.39582882	14.87104603	14.95278006	14.55153332	15.15971977	14.36119032	14.51015844	NA	NA	NA	13.23689318	13.54173794	13.13130234	12.85094081	13.23155421	12.88869569
Cmip	Cmip	15.52215486	15.51911526	15.52991772	15.54089695	15.33975914	15.5210561	15.34847859	15.76450526	15.68226717	15.80429941	15.59411583	15.6521304	13.31826034	13.43630813	13.82030862	13.38877461	13.32666718	13.24697732	13.05088549	13.21596323	13.3611092
Cmklr1	Cmklr1	NA	NA	NA	NA	NA	NA	12.95406541	12.91646918	12.77853098	NA	12.77308768	13.19656524	13.58245957	NA	13.42084185	14.63614211	14.46578125	14.71556518	14.77968556	14.30945885	14.53439581
Cml1	Cml1	13.06879003	12.84557826	12.98692462	13.45516023	13.64694116	13.29383084	NA	NA	NA	NA	NA	NA	NA	NA	NA	NA	NA	NA	NA	NA	NA
Cmpk1	Cmpk1	18.84129898	18.9221495	18.82695935	19.06788168	18.88892121	18.98370393	18.20767372	18.22106109	18.15496624	18.42358227	18.10902569	18.4703434	18.58052515	18.51423056	18.59414961	18.43124451	18.62475148	18.65129551	18.79551088	18.65561518	18.64432372
Cmpk2	Cmpk2	16.6034851	16.62981599	16.58187557	16.53595631	16.49117758	16.62038844	17.8194529	17.82166324	17.57835204	17.7402896	17.82274249	17.72575817	14.57384295	15.00418629	14.90985082	16.86495124	16.95687638	17.32810048	17.29663085	17.06971026	17.20338537
Cmss1	Cmss1	NA	NA	12.20228915	NA	NA	NA	13.025787	NA	13.77609313	12.97506331	13.25354222	12.95396877	13.83399711	14.13375649	14.15714941	NA	NA	NA	NA	NA	NA
Cmtm4	Cmtm4	16.03809315	15.85459952	15.96429917	16.00436995	15.85806559	15.97967491	14.57803651	13.89105038	14.96416295	14.4207825	14.67457379	14.59570582	NA	NA	NA	14.64761582	14.56098357	15.03250209	14.48492357	14.67724065	14.60670594
Cmtm5	Cmtm5	17.1786125	17.52169721	17.02115239	17.38663259	17.30470365	17.23464093	17.17807146	17.00383568	17.19668991	16.9659669	17.53612293	17.15696082	NA	NA	NA	17.28627412	17.31455416	17.20665686	17.25608405	17.37392677	17.18825907
Cmtm6	Cmtm6	13.14727278	13.47080911	12.49783428	12.88795718	13.3685877	13.18251315	14.99697868	14.70550898	15.40940672	14.76224654	15.14549005	15.07242601	NA	NA	14.72402882	15.1813497	15.37927243	15.36253492	15.36309628	15.51168164	15.22031845
Cmtm7	Cmtm7	NA	NA	NA	NA	NA	NA	12.08985099	11.97621325	11.76897412	12.1156907	11.6169623	12.10905361	NA	NA	NA	12.52527855	NA	NA	NA	NA	11.75691487
Cmtr1	Cmtr1	15.11266605	15.16809194	15.2035467	15.11840358	15.1173631	15.10773968	14.77324739	14.72065886	14.92070808	14.99492063	14.78796218	14.88752097	14.44549973	14.51398022	14.56009452	13.60581213	13.6803684	13.99119054	13.66374512	13.70927512	13.55388909
Cmya5	Cmya5	14.34295282	13.45854569	13.89943268	NA	NA	13.47061158	NA	NA	NA	NA	NA	NA	NA	NA	13.70370895	14.86962609	15.84022639	14.411193	15.59950275	13.62392151	NA
Cnbp	Cnbp	15.24841466	15.76592864	15.24385308	15.20270563	15.01273953	15.52301024	16.26951014	16.15959355	16.29251662	16.42663349	16.20646177	16.09718519	16.44490762	16.30011315	16.54634273	14.51065463	14.4966373	14.62824699	15.03083785	14.28353395	14.66374044
Cndp2	Cndp2	19.16033004	19.23474124	19.11331478	19.05964343	19.06607356	19.17739163	18.81437827	18.55253489	18.65367222	18.619751	18.50611056	18.74604063	18.74134269	18.7194746	18.76636874	19.0866914	19.10637795	19.12075404	19.11832447	19.0959475	19.21524259
Cnep1r1	Cnep1r1	NA	NA	NA	NA	NA	NA	12.97628265	NA	12.07729916	12.2949826	12.48953275	12.80878209	NA	NA	NA	NA	NA	NA	NA	NA	NA
Cnih4	Cnih4	15.25818323	15.59027125	15.54571564	15.27122956	15.52027491	NA	NA	15.33841954	15.30107459	NA	16.11042418	NA	15.22589277	15.33482844	15.2133131	14.57374185	14.75460048	14.57344009	NA	14.45994385	NA
Cnksr2	Cnksr2	14.36800529	14.45471792	14.36823132	14.39850035	14.55423469	14.49626829	14.26497985	14.10096546	14.28868764	14.1466039	14.28646298	14.22027181	NA	NA	NA	14.01654965	13.86961987	13.80044759	13.75870132	13.8444666	13.95621766
Cnksr3	Cnksr3	NA	NA	NA	NA	NA	NA	NA	NA	NA	NA	NA	NA	12.75126489	13.03094353	12.55700944	NA	NA	NA	NA	NA	NA
Cnn1	Cnn1	NA	NA	NA	NA	NA	NA	14.84450384	13.89312366	13.97008081	13.62880192	13.25132826	14.14595754	17.62189338	18.07720707	17.28640159	15.17094619	14.73358973	14.65648226	15.0138106	15.4743127	14.57624035
Cnn1;Cnn3	Cnn1	NA	NA	NA	NA	NA	NA	NA	NA	NA	NA	NA	NA	16.20177934	16.90230445	15.90529533	NA	NA	NA	NA	NA	NA
Cnn2	Cnn2	13.80718704	14.08874455	13.78779368	13.77521836	13.95356585	14.29730921	14.34307218	14.58563776	14.6834901	14.67071863	14.30646854	14.87007998	15.88685085	16.03419021	15.83201804	16.08723642	15.98017282	16.01235192	16.08276367	16.05077664	16.20730872
Cnn2;Cnn3	Cnn2	17.28788369	17.11571427	16.99050288	17.13314221	17.18027827	17.01516456	17.11536884	17.00814408	16.91859541	17.37433482	17.02837015	NA	NA	15.73686697	15.04213387	NA	NA	18.48202799	18.54109662	18.53078351	18.53147284
Cnn3	Cnn3	17.49506997	17.38484528	17.27366039	17.41857866	17.35949094	17.37031862	17.52913008	17.59748481	17.55588631	17.77911592	17.50113189	17.72747418	15.19876513	15.43726908	14.97226068	18.20991866	18.1990985	18.12251638	18.08219883	18.07982552	18.18855453
Cnnm1	Cnnm1	15.4382591	15.41866996	15.4697412	15.48292796	15.34243189	15.51380675	NA	NA	NA	NA	NA	NA	NA	NA	NA	NA	NA	NA	NA	NA	NA
Cnnm1;Cnnm2	Cnnm1	14.46723351	14.66858454	14.70725385	14.65221062	14.58422592	14.60586928	NA	NA	NA	NA	NA	NA	NA	NA	NA	NA	NA	NA	NA	NA	NA
Cnnm2	Cnnm2	15.56066754	15.55237178	15.54483983	15.58119983	15.58209455	15.62445941	14.34258638	14.58248479	14.40133899	13.92698303	14.31121426	14.29299093	NA	NA	NA	14.6521583	NA	14.89187793	14.24860275	NA	14.28943869
Cnnm2;Cnnm4	Cnnm2	NA	NA	NA	NA	NA	NA	13.05458163	NA	13.40677942	13.08791822	13.16270864	12.94388323	NA	NA	NA	NA	NA	NA	NA	NA	NA
Cnnm3	Cnnm3	14.51344798	14.48253525	14.49637597	14.45558709	14.22903821	14.43763837	16.5658139	16.51047944	16.50675033	16.30256197	16.41772599	16.45967773	14.59248733	14.37498731	14.64339519	14.93504465	15.06014732	14.88941228	14.90618487	15.02689202	14.90903292
Cnnm4	Cnnm4	NA	NA	NA	NA	NA	NA	14.23760277	14.31488569	14.33084527	14.10199214	14.42644717	14.61825444	14.33743375	13.89245744	14.20518233	13.50470728	13.42153891	13.4511467	13.25723313	13.33109888	13.06776374
Cnot1	Cnot1	16.60528219	16.55987586	16.61658633	16.57677638	16.56655015	16.50219362	17.10169465	17.30354616	17.23251301	17.38762174	17.38468608	17.38245825	16.53659018	16.58424065	16.51042195	15.39248043	15.15403642	15.35481704	15.23718333	15.38306121	15.24361559
Cnot10	Cnot10	14.307037	14.18957133	14.31005719	14.32438311	14.39388435	14.34776541	14.33244769	14.46465143	14.50835909	14.41661785	14.4450411	14.58370531	14.12450149	14.10033284	14.23777066	12.10928519	12.11651065	12.30940558	12.19115876	12.24183543	NA
Cnot11	Cnot11	13.98067225	13.84772917	13.85379513	13.53060134	13.51029547	13.6919294	14.06472962	14.12905626	13.98143161	14.28550665	14.42450439	14.47580505	14.40933408	14.46547573	14.81356017	13.37808628	13.04705314	13.08197657	12.42722616	12.78269049	12.88090449
Cnot2	Cnot2	12.42805966	12.9938387	12.25752988	12.41072778	12.12986796	12.1707539	13.79761942	14.33594397	13.85902688	13.91675352	13.94989436	13.91454129	14.61959028	14.76805644	14.71554625	12.90894422	13.11129684	13.02630038	13.37863616	13.36620251	NA
Cnot3	Cnot3	14.04634388	14.0761589	13.89810899	13.91793771	14.00142214	13.88402753	14.17396292	14.35248087	14.50940427	14.52684343	14.40192747	14.25550664	15.09805718	15.02704574	15.15301422	13.57940394	13.68517877	13.58807294	13.5479672	13.71205314	13.6663393
Cnot4	Cnot4	13.39395054	13.22682287	13.66822184	13.25273452	13.5590576	13.62997077	14.46901837	15.01259527	14.97971364	15.02416541	14.61197889	14.93825124	14.33564522	14.51925857	14.4378746	NA	NA	NA	NA	NA	NA
Cnot6	Cnot6	NA	NA	NA	NA	NA	NA	NA	NA	NA	NA	NA	NA	11.30762206	11.01742785	10.86843676	NA	NA	NA	NA	NA	NA
Cnot6l	Cnot6l	NA	NA	NA	NA	NA	NA	NA	NA	NA	NA	NA	NA	14.55018296	14.56578678	14.58811143	NA	NA	NA	NA	NA	NA
Cnot7	Cnot7	13.87164155	13.98540009	13.90016459	13.96592927	13.85073241	13.94390459	14.72923391	14.482893	14.88462785	14.61182931	14.50096437	14.38441928	14.62295919	14.33670359	14.69284387	13.2811757	13.39189184	13.47759814	13.36989025	13.20384703	13.18621393
Cnot8	Cnot8	13.70901917	NA	NA	13.45908576	13.18090216	13.2621389	13.89480385	13.32854526	13.73230291	13.92980627	13.90793322	14.24238152	14.46462232	14.07854279	14.55050632	NA	12.93890876	NA	12.78277507	11.99932005	12.50801757
Cnot9	Cnot9	13.69870029	14.44336518	14.43035932	13.74069144	14.02208598	13.5363063	14.75719307	14.7381712	14.65049235	14.89493887	14.89616964	14.96314385	14.82702363	14.67669879	14.81005218	13.52617002	13.67216941	13.21919965	13.30953818	13.35336086	13.40974434
Cnp	Cnp	22.43646496	22.52327491	22.51787159	22.21225777	22.3750399	22.54390228	21.44469838	20.97174615	21.05896096	20.88806524	21.1016011	20.89584388	18.07312101	18.14306979	18.00141567	21.265175	21.23469716	21.33564201	21.33902665	21.3227021	21.32556661
Cnpy2	Cnpy2	16.83510653	16.76242734	16.75658813	17.02433537	16.86243799	16.74169915	17.77198552	18.34873245	18.54635283	18.26277731	18.09270719	18.30626757	17.25683868	17.21398557	17.26040926	16.53324397	16.8487298	16.76659625	16.84473149	16.78965529	16.89003261
[truncated: 9,473 more rows]
