# Supplementary material for: Proximity Labelling Reveals the Compartmental Proteome of Murine Sensory Neurons
Source: Eur J Pain. 2026 Apr 26;30:e70277. doi: 10.1002/ejp.70277 (PMC13111903; doi:10.1002/ejp.70277)
Supplement: Supplementary file 17 — Table S10: TurboID‐enriched proteins. [file EJP-30-0-s003.csv]

Gene	Tissue	Common.Unique
Aaas	LSC	Common
Aacs	LSC	Common
Aak1	LSC	Common
Aamdc	LSC	Common
Aars1	LSC	Common
Aatk	LSC	Common
Abat	LSC	Common
Abca5	LSC	Common
Abca7	LSC	Common
Abcb7	LSC	Common
Abcb8	LSC	Common
Abcb9	LSC	Common
Abcc5	LSC	Common
Abcd2	LSC	Common
Abcd3	LSC	Common
Abce1	LSC	Common
Abcf1	LSC	Common
Abcf2	LSC	Common
Abcf3	LSC	Common
Abcg2	LSC	Common
Abhd10	LSC	Common
Abhd12	LSC	Common
Abhd16a	LSC	Common
Abhd6	LSC	Common
Abi1	LSC	Common
Abi2	LSC	Common
Abl2	LSC	Common
Ablim1	LSC	Common
Ablim2	LSC	Common
Ablim3	LSC	Common
Abr	LSC	Common
Abraxas2	LSC	Common
Abtb2	LSC	Common
Acaa2	LSC	Common
Acad8	LSC	Common
Acad9	LSC	Common
Acadl	LSC	Common
Acadm	LSC	Common
Acadsb	LSC	Common
Acadvl	LSC	Common
Acap2	LSC	Common
Acat1	LSC	Common
Acat2	LSC	Common
Acbd5	LSC	Common
Acbd6	LSC	Common
Acin1	LSC	Common
Acly	LSC	Common
Aco1	LSC	Common
Acot11	LSC	Common
Acot13	LSC	Common
Acot7	LSC	Common
Acot9	LSC	Common
Acp1	LSC	Common
Acrbp	LSC	Common
Acsbg1	LSC	Common
Acsf2	LSC	Common
Acsf3	LSC	Common
Acsl3	LSC	Common
Acsl4	LSC	Common
Acsl6	LSC	Common
Acss2	LSC	Common
Acta1	LSC	Common
Actn4	LSC	Common
Actr10	LSC	Common
Actr2	LSC	Common
Actr3	LSC	Common
Acyp1	LSC	Common
Acyp2	LSC	Common
Adam22	LSC	Common
Adam23	LSC	Common
Adap2	LSC	Common
Adcy9	LSC	Common
Add1	LSC	Common
Add2	LSC	Common
Adgrb3	LSC	Common
Adgrl1	LSC	Common
Adh5	LSC	Common
Adk	LSC	Common
Ado	LSC	Common
Adprh	LSC	Common
Adrbk2	LSC	Common
Adrm1	LSC	Common
Adsl	LSC	Common
Adss2	LSC	Common
Afdn	LSC	Common
Afg3l2	LSC	Common
Aftph	LSC	Common
Agap1	LSC	Common
Agap2	LSC	Common
Agap3	LSC	Common
Agfg1	LSC	Common
Agfg2	LSC	Common
Agk	LSC	Common
Agpat1	LSC	Common
Agpat3	LSC	Common
Agpat4	LSC	Common
Agpat5	LSC	Common
Agtpbp1	LSC	Common
Ahcy	LSC	Common
Ahcyl1	LSC	Common
Ahcyl2	LSC	Common
Ahsa1	LSC	Common
Ahsa2	LSC	Common
Aifm1	LSC	Common
Aifm3	LSC	Common
Aimp1	LSC	Common
Aip	LSC	Common
Ajm1	LSC	Common
Ak1	LSC	Common
Ak2	LSC	Common
Ak3	LSC	Common
Akap1	LSC	Common
Akap10	LSC	Common
Akap12	LSC	Common
Akap13	LSC	Common
Akap2	LSC	Common
Akr1a1	LSC	Common
Akr1b1	LSC	Common
Akr7a2	LSC	Common
Akt1	LSC	Common
Akt3	LSC	Common
Alb	LSC	Common
Alcam	LSC	Common
Aldh18a1	LSC	Common
Aldh1a1	LSC	Common
Aldh2	LSC	Common
Aldh3a2	LSC	Common
Aldh4a1	LSC	Common
Aldh6a1	LSC	Common
Aldh7a1	LSC	Common
Aldh9a1	LSC	Common
Aldoa	LSC	Common
Alg2	LSC	Common
Alkbh3	LSC	Common
Amer2	LSC	Common
Amn1	LSC	Common
Amot	LSC	Common
Ampd2	LSC	Common
Ampd3	LSC	Common
Amph	LSC	Common
Anapc1	LSC	Common
Angel1	LSC	Common
Ank1	LSC	Common
Ank2	LSC	Common
Ank3	LSC	Common
Ankle2	LSC	Common
Ankrd13a	LSC	Common
Ankrd13d	LSC	Common
Ankrd17	LSC	Common
Ankrd27	LSC	Common
Ankrd28	LSC	Common
Ankrd34b	LSC	Common
Ankrd40	LSC	Common
Ankrd49	LSC	Common
Ankrd52	LSC	Common
Anks1a	LSC	Common
Anks1b	LSC	Common
Ano10	LSC	Common
Ano3	LSC	Common
Ano4	LSC	Common
Ano8	LSC	Common
Anxa2	LSC	Common
Anxa5	LSC	Common
Anxa6	LSC	Common
Anxa7	LSC	Common
Aox1	LSC	Common
Ap1b1	LSC	Common
Ap1g1	LSC	Common
Ap1s2	LSC	Common
Ap2a1	LSC	Common
Ap2a2	LSC	Common
Ap2b1	LSC	Common
Ap2m1	LSC	Common
Ap2s1	LSC	Common
Ap3b2	LSC	Common
Ap3d1	LSC	Common
Ap3s1	LSC	Common
Ap3s2	LSC	Common
Ap4e1	LSC	Common
Apba1	LSC	Common
Apbb1	LSC	Common
Apc	LSC	Common
Apc2	LSC	Common
Appl2	LSC	Common
Aqp1	LSC	Common
Araf	LSC	Common
Arap1	LSC	Common
Arap2	LSC	Common
Arcn1	LSC	Common
Arf1	LSC	Common
Arf4	LSC	Common
Arf5	LSC	Common
Arf6	LSC	Common
Arfgap1	LSC	Common
Arfgap2	LSC	Common
Arfgap3	LSC	Common
Arfgef1	LSC	Common
Arfgef2	LSC	Common
Arfgef3	LSC	Common
Arfip2	LSC	Common
Arfrp1	LSC	Common
Arhgap1	LSC	Common
Arhgap12	LSC	Common
Arhgap17	LSC	Common
Arhgap21	LSC	Common
Arhgap23	LSC	Common
Arhgap27	LSC	Common
Arhgap28	LSC	Common
Arhgap35	LSC	Common
Arhgap39	LSC	Common
Arhgap44	LSC	Common
Arhgap5	LSC	Common
Arhgdia	LSC	Common
Arhgef1	LSC	Common
Arhgef10l	LSC	Common
Arhgef12	LSC	Common
Arhgef17	LSC	Common
Arhgef18	LSC	Common
Arhgef40	LSC	Common
Arhgef6	LSC	Common
Arhgef7	LSC	Common
Arl15	LSC	Common
Arl2	LSC	Common
Arl3	LSC	Common
Arl6	LSC	Common
Arl6ip5	LSC	Common
Arl8a	LSC	Common
Armc1	LSC	Common
Armc6	LSC	Common
Armcx2	LSC	Common
Armcx3	LSC	Common
Arpc1a	LSC	Common
Arpc1b	LSC	Common
Arpc2	LSC	Common
Arpc3	LSC	Common
Arpc5	LSC	Common
Arpc5l	LSC	Common
Arpin	LSC	Common
Arpp19	LSC	Common
Arrb2	LSC	Common
As3mt	LSC	Common
Asap1	LSC	Common
Asap2	LSC	Common
Asl	LSC	Common
Asns	LSC	Common
Aspscr1	LSC	Common
Asrgl1	LSC	Common
Ass1	LSC	Common
Astn1	LSC	Common
Atad1	LSC	Common
Atad3	LSC	Common
Ate1	LSC	Common
Atg16l1	LSC	Common
Atg2a	LSC	Common
Atg2b	LSC	Common
Atg3	LSC	Common
Atg4c	LSC	Common
Atic	LSC	Common
Atl1	LSC	Common
Atp13a1	LSC	Common
Atp1a1	LSC	Common
Atp1a4	LSC	Common
Atp1b1	LSC	Common
Atp1b2	LSC	Common
Atp1b3	LSC	Common
Atp2b1	LSC	Common
Atp2b2	LSC	Common
Atp2b4	LSC	Common
Atp5f1a	LSC	Common
Atp5f1b	LSC	Common
Atp5f1d	LSC	Common
Atp5f1e	LSC	Common
Atp5if1	LSC	Common
Atp5me	LSC	Common
Atp5mf	LSC	Common
Atp5mg	LSC	Common
Atp5mk	LSC	Common
Atp5pb	LSC	Common
Atp5pf	LSC	Common
Atp5po	LSC	Common
Atp6v0a1	LSC	Common
Atp6v0d1	LSC	Common
Atp6v1a	LSC	Common
Atp6v1b2	LSC	Common
Atp6v1c1	LSC	Common
Atp6v1d	LSC	Common
Atp6v1e1	LSC	Common
Atp6v1f	LSC	Common
Atp6v1h	LSC	Common
Atp7a	LSC	Common
Atp8a1	LSC	Common
Atp8a2	LSC	Common
Atp9a	LSC	Common
Atpaf1	LSC	Common
Atxn10	LSC	Common
Atxn2	LSC	Common
Atxn2l	LSC	Common
Auh	LSC	Common
Aven	LSC	Common
Avil	LSC	Common
Avl9	LSC	Common
Azi2	LSC	Common
Bace1	LSC	Common
Bag2	LSC	Common
Bag3	LSC	Common
Bahcc1	LSC	Common
Baiap2	LSC	Common
Baiap2l1	LSC	Common
Basp1	LSC	Common
Bbs4	LSC	Common
Bcan	LSC	Common
Bcap31	LSC	Common
Bcar1	LSC	Common
Bcar3	LSC	Common
Bcas3	LSC	Common
Bcat1	LSC	Common
Bcl2l13	LSC	Common
Bcl2l2	LSC	Common
Bcr	LSC	Common
Bdh1	LSC	Common
Becn1	LSC	Common
Bicd1	LSC	Common
Bin1	LSC	Common
Birc2	LSC	Common
Birc6	LSC	Common
Blmh	LSC	Common
Blvra	LSC	Common
Bmpr2	LSC	Common
Bnip1	LSC	Common
Bnip3	LSC	Common
Bola1	LSC	Common
Borcs5	LSC	Common
Borcs6	LSC	Common
Bpnt1	LSC	Common
Braf	LSC	Common
Brap	LSC	Common
Brcc3	LSC	Common
Brox	LSC	Common
Brsk1	LSC	Common
Brsk2	LSC	Common
Bsdc1	LSC	Common
Bsg	LSC	Common
Bsn	LSC	Common
Bzw1	LSC	Common
C2cd2	LSC	Common
C2cd2l	LSC	Common
C2cd4c	LSC	Common
C2cd5	LSC	Common
C3	LSC	Common
Cab39	LSC	Common
Cab39l	LSC	Common
Cabp1	LSC	Common
Cacna1a	LSC	Common
Cacna1b	LSC	Common
Cacnb1	LSC	Common
Cacnb3	LSC	Common
Cacnb4	LSC	Common
Cacng2	LSC	Common
Cacul1	LSC	Common
Cacybp	LSC	Common
Cad	LSC	Common
Cadm1	LSC	Common
Cadm3	LSC	Common
Cadps	LSC	Common
Cadps2	LSC	Common
Calb1	LSC	Common
Calb2	LSC	Common
Calcoco1	LSC	Common
Calm1	LSC	Common
Calr	LSC	Common
Camk1d	LSC	Common
Camk2a	LSC	Common
Camk2b	LSC	Common
Camk2d	LSC	Common
Camk2g	LSC	Common
Camk4	LSC	Common
Camkk1	LSC	Common
Camkk2	LSC	Common
Camkv	LSC	Common
Camlg	LSC	Common
Camsap1	LSC	Common
Camsap2	LSC	Common
Camsap3	LSC	Common
Canx	LSC	Common
Cap1	LSC	Common
Cap2	LSC	Common
Capg	LSC	Common
Capn1	LSC	Common
Capn2	LSC	Common
Capn7	LSC	Common
Capns1	LSC	Common
Caprin1	LSC	Common
Capza1	LSC	Common
Capzb	LSC	Common
Carhsp1	LSC	Common
Carmil1	LSC	Common
Carmil2	LSC	Common
Carmil3	LSC	Common
Cars1	LSC	Common
Cask	LSC	Common
Caskin1	LSC	Common
Casp1	LSC	Common
Casp3	LSC	Common
Casp9	LSC	Common
Cast	LSC	Common
Cav2	LSC	Common
Cbarp	LSC	Common
Cbfb	LSC	Common
Cbl	LSC	Common
Cbr1	LSC	Common
Cbwd1	LSC	Common
Cc2d1a	LSC	Common
Cc2d1b	LSC	Common
Ccdc115	LSC	Common
Ccdc120	LSC	Common
Ccdc124	LSC	Common
Ccdc22	LSC	Common
Ccdc25	LSC	Common
Ccdc43	LSC	Common
Ccdc50	LSC	Common
Ccdc6	LSC	Common
Ccdc85a	LSC	Common
Ccdc85c	LSC	Common
Ccdc88a	LSC	Common
Ccdc9	LSC	Common
Ccdc91	LSC	Common
Ccdc92	LSC	Common
Ccdc93	LSC	Common
Ccp110	LSC	Common
Ccs	LSC	Common
Cct2	LSC	Common
Cct3	LSC	Common
Cct5	LSC	Common
Cct6a	LSC	Common
Cct7	LSC	Common
Cct8	LSC	Common
Ccz1	LSC	Common
Cd151	LSC	Common
Cd200	LSC	Common
Cd2ap	LSC	Common
Cd44	LSC	Common
Cd81	LSC	Common
Cd82	LSC	Common
Cd9	LSC	Common
Cd99l2	LSC	Common
Cdc16	LSC	Common
Cdc37	LSC	Common
Cdc37l1	LSC	Common
Cdc42	LSC	Common
Cdc42bpa	LSC	Common
Cdc42bpb	LSC	Common
Cdc42ep1	LSC	Common
Cdc42ep4	LSC	Common
Cdh2	LSC	Common
Cdipt	LSC	Common
Cdk14	LSC	Common
Cdk16	LSC	Common
Cdk18	LSC	Common
Cdk5	LSC	Common
Cdkn1b	LSC	Common
Cdr2	LSC	Common
Cdr2l	LSC	Common
Cds2	LSC	Common
Cdv3	LSC	Common
Cemip2	LSC	Common
Cend1	LSC	Common
Cep131	LSC	Common
Cep170	LSC	Common
Cep170b	LSC	Common
Cep41	LSC	Common
Cep97	LSC	Common
Cept1	LSC	Common
Cers1	LSC	Common
Cetn2	LSC	Common
Cfap20	LSC	Common
Cfap36	LSC	Common
Cfap410	LSC	Common
Cfl1	LSC	Common
Cfl2	LSC	Common
Chek1	LSC	Common
Chkb	LSC	Common
Chl1	LSC	Common
Chml	LSC	Common
Chmp1a	LSC	Common
Chmp2a	LSC	Common
Chmp2b	LSC	Common
Chmp3	LSC	Common
Chmp4b	LSC	Common
Chmp5	LSC	Common
Chmp7	LSC	Common
Chordc1	LSC	Common
Chp1	LSC	Common
Chpt1	LSC	Common
Ciao3	LSC	Common
Ciapin1	LSC	Common
Cisd1	LSC	Common
Cisd2	LSC	Common
Cit	LSC	Common
Ckap5	LSC	Common
Ckb	LSC	Common
Ckmt1	LSC	Common
Clasp1	LSC	Common
Clasp2	LSC	Common
Clcc1	LSC	Common
Clcn2	LSC	Common
Cldn11	LSC	Common
Cldnd1	LSC	Common
Clec16a	LSC	Common
Clgn	LSC	Common
Clic1	LSC	Common
Clic4	LSC	Common
Clint1	LSC	Common
Clip1	LSC	Common
Clip2	LSC	Common
Clip3	LSC	Common
Clptm1	LSC	Common
Clta	LSC	Common
Cltb	LSC	Common
Cltc	LSC	Common
Cluh	LSC	Common
Clvs1	LSC	Common
Clybl	LSC	Common
Cmip	LSC	Common
Cmpk1	LSC	Common
Cmtm5	LSC	Common
Cndp2	LSC	Common
Cnksr2	LSC	Common
Cnn3	LSC	Common
Cnot2	LSC	Common
Cnot3	LSC	Common
Cnot4	LSC	Common
Cnp	LSC	Common
Cnrip1	LSC	Common
Cnst	LSC	Common
Cntn1	LSC	Common
Cntnap1	LSC	Common
Cntnap2	LSC	Common
Cntnap4	LSC	Common
Coasy	LSC	Common
Cog1	LSC	Common
Cog4	LSC	Common
Commd10	LSC	Common
Commd2	LSC	Common
Commd8	LSC	Common
Commd9	LSC	Common
Comt	LSC	Common
Copa	LSC	Common
Copb1	LSC	Common
Copb2	LSC	Common
Copg2	LSC	Common
Coprs	LSC	Common
Cops3	LSC	Common
Cops4	LSC	Common
Cops5	LSC	Common
Cops7a	LSC	Common
Copz1	LSC	Common
Coq3	LSC	Common
Coq6	LSC	Common
Coro1a	LSC	Common
Coro1b	LSC	Common
Coro1c	LSC	Common
Coro2a	LSC	Common
Coro2b	LSC	Common
Coro7	LSC	Common
Cox4i1	LSC	Common
Cox5b	LSC	Common
Cox6b1	LSC	Common
Cox6c	LSC	Common
Cox7a2	LSC	Common
Cox7a2l	LSC	Common
Cox7c	LSC	Common
Cpeb2	LSC	Common
Cplx1	LSC	Common
Cplx2	LSC	Common
Cpne1	LSC	Common
Cpne3	LSC	Common
Cpne4	LSC	Common
Cpne6	LSC	Common
Cpne8	LSC	Common
Cpt1a	LSC	Common
Cpt1c	LSC	Common
Cr1l	LSC	Common
Cracd	LSC	Common
Crbn	LSC	Common
Creld1	LSC	Common
Crip2	LSC	Common
Crk	LSC	Common
Crkl	LSC	Common
Crmp1	LSC	Common
Crot	LSC	Common
Crtc1	LSC	Common
Crtc3	LSC	Common
Csdc2	LSC	Common
Csde1	LSC	Common
Csk	LSC	Common
Csnk1a1	LSC	Common
Csnk1d	LSC	Common
Csnk1e	LSC	Common
Csnk1g2	LSC	Common
Csnk2a2	LSC	Common
Csnk2b	LSC	Common
Csrp1	LSC	Common
Cstf2	LSC	Common
Ctbp1	LSC	Common
Ctdp1	LSC	Common
Ctnna2	LSC	Common
Ctnnb1	LSC	Common
Ctnnd1	LSC	Common
Ctnnd2	LSC	Common
Ctps1	LSC	Common
Ctps2	LSC	Common
Cttn	LSC	Common
Cttnbp2	LSC	Common
Ctu2	LSC	Common
Cuedc2	LSC	Common
Cul2	LSC	Common
Cul3	LSC	Common
Cul4b	LSC	Common
Cul5	LSC	Common
Cyb5a	LSC	Common
Cyb5r1	LSC	Common
Cyb5r3	LSC	Common
Cyc1	LSC	Common
Cycs	LSC	Common
Cyfip2	LSC	Common
Cygb	LSC	Common
Cyld	LSC	Common
Cyp51a1	LSC	Common
Cyrib	LSC	Common
Cyth1	LSC	Common
Cyth3	LSC	Common
Czib	LSC	Common
D17h6s53e	LSC	Common
Daam1	LSC	Common
Dab1	LSC	Common
Dab2	LSC	Common
Dab2ip	LSC	Common
Dad1	LSC	Common
Dag1	LSC	Common
Dagla	LSC	Common
Dars1	LSC	Common
Dbi	LSC	Common
Dbn1	LSC	Common
Dbnl	LSC	Common
Dbt	LSC	Common
Dclk1	LSC	Common
Dclk2	LSC	Common
Dctn1	LSC	Common
Dctn2	LSC	Common
Dctn3	LSC	Common
Dctn4	LSC	Common
Dctn5	LSC	Common
Dctn6	LSC	Common
Dcun1d1	LSC	Common
Dcun1d3	LSC	Common
Ddb1	LSC	Common
Ddhd1	LSC	Common
Ddhd2	LSC	Common
Ddi2	LSC	Common
Ddrgk1	LSC	Common
Ddt	LSC	Common
Ddx1	LSC	Common
Ddx19a	LSC	Common
Ddx3x	LSC	Common
Ddx6	LSC	Common
Decr1	LSC	Common
Degs1	LSC	Common
Dennd10	LSC	Common
Denr	LSC	Common
Depdc5	LSC	Common
Deptor	LSC	Common
Dffa	LSC	Common
Dgke	LSC	Common
Dgkg	LSC	Common
Dgkh	LSC	Common
Dgki	LSC	Common
Dgkq	LSC	Common
Dgkz	LSC	Common
Dhcr7	LSC	Common
Dhdh	LSC	Common
Dhrs1	LSC	Common
Dhrs7	LSC	Common
Dhx15	LSC	Common
Dhx36	LSC	Common
Dhx57	LSC	Common
Diaph2	LSC	Common
Dip2a	LSC	Common
Dip2b	LSC	Common
Diras1	LSC	Common
Dis3l2	LSC	Common
Dlat	LSC	Common
Dld	LSC	Common
Dlg2	LSC	Common
Dlg4	LSC	Common
Dlg5	LSC	Common
Dlgap2	LSC	Common
Dlgap3	LSC	Common
Dlgap4	LSC	Common
Dlst	LSC	Common
Dmtn	LSC	Common
Dmwd	LSC	Common
Dmxl1	LSC	Common
Dmxl2	LSC	Common
Dnaja2	LSC	Common
Dnajb1	LSC	Common
Dnajb2	LSC	Common
Dnajc11	LSC	Common
Dnajc24	LSC	Common
Dnajc6	LSC	Common
Dnajc7	LSC	Common
Dnm1	LSC	Common
Dnm1l	LSC	Common
Dnm3	LSC	Common
Dnpep	LSC	Common
Dock1	LSC	Common
Dock11	LSC	Common
Dock3	LSC	Common
Dock4	LSC	Common
Dock5	LSC	Common
Dock7	LSC	Common
Dock9	LSC	Common
Dpp3	LSC	Common
Dpysl2	LSC	Common
Dpysl3	LSC	Common
Dpysl4	LSC	Common
Dpysl5	LSC	Common
Drg2	LSC	Common
Dst	LSC	Common
Dstn	LSC	Common
Dtna	LSC	Common
Dtnb	LSC	Common
Dtymk	LSC	Common
Dusp3	LSC	Common
Dvl1	LSC	Common
Dvl3	LSC	Common
Dync1h1	LSC	Common
Dync1i1	LSC	Common
Dync1i2	LSC	Common
Dync1li1	LSC	Common
Dync1li2	LSC	Common
Dynll2	LSC	Common
Dynlrb1	LSC	Common
Dynlt3	LSC	Common
Dysf	LSC	Common
Dzank1	LSC	Common
Dzip3	LSC	Common
Echdc1	LSC	Common
Echs1	LSC	Common
Eci1	LSC	Common
Eci2	LSC	Common
Ecpas	LSC	Common
Ecsit	LSC	Common
Edc3	LSC	Common
Edc4	LSC	Common
Eea1	LSC	Common
Eef1a1	LSC	Common
Eef1a2	LSC	Common
Eef1akmt1	LSC	Common
Eef1akmt2	LSC	Common
Eef1b	LSC	Common
Eef1d	LSC	Common
Eef1g	LSC	Common
Eef2	LSC	Common
Eepd1	LSC	Common
Efhd2	LSC	Common
Efl1	LSC	Common
Efnb1	LSC	Common
Efnb2	LSC	Common
Efr3a	LSC	Common
Efr3b	LSC	Common
Ehbp1	LSC	Common
Ehd1	LSC	Common
Ehd3	LSC	Common
Ehd4	LSC	Common
Eif2a	LSC	Common
Eif2ak2	LSC	Common
Eif2s1	LSC	Common
Eif2s2	LSC	Common
Eif3b	LSC	Common
Eif3c	LSC	Common
Eif3d	LSC	Common
Eif3f	LSC	Common
Eif3g	LSC	Common
Eif3h	LSC	Common
Eif3i	LSC	Common
Eif3l	LSC	Common
Eif3m	LSC	Common
Eif4a2	LSC	Common
Eif4b	LSC	Common
Eif4e	LSC	Common
Eif4g1	LSC	Common
Eif4g2	LSC	Common
Eif4g3	LSC	Common
Eif4h	LSC	Common
Eif5	LSC	Common
Eif5a	LSC	Common
Eif5a2	LSC	Common
Eif6	LSC	Common
Eipr1	LSC	Common
Elac1	LSC	Common
Elavl1	LSC	Common
Elfn1	LSC	Common
Elmo1	LSC	Common
Elmo2	LSC	Common
Elmod1	LSC	Common
Elob	LSC	Common
Eloc	LSC	Common
Elp1	LSC	Common
Elp4	LSC	Common
Emb	LSC	Common
Emd	LSC	Common
Eml1	LSC	Common
Eml4	LSC	Common
Enah	LSC	Common
Endod1	LSC	Common
Eno1	LSC	Common
Eno2	LSC	Common
Eno3	LSC	Common
Ensa	LSC	Common
Epb41	LSC	Common
Epb41l1	LSC	Common
Epb41l3	LSC	Common
Epg5	LSC	Common
Ephx1	LSC	Common
Epm2aip1	LSC	Common
Epn1	LSC	Common
Epn2	LSC	Common
Epn3	LSC	Common
Eprs1	LSC	Common
Eps15	LSC	Common
Eps15l1	LSC	Common
Erc1	LSC	Common
Erc2	LSC	Common
Ermp1	LSC	Common
Erp29	LSC	Common
Erp44	LSC	Common
Esyt1	LSC	Common
Esyt2	LSC	Common
Etf1	LSC	Common
Etfa	LSC	Common
Etfdh	LSC	Common
Evi5	LSC	Common
Evl	LSC	Common
Exoc1	LSC	Common
Exoc2	LSC	Common
Exoc3	LSC	Common
Exoc4	LSC	Common
Exoc6b	LSC	Common
Exoc7	LSC	Common
Exoc8	LSC	Common
Ezr	LSC	Common
Fabp5	LSC	Common
Fads1	LSC	Common
Faf1	LSC	Common
Fah	LSC	Common
Fahd2	LSC	Common
Fam102b	LSC	Common
Fam107b	LSC	Common
Fam110b	LSC	Common
Fam114a2	LSC	Common
Fam117b	LSC	Common
FAM120A	LSC	Common
Fam126b	LSC	Common
Fam131b	LSC	Common
Fam162a	LSC	Common
Fam171a2	LSC	Common
Fam171b	LSC	Common
Fam177a1	LSC	Common
Fam210a	LSC	Common
Fam98a	LSC	Common
Farsb	LSC	Common
Fasn	LSC	Common
Fbxl16	LSC	Common
Fbxl20	LSC	Common
Fbxo2	LSC	Common
Fbxo3	LSC	Common
Fbxo31	LSC	Common
Fbxo4	LSC	Common
Fbxo41	LSC	Common
Fbxo42	LSC	Common
Fbxw11	LSC	Common
Fchsd1	LSC	Common
Fchsd2	LSC	Common
Fech	LSC	Common
Fermt2	LSC	Common
Fez1	LSC	Common
Fgd4	LSC	Common
Fgf12	LSC	Common
Fgf13	LSC	Common
Fhip2a	LSC	Common
Fhl1	LSC	Common
Fis1	LSC	Common
Fitm2	LSC	Common
Fkbp15	LSC	Common
Fkbp3	LSC	Common
Fkbp4	LSC	Common
Fkbp5	LSC	Common
Fkbp8	LSC	Common
Flad1	LSC	Common
Flna	LSC	Common
Flot1	LSC	Common
Flot2	LSC	Common
Flrt3	LSC	Common
Flywch1	LSC	Common
Fmn1	LSC	Common
Fmn2	LSC	Common
Fmnl1	LSC	Common
Fmnl2	LSC	Common
Fn3krp	LSC	Common
Fnbp1	LSC	Common
Fnbp1l	LSC	Common
Foxo3	LSC	Common
Frmd4a	LSC	Common
Frmpd4	LSC	Common
Frs2	LSC	Common
Frs3	LSC	Common
Fry	LSC	Common
Fscn1	LSC	Common
Fsd1	LSC	Common
Fsd1l	LSC	Common
Fth1	LSC	Common
Ftl1	LSC	Common
Fubp1	LSC	Common
Fundc2	LSC	Common
Fus	LSC	Common
Fxr1	LSC	Common
Fxr2	LSC	Common
Fxyd7	LSC	Common
G3bp1	LSC	Common
G3bp2	LSC	Common
G6pdx	LSC	Common
Gab1	LSC	Common
Gab2	LSC	Common
Gabarapl2	LSC	Common
Gabbr1	LSC	Common
Gabbr2	LSC	Common
Gabra1	LSC	Common
Gabra2	LSC	Common
Gabra3	LSC	Common
Gabrb3	LSC	Common
Gad1	LSC	Common
Gak	LSC	Common
Gamt	LSC	Common
Gap43	LSC	Common
Gapdh	LSC	Common
Gapvd1	LSC	Common
Garem1	LSC	Common
Garnl3	LSC	Common
Gars1	LSC	Common
Gart	LSC	Common
Gas2	LSC	Common
Gas7	LSC	Common
Gatd3a	LSC	Common
Gbe1	LSC	Common
Gbp2	LSC	Common
Gclc	LSC	Common
Gclm	LSC	Common
Gdap1	LSC	Common
Gdap1l1	LSC	Common
Gdi1	LSC	Common
Gdi2	LSC	Common
Gdpd5	LSC	Common
Get3	LSC	Common
Gfm1	LSC	Common
Gga1	LSC	Common
Gga2	LSC	Common
Gga3	LSC	Common
Ggt7	LSC	Common
Ghitm	LSC	Common
Gigyf1	LSC	Common
Gigyf2	LSC	Common
Git1	LSC	Common
Gjc3	LSC	Common
Gk	LSC	Common
Glcci1	LSC	Common
Glmn	LSC	Common
Glo1	LSC	Common
Glod4	LSC	Common
Glra1	LSC	Common
Glrb	LSC	Common
Glrx	LSC	Common
Glrx3	LSC	Common
Gls	LSC	Common
Gltp	LSC	Common
Glud1	LSC	Common
Glul	LSC	Common
Gmds	LSC	Common
Gmpr	LSC	Common
Gmps	LSC	Common
Gna11	LSC	Common
Gna13	LSC	Common
Gnai1	LSC	Common
Gnai2	LSC	Common
Gnai3	LSC	Common
Gnal	LSC	Common
Gnao1	LSC	Common
Gnaq	LSC	Common
Gnaz	LSC	Common
Gnb1	LSC	Common
Gnb2	LSC	Common
Gnb5	LSC	Common
Gng2	LSC	Common
Gng3	LSC	Common
Gnpda1	LSC	Common
Golga3	LSC	Common
Golga4	LSC	Common
Golph3	LSC	Common
Gopc	LSC	Common
Gorab	LSC	Common
Gorasp2	LSC	Common
Got1	LSC	Common
Got2	LSC	Common
Gpaa1	LSC	Common
Gpcpd1	LSC	Common
Gpd1	LSC	Common
Gpd2	LSC	Common
Gphn	LSC	Common
Gpi	LSC	Common
Gpm6a	LSC	Common
Gpm6b	LSC	Common
Gpr158	LSC	Common
Gpr37l1	LSC	Common
Gpr89	LSC	Common
Gprc5b	LSC	Common
Gprin1	LSC	Common
Gps1	LSC	Common
Gpx4	LSC	Common
Gramd1a	LSC	Common
Gramd1b	LSC	Common
Gramd4	LSC	Common
Grb14	LSC	Common
Grcc10	LSC	Common
Grhpr	LSC	Common
Gria2	LSC	Common
Gria3	LSC	Common
Grip1	LSC	Common
Gripap1	LSC	Common
Grk2	LSC	Common
Grm7	LSC	Common
Grsf1	LSC	Common
Gsdme	LSC	Common
Gsk3a	LSC	Common
Gsk3b	LSC	Common
Gsn	LSC	Common
Gspt1	LSC	Common
Gspt2	LSC	Common
Gsr	LSC	Common
Gss	LSC	Common
Gsta4	LSC	Common
Gstm5	LSC	Common
Gstp1	LSC	Common
Gstz1	LSC	Common
Gyg1	LSC	Common
Habp4	LSC	Common
Hacd3	LSC	Common
Hadh	LSC	Common
Hadha	LSC	Common
Hadhb	LSC	Common
Hagh	LSC	Common
Haghl	LSC	Common
Hars1	LSC	Common
Hba	LSC	Common
Hbb-b1	LSC	Common
Hbs1l	LSC	Common
Hcfc1	LSC	Common
Hck	LSC	Common
Hcn1	LSC	Common
Hcn2	LSC	Common
Hcn3	LSC	Common
Hdac4	LSC	Common
Hdac5	LSC	Common
Hdac6	LSC	Common
Hdlbp	LSC	Common
Heatr5b	LSC	Common
Hebp2	LSC	Common
Hectd1	LSC	Common
Hecw1	LSC	Common
Hgs	LSC	Common
Hibadh	LSC	Common
Hid1	LSC	Common
Hint1	LSC	Common
Hint2	LSC	Common
Hint3	LSC	Common
Hip1	LSC	Common
Hip1r	LSC	Common
Hivep2	LSC	Common
Hk1	LSC	Common
Hmgcs1	LSC	Common
Hmox2	LSC	Common
Hnrnpd	LSC	Common
Hnrnpdl	LSC	Common
Hnrnph1	LSC	Common
Hnrnpk	LSC	Common
Hnrnpl	LSC	Common
Hnrnpm	LSC	Common
Hnrnpu	LSC	Common
Hnrnpul2	LSC	Common
Homer1	LSC	Common
Hpcal1	LSC	Common
Hprt1	LSC	Common
Hras	LSC	Common
Hs1bp3	LSC	Common
Hscb	LSC	Common
Hsd17b11	LSC	Common
Hsd17b12	LSC	Common
Hsd17b4	LSC	Common
Hsdl1	LSC	Common
Hsdl2	LSC	Common
Hsp90aa1	LSC	Common
Hsp90ab1	LSC	Common
Hspa12a	LSC	Common
Hspa2	LSC	Common
Hspa4	LSC	Common
Hspa4l	LSC	Common
Hspa8	LSC	Common
Hspb1	LSC	Common
Hspb8	LSC	Common
Hspbp1	LSC	Common
Hspe1	LSC	Common
Hsph1	LSC	Common
Htatip2	LSC	Common
Htt	LSC	Common
Huwe1	LSC	Common
Iap	LSC	Common
Iars1	LSC	Common
Iars2	LSC	Common
Ica1	LSC	Common
Ide	LSC	Common
Idh1	LSC	Common
Idh2	LSC	Common
Idh3g	LSC	Common
Iffo1	LSC	Common
Ift22	LSC	Common
Igbp1	LSC	Common
Igsf3	LSC	Common
Igsf8	LSC	Common
Ikbkg	LSC	Common
Il1rap	LSC	Common
Ilk	LSC	Common
Ilrun	LSC	Common
Impa1	LSC	Common
Impa2	LSC	Common
Impact	LSC	Common
Impdh2	LSC	Common
Ina	LSC	Common
Inpp1	LSC	Common
Inpp4a	LSC	Common
Inpp5b	LSC	Common
Inpp5e	LSC	Common
Inpp5f	LSC	Common
Inpp5j	LSC	Common
Inppl1	LSC	Common
Insyn1	LSC	Common
Ip6k1	LSC	Common
Ipo11	LSC	Common
Ipo7	LSC	Common
Ipo9	LSC	Common
Iqcb1	LSC	Common
Iqsec1	LSC	Common
Iqsec2	LSC	Common
Iqsec3	LSC	Common
Irf3	LSC	Common
Irgq	LSC	Common
Irs2	LSC	Common
Iscu	LSC	Common
Ist1	LSC	Common
Isyna1	LSC	Common
Itch	LSC	Common
Itgb1	LSC	Common
Itih2	LSC	Common
Itpa	LSC	Common
Itpk1	LSC	Common
Itpkc	LSC	Common
Itsn1	LSC	Common
Itsn2	LSC	Common
Jagn1	LSC	Common
Jak1	LSC	Common
Jakmip3	LSC	Common
Jcad	LSC	Common
Jmy	LSC	Common
Jpt1	LSC	Common
Jpt2	LSC	Common
Jup	LSC	Common
Kank4	LSC	Common
Kars1	LSC	Common
Katnal1	LSC	Common
Katnb1	LSC	Common
Kazn	LSC	Common
Kcna1	LSC	Common
Kcna2	LSC	Common
Kcna6	LSC	Common
Kcnab1	LSC	Common
Kcnab2	LSC	Common
Kcnb1	LSC	Common
Kcnb2	LSC	Common
Kcnc1	LSC	Common
Kcnc3	LSC	Common
Kcnd1	LSC	Common
Kcnd3	LSC	Common
Kcnj10	LSC	Common
Kcnj11	LSC	Common
Kcnma1	LSC	Common
Kcnq2	LSC	Common
Kcnt1	LSC	Common
Kctd16	LSC	Common
Kctd8	LSC	Common
Kdsr	LSC	Common
Kiaa0100	LSC	Common
Kiaa0513	LSC	Common
Kiaa1107	LSC	Common
Kiaa1109	LSC	Common
Kiaa1671	LSC	Common
Kiaa1841	LSC	Common
Kif1a	LSC	Common
Kif21a	LSC	Common
Kif2a	LSC	Common
Kif3a	LSC	Common
Kif3b	LSC	Common
Kif5a	LSC	Common
Kif5b	LSC	Common
Kif5c	LSC	Common
Kifap3	LSC	Common
Kit	LSC	Common
Klc1	LSC	Common
Klc2	LSC	Common
Klhl11	LSC	Common
Klhl9	LSC	Common
Kmt2a	LSC	Common
Kpna1	LSC	Common
Kpna3	LSC	Common
Kpna6	LSC	Common
Kpnb1	LSC	Common
Krt222	LSC	Common
Krt79	LSC	Common
Ksr1	LSC	Common
Ksr2	LSC	Common
L1cam	LSC	Common
Lama4	LSC	Common
Lamb2	LSC	Common
Lamc1	LSC	Common
Lamtor1	LSC	Common
Lancl1	LSC	Common
Lancl2	LSC	Common
Lancl3	LSC	Common
Lap3	LSC	Common
Larp1	LSC	Common
Larp6	LSC	Common
Lars1	LSC	Common
Lasp1	LSC	Common
Lbh	LSC	Common
Lclat1	LSC	Common
Lcp1	LSC	Common
Ldah	LSC	Common
Ldb3	LSC	Common
Ldha	LSC	Common
Ldhb	LSC	Common
Leprotl1	LSC	Common
Letm1	LSC	Common
Lgals8	LSC	Common
Lgi1	LSC	Common
Lgi3	LSC	Common
Limch1	LSC	Common
Limd1	LSC	Common
Limd2	LSC	Common
Lims1	LSC	Common
Llgl1	LSC	Common
Lmcd1	LSC	Common
Lmna	LSC	Common
Lnpep	LSC	Common
Lnpk	LSC	Common
Lonp1	LSC	Common
Lpcat1	LSC	Common
Lpcat4	LSC	Common
Lpgat1	LSC	Common
Lpin1	LSC	Common
Lpp	LSC	Common
Lrch1	LSC	Common
Lrp1	LSC	Common
Lrrc40	LSC	Common
Lrrc47	LSC	Common
Lrrc49	LSC	Common
Lrrc57	LSC	Common
Lrrc59	LSC	Common
Lrrc8a	LSC	Common
Lrrfip1	LSC	Common
Lrrfip2	LSC	Common
Lrsam1	LSC	Common
Lsm12	LSC	Common
Lsm4	LSC	Common
Lsm7	LSC	Common
Lta4h	LSC	Common
Luzp1	LSC	Common
Lxn	LSC	Common
Lypla2	LSC	Common
Lyplal1	LSC	Common
Lyrm1	LSC	Common
Lysmd1	LSC	Common
Lysmd2	LSC	Common
Lyst	LSC	Common
Lzic	LSC	Common
Lztfl1	LSC	Common
Lztr1	LSC	Common
Macf1	LSC	Common
Maco1	LSC	Common
Madd	LSC	Common
Maged1	LSC	Common
Magi1	LSC	Common
Magi2	LSC	Common
Magi3	LSC	Common
Maip1	LSC	Common
Mal2	LSC	Common
Maoa	LSC	Common
Maob	LSC	Common
Map1a	LSC	Common
Map1b	LSC	Common
Map1lc3a	LSC	Common
Map2k1	LSC	Common
Map2k2	LSC	Common
Map2k4	LSC	Common
Map2k6	LSC	Common
Map2k7	LSC	Common
Map3k20	LSC	Common
Map3k3	LSC	Common
Map3k4	LSC	Common
Map3k5	LSC	Common
Map3k7	LSC	Common
Map4	LSC	Common
Map4k3	LSC	Common
Map4k4	LSC	Common
Map4k5	LSC	Common
Map6	LSC	Common
Map7	LSC	Common
Map7d1	LSC	Common
Map7d2	LSC	Common
Mapk1	LSC	Common
Mapk10	LSC	Common
Mapk3	LSC	Common
Mapk8ip3	LSC	Common
Mapk9	LSC	Common
Mapre1	LSC	Common
Mapre2	LSC	Common
Mapre3	LSC	Common
Mapt	LSC	Common
Mark1	LSC	Common
Mark2	LSC	Common
Mark3	LSC	Common
Mark4	LSC	Common
Mars1	LSC	Common
Mast1	LSC	Common
Mavs	LSC	Common
Mb21d2	LSC	Common
Mbnl1	LSC	Common
Mcam	LSC	Common
Mcf2l	LSC	Common
Mcrip1	LSC	Common
Mctp1	LSC	Common
Mcu	LSC	Common
Mdh1	LSC	Common
Me2	LSC	Common
Metap1	LSC	Common
Metap2	LSC	Common
Mff	LSC	Common
Mfn2	LSC	Common
Mfsd6	LSC	Common
Mgst1	LSC	Common
Mgst3	LSC	Common
Mical1	LSC	Common
Mical3	LSC	Common
Micall1	LSC	Common
Mif	LSC	Common
Miga1	LSC	Common
Miga2	LSC	Common
Minar1	LSC	Common
Mindy1	LSC	Common
Mink1	LSC	Common
Mios	LSC	Common
Mkrn2	LSC	Common
Mlc1	LSC	Common
Mms19	LSC	Common
Mob1a	LSC	Common
Mob2	LSC	Common
Mob4	LSC	Common
Mobp	LSC	Common
Mog	LSC	Common
Mon2	LSC	Common
Mpc1	LSC	Common
Mpc2	LSC	Common
Mpdu1	LSC	Common
Mpdz	LSC	Common
Mpi	LSC	Common
Mpp1	LSC	Common
Mpped2	LSC	Common
Mprip	LSC	Common
Mpz	LSC	Common
Mre11	LSC	Common
Mrps22	LSC	Common
Mrps27	LSC	Common
Mrps31	LSC	Common
Mrps36	LSC	Common
Mrs2	LSC	Common
Mrtfb	LSC	Common
Msn	LSC	Common
Msra	LSC	Common
Msrb2	LSC	Common
Msto1	LSC	Common
Mt-Cyb	LSC	Common
Mt3	LSC	Common
Mtarc2	LSC	Common
Mtatp8	LSC	Common
Mtch1	LSC	Common
Mtch2	LSC	Common
Mtco2	LSC	Common
Mtfr1l	LSC	Common
Mthfd1	LSC	Common
Mthfd1l	LSC	Common
Mthfsd	LSC	Common
Mtm1	LSC	Common
Mtmr12	LSC	Common
Mtmr2	LSC	Common
Mtmr3	LSC	Common
Mtmr6	LSC	Common
Mtmr7	LSC	Common
Mtnd1	LSC	Common
Mtnd2	LSC	Common
Mtnd3	LSC	Common
Mtnd4	LSC	Common
Mtnd5	LSC	Common
Mtpn	LSC	Common
Mtrf1	LSC	Common
Mtss1	LSC	Common
Mtss2	LSC	Common
Mtx2	LSC	Common
Mvb12a	LSC	Common
Mvp	LSC	Common
Mxra7	LSC	Common
Mycbp2	LSC	Common
Myef2	LSC	Common
Myh10	LSC	Common
Myh14	LSC	Common
Myh9	LSC	Common
Myl12b	LSC	Common
Myl6	LSC	Common
Myl6b	LSC	Common
Mylk	LSC	Common
Myo18a	LSC	Common
Myo1e	LSC	Common
Myo5a	LSC	Common
Myo9a	LSC	Common
N4bp1	LSC	Common
Naa25	LSC	Common
Naa35	LSC	Common
Naa50	LSC	Common
Naa80	LSC	Common
Naca	LSC	Common
Nacad	LSC	Common
Nae1	LSC	Common
Nans	LSC	Common
Nap1l1	LSC	Common
Nap1l4	LSC	Common
Nap1l5	LSC	Common
Napa	LSC	Common
Napb	LSC	Common
Napepld	LSC	Common
Napg	LSC	Common
NARS1	LSC	Common
Nat8l	LSC	Common
Nav1	LSC	Common
Ncald	LSC	Common
Ncam1	LSC	Common
Ncam2	LSC	Common
Ncdn	LSC	Common
Nck1	LSC	Common
Nck2	LSC	Common
Nckap1	LSC	Common
Nckipsd	LSC	Common
Ncoa1	LSC	Common
Ncoa7	LSC	Common
Ncor2	LSC	Common
Ncs1	LSC	Common
Ndrg1	LSC	Common
Ndrg3	LSC	Common
Ndrg4	LSC	Common
Ndufa10	LSC	Common
Ndufa11	LSC	Common
Ndufa12	LSC	Common
Ndufa2	LSC	Common
Ndufa3	LSC	Common
Ndufa4	LSC	Common
Ndufa7	LSC	Common
Ndufa9	LSC	Common
Ndufaf2	LSC	Common
Ndufaf4	LSC	Common
Ndufaf7	LSC	Common
Ndufb10	LSC	Common
Ndufb11	LSC	Common
Ndufb3	LSC	Common
Ndufb5	LSC	Common
Ndufb8	LSC	Common
Ndufb9	LSC	Common
Ndufc2	LSC	Common
Ndufs1	LSC	Common
Ndufs3	LSC	Common
Ndufs5	LSC	Common
Ndufs6	LSC	Common
Ndufs7	LSC	Common
Ndufs8	LSC	Common
Ndufv1	LSC	Common
Ndufv2	LSC	Common
Ndufv3	LSC	Common
Nebl	LSC	Common
Necab2	LSC	Common
Necap1	LSC	Common
Necap2	LSC	Common
Nectin1	LSC	Common
Nectin3	LSC	Common
Nedd4	LSC	Common
Nedd4l	LSC	Common
Nedd8	LSC	Common
Nefh	LSC	Common
Nefl	LSC	Common
Nefm	LSC	Common
Nek1	LSC	Common
Nek3	LSC	Common
Nek4	LSC	Common
Nek7	LSC	Common
Nek9	LSC	Common
Neo1	LSC	Common
Nexn	LSC	Common
Nf1	LSC	Common
Nf2	LSC	Common
Nfasc	LSC	Common
Nfat5	LSC	Common
Nfkb1	LSC	Common
Nfx1	LSC	Common
Ngly1	LSC	Common
Niban2	LSC	Common
Nid1	LSC	Common
Nif3l1	LSC	Common
Nipal3	LSC	Common
Nipsnap1	LSC	Common
Nipsnap2	LSC	Common
Nisch	LSC	Common
Nit2	LSC	Common
Nlgn2	LSC	Common
Nme1	LSC	Common
Nme2	LSC	Common
Nmt1	LSC	Common
Nmt2	LSC	Common
Nop56	LSC	Common
Nopchap1	LSC	Common
Nos1	LSC	Common
Nploc4	LSC	Common
Nprl3	LSC	Common
Nptn	LSC	Common
Nr3c1	LSC	Common
Nrbf2	LSC	Common
Nrbp1	LSC	Common
Nrbp2	LSC	Common
Nrip2	LSC	Common
Nrsn1	LSC	Common
Nsdhl	LSC	Common
Nsf	LSC	Common
Nsfl1c	LSC	Common
Nsmf	LSC	Common
Nt5c2	LSC	Common
Ntrk3	LSC	Common
Nudc	LSC	Common
Nudcd1	LSC	Common
Nudcd2	LSC	Common
Nudcd3	LSC	Common
Nudt12	LSC	Common
Nudt16	LSC	Common
Nudt2	LSC	Common
Nudt21	LSC	Common
Nudt3	LSC	Common
Nudt5	LSC	Common
Nudt9	LSC	Common
Nufip2	LSC	Common
Numb	LSC	Common
Numbl	LSC	Common
Nup214	LSC	Common
Nup54	LSC	Common
Nup58	LSC	Common
Nup62	LSC	Common
Nup85	LSC	Common
Nup93	LSC	Common
Nup98	LSC	Common
Nyap1	LSC	Common
Nyap2	LSC	Common
Ociad1	LSC	Common
Ocrl	LSC	Common
Oga	LSC	Common
Ogt	LSC	Common
Ola1	LSC	Common
Omg	LSC	Common
Ophn1	LSC	Common
Optn	LSC	Common
Osbp	LSC	Common
Osbpl10	LSC	Common
Osbpl11	LSC	Common
Osbpl1a	LSC	Common
Osbpl2	LSC	Common
Osbpl3	LSC	Common
Osbpl6	LSC	Common
Osbpl8	LSC	Common
Osbpl9	LSC	Common
Oscp1	LSC	Common
Ostc	LSC	Common
Ostf1	LSC	Common
Otub1	LSC	Common
Otud4	LSC	Common
Otud6b	LSC	Common
Otud7a	LSC	Common
Oxr1	LSC	Common
Oxsm	LSC	Common
Oxsr1	LSC	Common
P33monox	LSC	Common
Pabpc1	LSC	Common
Pacs1	LSC	Common
Pacs2	LSC	Common
Pacsin1	LSC	Common
Pacsin2	LSC	Common
Padi2	LSC	Common
Pafah1b1	LSC	Common
Pafah1b2	LSC	Common
Pag1	LSC	Common
Paics	LSC	Common
Paip1	LSC	Common
Pak1	LSC	Common
Pak2	LSC	Common
Pak3	LSC	Common
Pak4	LSC	Common
Pald1	LSC	Common
Palld	LSC	Common
Palm	LSC	Common
Palm2	LSC	Common
Palm3	LSC	Common
Palmd	LSC	Common
Pals1	LSC	Common
Pam16	LSC	Common
Pank4	LSC	Common
Panx2	LSC	Common
Pard3	LSC	Common
Parg	LSC	Common
Park7	LSC	Common
Parp12	LSC	Common
Parva	LSC	Common
Parvb	LSC	Common
Patl1	LSC	Common
Pawr	LSC	Common
Pcbp1	LSC	Common
Pcbp2	LSC	Common
Pcbp3	LSC	Common
Pclo	LSC	Common
Pcmt1	LSC	Common
Pcnp	LSC	Common
Pcp4	LSC	Common
Pcp4l1	LSC	Common
Pctp	LSC	Common
Pcyt1b	LSC	Common
Pcyt2	LSC	Common
Pdap1	LSC	Common
Pdcd5	LSC	Common
Pdcd6ip	LSC	Common
Pdcl	LSC	Common
Pdcl3	LSC	Common
Pde10a	LSC	Common
Pde11a	LSC	Common
Pde1a	LSC	Common
Pde1b	LSC	Common
Pde1c	LSC	Common
Pde4c	LSC	Common
Pde4d	LSC	Common
Pdgfrb	LSC	Common
Pdhb	LSC	Common
Pdia3	LSC	Common
Pdk2	LSC	Common
Pdk3	LSC	Common
Pdlim1	LSC	Common
Pdlim5	LSC	Common
Pdp1	LSC	Common
Pdxdc1	LSC	Common
Pdxk	LSC	Common
Pdxp	LSC	Common
Pdzd4	LSC	Common
Pdzd8	LSC	Common
Pea15	LSC	Common
Peak1	LSC	Common
Pebp1	LSC	Common
Pepd	LSC	Common
Pex1	LSC	Common
Pex14	LSC	Common
Pex19	LSC	Common
Pex5	LSC	Common
Pex5l	LSC	Common
Pfdn1	LSC	Common
Pfdn2	LSC	Common
Pfdn5	LSC	Common
Pfdn6	LSC	Common
Pfkfb2	LSC	Common
Pfkl	LSC	Common
Pfkm	LSC	Common
Pfkp	LSC	Common
Pfn1	LSC	Common
Pgam1	LSC	Common
Pgd	LSC	Common
Pgk1	LSC	Common
Pgls	LSC	Common
Pgm2l1	LSC	Common
Pgm5	LSC	Common
Pgp	LSC	Common
Pgrmc2	LSC	Common
Phactr1	LSC	Common
Phactr3	LSC	Common
Phactr4	LSC	Common
Phaf1	LSC	Common
Phb	LSC	Common
Phb2	LSC	Common
Phf24	LSC	Common
Phka1	LSC	Common
Phldb1	LSC	Common
Phyhipl	LSC	Common
Pi4k2a	LSC	Common
Pi4ka	LSC	Common
Pi4kb	LSC	Common
Picalm	LSC	Common
Pick1	LSC	Common
Pigu	LSC	Common
Pik3c2a	LSC	Common
Pik3c3	LSC	Common
Pik3ca	LSC	Common
Pik3r4	LSC	Common
Pikfyve	LSC	Common
Pin1	LSC	Common
Pip4k2a	LSC	Common
Pip4k2b	LSC	Common
Pip4k2c	LSC	Common
Pip4p1	LSC	Common
Pip5k1c	LSC	Common
Pir	LSC	Common
Pitpna	LSC	Common
Pitpnc1	LSC	Common
Pitpnm1	LSC	Common
Pitpnm2	LSC	Common
Pja2	LSC	Common
Pkn1	LSC	Common
Pkn2	LSC	Common
Pkp4	LSC	Common
Pla2g6	LSC	Common
Plaa	LSC	Common
Plcb1	LSC	Common
Plcb3	LSC	Common
Plcl1	LSC	Common
Plcl2	LSC	Common
Plcxd3	LSC	Common
Plec	LSC	Common
Plekha1	LSC	Common
Plekha2	LSC	Common
Plekha6	LSC	Common
Plekhd1	LSC	Common
Plekhm2	LSC	Common
Plekho2	LSC	Common
Plpbp	LSC	Common
Plpp3	LSC	Common
Plppr4	LSC	Common
Pls1	LSC	Common
Pls3	LSC	Common
Plscr3	LSC	Common
Plxna4	LSC	Common
Pmpca	LSC	Common
Pmpcb	LSC	Common
Pnpla6	LSC	Common
Pnpla8	LSC	Common
Pnpt1	LSC	Common
Polr2h	LSC	Common
Polr2m	LSC	Common
Ppa1	LSC	Common
Ppa2	LSC	Common
Ppef1	LSC	Common
Ppfia2	LSC	Common
Ppfia3	LSC	Common
Ppia	LSC	Common
Ppib	LSC	Common
Ppid	LSC	Common
Ppil3	LSC	Common
Ppip5k1	LSC	Common
Ppip5k2	LSC	Common
Ppm1a	LSC	Common
Ppm1b	LSC	Common
Ppm1e	LSC	Common
Ppm1h	LSC	Common
Ppm1j	LSC	Common
Ppp1ca	LSC	Common
Ppp1cb	LSC	Common
Ppp1cc	LSC	Common
Ppp1r11	LSC	Common
Ppp1r12a	LSC	Common
Ppp1r12b	LSC	Common
Ppp1r12c	LSC	Common
Ppp1r13b	LSC	Common
Ppp1r18	LSC	Common
Ppp1r2	LSC	Common
Ppp1r21	LSC	Common
Ppp1r3f	LSC	Common
Ppp1r7	LSC	Common
Ppp1r9b	LSC	Common
Ppp2ca	LSC	Common
Ppp2r2a	LSC	Common
Ppp2r2c	LSC	Common
Ppp2r5a	LSC	Common
Ppp2r5b	LSC	Common
Ppp2r5c	LSC	Common
Ppp2r5e	LSC	Common
Ppp3ca	LSC	Common
Ppp3cb	LSC	Common
Ppp3cc	LSC	Common
Ppp3r1	LSC	Common
Ppp4r4	LSC	Common
Ppp6c	LSC	Common
Ppp6r1	LSC	Common
Ppp6r2	LSC	Common
Ppp6r3	LSC	Common
Pptc7	LSC	Common
Praf2	LSC	Common
Prdx1	LSC	Common
Prdx3	LSC	Common
Prdx4	LSC	Common
Prdx5	LSC	Common
Prdx6	LSC	Common
Preb	LSC	Common
Prep	LSC	Common
Prepl	LSC	Common
Prickle2	LSC	Common
Prkaa1	LSC	Common
Prkaa2	LSC	Common
Prkab1	LSC	Common
Prkab2	LSC	Common
Prkacb	LSC	Common
Prkag2	LSC	Common
Prkar1a	LSC	Common
Prkar2a	LSC	Common
Prkar2b	LSC	Common
Prkca	LSC	Common
Prkcb	LSC	Common
Prkcd	LSC	Common
Prkce	LSC	Common
Prkcq	LSC	Common
Prkg1	LSC	Common
Prmt5	LSC	Common
Prmt8	LSC	Common
Prmt9	LSC	Common
Prph	LSC	Common
Prpsap1	LSC	Common
Prpsap2	LSC	Common
Prrc1	LSC	Common
Prrc2a	LSC	Common
Prrc2c	LSC	Common
Prrt2	LSC	Common
Prrt3	LSC	Common
Prune1	LSC	Common
Prune2	LSC	Common
Prxl2a	LSC	Common
Prxl2b	LSC	Common
Psap	LSC	Common
Psat1	LSC	Common
Psd3	LSC	Common
Psma1	LSC	Common
Psma4	LSC	Common
Psma6	LSC	Common
Psma7	LSC	Common
Psmb3	LSC	Common
Psmb4	LSC	Common
Psmb5	LSC	Common
Psmc2	LSC	Common
Psmc3	LSC	Common
Psmc4	LSC	Common
Psmc5	LSC	Common
Psmd1	LSC	Common
Psmd11	LSC	Common
Psmd12	LSC	Common
Psmd13	LSC	Common
Psmd14	LSC	Common
Psmd2	LSC	Common
Psmd3	LSC	Common
Psmd4	LSC	Common
Psmd5	LSC	Common
Psmd6	LSC	Common
Psmd9	LSC	Common
Psme1	LSC	Common
Psme3ip1	LSC	Common
Pspc1	LSC	Common
Pten	LSC	Common
Ptges3	LSC	Common
Ptk2b	LSC	Common
Ptpa	LSC	Common
Ptpdc1	LSC	Common
Ptpn11	LSC	Common
Ptpn23	LSC	Common
Ptpn9	LSC	Common
Ptpre	LSC	Common
Ptprz1	LSC	Common
Puf60	LSC	Common
Pura	LSC	Common
Purb	LSC	Common
Pvalb	LSC	Common
Pycr2	LSC	Common
Pygb	LSC	Common
Pygl	LSC	Common
Pygm	LSC	Common
Pym1	LSC	Common
Qars1	LSC	Common
Qdpr	LSC	Common
R3hcc1	LSC	Common
R3hcc1l	LSC	Common
R3hdm2	LSC	Common
Rab10	LSC	Common
Rab11b	LSC	Common
Rab11fip2	LSC	Common
Rab11fip5	LSC	Common
Rab14	LSC	Common
Rab15	LSC	Common
Rab18	LSC	Common
Rab1b	LSC	Common
Rab21	LSC	Common
Rab22a	LSC	Common
Rab23	LSC	Common
Rab27a	LSC	Common
Rab27b	LSC	Common
Rab28	LSC	Common
Rab2a	LSC	Common
Rab33b	LSC	Common
Rab39b	LSC	Common
Rab3a	LSC	Common
Rab3b	LSC	Common
Rab3c	LSC	Common
Rab3d	LSC	Common
Rab3gap1	LSC	Common
Rab3gap2	LSC	Common
Rab3il1	LSC	Common
Rab3ip	LSC	Common
Rab6a	LSC	Common
Rab6b	LSC	Common
Rab7a	LSC	Common
Rab8a	LSC	Common
Rab9b	LSC	Common
Rabep1	LSC	Common
Rabgap1	LSC	Common
Rabgap1l	LSC	Common
Rabgef1	LSC	Common
Rabl6	LSC	Common
Rad23b	LSC	Common
Rae1	LSC	Common
Raf1	LSC	Common
Rala	LSC	Common
Ralbp1	LSC	Common
Ralgapa1	LSC	Common
Ralgapa2	LSC	Common
Ralgapb	LSC	Common
Ralgps2	LSC	Common
Ran	LSC	Common
Ranbp1	LSC	Common
Ranbp3	LSC	Common
Ranbp9	LSC	Common
Rangap1	LSC	Common
Rap1a	LSC	Common
Rap1gap	LSC	Common
Rap1gap2	LSC	Common
Rap1gds1	LSC	Common
Rap2a	LSC	Common
Rapgef2	LSC	Common
Rapgef4	LSC	Common
Rars1	LSC	Common
Rasgrf2	LSC	Common
Rassf5	LSC	Common
Rbks	LSC	Common
Rbm17	LSC	Common
Rbmx	LSC	Common
Rbsn	LSC	Common
Rbx1	LSC	Common
Rcan1	LSC	Common
Rcan2	LSC	Common
Rcbtb1	LSC	Common
Rcc2	LSC	Common
Rcsd1	LSC	Common
Rdh14	LSC	Common
Rdx	LSC	Common
Reep1	LSC	Common
Reep2	LSC	Common
Reep5	LSC	Common
Rela	LSC	Common
Relch	LSC	Common
Rell1	LSC	Common
Rem2	LSC	Common
Reps1	LSC	Common
Reps2	LSC	Common
Rer1	LSC	Common
Retreg1	LSC	Common
Retreg2	LSC	Common
Rexo2	LSC	Common
[truncated: 7,079 more rows]
