# Supplementary material for: Proximity Labelling Reveals the Compartmental Proteome of Murine Sensory Neurons
Source: Eur J Pain. 2026 Apr 26;30:e70277. doi: 10.1002/ejp.70277 (PMC13111903; doi:10.1002/ejp.70277)
Supplement: Supplementary file 18 — Table S11: expression matrix, explant (bulk). [file EJP-30-0-s016.csv]

	WT1_25_Slot2-5_1_3496	WT1_50_Slot2-9_1_3502	WT1_100_Slot2-4_1_3495	WT1_Veh_Slot2-2_1_3493	WT3_25_Slot2-6_1_3497	WT3_50_Slot2-10_1_3503	WT3_100_Slot2-11_1_3504	WT3_Veh_Slot2-13_1_3507	WT4_25_Slot2-14_1_3508	WT4_50_Slot2-7_1_3499	WT4_100_Slot2-16_1_3510	WT4_Veh_Slot2-12_1_3505	WT5_25_Slot2-8_1_3500	WT5_50_Slot2-17_1_3511	WT5_100_Slot2-3_1_3494	WT5_Veh_Slot2-15_1_3509	GeneID
Soga3	16.636623720483	16.4722519750541	16.5569284846852	16.4374968178405	16.5104111853332	16.5704020950128	16.5611484710773	16.5160132125885	16.4894929519358	16.4650038713979	16.5409044695085	16.5068272084745	16.6688602411866	16.5208037408109	16.522780514592	16.5634287935483	Soga3
Clpx	14.6519230533908	14.6223078548167	14.3610624187234	14.7114262566274	14.8207798704788	14.6715409195951	14.4600939221468	15.019528306479	14.8187799184958	14.6248540604274	14.1864231805552	14.8109156400168	14.9594418505614	14.6979585830901	14.5321801446205	14.9503798862274	Clpx
Ddrgk1	15.5125333032585	15.0718760919694	15.0704603650025	15.3327348043047	15.094773420751	15.3813242329801	15.2730927337576	15.4106395510533	14.9949325318438	15.2571069157222	15.5341610531483	15.483095451189	15.3095819045709	15.4195639318603	14.9638219164851	15.3636913530433	Ddrgk1
Mogs	17.1942708027562	17.4580691977546	17.5210052441291	17.3641275468229	17.5576149300761	17.5961216479585	17.658237006701	17.5327757017899	17.1985916108869	17.266794105915	17.2420374368419	17.3276317393109	17.5003654049394	17.5226931171749	17.7338012924965	17.3406506416781	Mogs
Uap1l1	16.4329026816721	16.4821863743648	16.413096747575	16.5173907595886	16.4743332152207	16.587388604704	16.4136102996879	16.4458985657058	16.2962122097779	16.6344386731551	16.2690687045219	16.5313152190559	16.4341758798343	16.4162476471467	16.4454843813021	16.4498569004661	Uap1l1
Mrps7	15.4030033448858	15.4943528596604	15.3356007218646	15.3520636288531	15.4688456550951	15.3368895499936	15.5294199151008	15.5908195236758	15.3489556723017	15.4745754821521	15.2971595765198	15.4509098729096	15.4096482111456	15.2699362517086	15.2334196969747	15.4594098527978	Mrps7
Srgap3	14.7916301878464	14.6658872121624	14.846653522158	14.8586382634434	14.8947795607157	14.8654380275074	14.9794712749607	14.7664469465619	14.9112267119296	14.7942481613491	14.9250625229038	14.7762945908851	14.7918192065226	14.7539072067694	14.9246714628008	14.9826365346591	Srgap3
Ranbp6	13.7205532512714	13.8522243337364	13.8570468529682	13.3554451048875	13.7528909305438	14.1006611546434	13.8913979421576	13.4389936482328	13.8578262442012	13.6801994008202	13.6129178741813	13.2730620105613	13.8958798874501	13.4273961242999	13.9375608387718	13.6561643302187	Ranbp6
Psmg4	12.3837965071532	NA	12.2772666708603	12.7168504708358	12.2990314204696	NA	12.4125342765375	12.644515501332	12.6236093450253	12.6070241162211	12.3257717491696	12.6098651052401	12.5353835777008	12.5053688323029	12.2875895048546	12.8017494454	Psmg4
Apex1	16.7169979578926	16.5528320378226	16.2738153231247	16.4904211715712	16.4149496542024	16.6557347387189	16.5143500589485	16.2662018237391	16.3401197682729	16.5009974317787	16.5552900825133	16.6023568912647	16.4860195706347	16.542337428851	16.2748985297765	16.3509779816847	Apex1
Mical1	16.6310409088376	16.7482057560863	16.7174241811748	16.7350488308838	16.8295230187915	16.9747704529242	16.7892347411195	16.6207961246455	16.5786703585933	16.6955531418761	16.6197983950006	16.6827196283644	16.7318465906868	16.7172321151511	16.8952180280336	16.7229540201457	Mical1
Gng2	15.5847506973633	15.8092095404475	16.4024938172036	13.967084149939	15.2291575153719	16.9282259143407	15.2136767262767	15.1180866884481	15.5351709213826	15.3058127325821	16.2777722019505	15.0394065902113	15.8880227174822	15.3239277684409	15.3995819411477	14.7626780641512	Gng2
Zfpl1	14.7096223511161	14.8646545367036	14.8539797763195	14.7244029480631	15.066013227671	15.1933164865621	14.949601549762	14.8661325198423	14.6528563176117	14.6373851634057	14.9681397335798	14.9274227301446	14.5529265822302	14.7730969428438	15.1660649888015	14.7924797139955	Zfpl1
Edc4	16.4117988143948	16.3559316880064	16.3128827470898	16.0684284706974	16.2907470696795	16.2647947723723	16.3029910125321	15.9387830461393	16.1202976873942	16.2870252823181	16.1817029461498	16.0120481778689	16.2798457397432	16.2519974665049	16.3690461233267	15.9820279410406	Edc4
Inppl1	13.6623401879793	13.8123622459557	13.5745959852399	13.9584236020961	13.5755959806258	13.5843458149424	13.5208368536571	13.9757484977548	13.6941591983128	13.8461329827108	13.3322396215099	13.8432004029338	14.0245599502444	13.4052758001178	13.617986951726	13.7676335035944	Inppl1
Cdc27	13.9987772280306	14.1224313574221	14.3216764055825	13.9597572231226	14.1984137922394	14.1601822187621	14.1067263507133	13.946520087682	14.004158813193	14.1577154445575	14.01954933135	13.8792609319208	14.1761880914327	14.0288592616278	14.1816048709697	13.6812983072212	Cdc27
Septin6	16.6489682119798	16.6041314757079	16.3561628019352	16.784348734784	16.8248656079776	16.861631347418	16.4892516310078	16.5718061989056	16.6131058590689	16.8136141922334	16.5209670058112	16.5973102200415	16.8629640122356	16.2228278329156	16.4699078604972	16.5884664425319	Septin6
B3gat3	15.9570119682923	16.079163236646	16.4346891884597	16.0301616920317	16.2341677181606	15.9466680391328	16.3180981984614	16.1277236545046	16.1273654279095	16.03445114812	15.8492971217982	15.9463771519054	16.2110378680753	16.0422313155343	16.3861592887187	16.160603411437	B3gat3
Nckipsd	15.1574163012611	14.9912799480633	15.0054296002535	15.0651693692259	15.2241602350045	15.2330104692578	15.1960407839714	14.9975293971647	15.1159164607714	15.0704687591797	15.1673471967304	14.9051644470174	15.1298424900361	15.1178081221068	15.0246182781126	15.0226838220696	Nckipsd
Fh	18.9023948979718	19.0517760658911	19.2143209260304	18.9800626540871	19.0807500188411	19.0172991774397	19.056309221362	19.0727747447823	18.9444488831961	18.9887878557125	18.9081352174468	18.8605613762523	19.0705222975766	18.8798856580201	19.1799594024689	18.9117327250724	Fh
Tpbgl	15.2146081166975	15.0226014176817	14.9340181563628	15.0216888980085	15.1434377841457	15.292540851262	15.3060448250993	15.3137071007765	15.1297772998213	15.0295845349765	14.8647324758233	15.1251809430094	15.2490027827537	15.3252569664843	14.8472028378236	15.5605276433154	Tpbgl
Tln1	18.1123955851944	18.054586805397	17.9588186279694	18.4454435381981	18.0387320035334	18.0743473910564	17.8449798943676	18.3115615333794	17.9560103291407	18.0548877945674	17.9499272723367	18.4860946494289	18.047111180317	17.9234470642141	17.9181396998868	18.2724638134205	Tln1
Tomm70	17.9026925810917	18.0981683068169	18.2594731947207	17.6794204749971	18.0208333534152	18.1299540516349	18.0826995159789	17.6894834160557	17.8660822805631	17.8806744146678	17.9212949737368	17.6843240477434	18.053849597653	18.0261266209664	18.2255286894186	17.6220426854268	Tomm70
Alkbh7	13.7264395164406	13.7757460720932	NA	NA	13.9959074964064	13.6879431700527	13.6860905504231	13.7647660293096	14.3126892789444	14.0025406259635	13.7876849479954	13.891099090424	NA	14.0294943845054	13.7156276005083	13.5679928078481	Alkbh7
Efhd1	13.3458921441976	13.5831555088862	13.8271888957339	13.9134814180494	13.1331802926149	13.4186800049274	13.6791543761008	13.6314577564551	13.3286152933699	13.9001832256833	13.8075760389776	13.677607113891	13.3412857146449	13.5157451131931	13.6315836523453	13.8449681499329	Efhd1
Rufy1	15.5332709318236	15.5795701768527	15.6963726288036	15.4777735791812	15.5423777872127	15.6200183219459	15.6811086475646	15.5968145165117	15.6335098927758	15.7848501694069	15.6849946045653	15.6444912261123	15.5460491083522	15.6027308444281	15.794909042394	15.4244039514758	Rufy1
Tars3	16.4513879023111	16.5853171768183	16.8609518829616	16.1314678353559	16.5063323711842	16.5086693104459	16.7440920915937	16.1479400931674	16.3985067156784	16.6190067167328	16.509384073302	16.0465722430707	16.5006269077623	16.5474395226023	16.722063570564	16.0766582317179	Tars3
Ndufa8	19.0512972283012	18.9566619875625	19.1368696569301	18.5193781571608	18.8658094146877	18.9951069363004	18.9050190069908	18.6958082849111	18.7012843514036	18.5238831326781	18.7175142097333	18.7210195093947	18.902153283279	18.807946230187	18.9437568277864	18.651779784732	Ndufa8
Sema7a	13.5348874901842	13.2328687920644	13.1945192180321	14.8394901260323	13.4738421457062	13.4935054230066	13.2653901030586	14.7740319079082	13.4820269880671	13.1472906114272	13.2564497085863	15.147968800562	13.4666691170055	13.3071743053326	13.0015769431695	14.7256001146708	Sema7a
Postn	18.4809798714494	18.3369819465271	17.7787045270669	17.7327425448986	17.9300038584456	17.8429943281973	17.9675873803686	17.8456323493054	17.7809409820874	18.0934559328416	17.8263685063355	17.4766667638137	17.9384495644435	18.1362785895894	17.7776242769382	17.7881656073513	Postn
Ndfip2	13.9842380902664	13.919244428599	13.8606596513319	14.1060092481114	14.083810018974	13.8591848944251	13.8674984703223	14.308528881041	13.7013018450148	13.9668974791985	13.9621084442647	14.0563892213012	13.9885606729607	14.1410900851587	13.6835735310025	14.3015093981474	Ndfip2
Aoc3	15.0007443177152	15.3498949466121	14.8855383246834	15.1775795604119	15.1715635205077	15.5773080437372	15.435998415851	15.0196109998642	15.0881503275441	15.8283539140485	15.677727472305	15.2514459745156	15.1205730754411	15.2168382125705	14.9936506557882	15.145043460305	Aoc3
Ckap5	16.5728564788398	16.5536038069847	16.5879629069452	16.7096077917366	16.7092675222331	16.7931855408231	16.7420933443969	16.6937832615884	16.5164469269294	16.5391121530914	16.6293904127439	16.7244424099325	16.6038998082705	16.6409265148604	16.7175040372271	16.66113805326	Ckap5
Sh2b1	13.7947846611753	13.6829434231649	13.5702839508306	13.466572729476	13.5476845868409	13.8024654009057	13.5449919496259	13.7192450395104	13.6530596013376	13.6347497943522	13.6741793293926	13.7391108901345	13.7043765435995	13.4871764995696	13.4927252983051	13.6211211753938	Sh2b1
Stip1	18.9518567449998	18.9026292915819	18.8831386923836	18.9876509276272	18.8542562592175	18.9665920835193	18.7699948699624	18.8221313845832	18.7063699399079	18.7694648132467	18.828036702015	18.9910256741807	18.8400508560697	18.7749790533279	18.9953412568449	18.9320200739833	Stip1
Tsc1	13.0455094721712	13.1385099063871	13.1101943895494	12.9157360406109	12.9947028355068	13.1119005253382	13.0491351693571	12.921823244056	13.119955744783	13.1396669333858	13.0005851672883	12.8122609208794	13.1127114511173	13.1035051982726	12.8612060912642	12.8284018535838	Tsc1
Nnt	NA	NA	NA	NA	16.4986056213724	16.5096932470544	16.571672522001	16.2453275167151	13.5555507918932	NA	NA	13.152025947418	16.4053051850536	16.5511331270756	16.4791550618097	16.0347482406607	Nnt
Ank3	16.0244421463477	16.2012967543466	15.9907521504232	16.3840191097086	16.0325708417204	16.1344157557561	15.8598346579052	16.2724085385983	16.0651950292614	15.8876911761074	16.0445841349761	16.45458229879	16.0979024530271	15.9126368732404	15.9953474581558	16.4722243294611	Ank3
Bcar1	14.1704918364614	13.646439833096	13.4345281944199	14.2551689105923	14.1204977329226	13.9791824792731	13.2898996361474	14.0783217267306	14.2330600343286	13.9339366824606	13.6474915380418	14.0884774507757	14.0928998836561	14.0621483603212	13.3674719901491	14.2589241044232	Bcar1
Efnb1	14.9598806160679	15.3837286975944	15.395420115055	14.8769300511711	15.0441759178146	15.0708515226636	15.2110805392454	14.6921001238004	15.1159179716859	15.4566801575584	15.1414023190618	14.8034154716255	15.1021438048304	14.9065444182584	15.0623137917134	14.6436769531081	Efnb1
Ctnnd1	16.9608622230624	16.955581929743	16.7877550018809	17.0170301028342	16.8306971054854	16.9537651754496	16.6490160511062	17.1239795331767	16.9626316383412	16.8824143776825	16.9204106713262	17.1430469905272	16.9813850811149	16.7752618421822	16.6801290325178	16.9864402002615	Ctnnd1
Rbm39	16.1070812468578	16.069700425039	15.9192598873506	16.2915417416462	16.0967963901906	16.15023078544	15.8850991099206	16.0250406203777	16.1102676443279	16.1231771684678	16.0319813363156	16.2127657705907	16.1490785459083	15.9768249733519	15.927028401739	16.0713314055253	Rbm39
Chchd3	18.0524498250269	18.0269946365083	18.1831435732283	17.4833369913593	17.8302279336152	18.0380606795293	17.9649475205786	18.0085556254164	17.8673918330806	17.7605170737958	18.0431694859127	17.7813530951285	17.9761334728327	17.9880628294718	17.987488553546	17.7755862111031	Chchd3
Mepce	13.5209341425067	13.2165072904423	13.0786254596841	13.1560438385541	13.3654322436576	12.9839256936347	12.9118900593348	13.1475193229714	13.0609607356913	13.1616980028763	13.1106130842796	13.5099440208521	13.3009455913525	13.2780778330835	12.9311313213962	13.0550778052302	Mepce
Eef1g	20.1197938192769	19.92330284022	20.164057200086	19.9764230341685	20.075571222138	20.166855612406	20.086620796509	19.7701191900545	19.7655211445727	19.9145500747287	20.0233014765064	19.9211309907096	20.0531726593236	19.8760581164758	20.3412536791048	19.8637113758571	Eef1g
Ddx20	13.9270825861767	14.1667684426386	14.1489837371102	13.8745665759142	14.1187442851048	14.245955173526	14.217006597542	14.1491012915341	14.1523469657605	14.213481718834	13.9470676464155	13.9183280759516	14.1818593885193	14.116854958647	14.0123492034021	13.9773937650329	Ddx20
Copb1	17.5086339838959	17.293728648589	17.3415181945285	17.2323301732333	17.4014013465492	17.4388271302582	17.4082467991856	17.2319985000025	16.9929030710036	17.2538166030097	17.4829164933499	17.4346446644841	17.2260528869481	17.3731589958013	17.5271287143461	17.0801816423958	Copb1
Rb1cc1	13.7480779849966	13.5876136761354	13.5043368921999	13.783145000902	13.8489844785961	13.5521302357413	13.4323995692293	13.7803416579044	13.700937967584	13.7878339617784	13.487075199096	13.6968605077611	13.8143169869191	13.7476428078976	13.594002747386	13.5810343058005	Rb1cc1
Nol7	13.5308959102356	13.2688322054545	13.3367285543345	14.3118146844943	13.3774515022503	13.315771572843	13.0338553455815	14.3890452505649	13.8355557191078	13.567461045302	13.2251619680385	14.3543785045342	13.3069313130156	13.3876040541357	12.8044643664505	14.4890691839986	Nol7
Golga2	15.2630109288171	15.2143859144188	15.3658757577256	15.1767325072177	15.2649292559597	15.113525220822	15.2703280987413	15.2090327941448	15.1574991959597	15.0611545238707	15.0782911675504	15.2334465083917	15.2407027708309	15.263082985322	15.2082496133794	15.0627590173471	Golga2
Septin11	18.2609952451639	18.1835866761005	18.0039376896524	18.1651238026687	18.0463196293299	18.1641146357464	18.0188643900107	18.1952387806834	18.125576001348	18.279305391063	18.1455640209836	18.1836763202854	18.1941221114388	18.1754643884325	18.0421252720225	18.281855459234	Septin11
Pnp	16.6137328353601	16.4504026153582	16.1138253928628	16.8146283692437	16.5799507411996	16.3696942331784	16.0835149602807	16.3697313527008	16.4568428051968	16.6697635809004	16.1869427257229	16.7692900216096	16.590817871604	16.3929322307653	16.2036761161805	16.5406308404974	Pnp
Ttc4	14.1857909946048	14.0499170615567	14.0469718899553	14.1453597946066	14.0533655486853	14.1988345145203	14.0335852774213	14.3425109719432	14.2352642568073	14.1341627053055	14.0347453150192	13.9209536184063	14.3057070109284	14.1967253407402	14.1457707148617	14.1631126468842	Ttc4
Mecp2	17.3443386901103	17.2295340444318	17.0723150533331	17.1426800355438	17.1323134739526	17.1397527888967	17.1472870618558	17.023282622328	17.0854548383497	17.3044537020888	17.0882690729971	16.9876299095879	16.9937854204874	17.0716577250953	17.0239521363786	16.9579005771597	Mecp2
Rab3gap2	16.6962203466069	16.5936326332795	16.6337005202516	16.6915150486932	16.7934361596391	16.6848432567504	16.7430181546394	16.671118067551	16.7709302187176	16.6612382806015	16.671219781084	16.7908715166656	16.7912173355766	16.7909819216404	16.7951271258715	16.7158594714053	Rab3gap2
Itm2c	15.1062735850735	15.0048842441217	15.0746355786038	15.4503561236911	15.0916245884877	15.0284269427857	15.0681710798097	15.5468940899416	14.9691105266337	15.0842938378567	14.8771375484062	15.2702859500012	15.2951247003421	14.9589797361063	15.0048105925461	15.5438838257443	Itm2c
Ctdp1	14.1066084442936	13.901527601233	13.376535209758	14.1625861389478	13.8821208779046	13.7768024223169	13.826762991691	14.3413425543147	14.1062727064787	13.9082015424081	13.7042161569248	14.1242295063904	13.9679528052848	13.8946084474745	13.5955566955392	14.2942173165022	Ctdp1
Pdha1	20.4138863982097	20.4696429281528	20.4217568125903	20.1969499586655	20.4645237277171	20.3991998796099	20.3363241811658	20.4051112407936	20.2710800897078	20.2601183112753	19.9953907468216	20.2860498240624	20.4397553382742	20.3763687241384	20.4352860094651	20.2338709842347	Pdha1
Cep170b	14.3758853315643	14.2051999993294	13.8432702238184	14.497729918633	14.5992231838352	14.4411839391211	14.0481741933165	14.4470689181178	14.5754744030806	14.2935834961909	14.1048395854412	14.4086293153607	14.6635159300893	14.2760757239686	13.9696971536723	14.5395933442145	Cep170b
Acox1	16.9612989147305	16.8442277854037	16.7430252933125	16.7508259051626	16.9737229495703	16.8615033152266	16.888092895439	16.8607812919424	16.7127959144088	16.7118182539612	16.7241021029155	16.6005313023468	16.9119818460524	17.1468683930557	16.9696613558677	16.7888847185529	Acox1
Irf2bp2	13.2026975404928	12.5863533698045	12.3764680339783	13.7072272784095	12.7845592934225	12.6750756606594	12.4248977982275	13.2828925945458	12.8250198000654	12.9275999744647	12.4802782923269	13.4923795252803	12.8655920100081	12.565873258693	12.3241672084316	13.0626053075707	Irf2bp2
Slc4a1	16.2925162460619	16.7567115717351	17.0370773529123	16.4674260755676	16.423555877131	16.6376893773733	16.5274490350654	15.9124426741067	17.1312079628201	17.2452297697723	17.0744616118913	16.8700589061164	16.4149965910494	16.281815813552	16.7639555467961	15.8217216488677	Slc4a1
Marcksl1	16.936933828157	16.5571756554078	16.5953232240624	16.4614285244235	16.6510870075373	16.759517419746	16.7718171740866	16.9912814509528	16.5677872904022	16.9140986145058	16.8123560953589	16.761074293966	16.8648597445495	16.5559258722976	16.3359326803153	16.5854960330017	Marcksl1
Snd1	17.4761755031199	17.4553349510449	17.6470370618546	18.0324801995647	17.6075355967976	17.4947418335508	17.7737513696495	17.6913950366689	17.3856587454584	17.4455831384216	17.7003202944956	17.8841453725928	17.392617962749	17.4670421961124	17.7664438211601	17.842210440019	Snd1
Pank2	13.3946120179295	12.9852446607394	13.1192077896848	13.3295004520241	13.0804433722947	12.9363939532889	13.1273762801395	13.2910180880571	13.2932266770049	13.4098153280702	13.4453207474268	13.4702927673508	13.0828091050211	13.2620812236134	13.0034091606733	13.2583675897209	Pank2
Bcr	14.0537219522907	13.9836237467536	14.0756665019076	14.3587731543385	14.0394056831813	14.0232731539581	14.0358630393763	14.2983272869275	14.0015882456136	14.2573863206853	14.1670219968412	14.2537631066562	14.0812353728306	13.9184995670318	14.0688688241926	14.1772687824661	Bcr
Rab3gap1	15.0410731944796	14.9631848518553	14.9943777388096	15.0223359053138	15.0625159024133	14.9836616697267	15.1566302207375	14.9292191407868	15.0555462915827	15.0601252325957	15.1314024913398	15.043769181621	15.0339784446801	15.0753919205249	15.0771576277722	14.9430654200857	Rab3gap1
Snx13	13.9099245672431	14.0176985924312	14.2241550242273	13.9684020202915	14.0979969258883	14.0189682903336	14.2399614180648	13.8578100308135	14.0708890903265	14.1417722679614	14.1413033954737	13.7842616921297	14.0588305332105	14.1329284284483	14.0245661960137	13.9644222580748	Snx13
Vcl	19.0600285907872	19.131903979112	18.9260231468595	19.1332435215865	18.9777143265583	18.9391200342419	18.8433572034176	18.8123392939657	18.8722927147953	19.0880519906127	18.9403914454612	18.9743207856026	18.8898995159767	18.9007901451552	18.9191194924904	18.9063203936847	Vcl
Kcnd1	15.6012067597588	15.4725133941041	15.5879566123868	15.447809125595	15.7715972070467	15.7223850287459	15.4867846123137	15.546302082067	15.7885014966627	15.3496825387875	15.6836380055011	15.5488312335597	15.7705402702929	15.7776633944004	15.5032144443643	15.6700303788128	Kcnd1
Exoc8	14.5689556359532	14.5141486465703	14.5974781376793	14.6764801515616	14.5272366323288	14.5171322349001	14.481502664779	14.5255262602711	14.6276817229425	14.6175464361872	14.4224598518759	14.5041530389646	14.6107268694425	14.4844117393723	14.4928172116321	14.546089990441	Exoc8
Myo9a	14.0320352800211	14.0666315687235	14.2339475165458	13.9372175057272	14.0164595853207	14.093556463419	14.0477376619113	13.9926570790133	14.1992130552766	13.9886808747296	14.0441318694079	13.8420162361109	14.0275198191466	13.9983622843667	14.1190639679172	13.9013439724285	Myo9a
Htt	16.2425673313343	16.2307974769119	16.3031576364362	16.416443341501	16.3437952376199	16.370656700934	16.2896254496511	16.3535766469645	16.2113328005661	16.2322988059636	16.2614358652896	16.3444805310045	16.2997318365344	16.2478360978505	16.3218778729725	16.3590275508133	Htt
Ints1	14.0383910977743	13.9882656773369	14.1557479816776	14.0752595170233	14.1681066421181	13.9973318527739	13.9477685668112	13.7956413977881	14.0576407034391	14.0472719646939	13.9026515133324	13.8822524371653	13.9131344087839	13.8641624366496	13.9255594840057	13.9283156359248	Ints1
Psmd9	16.0018162536507	15.7426293594445	15.7118607351962	15.7724564105052	15.6132686141532	15.8203581347718	15.5890686304407	15.7745529244283	15.5946757084318	15.7828053562619	15.8331302423473	15.8507935523735	15.6480261221071	15.654962888182	15.5214372563899	15.7560024125976	Psmd9
Fmnl2	17.2521794222368	17.3677838592458	17.3115689683323	17.0498122869933	17.1016714286041	17.1911999397258	17.1650473762136	17.150764287042	17.313215041234	17.303003583852	17.3048517818011	17.1995070789158	17.1341786546806	17.2002647003845	17.0809003930682	17.0771597741063	Fmnl2
Usp34	13.7917469692664	13.5316204966945	13.7329542615477	13.7836733413491	13.9739548535948	13.7045179264402	13.6571010799271	13.966033069549	13.9471421179274	13.9751853185733	13.4352345327172	13.6459773751925	13.8939730761198	13.5866871657155	13.6169281420251	13.8552933739549	Usp34
Cse1l	16.3485291289022	16.4096794694667	16.2715874601253	16.5263864147414	16.4076713467403	16.5074924448493	16.3558519592944	16.5334539804593	16.3833433264078	16.5152222128004	16.4066409390492	16.6720244030147	16.3785982009241	16.2919942530955	16.3561103579159	16.5051601203509	Cse1l
Hdlbp	16.8003059466222	16.3243804426933	16.5375412483603	17.3483063950849	16.7755643187438	16.504990152936	16.58637121696	17.1246526561177	16.5890080167123	16.4035243715367	16.5790506363079	17.3731027463808	16.6168007653541	16.5632624442597	16.54014764479	17.2474669435011	Hdlbp
Lcp1	16.9605100682034	16.621837451948	16.6883036315436	16.7544477127291	16.6430862919817	16.8303023938219	16.8273363263805	17.1261061108521	16.6106583833095	16.9673794670965	16.6685994017342	16.8522898775487	16.8551353789032	16.7515313729742	16.7164619131844	16.91352855812	Lcp1
Glod4	17.5724360678208	17.5527888539459	17.433783186006	17.2363061721974	17.3226575459668	17.4802775575171	17.416195361705	17.4478624781267	17.2417004316437	17.4592169238414	17.4335023497656	17.4290959724848	17.4760668794939	17.3916391488333	17.5020025386087	17.1580795085905	Glod4
Pfkp	18.9029987998179	18.7535208398432	18.6730628208834	19.0791246344759	18.9735821059764	18.8344985888588	18.6793715346382	18.9708514145691	18.6559530127786	18.58015236711	18.6672282895395	19.0896486641745	18.826888669343	18.6391574221467	18.9041977191314	19.0235044730506	Pfkp
Wdr53	12.9119820352015	13.1971886902595	13.2160463436978	12.5938524655742	13.0272389313995	12.9247786143094	12.8582143085406	NA	NA	NA	NA	12.7295646349545	13.1776258375565	12.6427006539666	13.1484273380376	11.0578720877864	Wdr53
Tenm3	13.8468795229256	13.9240416973263	14.012471753528	15.2085887990098	13.7494264510694	14.0305810503177	13.9562874237614	15.1884427748936	14.0814229293211	14.1097218740685	14.1217892639916	15.0979277234877	14.013975904233	14.0175601282695	13.9965762176158	15.2799292688944	Tenm3
Agk	17.4475208077717	17.4631501863776	17.5605661484414	17.3467325736629	17.5893404012783	17.6425354982022	17.4305202390065	17.454559470561	17.384445505788	17.4173112845951	17.434205332716	17.3211964347744	17.4657581445861	17.5587117645856	17.7552433126081	17.2684248563987	Agk
Ube3a	15.8473579441815	15.62276024782	15.2626984548448	15.6238676085896	15.8628814043919	15.7543531655236	15.6751144905871	15.5993158327018	15.8373084443217	15.7015266921004	15.7052653553465	15.7505904694977	15.8631981560558	15.8152492451822	15.6189276093092	15.6919159153347	Ube3a
Dip2b	16.5353313241339	16.5898634563985	16.5647294775328	16.5977134096015	16.7631699225319	16.7683799177634	16.6572369031641	16.6985721189206	16.583861075265	16.5950645158113	16.600359429702	16.6118993628663	16.6567782814541	16.5989961842051	16.6777732425535	16.6000853977161	Dip2b
Micu1	15.7193324109715	15.9725199106184	15.9408709415748	15.7566578012107	15.9041414684242	15.9362635582736	15.8603778395707	15.7547277050577	15.9613074531392	15.7400186583524	15.7788543738474	15.7247393284102	15.9006400733373	15.8606429829305	15.9774338610284	15.8280259078481	Micu1
Dgke	16.0044324947596	16.4016358078301	16.5973390629821	15.863179757373	16.3603367865126	16.3824487961823	16.4533117921606	16.0853029377717	16.2825330222166	16.2809984928394	16.1737198380156	15.862879797874	16.4043380040242	16.3148885963426	16.6298326515286	15.9201391355246	Dgke
Fut11	13.3912812474767	14.0129071081139	14.2334303076646	13.8052645716341	13.6731980544479	14.105676571689	13.9794203081932	13.8193675273507	14.0409107601192	13.7948035765882	13.5397743596908	13.8256765162408	13.8128847109635	13.6438581108787	13.9061240104028	13.9003328526794	Fut11
Pacsin2	16.8237380668424	16.5768206146678	16.5815112784006	16.6330412485128	16.5347136620471	16.5287500281862	16.3922362511118	16.6552630555899	16.4990684611829	16.6500928172657	16.7746864717429	16.6956933450693	16.6430858006381	16.5560615181422	16.5846498105816	16.6197681542732	Pacsin2
Rabl6	15.8734449114748	15.979796973606	15.9344430079582	15.8507770066936	15.8612739308218	15.9092700121943	16.1666725833854	16.0262589900293	16.1240683705777	16.0229592245282	16.2711827428468	15.9170231399342	15.8474270604124	16.1057458723869	15.9796529161446	16.1117454545548	Rabl6
Magi3	17.7655602937595	17.7508407422854	17.7089612213956	17.7525449073288	17.8563282029385	17.9967367203598	17.8833066161773	17.7119466439219	17.6943182383879	17.7295315571665	17.9983586749707	17.7357043729413	17.7474512667367	17.7817391445684	17.9012107539691	17.7590571993858	Magi3
Dnajc6	15.2932614009009	15.2563961722981	15.2864428217454	15.2129564517056	15.3052368133959	15.4761100618161	15.3596759174238	15.353822109598	15.2362365019857	15.1994983963807	15.320593340914	15.2500373702565	15.2896056726575	15.3066427802686	15.4418119161795	15.289701502107	Dnajc6
Vdac3	18.9021329136431	19.1355737526669	19.2636179038538	19.1162958060643	19.1982793112676	19.098128804836	18.972673421934	19.09400775041	18.3459574277406	18.7265019997742	18.803664586202	18.9603410451008	19.0068290259248	18.9754345185369	19.3543850641975	18.4741277365725	Vdac3
Dglucy	14.9418248107038	15.0233420510308	14.8379677866713	14.9772950736463	15.2085945386917	14.9561333183095	14.9742977947106	14.9689005796818	15.120833531546	15.1717635470035	14.764638387556	15.0335557468978	14.9893341262868	15.04817155838	14.851316816291	15.0325020819012	Dglucy
Smtn	14.0132445245117	13.9408102068162	14.0921441657277	14.3360774435174	13.9599809769699	14.0880345179954	14.0792723993139	14.398524543543	14.2124839615109	14.2292795682598	14.1921216296731	14.3763694755461	14.0998635880516	14.1303649127742	13.943131207624	14.3492132624071	Smtn
Stat5b	15.3047433077703	15.33575538974	15.1079349960588	15.4888947074187	15.3698033032224	15.3561562331594	15.2077094607767	15.2548722649909	15.1655369485304	15.3217102150243	15.3056830250941	15.5603123725883	15.2098094470626	15.296891096247	15.1813758958695	15.4286477468382	Stat5b
Prpf3	14.6992009529766	14.6090336006483	14.2870956278709	14.8055693019698	14.7101851001599	14.7707023511016	14.5509841997804	14.7817476962016	14.6987865164716	14.9367216670279	14.5619745459082	14.7700378491605	14.6630612973678	14.5904362725299	14.5457139877864	14.724164212237	Prpf3
Gbp4	15.7291253670411	15.2395128753453	15.1484763392834	15.4977217290872	15.2259760988846	14.9188417692132	14.7857119759505	15.2053069816811	15.5271209689613	15.4987199950831	15.0297847365334	15.3677038083105	15.1419756283994	15.4568644737595	14.8594067054416	15.1990770954219	Gbp4
Cand1	17.6332910290801	17.6619643632867	17.4497194957075	17.6646577408087	17.6798434073387	17.7602769743254	17.5069176204044	17.6010713698622	17.5528538664247	17.6365156496534	17.5376855657709	17.6488170104884	17.7473327496115	17.5078515104309	17.6301008055395	17.6297381044017	Cand1
Atp2c1	14.9096224882324	14.9883745905893	15.1760662120869	14.9837131780925	15.2361180757486	15.0793393251816	15.053119595398	14.8259644167592	14.8314185327414	14.9423361077896	14.9062039754017	14.8661881198597	15.1435596443326	15.0794187472291	15.187797301211	14.846871725026	Atp2c1
Sin3a	13.9645723826574	13.767745374919	13.8174744028162	14.2266990005607	14.0275224145885	13.8436414908483	13.8824915883717	13.788975488303	14.0860677989948	13.9686882326478	13.9735265622021	13.7428296381505	13.9144508927595	13.923955336713	13.6284511965488	14.0966832625753	Sin3a
Tnc	16.1985009298488	16.2471499993154	16.0487124756963	18.129406324851	15.9961192686599	15.8213784509265	16.1113991640173	17.7642255386039	16.2852089863592	16.4435228743161	16.26361681009	17.9794516344929	15.9014151670515	16.0762921145731	15.9768765786611	17.7181586767756	Tnc
Tp53bp1	14.9093984007083	14.6692005018016	14.6279862280762	14.5093248654623	14.8481536769862	14.7882869720536	14.9053720337161	14.5951508659759	14.7533549066093	14.768145360662	14.8788505341399	14.7786971430188	14.892610421083	14.9351486928395	14.8439359158237	14.6343717430565	Tp53bp1
Alb	21.5738820160863	21.5870328564777	21.7718143819644	20.6808410700148	21.5216342152002	21.6806181243619	21.5198026395161	21.3091094975888	21.7313934690369	21.7528367843147	21.8795523995322	21.589287984428	21.6170841708896	21.8087634256341	21.8441940742898	21.2171774282845	Alb
Srpk2	14.7089658230796	14.6422451217836	14.6920222023983	14.8370099133726	14.8240437297473	14.7352305822213	14.8577544444367	14.7615156895341	14.7775482771268	14.7797776922033	14.8439152361662	14.8593988128559	14.807639571758	14.8004033450687	14.816182414469	14.8947158817937	Srpk2
Sorl1	16.9439498904408	17.1372875039933	17.2341406606467	16.8535903391736	17.1917079922089	17.0772532581295	17.1723454933701	17.2448832422242	16.9669187992213	16.690707236727	16.7308032234551	17.0749901308825	17.0246117135499	17.2007540794463	17.2923197356172	17.1234883039057	Sorl1
Ap2a1	17.9431595891539	17.9405889026894	17.8206209031331	17.9571859228223	18.0407443986691	17.9450444989267	17.8659957074708	17.9679453322983	17.800962880973	17.8904315946157	17.7843576428355	17.9878786416639	17.9655012023062	17.8034610003299	17.9474406838893	17.8415247476726	Ap2a1
Bcat2	17.0826195516486	17.2090938791251	17.1367353932809	17.2164717833718	17.4097350129472	17.237300466643	17.2783693590222	17.0161886370726	16.9938974954523	17.0484927354488	17.0614128433252	17.2133491564822	17.2256965077527	17.3441344275493	17.4915526730004	17.1186883919042	Bcat2
Add2	16.6590745573139	16.4052465042731	16.2780572855269	16.6907582339876	16.7071973282853	16.5996048001288	16.2065390807109	16.6061211036124	16.6848298682157	16.3630615657306	16.323463011858	16.824700776024	16.8370093901159	16.5596432796894	16.3097272620133	16.7801946998394	Add2
Wdr20	13.4370049665487	13.4611990459078	12.8065416979816	13.4528853911833	13.2810137785995	13.48347013443	13.4797144548486	13.1722348094585	13.3281609295645	13.4235427427941	13.4535973614824	13.0278226144058	13.2462270058927	13.6518484455231	13.4533348157366	13.2755504228498	Wdr20
Ebf2	13.2681189403614	13.3433250555872	13.0242746867258	13.1864454312837	12.9393587510025	12.9568486540598	13.3058109168719	12.8546505674466	13.1999404574176	13.3761444598956	13.5178277442714	13.2908391197972	13.0603248395373	13.2915890896491	13.2231637666967	12.955057802008	Ebf2
Scly	14.2200432390451	14.427781636329	14.4354804944362	14.1865119797064	14.2032810251385	14.2288828247308	14.1259772832854	14.1984664022596	14.2155024330792	14.4382908275689	14.2116969103712	14.3829458219044	14.1243795165784	14.2017428418442	14.2838382787647	14.1628759246504	Scly
Plxna4	16.3358522960451	15.9306438073888	15.8563152059294	17.2851216668119	16.3836073276599	15.9214767211556	15.6242861946375	17.1598913577254	16.3289353288631	15.8343485815776	15.5861780236566	17.2405890424559	16.6538017717226	15.7833655749389	15.8413050624892	17.259027614089	Plxna4
Sel1l	16.4665689582298	16.288128358826	16.5629043991827	16.3239438309422	16.509667308796	16.287824967069	16.3735875063078	16.4221656816755	16.1341885470859	16.0249724885104	16.2144812648508	16.1930639431643	16.2696543351129	16.4828713800754	16.6205529462964	16.3553464545274	Sel1l
Aldh4a1	17.0216252216841	17.1346831197139	17.0664224427887	16.8862365825403	17.1200812671662	17.1229154951447	16.8706051927417	16.88750986735	17.1400721392733	17.0967886922471	16.7540750764259	16.9224345352653	17.0949443373898	17.0358636320708	17.0423928494812	16.8210760827721	Aldh4a1
Ttn	16.7988319543518	17.1074517964658	17.2018762356466	NA	16.8875106864545	17.1806539022228	NA	NA	17.1034465082358	17.4051013713506	16.6090598485785	17.1309252125566	17.2598558497713	17.117210704689	17.0212937811218	NA	Ttn
Ybx1	17.3319195485831	16.7773228371262	16.4607911750951	17.9390747312262	16.8956369505961	16.992807835441	16.9812284273713	17.7048299030466	16.6202410253553	17.016236837042	17.0322102810147	18.2251126761931	17.0134245722575	16.9731663964406	16.7663165614903	17.6423696499061	Ybx1
Fasn	18.6554977054964	18.6010433016961	18.6484923028582	18.7981729507938	18.6679136711195	18.6197899238828	18.6016679285953	18.6199708285928	18.3670876585719	18.5141914433243	18.5578701898171	18.7465170619762	18.4861757439914	18.4353229644048	18.6265874594531	18.6329167105611	Fasn
Tom1	15.8318568827513	15.6629305132954	15.5239549884401	15.6273913302472	15.6000422156998	15.6409342375991	15.5587241102745	15.6872024411575	15.6490661718213	15.6258890230152	15.6781276315901	15.8436921786889	15.7399974827137	15.5031339956208	15.6245377110269	15.7388330213152	Tom1
Rbbp6	13.4541353040563	13.2233144711339	13.1693788792838	13.2540621646497	13.5975538635447	13.2575352514542	13.1589321841228	13.1011169922921	13.4188873477021	13.6124174392921	13.329225897362	13.3553826615695	13.2383566749943	13.6826420465499	13.0656878818524	13.299072776381	Rbbp6
Tpr	18.6972255122589	18.586747131123	18.6597319756736	18.4839284952729	18.5257477077213	18.5616891335179	18.5665976127533	18.3695902638873	18.4968367801791	18.6495006553191	18.6158052916736	18.4624307902406	18.5150921141694	18.5624590141325	18.4903798063443	18.3782384002201	Tpr
Pag1	14.5805137940456	14.5723512434878	14.5537591440572	14.6139156888206	14.4782586051819	14.6363276523598	14.5440204831989	14.5827308827565	14.7104770644501	14.5909574607935	14.4275440361052	14.6900111274142	14.5124488455089	14.6909362050501	14.3094332755801	14.6423802978579	Pag1
Entpd5	15.3916170812138	15.4463975091972	15.625143913176	15.3087571716963	15.4908284980018	15.3640049700595	15.3924608903837	15.4571936235993	15.463753300516	15.4519183721353	15.4133092171008	15.2838088468781	15.355903943447	15.4416018409492	15.5621739193565	15.4803896561416	Entpd5
Atp11a	14.695392630543	14.4019391224915	14.6158211483169	14.7245459263539	14.5367684610752	14.6569429827041	14.6553967583831	14.6577210525972	14.6693366008659	14.5050126668728	14.3894200245676	14.5846117403351	14.6597933893119	14.5487471907561	14.2879566228834	14.8811896071617	Atp11a
Map2k6	14.6942361559742	14.8845595967261	14.6145012314994	14.5013695188456	14.7199034559802	14.5764308257751	14.8243494987879	14.4925958738819	14.6230845815012	15.0067499846591	14.7885992443146	14.3943039937697	14.5843260233076	14.8371113296247	14.7417802317508	14.4252026469856	Map2k6
Ap3m1	15.7254410765871	16.0237850139671	16.0092908828625	15.9954757420614	16.1744827745154	16.4845089927117	16.1693327654946	15.9864388587634	15.8220907449152	16.0498249956058	15.8107511799243	15.8724608941559	16.1480739135986	15.6600537685125	16.3860789635759	15.8773166233153	Ap3m1
Pkm	21.3720627577738	20.9982115712868	20.7721419279229	21.6792611050254	21.1843498624173	21.076302522906	20.8045833278467	21.5285040606888	21.0364275431188	20.9432849269427	20.9652558216768	21.5095008169736	21.150585086669	20.9968452956053	20.8689105055071	21.503575795862	Pkm
Acbd6	14.1366172882143	13.8396803526816	13.8778331377283	13.7477323644557	13.9084422849285	14.0897187225378	14.0886634695122	13.7671098531849	13.7680327757426	13.8504285396865	14.0169837135997	13.9060545162865	13.977261273634	14.0710364610823	13.7873671639689	13.5571084298557	Acbd6
Prkra	18.2276077869498	18.1431198566667	18.3503343531804	17.7465148908648	18.2683751692913	18.2724464077094	18.407398927594	17.8474650639003	17.9548138908883	18.168882440278	18.3718472578041	17.9220297437017	18.088487168196	18.3507116993317	18.7112402663183	17.817433550735	Prkra
Eps8	13.7015438806996	13.6009204790543	13.5087840661997	14.2317983563977	13.6521974203121	13.6752701388302	13.5763432035105	13.8690899755552	13.7835921248655	13.7557613208018	13.5404291626721	14.135769414217	13.7052153303649	13.5698133519771	13.2190173370952	14.0774570119527	Eps8
Qprt	13.6430915002407	13.6361506269066	13.3604817057886	13.2856359775057	13.49223548436	13.3487478574318	13.3488469155261	12.9574637408416	13.8724717626264	14.3415597741868	13.8154378367354	13.3380684765178	13.4926438341248	13.2190621493208	13.5832459702162	13.3354014076799	Qprt
Map1b	20.2634186792785	19.8974216128716	20.0255839924526	20.5614838861998	19.9455284682352	19.8759090927312	19.9605085983208	20.5767716701142	19.9021409149048	19.8127612875765	20.0456869620221	20.6339578487951	20.0493667961499	19.936426728492	19.9273275313245	20.5486456898358	Map1b
Spg7	14.7105708619591	14.8091573404121	14.7806460213679	14.5539723191258	14.8170693912917	14.8365010246529	14.8116332459839	14.7612277304548	14.734142498525	14.8331936751617	14.743327054523	14.6951344879588	14.9608368175019	14.894859460649	14.7612346961623	14.8068999464506	Spg7
Tmem231	13.9831602051367	14.3145614867423	14.3379081588483	14.2192887043884	14.0654280809321	14.1097065358093	14.2346892651285	14.0922909220438	14.184803412458	13.9316130701705	13.9706630139779	13.8569637438061	14.2540386407272	14.0568767381688	14.3417996970143	14.0429343000036	Tmem231
Dhx9	18.1482776826927	18.2756317940888	18.2092269813102	18.1079252749465	18.3085383384418	18.2906950021762	18.3077069497809	17.9365401346985	18.132560123046	18.1843050920469	18.127394251568	18.117890243844	18.2554236342341	18.2096153032329	18.3913987261604	17.9872055612279	Dhx9
Shc1	13.6943647790011	13.8234649396478	13.8966671232627	14.1447802859266	13.9438850661088	13.9981998714822	13.8815484763991	13.9146758331502	13.6604932749328	14.0225175006247	13.9410730516334	14.0991248806728	13.7590469371794	13.8969292081076	13.9887417839788	14.1323774268179	Shc1
Nckap1	16.7200699872947	16.7406917127903	16.7840634360963	16.7323664839729	16.8195741363384	16.7062669444539	16.7347179235235	16.5484942501307	16.7321638916489	16.6727848496986	16.6757053695871	16.734564969147	16.7057020655889	16.711859206247	16.8294659600546	16.6288338020909	Nckap1
Apba1	19.3988619715312	19.2891892827732	19.3486411954422	19.4310945081049	19.5504147337578	19.5288990619248	19.7605462946867	19.2891797034107	19.2632827329573	19.4625657550373	19.7923784638232	19.4738832229634	19.4618423143895	19.3686560505561	19.4797607991634	19.4597482124761	Apba1
Prkcd	16.6103982490006	16.7185808283825	16.6181581268973	16.637289440198	17.0236390594118	17.1669266112525	16.9643012716652	16.5258737283246	16.4156377796936	16.5639819207989	16.818738152598	16.6311827548237	16.6676545404211	16.7229762035392	17.2075945679855	16.5345957312346	Prkcd
Aak1	15.8365626764413	15.7621432767533	15.6927292572372	15.8266314390525	15.7422259661927	15.7646412685677	15.8658639314774	16.014019038897	15.7674547442468	15.9509220493144	15.8780507935551	15.9466731579373	15.8458969387782	15.633689467792	15.6836513153769	15.9180826733477	Aak1
Tagln	16.0678163988624	16.7991633766653	16.5984662395707	16.5410138553943	16.6357880761593	17.0356459024291	16.8207843563988	16.5681093169955	16.8271258201239	16.7973432845587	17.280005344713	16.6979703310936	16.7692795790016	16.7119524170608	16.6503957450246	16.7030493721564	Tagln
Clasp1	16.1519052695141	16.1667431833398	16.230960059143	16.1653623967405	16.1783866026576	16.1866759266873	16.2299791534721	16.2290361762203	16.1356858640683	16.0929081844928	16.1589119353656	16.1828485073577	16.214220236831	16.1374941194317	16.1623750036829	16.2285236532571	Clasp1
Plec	19.504732998851	19.4020041841956	19.4618840078922	19.6208504653821	19.3211331792966	19.3703096741388	19.2574998696908	19.5661715318049	19.2980150504752	19.3584903225852	19.3175948518118	19.6099878723947	19.4324149352064	19.3480903788852	19.3448856494324	19.509360912624	Plec
Nxt2	13.4234311040545	12.944723040416	13.154577639839	12.6218366807419	13.0122229584642	13.1979615041127	13.1405981414833	12.8747892828141	12.637811274659	13.1617711891164	13.3206454423673	12.9512282447377	12.9021414302202	13.1607569855668	12.8782904476775	12.74249049853	Nxt2
Mthfd1	17.6446630899875	17.7776639319125	17.7409633698205	17.7894617289576	17.6737000169959	17.8132634949004	17.6623769766255	17.8705919731807	17.6855255724052	17.805561029957	17.6450657458622	17.8613875513125	17.7391353413048	17.6703739814225	17.6688610462185	17.6689472580166	Mthfd1
Mtr	15.0068181409868	14.9959385185983	15.057603965206	14.8824741064229	14.9849155875988	15.0873697140072	14.9331970107325	14.9194347150844	14.8066360378913	14.9938809275418	15.0674056427617	15.0638727438196	14.953404863678	14.7745091281886	14.861037656903	14.7568176837059	Mtr
Marchf6	14.1212523533835	14.2941259848463	14.7552588074082	14.7204810518014	14.9690139600772	14.468229602255	14.9522135581307	14.8574894355302	14.7832390169168	14.4437870838156	14.1518163136932	14.6970127948508	14.9494454663958	14.8651290722445	14.8307776687739	14.4982886788453	Marchf6
Sft2d3	NA	13.549868878843	13.2894713947181	12.8354306839172	13.2958406656842	13.4890953154135	13.4074934996736	12.9393331124502	NA	NA	13.3279876324498	12.9782474784637	13.1582562288113	NA	13.200455738785	NA	Sft2d3
Acaca	15.7523635035936	15.9644750468381	16.1045781575032	15.8185877871524	15.9785687299755	15.9945871902846	16.0775298191725	15.7781448787282	15.8055513511705	15.8068799281079	15.9148617290293	15.9027940805229	15.837742089655	15.8416740068034	16.1408588830754	15.8031610855494	Acaca
Dbi	19.7769388156936	19.6721534774961	19.5181421025638	19.1773574753757	19.4550278914061	19.7502774562586	19.7372208661333	19.4490409483807	19.5066888090572	19.7960729100827	19.9427073865185	19.5875758809299	19.5853666541425	19.6146043373381	19.3142743364399	19.2669717984366	Dbi
Ddx24	14.0335374390019	14.1966603335342	13.8674384823325	14.3730486209069	13.7734508598892	13.8363683706734	13.8033063514596	14.5351376887069	13.8967556935667	14.0193151603846	13.917277635043	14.5175159272019	13.8732235193948	13.8340488751761	13.7703278466521	14.3039708791684	Ddx24
Dmxl2	15.556004144417	15.7073805910216	15.8090709499913	15.6255727356796	15.788722991836	15.7216792002297	15.9090112354024	15.7961509732473	15.7362813307686	15.6833125741831	15.7885946357355	15.6088024674393	15.7664002568307	15.7807484022497	15.8363986707267	15.8116159550191	Dmxl2
Rbm28	13.321618495854	13.2663986321731	13.1688392249186	14.0378855892943	13.515531446066	13.0524934889535	13.2833299380825	13.9884583804982	13.739129850747	13.3081038845123	13.4327767426274	14.1325554625204	13.0586459840612	13.1327015871984	13.0682142094465	13.9293559597354	Rbm28
Relch	15.8899101754611	15.6600276696221	15.7259976508612	15.6897734844467	15.9179910490364	15.6905277887787	15.8045847979407	15.6626292002064	15.6193829683644	15.6426503664807	15.773959648293	15.7060098513333	15.7531828361277	15.7206647957849	15.7986547452351	15.6441950533362	Relch
Atp1a1	20.8506729755223	20.9216918367044	20.9356157717083	20.6350764704395	20.8003911845175	20.9224487851245	20.7234387325773	20.7462459890502	20.8168142380526	20.7178458250016	20.7027938278259	20.738896743991	20.9315421122954	20.7541253582563	20.7514790130373	20.6622898993678	Atp1a1
Man2a1	12.895280663948	13.157834382464	13.3708021902915	14.0323115404785	13.1369599186679	13.263493748862	13.5023514091015	13.6331054583363	13.5562098881499	13.5494094767946	13.3729844196301	14.1215949559579	13.3483118823452	13.4290452723729	13.55320968617	13.7524954253915	Man2a1
Xab2	14.8393641459729	14.7191664413071	14.6030897992851	14.7615177333407	14.7149205478128	14.6119603961607	14.6067334130431	14.6402145993729	14.7931006823379	14.8412545865692	14.6700900881751	14.7393860852995	14.6007592679666	14.7003054454047	14.5704860835337	14.5349579435559	Xab2
Ecpas	15.4554518185953	15.4335151163508	15.3824361075994	15.6524472343716	15.6135195134983	15.6072543152191	15.5123491621948	15.7171864190704	15.3876617089219	15.4677285645356	15.4800276235716	15.7212984018092	15.5830296475349	15.4443747069564	15.545851241926	15.6136490971135	Ecpas
Pik3cb	11.9053443609556	12.0708740691054	12.2411392970431	12.5162874722611	12.2973388783824	12.3940330768281	12.5607373586837	12.6106035279021	12.4187049852948	12.8720454447707	12.0678974580849	12.5049059430112	12.4804354193168	11.9138899083697	11.9074164487709	12.6068165077093	Pik3cb
Prpf6	15.3154677722577	15.3746994447638	15.3991057247258	15.4021473551563	15.3936105481748	15.4697926615196	15.4207819590097	15.3103137466448	15.4421371043108	15.5101268761074	15.3110607497682	15.3684116736048	15.5279597094038	15.4127173635273	15.3602019221725	15.3473253026916	Prpf6
Alg11	14.2314529163887	14.1200831750473	14.1829814045702	13.8312169550307	14.3150783023509	14.1028619949683	14.2968309394164	13.9730288717628	14.0945898031503	13.9045552032577	14.1069121438341	14.113684020069	14.1393960149538	14.1602623515996	14.4036432440625	13.9315871249476	Alg11
Phb	18.5550931476418	18.7711585345923	18.8391185464552	18.6572420578816	18.6947031547234	18.718508491083	18.6542119446734	18.959569892452	18.7222877217475	18.6197213677545	18.5805739533309	18.5868628162486	18.7843406535704	18.7618022918741	18.6547591073925	18.733939331028	Phb
Akap9	14.5889545889262	14.5553422560683	14.491604228195	14.6987371374513	14.5659098719301	14.6223437906085	14.5050199478231	14.6499233782097	14.6394109814682	14.4630195584166	14.4800608335453	14.7639652003692	14.6072586731331	14.5602381340459	14.5050340549664	14.7525961563135	Akap9
Syvn1	16.5736976476698	16.8261041958315	16.8684610851114	16.7439299385814	16.9800056864501	16.7344885762626	16.8224271847854	16.8293315376872	16.6741754642541	16.4982895264382	16.4207149898972	16.5357461344962	16.8737325974475	16.7570055528774	16.878329165629	16.7473798308804	Syvn1
Eci2	17.2685881576921	17.3720967630831	17.5022841612266	17.1460545709201	17.4061215743516	17.418329514816	17.4250237338394	17.3979333567951	17.2056539843936	17.2877180168291	17.0561501645167	17.0721929672887	17.3697656093508	17.3383486460376	17.3521107104317	17.1565621588975	Eci2
Kif5b	18.2228768116507	18.0690521849368	18.0085478153976	18.0240239715306	18.1980109170266	18.2181744285332	18.1706134652081	17.9561463850676	18.070230746827	18.0704497006615	18.1821917613212	18.1269579485834	18.1323640078895	18.2192321848415	18.1359704973345	18.1574349452288	Kif5b
Fkbp4	18.0646082035199	18.1144607872717	18.1733333069364	18.1107625879763	17.9280863652456	18.039253101074	18.0256599993461	17.9670314935203	17.9318749353189	17.8567911996162	18.0889267920201	18.035049368451	18.0662700321876	18.0274986517029	18.2314881891168	18.1104914727308	Fkbp4
Setd3	16.2027408936838	16.3198452845858	16.4416044413553	16.190171008929	16.4899464219231	16.3165770251638	16.5731992513146	16.1024450442934	16.2334828728136	16.3703752079744	16.4537421377188	16.2533866411211	16.2020468548888	16.4886878399074	16.5885303191484	16.2796393453499	Setd3
Nemf	14.5346104239161	14.6832078623878	14.7173528915137	14.7338358057154	14.6368050361913	14.6662598591423	14.8166753234368	14.620648484339	14.4705315722565	14.5758416437071	14.7563841309642	14.6033311234771	14.5741232679452	14.6568447743297	14.6548221701618	14.6229529892723	Nemf
Txndc15	14.1418487024313	14.2714506433413	14.3575725028814	14.303548078635	14.3217297795488	14.1756920718814	14.1823727566153	14.6895137869436	14.2923465923465	14.0018710543739	14.0584557574958	14.3598040763508	14.4928772366023	14.1514175529303	13.9287206385795	14.6233914466486	Txndc15
Myh14	16.7890831019602	16.8947822389929	16.9690393065933	16.3494471256678	16.5861299681138	16.7684363417671	16.8447489244838	16.5416489584527	16.6432180106865	16.7682431082538	16.8564063111276	16.4837050739917	16.7323385991706	16.8477798383431	16.7852101990269	16.3869739740456	Myh14
Cltc	20.0313812153431	19.9218174325981	19.9350729023493	19.8290085192182	20.0247613325599	20.0390048117949	19.9515606863375	19.843412032879	19.6564856993707	19.8198605549748	20.0732326366093	19.9926296368467	19.8535009939083	20.0086841019422	20.0988121663153	19.772656779374	Cltc
Nat8l	15.1053643248353	15.5202895316569	15.7685474364448	15.0310059833551	15.2816258947115	15.4433614540156	15.6955827299024	15.1893791467976	15.3450749863379	15.3907099065435	15.1872495726127	14.5671842537609	15.4437774986381	15.4112453310752	15.3654756571848	15.0504273218959	Nat8l
Map4	18.8686771611315	18.6873397225531	18.5808047522356	19.08836161812	18.6847870631522	18.5323849487096	18.5697590791408	18.9790468848779	18.6985675560502	18.7331693366583	18.5542054843092	19.0127137184162	18.5780444465713	18.599743912617	18.3071498311439	18.9447643046713	Map4
Copb2	18.0979109555131	18.044235743523	18.0232740860597	18.0724699648617	18.0877710130085	18.1028139649277	18.2086906039682	17.9660222892961	17.9325033727207	18.1310147539632	18.2424797477018	18.1135236672537	17.9636070328602	18.1752710945941	18.1976146421108	18.0359962588062	Copb2
Ndufa7	16.1915260273806	16.3539841496152	16.6183513636728	15.9786722923538	16.4668533830846	16.6089151179419	16.2032669511168	16.4373816458054	16.2715489269278	16.2961086217278	16.4670723544857	16.0636006197673	16.2000874273311	16.4195981111698	16.2140457181121	16.0424826987985	Ndufa7
Mrps35	16.4893505638027	16.5324741153694	16.468803662093	16.1347570448851	16.5290467159896	16.3082460134611	16.5089380940864	16.7186278573568	16.5458766009923	16.5528471863223	16.3450165805782	16.480853718912	16.4160948205813	16.5964769940013	16.4389841723496	16.601485967122	Mrps35
Bod1l	14.0521715886377	14.0371702607588	13.8811678071819	14.0426848642718	14.0419004682295	14.0881363392778	13.8943644749328	14.3157826795007	14.4232665354354	14.0022571206149	14.04411723832	14.5080728294445	14.0717811777206	14.1782218927624	13.7025217794742	14.266209301135	Bod1l
Prune2	16.3473844635608	16.2385981121915	16.3052219028867	16.9109133886405	16.3400079368224	16.3727086396215	16.5136484842943	16.9317384425152	16.1380962298712	16.050381269827	16.5462582699638	17.0174487240675	16.3681495999026	16.2981802547733	16.3815887245611	17.1343257348029	Prune2
Coq5	14.7048429700465	14.5695152666399	14.6498377862803	14.5983582679272	14.7329267210714	14.4707276386931	14.5796523394746	14.6614896723345	14.6032098482936	14.6374593756421	14.4064682418937	14.4652243196062	14.678364423488	14.6683936613058	14.6969168395281	14.4411953084858	Coq5
Mars1	17.7085596078926	17.9285492624592	18.0464116315837	17.3967712785127	17.8173059779756	17.8223428492916	17.9706086452061	17.2331108775611	17.6386067584918	17.7955941702623	17.875278229699	17.4421566012621	17.655833997837	17.7338119629812	17.9833827533801	17.1762369915357	Mars1
Clip2	16.7997483868015	16.7333802493582	16.6283689625399	16.7804561357953	16.6755005966036	16.6352238026382	16.5622555505872	16.639325818231	16.6756903023044	16.6399260330705	16.6423331681347	16.7586310487108	16.7137406622635	16.6906479578322	16.5416853926661	16.7633575895879	Clip2
Hnrnpm	17.8774212832898	17.9689301195931	17.8685355546122	18.1825013568122	17.9927859397446	18.0363120726837	17.6509796949127	17.8018396715186	17.8663531642668	17.8783132217996	17.4858893071845	17.9427875197023	18.076153617609	17.7696921462655	17.9524077359654	17.9057718021303	Hnrnpm
Vps13c	15.0985113434248	15.0839505570641	14.9041927547815	15.3309523579432	15.1345032141939	15.0442432010285	15.1105065691064	15.154304964523	15.1817579056127	15.2422334489493	15.0935144224426	15.1889126010771	14.9613964442285	14.900487750696	14.9949653911449	15.2034464058781	Vps13c
Kif1a	16.7877638053537	16.6629319717202	16.9769346672939	17.1362058052178	16.9464454817283	16.8284656148203	17.0237467743038	17.1630007056112	16.6689127137955	16.6660984527508	16.9503044398088	17.0668005025253	16.7738326588111	16.6758287301853	16.9584918967526	17.1707661787239	Kif1a
Galnt12	NA	14.009793634038	NA	NA	NA	13.980532337178	NA	13.7941416794994	13.4250060414849	13.4083297407674	NA	14.1688992839791	14.182642644437	13.5484847907937	NA	13.8041209351928	Galnt12
Galnt2	14.9821683393236	15.1373618566881	15.0891157415548	15.3112735895707	15.1418232795029	15.08748106364	15.0517529696589	15.2498675679381	15.0892625061351	14.9283842891616	15.0079553148988	15.3971219727774	15.1355171038747	15.1279326471309	15.0947740176158	15.3342546919775	Galnt2
Tagln3	17.1609039329917	17.1782709560764	17.1213185899582	16.946894399749	17.1058655654375	16.9884237130699	16.9960650638174	16.6833715838805	16.9156031923885	16.8241205311069	17.1016969936115	16.8623597182527	17.2413894329289	17.214012499831	17.1587100721766	17.0063025467255	Tagln3
Hdgfl2	15.8196768993495	15.6189052495071	15.6685464455128	15.6958629483007	15.6058879964339	15.7474772545538	15.7154020676802	15.6861362529324	15.4383434807636	15.8733070951923	15.9111904243849	15.7801374474846	15.7656131308657	15.7565481647541	15.699782567683	15.5394653766227	Hdgfl2
Sarm1	15.4074110231325	15.4884281535841	15.360718988074	15.140055021944	15.5051889990467	15.3649250997506	15.3539327567291	15.2223589423029	15.5348558362147	15.4252089370194	15.3535342497424	15.2433687393378	15.515390761251	15.4723346314449	15.224700669559	15.3041101530531	Sarm1
Cad	15.3372779845897	15.4159154191298	15.3172247396026	15.9158070029268	15.4084085822526	15.4530188132078	15.2846132429991	15.7433738715872	15.4246435565298	15.4185403891317	15.1685825355472	15.8648101284189	15.4014102866754	15.2575456037858	15.2770632862925	15.7027920795782	Cad
Ywhae	21.9950409011695	21.8752155831472	21.6249144796035	21.6559407063372	21.7367075546464	21.7836040197482	21.8193117735281	21.6754550414128	21.7937770277463	21.7951916499562	21.8523654350719	21.8296140805174	21.7460960729912	21.8389447809048	21.6592871788169	21.7513381735338	Ywhae
Tnnc2	NA	NA	NA	NA	NA	NA	NA	NA	12.7312188382714	13.7350399771054	NA	NA	NA	NA	NA	NA	Tnnc2
Col6a5	17.3275940680491	18.0796411451842	17.3593303731008	17.4881283297854	17.5446720734836	17.739760426828	17.8831252879214	17.1296270961345	18.3336294204134	18.5449227838676	18.7961084408971	18.3849250132632	17.3364999954047	17.2803123782771	17.9141354890418	17.2943983833335	Col6a5
Lrsam1	15.7672697107206	15.6792411589409	15.7500643138602	15.7631175433614	15.8237509443583	15.7743034442162	15.7714015037939	15.7189903633503	15.6329871759655	15.6975567191436	15.8154883102092	15.7215919211343	15.7442144570083	15.7043573059821	15.8825869801035	15.6201329912976	Lrsam1
Golga4	14.6790759161907	14.5882862178167	14.7487865684925	14.5111956096496	14.6609187684437	14.5849280666131	14.8103210085422	14.5407419970307	14.5916655827154	14.6334397937276	14.7212554334968	14.5810570486157	14.6428042373479	14.7264505491329	14.6322621148628	14.6127264388396	Golga4
Lman1	17.8001509180159	17.7459692316143	17.905452794128	17.6010720035319	17.8224590330097	17.7504645234123	17.79805677374	17.6997065740326	17.6605287945646	17.5390300242903	17.7010647701362	17.8581142584078	17.7439192080922	17.8189611430721	17.9235559351544	17.8023794466777	Lman1
Itih5	16.9416613272645	16.8182476779606	16.8643145834011	16.6660106290405	16.8744171187809	16.934313810049	16.8540001767087	16.8594344461163	16.6863216421131	16.9095316473267	16.6295108182842	16.5644019564332	16.8855306698042	16.9792008845653	16.8572362384112	16.6701737754704	Itih5
Ap5b1	13.0528030356652	13.1127713350095	12.9095357851835	13.1513469690045	13.512155818392	13.0445386891914	13.0070453682557	13.0874176394492	13.4040486366613	13.2253970818307	13.1108930536122	12.8071644280451	13.1218949332889	13.0227951713232	13.2303145294623	13.1192035258067	Ap5b1
Srrm2	15.4516801714668	15.3116330753296	15.2405237495768	15.6875089742632	15.4521022868137	15.4535369716718	15.1984769243554	15.6814100216482	15.3729195873266	15.5041294158404	15.1885656365456	15.6047918536384	15.5498608393304	15.1369812249309	15.1924612664138	15.4806325812869	Srrm2
Sdha	18.7867274772892	18.8113358734931	18.6826822688707	18.4725592960952	18.7108384959438	18.9097186541173	18.6706040880962	18.7636292999695	18.4543314226555	18.5611174343653	18.6897325934933	18.6915002253674	18.643433750494	18.7227277573174	18.787585986469	18.383600017474	Sdha
Nup50	15.0086281238078	14.7103143137597	14.560728005816	14.7183359219372	14.7387060455547	14.6725161227615	14.4430804841724	14.7343422824393	14.7670885385059	14.7954973021721	14.5124271853215	14.7667608539891	14.8066747668904	14.6972688282626	14.4838193985858	14.5397166241671	Nup50
Kyat3	14.5308839011378	14.8879470872236	14.8163475865504	14.5545351620603	14.765483692824	14.8671831434089	14.8118226993546	14.7372962326005	14.7221995893089	14.902368900527	14.5332079174105	14.6722441907598	14.6984356885057	14.4642919315257	14.9303346001316	14.6437716565442	Kyat3
Itga3	14.9923882460925	14.991972246082	14.9409431468456	15.3892623362205	15.2806110876737	15.0281871077483	14.938223208164	15.420982466918	14.9600777121024	14.8975227209828	14.8099510020566	15.4269566391906	15.2228194415717	14.9115545064801	15.1639288410744	15.3521244980498	Itga3
Vps51	15.3852238786845	15.3696695288977	15.5527248969701	15.2310372916733	15.4831699621572	15.4477638712442	15.5206678643927	15.1614512940453	15.1633434503376	15.4000936732234	15.4250379893854	15.202712429609	15.384734553731	15.4047970651285	15.5392281233431	15.0618541569769	Vps51
Sts	15.2220006005793	15.6979262347939	15.6230062508519	15.6678558044799	15.4443852358312	15.7154122697861	15.6763002189903	15.8282265511372	15.5957339615564	15.5761939514833	15.3827786460696	15.5511142418398	15.6104810977753	15.4121749538802	15.6839962792405	15.726198759903	Sts
Ano6	15.4812261655255	15.5185837874887	15.457889874468	15.7131314196511	15.5557496596331	15.5356017863752	15.4656900356079	15.5869279259555	15.6305820401117	15.6506276151917	15.4612750038162	15.7682705327119	15.5995211212718	15.5068500278294	15.3993128081295	15.7094868692331	Ano6
EEF1AKNMT	14.2140721401867	14.0167771453101	13.9910553741529	14.0389043021209	14.1517084027531	14.2211118275346	14.1606571954526	13.8231735938455	13.9759976120222	14.3894012043891	14.2792455998503	14.0223716253621	14.4940257521641	14.2880978165544	14.2189677212802	13.8839960767622	EEF1AKNMT
Igsf3	13.9880143018209	14.100925372182	14.0044969582882	14.2572879302199	14.156901666324	14.1495873020254	13.9670997991796	14.1908932932603	14.1409785974488	14.009473519973	14.0493923263143	14.3350035611383	14.2274148289276	13.9096223717736	14.0026086241326	14.2282689554016	Igsf3
Aldh2	19.1622113727288	19.4591478991299	19.4195937544982	19.100552329473	19.3347458731727	19.4138989851095	19.2548878932227	19.3656254305764	19.32709448406	19.3990758836859	19.1420565417648	19.2690168895113	19.4218985276404	19.293475647681	19.4189031396057	19.124987497195	Aldh2
Commd3	14.8073019814334	14.7163702921267	14.9674824751269	14.5586445350287	14.8380680336776	14.8303628416619	14.8858328518088	14.4626630779763	14.3775856490206	14.7549882260263	14.690816393682	14.4823535799006	14.78686769509	14.6576790755895	15.0297392515556	14.5061987548215	Commd3
Ddx42	14.9385397659566	14.7818659350634	14.6298973637859	15.2028946101385	15.0338433363319	14.9404191411596	14.8729792264699	15.0515535721274	14.9339698294827	15.0089356881785	14.8579005402043	15.0809524177546	15.0161937028378	14.8001333361464	14.7391673090105	15.1037047954075	Ddx42
Ccdc124	14.9222981031882	14.7356117593669	14.7337911481403	14.9190918735963	14.6940996917229	14.9014081804637	14.8204715713324	15.1126913429809	14.5743809121149	14.6345939736019	14.9300158096234	15.1643055590903	14.6500260157776	14.6037753561222	14.8211330083052	15.0880782031086	Ccdc124
Ctsa	16.7754200292611	16.823313248998	16.735975759154	16.847499183649	16.9240863101088	16.7033250316308	16.6176901247466	17.0170352621909	16.5964184411788	16.6993955634031	16.2679048270766	16.6574092592957	17.0935015269811	16.4940364209129	16.8606032798648	16.6016758232623	Ctsa
Srm	16.1228879579552	16.3334223490644	16.1193384336765	17.2450756341605	16.4460860998648	16.3964224075555	16.1932128616668	16.7201948562203	16.2966893362457	16.2947321379485	15.8526258408969	16.8946789658115	16.5608978985621	15.8391010900785	16.1622494267349	16.8455141797064	Srm
Iqgap2	16.139445347562	16.3697982274345	16.1990642817519	16.2629056175997	16.0498511418041	16.0977916101923	16.0859785738302	15.9877266091513	16.1783104171734	16.2230940321606	16.1352155714255	16.1155563027871	16.0529501152373	16.1419419916436	16.0346534829794	16.1038035182552	Iqgap2
Smarcd2	13.8293146680183	13.7319830650116	13.7991072261184	13.9123332452953	13.8847526205126	13.9352001195468	13.9049483373593	13.8495610437724	13.7282725744559	13.8081224494448	14.0390542771939	14.041843552767	13.8101545494931	13.7262014187396	13.9263405836577	13.8167105758678	Smarcd2
Rcc2	16.5884029253481	16.2989096528054	15.9878562423107	16.3801724836349	16.2390967133573	16.420189614822	16.0722067897188	16.2147758317199	16.028446430921	16.1270731102455	16.0849964882601	16.3097104962771	16.1501126260504	16.1725926413794	16.2377565272476	16.1652761506128	Rcc2
Ap3b2	18.3098274762888	18.1768818211232	18.2470518280273	18.2367291343305	18.4500226466186	18.4033976588502	18.469084422853	18.1895873697357	18.2753534297112	18.2615076831158	18.378948065885	18.2203558637853	18.4442223693314	18.3718763638063	18.4428131603189	18.267595333708	Ap3b2
Cnp	20.6068875556794	20.8434745186376	20.7874990300275	20.1467964987365	20.4380122866156	20.6716298285286	20.5310854403822	20.4121401437631	20.6861760060615	20.6377261238074	20.6329420924675	20.4889689693362	20.656778484887	20.5894832244319	20.6631998771291	20.0718932110658	Cnp
Lrch4	13.666941004465	13.6105353122298	13.4806559509742	13.450366586539	13.6916895194349	13.6791369033477	13.3006877615353	13.3671671431465	13.6348076529189	13.7365297338997	13.863387954314	13.4879733811662	13.527645283262	13.5268744666741	13.6289358591658	13.5921282698835	Lrch4
Ankfy1	17.2383144329922	17.03442942488	16.9957781040806	17.2379460191248	17.1824457928737	17.2193286165027	17.0303016295361	17.0552338200409	16.792826465301	17.0810719967572	17.1468306989812	17.2138525528124	17.1082543149794	17.1506356610314	17.1485253989498	16.9564358634788	Ankfy1
Frmd4a	14.6332094866472	14.3422655462981	14.1484218547253	15.0575507081558	14.4369868218067	14.2286691067796	14.2568767708269	15.0014494790456	14.615610092738	14.4240341486866	14.3062844336525	14.9817955802473	14.5360594004141	14.3822445689201	14.3104232526855	14.9113633293304	Frmd4a
Gclm	17.416472558283	17.1500922749418	16.8912194498431	17.0397311252044	17.2415907298623	17.1096174463895	17.0816167780297	17.1125090290358	17.1261478549168	17.168816619211	17.1015617142459	17.3037334285497	17.1985967865229	17.4295283188289	16.9593997758258	17.1710017066385	Gclm
Ppp1r9b	15.5050330819405	15.3136824553232	15.3080903533838	15.3578641851475	15.3386990024639	15.3711213580148	15.3362306051483	15.4199947803787	15.2282894790965	15.4476310755586	15.5014844156341	15.5070817662121	15.3176691460576	15.2880113754457	15.358149662765	15.482874537054	Ppp1r9b
Dcxr	13.7430840022971	13.2341176672446	12.7767822715575	12.9154362877548	13.2096304349662	13.2510191344443	12.7780734227555	12.7128067799167	12.9700861365327	13.2063707993223	13.1092215181549	12.8087570750514	13.307827451028	13.2916609198058	12.7419179050909	12.5300282489967	Dcxr
Bag6	15.8987653663813	15.7613601550854	15.7247203845269	16.0330728367059	15.9141684678459	15.821973970343	15.8381925806449	16.048623965101	15.9009696285754	15.7541103659544	15.776954683483	16.0489246142537	15.8697473541128	15.842942277611	15.8046674711621	15.9274423673935	Bag6
Ppp6r2	13.9744229620063	13.6668518251398	13.7439603253884	13.7693363090739	13.847010780961	13.701559720108	13.8572310873448	13.8830495732873	13.7258242619665	13.8419137893253	14.079045836431	13.877242997369	13.7409842804955	13.7441163068354	13.7931502614449	13.8685213072278	Ppp6r2
Rida	16.6981580052914	16.6448219641882	16.8289754208429	16.2986777126474	16.5869506393371	16.3998380652487	16.5139067304916	16.5346234152055	16.4474418311644	16.724900208799	16.6623826285147	16.3261603104384	16.5976832017111	16.6070035568471	16.68512871948	16.3281331367037	Rida
Stk4	13.2920739912892	13.2860722237744	13.1600982565973	13.5272527945709	13.3833910848587	13.241976535669	13.1417590716241	13.4519235371149	13.3758316037884	13.7052992664472	13.3424248283335	13.3540108768814	13.5318763425999	13.2874393543111	13.211805389801	13.573899417097	Stk4
Rps3a	20.0122698207328	20.0317695077575	20.1534163210018	20.4247806537638	20.039716267033	20.3765663086535	20.0831938460839	20.5734631753496	19.729875477588	20.0258187969454	20.0653331218337	20.4807321232708	20.1813924579553	19.7897219090024	20.4595248323391	20.11535042226	Rps3a
Hmgn5	15.1294417220198	15.0029526045454	14.466029956835	14.6887243633402	14.866883270965	15.0114869022955	15.2785299367891	14.7152608102876	14.799152107069	15.2020791994695	15.5527185824094	14.8184524459228	14.7588223659779	15.1454423956023	14.8580479501344	14.0284902868288	Hmgn5
Iap	17.1642257510812	17.4853094813947	17.3977515077902	17.1601007835077	16.7132775937169	16.61791792043	16.5294858500116	15.9826747848287	17.2953759705169	17.2420364709754	17.164058032078	17.1240292717681	16.9662964574681	16.6733098962443	17.0045841325191	16.473504007208	Iap
Kank4	15.4232030956356	15.4627786686185	15.455921923268	14.9361721926476	15.2134469858258	15.4019808506813	15.3356257644457	15.1832316473223	15.2275336362857	15.4558189775625	15.6008062426416	14.9973742450881	15.2039302692856	15.4523390114313	15.3915622546852	15.079209568053	Kank4
Atp6v1d	16.9613260326373	16.809465929925	16.8799377002336	17.0129565756316	17.0826947044697	16.8735632180898	16.90106572024	16.7623176628428	16.8712771882413	16.7119529359915	16.8908731812204	16.7008817954666	16.9760926250934	16.7922072526507	16.9899217671714	16.9658372548767	Atp6v1d
Gart	16.2699605744658	16.0953524506757	15.9835788863142	16.3107779387318	16.1460463744298	16.2332895283818	15.9922849582196	16.0757627741927	16.0480441234445	16.1509545929059	15.9868128512157	16.2984292789364	16.0866537738863	16.0040473180497	16.0572955405325	16.0240706559789	Gart
Dhx29	14.0816555943687	14.1457528756135	14.2903792626152	14.5635742696145	14.2716807081297	14.371192920907	14.4566021488697	14.5043440203587	14.3868829765849	14.3728301605792	14.3503970713367	14.5185059503133	14.2654056066279	14.324707033437	14.3338849812752	14.5211857337058	Dhx29
Lmna	20.0270925074627	19.9602298087473	19.7766642889969	19.762201808964	19.7014799211355	19.9358861119279	19.7226543066679	19.8790659567299	19.7400059092625	19.9545007401811	19.9069425882229	19.9380519970401	19.8215373119186	19.8086604742739	19.7669117241853	19.6766237895293	Lmna
Nolc1	15.6622301886512	15.5436992543682	15.3613204684887	15.8627652960953	15.6663923207044	15.5630619442567	15.5833575343209	15.6219986336224	15.5844020686013	15.5736564406055	15.3328915809369	15.903368544269	15.609989347066	15.4981021979145	15.4512061378669	15.5290704988241	Nolc1
Golph3	16.0710169156849	15.9605960864389	15.9564321170075	15.6637848238164	15.9344416318188	16.1563990214438	15.987173750087	15.8874629048834	15.5902590729115	15.9073896603842	15.9944435727996	15.9879052079556	15.9209863336596	15.8233312573672	16.1534103987241	15.6722180315409	Golph3
Ppox	14.2637168090916	14.5122308090224	14.1554881218953	14.2210779647272	14.2899437000482	14.368946853013	14.2609765400461	14.2991671149594	14.3910732631819	14.4465143271159	14.2031538026896	14.3445036622263	14.2336568249199	14.2108891032791	14.4301867225769	14.2063509625718	Ppox
Cdc5l	15.1862336487048	15.112400374863	14.8689202397068	15.5428509716896	15.2375782036622	15.2069562181745	14.9141125693644	15.3817519622623	15.1710759308238	15.2096113913845	15.0104945624229	15.3772570610759	15.2457288934918	15.0711562241691	14.8761401883614	15.3633345505102	Cdc5l
Sf3b1	16.3567732684069	16.2269871730823	16.2502937309166	16.3788958308827	16.3371834328907	16.2487579444739	16.3292925212699	16.2915318120037	16.2863408770576	16.3628683799121	16.19764860463	16.4839353152553	16.3032852622725	16.2810853583457	16.123675459022	16.3339783699873	Sf3b1
Wdr81	14.1198227842468	14.2594161545287	14.1397398210148	13.8449735556212	14.0747011296983	14.2206110889029	13.9939987140745	14.0789990850397	14.2321812417136	14.2049135784105	14.0918415643565	14.0749495931223	14.2270135030464	13.9492057628107	14.1555039511119	13.9362244085055	Wdr81
Itpr3	16.187528035643	16.2748427450311	16.2325756669943	15.9276930919494	16.0940342810785	16.1334014399847	16.1025056641351	15.9631120858929	16.1321893472351	16.2055624668087	16.0283810007379	15.9067933729141	16.172956127705	16.1787165124291	16.116989904349	15.8928831389982	Itpr3
Col15a1	18.7437062596334	18.9944161722666	18.9551124587041	18.6150980622715	18.8444994240475	18.8762647995355	18.8695185748164	18.7523987112305	18.8305992069284	18.9252638967344	18.7626379242396	18.6381517883629	18.9921362254387	18.8670873525657	18.8446568423442	18.60751948337	Col15a1
Znf593	13.5450078079118	13.5135081559727	12.901121249334	13.4474700630069	13.2919497116236	13.5683582176141	12.6762103733884	13.6627073220589	13.6538250566308	13.4760567396908	12.9286228542959	13.6003555270061	13.6779970134231	13.1419202261176	12.5694970051329	13.4684969468028	Znf593
Igbp1	15.075713334073	15.0594527811952	14.9114568865225	15.0324907103765	14.9888689072276	14.9849564226463	14.9381467415108	14.8637024484011	14.9739833656847	15.0518791499153	15.0520370661583	15.1315125791269	15.0028528617977	15.0237424509111	14.9866884918336	15.0031918813278	Igbp1
Tomm34	18.5620238493657	18.6722242670766	18.6744975721516	18.3649830384045	18.401000455764	18.7033145864567	18.7199522149063	18.4342087875929	18.4237219575004	18.6227783728991	18.9065157943561	18.4645328159686	18.4641662813237	18.5313332330264	18.7167187871356	18.3473868373444	Tomm34
Arid1a	13.7160747623759	13.5841382472487	13.4589819912212	13.923179847144	13.6816123434367	13.7153006031235	13.6140990040767	13.8070500257742	13.8155686244222	13.6869630725998	13.4807708959677	13.9358862715416	13.6770906221796	13.8172453715908	13.6489138818204	13.8044747060376	Arid1a
Rrbp1	17.9371961771054	17.8475620386835	17.9797318233214	18.6526074819851	17.9523154257222	17.9339933359632	18.0294016059811	18.4489554066452	17.7783095281709	17.8910812527385	18.0127377516202	18.5850511684697	17.8530566193947	17.7589301890539	17.9871162074654	18.4847777908893	Rrbp1
Ctnnd2	14.6965953854864	14.5636504194616	14.5978500911739	14.4417618698799	14.6153287899124	14.6051563472337	14.6593641702243	14.5719938189798	14.4857439380696	14.7948522997517	14.6584995244497	14.3997586736581	14.5888382098715	14.6859663937438	14.569298305256	14.4933376492484	Ctnnd2
Flnb	18.1282847220556	18.1191611072775	18.134296078747	18.5248403758827	17.9051740950397	17.9676882453245	17.8457294273748	18.5132585238675	18.0976045747585	18.2755947827982	18.0704444957963	18.4840927742296	18.0039110656165	17.8990148658923	17.7925523162842	18.306293227111	Flnb
Macrod1	16.6552772186275	16.7788431708122	16.6711718160343	16.4800935488081	16.6402475709983	16.8553954582923	16.5617732968072	16.6736596297205	16.3390914146566	16.4780359523992	16.5745026992295	16.6090417669606	16.6561331281797	16.8494431442586	16.8360627329044	16.5104473260539	Macrod1
Pds5a	14.2466764973778	14.2429670446774	13.9371660288468	14.2653046726077	14.1704622755258	14.2531341824837	14.1565724925282	14.3305027095278	14.0784301789328	14.2445876745522	14.0941272461149	14.3802242756787	14.1948029029551	14.2926647124726	14.0516090174214	14.2570678669256	Pds5a
Mrpl2	15.8044464651494	15.8279279689428	15.7671043796347	15.8232551268467	16.0058398206134	15.9162905001411	15.8610333467151	16.1457623551852	15.914590320212	16.0295039698452	15.9058682871971	15.6993635767707	15.9388434994058	16.0046532247718	15.7904962042513	15.9182065516881	Mrpl2
Ptprf	15.5714662889432	15.4188266194432	15.2726758431519	15.9993073293363	15.6231411645484	15.4571276778585	15.3979123518018	15.9535516998193	15.5891455371514	15.4310125622151	15.4066647760185	16.0954130397811	15.6696053694757	15.5375690019508	15.358637120078	16.0646416651488	Ptprf
Jagn1	15.7206067882789	16.0154278200171	16.2099258940266	15.3953825212503	16.0065891568554	15.8385925063213	16.0737384950821	15.6843491188495	15.6643417646307	15.4637400738427	15.7226327246335	15.4752710758253	15.8300741293201	16.1039625810203	16.0532286186789	15.6137942222822	Jagn1
Cnot3	13.7230388644721	13.8280446338889	13.5726484704707	13.8363808024263	13.5925935042874	13.7689846080156	13.5998862942856	13.9181777588067	13.8069359259328	13.6906784993038	13.9127496278448	14.1439841563542	13.8871982862967	13.7315433730728	13.7166862468395	14.0732336753298	Cnot3
Oxct1	18.9622861860241	19.1298751641907	19.1873719800949	18.927874740839	19.119432256	19.1792342550361	19.1426198877256	19.1157153367853	18.9285794840395	19.0039986130971	18.8599439435628	18.9675744234614	19.0481281219386	19.011601122593	19.261188683661	18.9423591814646	Oxct1
Hspg2	19.5305259501302	19.4268883038273	19.0567508073534	19.3596699682254	19.4719004555437	19.6613245745164	19.1530953708036	19.4234605941897	19.2969132378982	19.2830656676654	19.1362339457089	19.5650657515857	19.4674839589102	19.4245623034482	19.3042493534582	19.2556986245306	Hspg2
Rplp1	18.3404584334498	18.252419324244	18.1317435760409	18.6107033531302	18.3696705851345	17.9603566289646	18.5218338259469	18.0126484883502	17.6461358712904	17.7394882580338	17.9308049772475	18.2709477249794	18.1844632816555	18.0963148871239	18.72967627948	17.5061918769666	Rplp1
Ruvbl2	16.8809404485507	16.9371292268729	16.8420625577868	16.9899856944513	16.8367633356524	16.8435932085937	16.9394996146967	16.8958192223109	16.8759821214256	16.9623919420858	16.9446839684957	16.9833119391269	16.8315145717401	16.9257705618342	16.8668471493576	16.9230926006694	Ruvbl2
Pcbd2	14.9011490013772	14.8141705623842	15.0624625876532	14.7183201209371	15.1216311449155	14.8186645460745	14.9387851646849	14.4916220414337	14.9976317070427	14.7964942931587	14.9753522429217	14.9248123607553	15.0014515299882	14.9982260582514	14.9467334668764	14.9731501320193	Pcbd2
Chmp4b	17.8270778553716	17.9259780111032	17.8878919511185	17.8089393853352	17.9186967086219	18.0102951613303	17.765313004971	17.9494096334558	17.7818447859979	17.8381608795143	17.8467222063154	17.9760822091909	17.859080307754	17.7917348000447	17.8381375568994	17.9350040927816	Chmp4b
Crocc	14.2700470872001	14.493310189312	14.5165924796135	14.1847445867287	14.4670548105053	14.4959869816593	14.6439226397148	14.0932908806858	14.4910439367018	14.4753106294237	14.4803440270476	14.0910735410699	14.4137741597849	14.5409629539141	14.5301894044614	14.0077247664318	Crocc
Pa2g4	18.1473543041211	17.9298779220403	17.9029607444417	18.1593608835456	17.9736723314125	18.1211246477494	17.9486253209713	18.083090958296	17.9007438408479	17.9093603008108	17.9499434047927	18.2149252065326	18.101740785367	18.0111825420974	18.0528082156455	18.0620820963509	Pa2g4
Acad10	15.1181955801033	15.413211336779	15.4844518047967	15.2232704220759	15.5399532178278	15.6378830616356	15.573324433121	15.4605209528537	15.6464459134222	15.7326711826952	15.559977816963	15.2959037215792	15.5275729115256	15.560859676188	15.6179167390195	15.6262775905148	Acad10
Pfkm	17.6245222505937	17.5262252102156	17.7138636174471	17.3009106676672	17.6357778421264	17.65320408456	17.5822794685816	17.1930350240345	17.1510930607733	17.546366939734	17.6630282551865	17.34764220781	17.4125268310961	17.4959448374799	17.8125221876775	17.1711957152762	Pfkm
Gpihbp1	NA	NA	NA	12.7517386089621	NA	NA	NA	13.3260221266941	NA	NA	NA	12.8147606890155	NA	NA	NA	13.0670275790431	Gpihbp1
Acad11	14.7771494441743	14.919124391444	14.7963103249989	14.7390879351084	14.8581643344416	14.8183333943596	14.8809541406971	14.8002605897703	15.0005264018379	15.0229701936182	14.7627409760465	14.7391141045665	14.8903206922769	14.9737664109767	14.7518427862062	14.766072266739	Acad11
Raf1	13.9683152343026	14.1245133567985	13.9076339051866	14.1935248238593	14.2449498890049	14.0760823566215	13.9847342280768	14.0288011535332	14.3408761482437	14.0133295591329	13.9337277539732	13.9863865912062	14.4616775464034	13.867180163356	13.8411523603428	14.225653387007	Raf1
Stxbp1	18.6699506072023	18.4578595355065	18.3053522105429	18.3819058280115	18.4626206123167	18.4884225155647	18.2882152189095	18.3749514959171	18.2194246706564	18.4097428081992	18.4541433078191	18.3838875851778	18.6049285746237	18.3604357727337	18.3681589624801	18.3003425875892	Stxbp1
Rpl14	19.1580878785823	19.2172512059539	19.511597233213	19.2424927074136	19.2624991686608	19.4173202548342	19.43967442675	19.480847433166	18.9146915342686	19.0327442020992	19.0818310754398	19.3975979582277	19.1687158969419	19.1969979936575	19.6810489719119	18.9772328062456	Rpl14
Smu1	14.5133704635738	14.5100143634065	14.3329795413302	14.8371645488312	14.4630100908301	14.502648281561	14.386930756176	14.5714029967156	14.2387704989507	14.6029323521274	14.2098584945491	14.6290273692025	14.550643963494	14.250015924169	14.5080827434608	14.5438969018351	Smu1
Rbm14	16.2971966213836	16.1138425898585	16.1047621628327	16.2317576648686	16.1112254597365	16.1920615403062	15.9738319711425	16.0785203185216	15.9289445651688	16.0091483434129	16.1117293402607	16.1439076977404	16.0456736193929	16.1260165318055	16.078043251276	15.934307901854	Rbm14
Gapdh	21.6115123787202	21.452904287696	21.3239365393407	21.7418550692693	21.5569495577792	21.6958995188431	21.3614347129231	21.5637413992271	21.2576858794713	21.2351542682065	21.4337482984098	21.6654064561146	21.5032676094666	21.354027798451	21.5111646318011	21.4578724766599	Gapdh
Akr1b8	16.7911884409672	16.2092144021583	15.9203845834628	17.0789853554241	16.3882568266784	16.2584631118132	15.6457074481157	16.8146733043962	16.2372255415659	16.2468070788508	15.8793310963545	17.2168765801664	16.6324360585658	16.0873306778693	15.9712755274774	16.721057425257	Akr1b8
Fus	19.1674024796021	18.9312528035998	18.8222474624746	18.7340789609879	18.8048199614936	19.1496666346989	18.8705284999914	18.8315186929383	18.8036974979098	18.7599811303354	19.0860313989534	19.1308409191559	18.961619384514	18.6894627934403	18.8486313250228	18.7509845215866	Fus
Mat2a	16.5303181557992	16.2606394809792	16.093319544095	16.2986753322126	16.4221732345024	16.4828938851081	16.1772790919471	16.2744568346438	16.1438053158359	16.2935815345211	16.0708319277535	16.3829018990763	16.530757139894	16.21456944311	16.2946153876199	16.2517250588406	Mat2a
Apoc1	12.9950359129012	13.5807340085543	14.0778222788111	12.5587043637201	13.2236242702277	13.5243461240257	13.1985654058738	13.0322337791668	13.0396451408934	13.1584197442666	13.4556977912552	12.8109296255377	13.2960207825987	12.9799537683397	13.2178655798997	13.1090085682489	Apoc1
Tnr	NA	NA	12.5723136659303	13.5389041071338	12.939616114318	12.6136536587856	12.7727487035988	NA	NA	12.987730756474	NA	13.4846355778329	13.0441738046584	12.4752996742079	13.2953293984754	13.0030180052978	Tnr
Pbld2	12.6181861307436	12.8969308725117	12.94615618411	12.8461654495121	13.1255075421797	12.982200548919	13.0732272250071	13.0581141118367	13.074964878674	13.1838428188251	12.8385942822361	13.0488533067051	13.1630326594919	13.074610963225	12.8962455216107	12.9909176803131	Pbld2
Vps35l	14.6129193296552	14.7119287810231	14.7135329152459	14.5571703158377	14.7317005216345	14.6624739031481	14.9555158142695	14.5818936649531	14.8174556589772	14.7924957472953	14.7446073497355	14.6623636426238	14.673897974661	14.6357576342509	14.7383573101273	14.7766276583953	Vps35l
Tdrkh	15.6677753608481	15.7779131071582	15.9603009778029	15.2804910139823	15.6365915024593	15.6186870662151	15.7861249492085	15.2118382098011	15.5815987553603	15.6217027691688	15.6473541411772	15.3121678669638	15.612765746856	15.8121122940731	15.7641031969	15.2694667946778	Tdrkh
Eif4g3	16.2692742343366	16.165687041832	16.3548519868539	16.0909139863878	16.0464223694052	16.1352883891951	16.4652460978484	16.1017333501349	15.9768035128866	16.1843121155952	16.4997913099982	16.1079571578087	16.0625295735509	16.3041870258265	16.2972126636369	16.0279796641757	Eif4g3
Nprl3	12.8245126740208	13.1031257162734	12.9685707425838	12.8059284580466	12.8990202503811	13.4232212396307	13.1379118425012	12.9389045367291	13.0792810072779	13.3398755913371	12.8984136554983	13.0770841938164	13.3727151421729	13.0382470064062	13.2696929005072	12.656532358647	Nprl3
Prmt5	15.2536605093169	15.3979961367308	15.2237450967522	15.3705509025731	15.4665516173165	15.369820160152	15.3998759164954	15.343050440236	15.527501217692	15.5335833837016	15.2883423306011	15.3439557859939	15.36895470167	15.4286636880506	15.3325759842347	15.4283005238861	Prmt5
Erc1	15.0437576275302	14.7316149555523	14.5947143700403	15.1065567177894	14.9337541938229	14.8093205674785	14.6450888808734	15.0826850580766	14.9252187937203	14.9052202033427	14.8178090165626	15.2175796679867	14.9217118490613	14.8505121543407	14.5476947858619	15.1213480591145	Erc1
Ttc39b	14.675893514644	14.2006869410649	14.2245103290062	14.8951510050949	14.518973945504	14.229275662598	13.9792952687946	14.7145788987334	14.5573903809304	14.2733775627929	14.0511328076567	14.7901841117495	14.6097599249182	14.187463968711	14.0919360586522	14.8375382794608	Ttc39b
Abca6	15.4505797176004	15.8768389401786	15.8098516313658	15.1503104371104	15.8002014429193	15.8011591771693	15.9293873754731	15.1958801507162	15.584666480762	15.6689343947504	15.7292532174626	15.1042797625467	15.7483414278967	15.7667762384494	15.9233291709731	15.0941705025041	Abca6
Gpr107	14.9459888008271	15.1175101611888	14.9227084147547	15.0895921691878	15.1971854853878	15.0318359924345	15.0557878139515	15.3019499118297	15.1493972499169	14.728368960496	14.9919300558158	14.9254641622648	15.1311926200405	15.0521561478768	14.8810473183815	15.1423862934652	Gpr107
Mief1	13.9170805563834	13.7365236729315	13.830903446739	13.7634907548307	14.1870772668423	13.8052514360783	13.5167177787034	13.7594075771062	13.5700179777537	14.1508165953648	13.8677976511201	13.6361588140235	13.9167460142024	13.5885799183921	13.9461039152487	13.8155146284832	Mief1
Gtf3c5	13.9779380192543	13.7698072924958	14.0742357185719	14.0737511902955	14.132023716772	14.1648938947425	14.2403961843758	14.0823686506015	13.9986511204675	14.1231396817648	13.8508871078439	14.0624111765624	14.22975168218	13.8344408399132	14.0673438604162	13.8927308400129	Gtf3c5
Emc1	17.101523343097	17.2348748406056	17.4087301917778	16.9913335523231	17.2759612377303	17.2303324040587	17.2882316099067	17.1155162469357	17.0560710073663	16.8991317102412	16.9868862403154	17.0027001473897	17.1918566989111	17.223741022384	17.3307275772253	17.1370490752894	Emc1
Exoc3	15.2690244607085	15.3328218492668	15.3298279244746	15.2272809040216	15.2422184814527	15.2138163795313	15.3606532147811	15.072518161231	15.3128903318304	15.266364380765	15.4060010018319	15.2567428822703	15.2785222394278	15.2048552512747	15.2692441846183	15.2928256997318	Exoc3
Oxsr1	16.1283125862948	16.0484623480888	15.8657634776296	16.3306230461431	16.1140515813419	16.1030142460811	15.8746591804688	16.0762167783448	16.1690278193671	16.0686024215735	15.9667895596821	16.2351713242844	16.1349113305231	16.0104713304706	15.8981059699629	16.4233681249678	Oxsr1
Acp6	15.7373001749588	15.7471081310295	15.7159398688001	15.6946112396055	15.6739786159985	15.6384723716683	15.5755101779187	15.6134062315833	15.4573201745803	15.9533399425702	15.6048992397542	15.4340711986858	15.8465827632858	15.6140152649352	15.6529631815352	15.4763326502587	Acp6
Ddx21	15.6293634965336	15.390169535301	14.9486942692732	16.4414287700833	15.5032486018296	15.3376342862639	15.0141057434026	16.2891455400728	15.5417421082201	15.3521078165096	15.1137273330112	16.604904686998	15.5731505361977	15.2972950386302	14.9591606043587	16.2613869405371	Ddx21
Myo5a	18.5715942258835	18.6812600351649	18.8235000780999	18.4525730308487	18.5866602132467	18.5307124569075	18.7588344099914	18.5108043046328	18.5180336687774	18.538572749648	18.7030782860745	18.47028959621	18.5602325815185	18.627194061048	18.7342687652812	18.524404046715	Myo5a
Rab24	18.1201834377899	18.1009624698951	18.2218589336726	18.1314493772656	18.3044093868434	18.027336066841	18.0744193501287	18.0449316291064	18.0647211918381	17.9815752785521	18.0003488062623	18.1113884653991	18.2356615839728	18.1544490294469	18.1017936159467	18.2167626174608	Rab24
Rnf13	17.1227515291618	17.0901653921507	17.0917433384445	17.3464117301039	17.1899152895128	17.1325684671845	17.2184741206958	17.199527637574	17.1367922751104	16.8076117582232	17.1360391338462	16.9093518210113	16.8045466895204	17.2706586504395	16.8013133912681	17.1943440370357	Rnf13
Slc25a14	14.8736498649202	14.9068012419459	15.2319641668958	14.9950333337601	15.2873880529843	14.3710326828623	14.8328192825059	14.7368195503868	14.8994154394692	14.608681880264	14.7595068986849	14.7286055353952	14.9903976671481	14.9141199576058	15.1888753099015	14.660040751108	Slc25a14
Slc27a4	16.8765804145025	16.694430887737	16.9321356875926	16.8720849327257	16.924169658006	16.808323747729	16.7946138723953	16.7286973461548	16.6190606038777	16.639398205349	16.6170859806827	16.7785337287884	16.8434060533224	16.7894910471364	16.9098493523442	16.7400586337716	Slc27a4
Vrk1	13.6054307171399	13.7998275652581	13.9130760450908	13.9845881308015	13.5589597383462	13.9991906159655	13.7324877368991	13.6754907175855	13.6500484645194	13.8940953864008	13.6926255531419	14.0579034538438	13.6682532932097	13.5063410330909	13.588607052543	13.7622837064089	Vrk1
Sec23ip	15.3605579584308	15.1879843211713	15.2212437356496	15.2631122978406	15.3353758530269	15.3426628530161	15.3197290264613	15.1148356224221	15.2245989712561	15.3454325043771	15.3316727755663	15.3689438833427	15.3424502180514	15.3754009410223	15.3015131840693	15.3246867046246	Sec23ip
Specc1l	14.3913010977426	14.2827194171117	14.2313827723046	14.134583834122	14.3386578076888	14.0973275720267	13.9723390280386	14.3534017235138	14.3000870983513	14.2214001337633	14.345366597144	14.4677971528646	14.2048852313668	14.3030444636888	14.0461809757957	14.25226256182	Specc1l
Eml4	14.8133050864109	14.8134419700158	14.6761739875904	14.7878337687648	14.8646931548743	14.7495017895948	14.7964805489091	14.5649724410751	14.7493263030824	14.7748755569609	14.721171394992	14.7087241370627	14.7494265723626	14.7964800331687	14.7009929787961	14.8371616510636	Eml4
Iscu	15.5010612113643	15.6430908541608	15.617296820774	15.35862480101	15.7072145230016	15.7252141267221	15.4574051378196	15.75508758593	15.3794670688459	15.3707754392935	15.4841230682897	15.4714017827557	15.5670241698989	15.4994454347455	15.7321126670312	15.4341298665551	Iscu
Farp1	15.5155395918053	15.6892005682396	15.655574237612	15.5428031522063	15.5663751934867	15.5823848906891	15.6335265781178	15.473172159868	15.4310563757931	15.685165680374	15.4699000904712	15.6765708779211	15.658322287994	15.6211955288786	15.6918923924663	15.4716513578289	Farp1
Dpysl3	19.8213479977877	19.8108885955583	19.658143408493	19.969979906338	19.8917817127885	19.9060570486768	19.6328961729311	19.9485284416764	19.6648204114489	19.6627314750071	19.5330949349797	19.8796204198688	19.9204345990679	19.6055677893566	19.7554535316234	19.8570802208982	Dpysl3
Crmp1	17.86651523341	17.4732266032844	17.4243849585394	17.6525625115782	17.744479698074	17.7678821324587	17.3292104171388	17.3440913874738	17.5725762297227	17.3760437982863	17.4048822243702	17.5752718368952	17.8316225994237	17.4342778142404	17.7453256853167	17.5910098010236	Crmp1
Dpysl2	21.262460546731	21.0726433020777	21.0146649504431	21.0670734545066	21.0545891877611	21.1897443775553	20.9941655209642	20.9454804082104	20.7363957192719	20.9930850162811	21.1118258259364	21.0403217199803	21.0657382947036	20.955781113837	21.0833531607185	20.8528321029787	Dpysl2
Pafah1b3	16.0882180902458	15.8391966377538	15.5890207678732	16.0968069174761	16.1244582000052	16.2259227529805	15.6456724629664	16.1914100834156	15.7922618623435	15.7308477284888	15.7004252906682	16.1581152095128	16.1147553440452	15.8097037491953	15.87055410259	16.0710697039261	Pafah1b3
Pcp4l1	16.2912990898307	16.1058749293035	16.2579362287151	15.5490523086273	15.6328555603993	16.2458567457273	15.7224661066195	16.1370856411069	15.7416880589407	15.7817402505291	16.3843543103782	15.4670378463283	16.113280636425	15.8466454391946	15.6989690588792	15.5298786164176	Pcp4l1
Cars2	13.7438210228428	13.9816512360194	13.8145718446161	13.676275872265	14.0224580002181	14.0616889677234	14.1371958778378	13.9472858244939	14.204886574442	14.1018049484307	14.1887927468025	13.6923596843807	13.7836413973734	14.0788180264082	13.8942084942623	13.9434006843601	Cars2
Grhpr	15.70776326959	15.5624930407378	15.417322437945	15.5173226097583	15.3684962799251	15.4970448083646	15.3419270779241	15.5335149404005	15.3877187698814	15.3824894580961	15.4170728012098	15.7097323368562	15.5105530244859	15.3880555418249	15.4044275902689	15.454412308976	Grhpr
Shank3	NA	NA	NA	12.8329940560668	NA	NA	NA	12.4602897449934	12.5506645068284	12.4714947136048	NA	12.7252289316189	12.0317016593677	11.9352635452798	NA	12.8022364366606	Shank3
Ap1g1	17.1385829267725	17.2209017741956	17.0976683881754	17.2816744356875	17.2365591852989	17.2058723782032	17.1239792073541	17.0548471936249	17.0813169716082	17.2041422627439	17.0236279298077	17.1397806969711	17.190728120687	17.0028246010154	17.2167589766659	16.9595697214533	Ap1g1
Napa	18.2614979994479	18.134288057587	18.1096939242373	17.8811224575663	18.1102691872274	18.1748034318202	18.131779971806	18.1442707721435	17.9278096774627	17.999576009456	18.2969389630372	18.1209271148614	18.0761261474114	18.2425779704642	18.2220555457209	18.1185873495958	Napa
Napb	17.8377598488547	17.629976452956	17.6905563887536	17.3325772934828	17.5975505636833	17.6766428368871	17.6175231492926	17.5088979758189	17.3023974230776	17.5279674427695	17.7655179476995	17.5313181034979	17.5705353526813	17.6886257384629	17.7983057679446	17.3424516744154	Napb
Plekha4	14.4531871218666	14.6212229198195	14.3995871149312	14.1410157918361	14.5340923805931	14.4653189049837	14.5312374478139	14.1935329316779	14.691471743841	14.5982772289329	14.5118320169905	14.0622014201876	14.4767120714705	14.7082244843973	14.4652196172533	14.3698569358307	Plekha4
Cryzl2	15.7288910496257	15.7401810681017	15.7121637227512	15.3749917929893	15.7161077746499	15.7847771497589	15.6418168966066	15.3868126693629	15.8371676835188	15.8169057546137	15.4255635818917	15.4438833312172	15.7701153376742	15.866224171334	15.7347774256835	15.6348655582858	Cryzl2
Cmas	17.4884310761028	17.5221022346408	17.4455609858329	17.078297319541	17.5755356744559	17.6609057503856	17.5934268403453	17.0664449308982	17.3499260258184	17.4610489678372	17.4955546250797	17.1461893087267	17.4332676369956	17.5618930824597	17.6564580284551	17.1562521265347	Cmas
Arhgap17	15.583939974022	15.4877515572723	15.3535300793596	15.7179634477397	15.6479778529562	15.6718980292352	15.6286374079387	15.7283486436874	15.6958991072093	15.6934696253755	15.6320806781023	15.7024688183306	15.6373104793886	15.5670608654467	15.5824964758747	15.7542483673278	Arhgap17
Safb	16.4220709168135	16.225130923597	15.9796814669839	16.1567326602989	16.2707812958338	16.2616799758291	16.0905846661089	16.0107641858604	16.2112046172638	16.329804380858	16.2561753451934	16.1524321921733	16.3559057561227	16.235908002849	16.2295330667483	16.195783922055	Safb
Ryr2	14.3387844704093	14.5577289726445	14.8384294628004	14.2921747491619	14.3005319337396	14.4091492804501	14.6240044048271	14.3152677093626	14.5158242871916	14.494369449501	14.6229408571041	14.1611800109635	14.321034746394	14.4188537529901	14.5749855709351	14.2592315001633	Ryr2
Qdpr	17.8210090455221	17.6107400259801	17.5285945453073	17.610376435855	17.5900925063276	17.6808624913813	17.5691091518443	17.5122229505661	17.304595227379	17.5270760133455	17.6561115933169	17.7321199719143	17.5129608552155	17.6349792615677	17.9634685938967	17.2250351303872	Qdpr
Rilpl1	14.1650287319377	13.9898659512059	13.7653129054326	13.9307087337605	13.8631300245146	13.9841696451117	13.8007483798579	14.0021346160878	14.0906046771887	14.0229218175792	13.9768356427624	14.1057797020119	13.9169926795697	13.9034148923823	13.7287647777258	13.917582942781	Rilpl1
Samd4b	14.2606523086569	14.1113969145264	14.1036998479925	14.5380030081356	13.8596943149915	13.9057934369059	13.9736552937542	14.2654821934497	14.2011312259198	14.0905070519	14.1084725879634	14.5939693272869	14.0615572270732	14.1635517870953	13.9969993710561	14.6381889565049	Samd4b
Phka1	13.286253847137	13.6823843980239	13.2142561863937	13.3311175056043	13.3096144599139	13.3176244748504	13.6887938313362	13.0831081980325	13.9203695912605	13.8735347896614	13.4849040197926	13.5744149202863	13.5744408176005	13.4980811982477	13.5564724073953	13.404781303687	Phka1
Shmt2	16.7048825437507	16.688843062673	16.6246415705925	17.594846010817	16.9989691819823	16.8029122978575	16.6356340820638	17.5263271378723	16.7974242601759	16.6321773334258	16.3145174496402	17.4518092161225	16.9636522840544	16.6435285146411	16.7770006760696	17.3753082009549	Shmt2
Synm	17.7709687628059	17.6299480567108	17.5661870063096	17.1851599379026	17.7765428456191	17.8889466548374	17.7937605156886	17.1066898574163	17.5389593626591	17.5022019092698	17.764201127108	17.3769956917075	17.6859039396075	17.7902584436988	17.7361486887539	17.2739817582656	Synm
Celf2	14.3337909190218	14.2317363074958	14.1225236631891	13.9909218596713	14.0122423753223	14.2176645998996	14.2415960814324	14.2393460800656	13.7671027886705	14.0703507898475	14.4334079093365	14.2647807274523	13.9515927220572	14.2016114797435	14.2235677540646	14.1647386524987	Celf2
Celf1	14.9756254145701	15.0388111635402	15.2435453667105	15.2470153342679	15.121540555746	15.2305455419022	15.1522566576424	15.0140939559394	14.9506113280083	14.8088170860565	15.1116437714631	15.1621593421292	14.8935407153911	15.0314418622893	15.3082590324077	15.1528845420223	Celf1
Znf598	13.3056297052672	13.1619807854394	13.1281370651242	13.3318977383825	13.1509951905723	13.2465773589704	13.2437674220676	13.4073658942031	13.2670824453416	13.3330840427227	13.5793189030621	13.4452120107953	13.1811759869649	13.1974205879942	13.2881556862728	13.4666262170519	Znf598
Mrpl12	15.4494269359231	15.6035493500284	15.7929008882434	15.2658471659828	15.6530842954788	15.7784150895827	15.7465042163391	15.7500290086676	15.5872633660216	15.618821755827	15.85031829189	15.2775099699077	15.3166661422441	15.568925805498	15.5619454403477	15.456588606903	Mrpl12
Ifit3	15.5424733162392	15.4880597638777	15.2286638953231	15.3565215312856	15.1757444570622	15.1726965066405	15.251549836727	15.2446263489102	15.5469258249795	15.3730603266112	15.4021030658464	15.4717397971681	15.2102969076753	15.556526698148	14.9814121854602	15.0547031367815	Ifit3
Smarcc1	13.3296688774516	12.90189111671	12.9318925920881	13.8439548157079	13.3157893485621	12.9724816157962	13.3943275742105	13.5836378827397	13.6653407713508	13.3124050952166	13.1822764226492	14.0944774965847	13.1080604453154	13.4309284871567	13.067619162283	13.6096407904376	Smarcc1
Tubgcp3	14.1703757621494	14.2828441422181	14.3585719589973	14.3028989469451	14.256619643329	14.2315287891989	14.2460157758257	14.1031311193819	14.2799357707663	14.3039132742488	14.2108035694153	14.2187061902595	14.2613647416148	14.2549733108173	14.408365998127	14.2260542488334	Tubgcp3
Hars1	17.760795973571	17.7167344690207	17.6323777342649	17.921698207276	17.8479035001173	17.8511923140285	17.7418667884907	17.8305355745836	17.8015508497657	17.8038243793528	17.6568780022648	17.9057184862195	17.9760048514142	17.7826600008089	17.7490943819237	18.0364677928855	Hars1
Acap2	13.7161791210023	13.6850595736151	13.480329192447	13.7677245306256	13.522385607661	13.6002848844672	13.5308290810223	13.7705204174303	13.6942616792596	13.7159152266645	13.6988791539974	14.0208476185615	13.4578496453329	13.7636696876693	13.4534866860917	13.8031323162388	Acap2
Xrn2	14.0723344860898	13.9367888425451	13.7612490823195	14.2279305663407	14.0436630008182	14.0843589638849	13.9353724957356	14.3033069320892	14.0077711914083	14.0533782335296	14.0233202253321	14.2491264698628	14.0683157886816	14.0090660176364	13.7909054118302	14.1972419914635	Xrn2
Aplp1	13.936892015718	13.6447503574571	13.5243779175735	13.6793009696904	13.9272308207145	13.6208362286471	13.7060425375835	13.8193984894962	13.4819014198901	13.2508128619255	13.0373282768215	13.8569632569142	13.9594544725481	13.2344995304285	13.9221803427613	13.9733521723776	Aplp1
Trim32	14.9739526834137	14.8980485044442	14.609139577233	14.4887591541106	14.836727419397	14.8257527845716	14.5074702912769	14.443873149086	14.7189613374969	14.888587887302	14.5161214570805	14.7184528018812	14.793986189525	14.9003738159658	14.5933969769366	14.4420712548251	Trim32
Fbxl8	13.4510144806003	13.2095322914968	12.9116727995723	13.2102784848764	13.2857829955824	13.2794513886861	13.2635838397328	13.2609307300323	13.1928605230967	13.2894179917403	12.9425425794202	13.3265624346262	13.255069082151	13.1254282106414	13.2217194667256	13.3876069167435	Fbxl8
Clgn	17.6858186337648	18.0257274226722	18.0228256416706	17.3668635707213	17.9915581479394	17.8879286080375	18.4592539205787	17.6414564417438	17.9014702416568	17.6346503234815	18.2208992798263	17.8726204621927	17.8616969729085	18.2669112669685	18.0067343718548	17.7436726011139	Clgn
Eea1	16.4160564500861	16.1672905176121	16.2738022270145	16.2845779834896	16.2606804658327	16.2806274267757	16.2142436454424	16.3908493806635	16.1573428804812	16.2042892888987	16.2819626480593	16.2740475213373	16.274119341228	16.2297071958168	16.1605541394905	16.3242688288951	Eea1
Cplx2	17.0218694158003	17.0558725085829	17.3195842979108	16.4481812688339	16.3745834048857	17.3836882945832	17.2090192846383	16.7914097268854	16.3378034822554	16.3799443543821	17.5613133097583	16.5535757241343	16.7298447301213	16.4435111527459	17.4043883945536	16.5215446538925	Cplx2
Mpp2	15.017927657527	15.3305307028882	15.3844528967605	14.7083046260991	15.091576355366	15.1815351919789	15.1943290138658	14.7322845873721	15.1482334908813	15.2159510889566	15.1615943359789	14.6712466009948	15.0817996874087	15.0778791415911	15.2691345928979	14.69075361685	Mpp2
Snrnp200	15.5389393492742	15.4432269430604	15.3380374818111	15.5415079725633	15.54639201676	15.3868792224798	15.3590738008707	15.3697727547425	15.5464060624215	15.4809639734085	15.4459163090578	15.5770538811172	15.4514570291931	15.5493271581475	15.3626157552206	15.5177873997069	Snrnp200
Mtor	16.6643817481476	16.7908238725376	16.8301077520187	16.6964890430046	16.8884733929119	16.728896708342	16.8751177395552	16.7000460686013	16.7087975612065	16.7228072043029	16.8103868908957	16.6849133459632	16.7061601778433	16.8087843109463	16.818646373097	16.6980293791394	Mtor
Prxl2a	18.7971958240376	19.0076613572833	19.0710374674089	18.5358316544271	18.964943983461	18.9212970202913	19.0042797562621	18.6935831003558	18.8306790466128	18.9273841617868	18.9487893218686	18.6896486354161	18.9358135837689	18.9040752132794	19.0613618075643	18.5464339282636	Prxl2a
Tcof1	14.8397195446961	14.7688278379622	14.6595433975034	15.1957371186387	14.9371451770744	14.8147731955809	14.796129889265	15.1458130579376	14.6603958771188	14.8475612942679	14.6853353018248	15.1186300884457	14.7412905279776	14.8016136251804	14.7337973152579	14.943728722759	Tcof1
Naa11	12.770854718691	11.8320146121433	12.0159843593648	11.6626473937998	11.9105543378224	12.4611054037787	12.307989615978	11.3244856474725	11.5189831608398	11.661597040782	12.5019217889096	12.091203278983	12.1317341704947	12.0603908669464	12.0817161752065	NA	Naa11
Epor	15.109769452682	NA	15.3642372709792	NA	NA	NA	NA	NA	NA	NA	NA	NA	14.973280316229	NA	NA	NA	Epor
Dnaaf5	13.5930182345891	13.8671035468016	13.7089281575254	14.4600198871799	13.8999830434327	14.2437864504844	13.8532667697687	14.2427037928632	14.1812129584263	13.9330397810019	13.6277282461831	14.2825687647478	14.0966546057408	13.0779624372246	13.6814324224833	14.4427922476446	Dnaaf5
Wasl	15.7750897082194	15.7182929977624	15.7478381303776	15.8878553247499	15.8557808651721	15.8821480605542	15.8893702975872	15.6147050074732	15.8176499904836	15.712866810891	15.7415799260603	15.7396097643147	15.7234725073488	15.7049100125819	15.7425019421567	15.8747563683912	Wasl
Ube2o	15.8290894441477	15.5137527109059	15.5068630495902	15.708418066126	15.7466287956172	15.7031510827236	15.5379518437883	15.7227023204378	15.4221713967955	15.5814210790455	15.5961246709955	15.7257454817614	15.7063792859343	15.6711897750426	15.6195744761943	15.6502245384834	Ube2o
Dapk3	13.5106382388321	13.363274773381	13.4643523080062	13.3971244814957	13.1705038318587	13.0817369860932	13.3425170239866	13.1467874958415	NA	13.5755694602353	NA	13.3794175090112	13.3443754110633	13.5358154033062	13.4795717550058	13.011622617727	Dapk3
Calcoco1	13.5219346074069	13.8596408663754	13.8966600850649	13.4973649134177	13.609710766762	13.7561787980672	13.8434659134802	13.5598945418065	13.6901782031341	13.7412700444609	13.8373603243046	13.5497574948461	13.666940359591	13.6537757241628	13.8634178349688	13.5644735952983	Calcoco1
Man2a2	14.9214040681576	14.9361355103535	14.9809878201566	14.8956611584564	14.9840661343431	14.8997910943821	15.1053454707659	15.0483208282773	15.0288603535881	14.8423062933088	14.8210515738952	14.7840795545334	14.9141084377411	15.0395137948197	14.8788146202991	15.0110541883078	Man2a2
Fhod1	12.4513560729623	12.8642137825118	12.8905221303512	13.098013995779	11.8874761215995	12.768786986748	12.933997818631	13.2681855260191	12.999771425349	13.3962338913083	13.167023189253	13.4170915240633	12.476220595746	12.9186196247228	12.5856247996049	13.5549210074192	Fhod1
Eprs1	18.5854677660691	18.5454757887069	18.6901124655064	18.1769327248326	18.4907429070288	18.6229177585878	18.6856334780315	18.2014425969832	18.1554624941293	18.4008120126442	18.5812145087937	18.3987078882454	18.4143150427482	18.5069532936772	18.7901478908832	18.0979265220919	Eprs1
Supt16h	15.4963635474714	15.6243807353513	15.4109827233373	15.850581822015	15.6546778802209	15.6057090669698	15.5594863245993	15.7666300314255	15.6404111497387	15.6777373902152	15.7124267950268	15.9000314559813	15.5773480800112	15.5935577283341	15.436311569849	15.8365124253502	Supt16h
Elac2	14.9741601595395	14.7221697906525	14.5935787418558	15.0433608083006	15.0395400584554	14.8852993829132	15.0794312728485	15.0611139082898	15.0169982538682	15.0650298912891	14.827871155597	15.0349174679452	15.1017595068881	15.0269991358365	14.7670606513676	15.1760866626929	Elac2
Npr2	13.5282434299912	13.8840854755717	14.0815952869527	13.8243808950003	13.9076492077503	13.9762242806915	13.8410097953327	13.7387321981314	13.9412034190311	13.8995740181167	13.5800955612232	13.6458348261895	13.9291864371209	13.5880609038836	13.8860860565939	13.591942867208	Npr2
Hps3	12.7416760859694	12.9658702677309	12.716029605779	12.7133433843489	13.2575848978425	12.8415785906385	12.9682532913856	12.6782931882536	13.1549163718504	12.952225778142	12.5414172633962	12.3160506292446	12.8061988478355	12.921892327892	12.2351814197861	12.9252962240582	Hps3
Vma21	15.5329250735856	NA	16.3684416642749	15.1794387382968	15.6222320306537	15.876015657251	15.736214288423	15.2903176969889	15.7390079071819	NA	16.1465706644567	15.1589173167581	15.6489136539927	15.5665832940591	15.9110525288081	15.2981807343856	Vma21
Slc9a3r1	17.7613592744277	17.7149251532824	17.6811266498257	17.1152224187398	17.6153253185754	17.6023468903831	17.6980043104126	17.2718679517612	17.5692439147709	17.6958490418214	17.71974199797	17.3120558703153	17.4925224466238	17.6122487963386	17.5558683121995	17.1816758925046	Slc9a3r1
Ppp2r5b	16.3338331506688	16.260495608938	16.388047808799	16.5594466618479	16.5791451179201	16.4326444780154	16.4149682698877	16.465590011033	16.5488338769159	16.4120780556888	16.2744176232365	16.4446431323219	16.5338072395281	16.1570591852378	16.4038745708424	16.6560820682049	Ppp2r5b
Hnrnpll	17.1208852770624	17.1426596471123	17.048002732702	17.0707389718205	17.2295454697578	17.2803115637545	17.2788804159117	17.0952761028151	16.936665302438	17.2625792118676	17.1113385102826	17.1062116708642	17.1676078701963	17.136146930326	17.2225528719388	17.002641847758	Hnrnpll
Amph	16.7657766413205	16.8641203153751	16.8375504301732	16.6818214463065	16.6778143159246	16.8681371132846	16.9632000912826	16.774805892831	16.6274826587853	16.7843694445201	16.9684104275482	16.6670202024575	16.819739526217	16.7774991164169	16.9478272863403	16.7549338100721	Amph
Huwe1	16.984782843509	16.9364373652571	16.9337867629475	17.2699143956821	17.1745692130564	17.1382831317244	17.0636341648871	17.2995963397731	16.9483555911648	16.9700607489894	17.0005754891723	17.3383963138537	16.9983998785084	16.9535125738809	17.0288140515398	17.2374138882567	Huwe1
Ptpn23	15.6845060124148	15.4893796352833	15.2793839163406	15.82186683975	15.7252971558067	15.53243692249	15.3729623851768	15.7634308656008	15.6161259655196	15.5756970549526	15.3609092537715	15.7226997558083	15.8260869209985	15.5088488752533	15.3135270596972	15.829768446705	Ptpn23
Synrg	13.6540428743345	13.3184803405433	13.3213767239875	13.5015958311145	13.4980961559932	13.6822858831734	13.3156878000546	13.4228646728847	13.2603659190616	13.45818415308	13.3209178438428	13.4070049110635	13.45110977168	13.2123657667428	13.1722688213355	13.3242790685687	Synrg
Foxo3	12.3786926282699	12.2071017422748	NA	NA	NA	12.9490424242395	11.313364907328	12.3114735025823	12.0560634774809	11.6081207930061	NA	11.7384723335055	12.2320191232454	12.2272788787155	11.1727962613865	12.1977015013499	Foxo3
Syne2	14.2210709711556	14.3202346973261	14.313091944436	14.4763514699388	14.1317084964143	14.3266838033774	14.2924573907076	14.3135777596366	14.195876893869	14.3532937525413	14.3652387994645	14.4867765415431	14.1422095592633	14.1486813850576	14.2609421970165	14.3398038055605	Syne2
Cyp4b1	13.8937607660638	13.8697472141992	13.5050272480628	14.6507466713334	13.7511588698028	14.0522757487732	13.7547403908881	14.5289287588088	14.2426357141204	14.39660355953	14.2652397357294	14.7825121398541	14.3565043775072	13.4728332724558	13.2131509814723	14.8527245707602	Cyp4b1
Kif2a	16.2869550439327	16.0710264067533	16.0277693925758	16.0374946351315	16.1782899409202	16.1492439015493	15.9620576440027	16.0892187647541	16.1892826964583	16.0368421787236	16.0422463402926	16.1752674205391	16.3766439244577	16.1608728337282	16.046665792574	16.1908883494445	Kif2a
Rps25	20.3129591013966	20.4560818506077	20.5200960901467	20.8430375266484	20.5108433721035	20.5975100164943	20.5807875166083	20.7878070298396	20.4226306213409	20.445701343124	20.2947051371926	20.754294709449	20.5217671840755	20.1585968592609	20.5872701869562	20.691143337028	Rps25
Lrpprc	17.2273321884716	17.2829152457095	17.0803410085334	17.3571283282505	17.4730126488355	17.5135833622529	17.2122051169856	17.7095808604913	17.2840819740735	17.2104115140657	16.9057451082953	17.4422055990669	17.4840062324927	17.3603488048226	17.2700264830402	17.5221499323006	Lrpprc
Dst	17.0935649458818	17.1282799277236	17.2688384156836	17.4938856758512	17.1464354454124	17.1571959356914	17.2063736536945	17.4352307228919	17.0759018739745	16.9714819230668	17.0999145710079	17.4683727033971	17.1507655711605	17.1563775662577	17.1893249729184	17.543927553235	Dst
Aspscr1	15.2844894492577	15.3203296137397	15.4541069962691	15.6113952496843	15.4414776820991	15.4319269769789	15.4281005831811	15.5698294660115	15.1317718979755	15.2571003018147	15.4892118135016	15.613898361267	15.4167460406642	15.3959008498343	15.5177826774409	15.4284238935855	Aspscr1
Pitpnm1	13.6673777283109	13.8919089111312	13.9915094634306	13.8034669869959	13.8849904956378	14.0993904477757	14.1445137668249	13.9243767269511	13.8093912492164	13.8038262027642	14.0279589679805	13.66907242175	13.8768468401546	13.8469414408765	14.0246739610494	13.7389598690485	Pitpnm1
Ppp5c	16.3110345632545	16.1456162627765	15.9562289819122	16.2488164855506	16.0988546242515	16.2274568853138	15.9976473161324	16.2599428017801	15.8959977967045	15.938239064329	16.1156798188744	16.2469368280745	16.1748147944562	16.1840354096004	16.1242080626737	16.1456842470573	Ppp5c
Dffa	15.5038056215872	15.1841929830233	15.118099627312	15.2011026787179	15.3706445905503	15.2127971101981	15.097792855892	15.2991178617625	15.1188683856817	15.3094193395928	15.1988087607475	15.2550038511396	15.447464221728	15.2626310944912	15.1495880722404	15.187082483789	Dffa
Ppp2r5c	15.0406863815919	15.3828591888359	15.3748894292247	15.3425996330025	15.4492002080677	15.6553846746931	15.5252511563093	15.4045451812589	15.5815677002335	15.5800306319771	15.17700356601	15.442262798191	15.5301184351026	15.1657224183373	15.3969617261038	15.3727160045422	Ppp2r5c
Lrp1	15.621239975522	15.6580486255609	15.8207435299042	15.7367113075566	15.567112374604	15.6379558505119	15.6499416358949	15.6101227962764	15.837155326727	15.9123161081124	15.9660555272725	15.9425826982059	15.5980967257222	15.6595059549016	15.6087997400825	15.6938886130635	Lrp1
Hadhb	19.446520462189	19.5391065891906	19.5454743442728	19.2684023435489	19.5463146640547	19.3416748061021	19.5365499393456	19.4228233430668	19.3078628700956	19.5608575804075	19.1002368708004	19.2575105729576	19.618845503472	19.4843236046432	19.5465969473652	19.322970059122	Hadhb
Cops2	16.7657563935428	16.6810359219959	16.6321758630052	16.56253785135	16.7924808983822	16.686585129987	16.75121149985	16.5295665359654	16.4354806820717	16.7460937275036	16.6804370666851	16.6599294429035	16.6969671864516	16.6307300324536	16.7642795013527	16.4643306709722	Cops2
Ankib1	13.5597845621163	13.76722800453	13.6072446568366	13.792968132817	13.9131336111101	14.1028931308251	13.6164381309094	14.0830659155217	13.6775584155563	13.6194046994944	13.515215504413	13.6100774155996	13.7782391592083	13.7605133614439	13.8482590731771	13.9544463817183	Ankib1
Eif4g1	17.3009602313058	17.0642578761746	17.0487064805207	17.4987626155607	17.3470489374798	17.1367960589594	17.2397535172421	17.3047703989835	17.2796253263231	17.187380163916	17.1787689647281	17.5405798595863	17.2960187300223	17.1576231418871	17.0906384082729	17.5273518198569	Eif4g1
Olfml3	14.4903886700897	14.8332601870347	15.0110304148285	14.8294058440455	14.1994350176841	14.543113279481	14.5570471826178	13.9837776367334	14.3028833169802	14.5215225072505	14.5688969111135	14.4813307086819	14.3740049464594	14.3718801321984	14.7016308691343	14.1639132312162	Olfml3
Myo1d	16.1710201457485	16.3772015497258	16.4576326623528	15.8590574698387	16.0461305618542	16.1835067236523	16.0442825429018	15.9577876888506	16.4613944610653	16.3666525869913	16.2847408583088	16.097418661024	16.3114328903217	16.1854042655871	16.0232214510412	15.9055442142415	Myo1d
Isca1	15.1125903215119	15.0980496380789	15.2108050887936	15.0921459667802	14.9838130496213	15.1931805724857	15.1128923063358	15.2703830256753	14.9808764066095	14.9074903425731	15.0119273908604	14.9823916074685	15.0721700350952	15.2096487005906	15.1395169537962	15.0208995234469	Isca1
Lemd2	15.3496447753987	15.6109039779183	15.6323220435492	15.4055891993632	15.5146510284326	15.4190346251145	15.5357989823841	15.3610411025317	15.5128131483123	15.5577139585157	15.4147294868544	15.3642908664369	15.4883965197968	15.4248441191817	15.4426970161259	15.2293462259084	Lemd2
Acsl4	17.1499806752549	17.0605799003599	17.0507051643106	17.6352981048642	17.3329369256593	17.1664180910542	17.0869592831759	17.3610132671707	16.8951851859351	16.8378873657401	16.9610334435492	17.6451816994754	17.2902496495716	17.0728025084426	17.2631855932544	17.3280106971633	Acsl4
Tubb6	19.7580171624242	19.3800590193802	19.5181260458966	20.6203751062517	19.5566816469595	19.4088484486183	18.8636115704275	20.2613905053539	19.3073103568506	19.3206205065474	18.9854139616732	20.318351139561	19.8731095112551	19.2293010164659	19.5338614869147	19.7819724691986	Tubb6
Dpysl5	18.5705269736377	18.3250917704379	18.2651392099614	18.3226913817926	18.4032318616821	18.5171856925976	18.3236025885736	18.248603242256	18.171292435239	18.312167390786	18.2938400894888	18.3527715966467	18.4100823085635	18.1936689963149	18.4236577850383	18.2935054779615	Dpysl5
Aatk	15.2067507374924	15.2138778708481	15.5397736768383	15.1720595286614	15.1472658533469	15.3103101061899	15.386236581341	15.234691134	15.5815647823647	15.2111989602735	15.2845176278533	15.3059629281735	15.140718762828	15.3294223931471	15.3739803619435	15.2545082504026	Aatk
Vangl1	12.9518089336049	13.2765352536278	13.2067130990824	13.3592160161594	13.0785614197104	13.3018198372405	13.3034672009243	13.1756490336597	13.4194209247796	13.317393250761	13.5420233932377	13.5106720482076	13.3840259887995	13.3042838664063	13.3033463773106	13.3285140003679	Vangl1
Gltp	14.3223628311796	14.4328156111913	14.5956577952461	14.3402832256175	14.1511422694771	14.4615108026288	14.0380393195932	14.4295241116563	14.3982795123891	14.3664920990796	14.4771121670452	14.541184466392	14.3666678378331	14.3796879117777	14.3043015328103	14.3313901148874	Gltp
Cdc23	15.0641772467758	15.1860392854674	15.2351889442292	15.1725314176462	15.3740881606925	15.0155631311697	15.2798875707403	14.9533889745585	15.2956495608235	15.067849130299	15.0456353705017	15.0661172087194	15.3361277822639	15.2692372333962	15.1748132913703	15.155588513125	Cdc23
Sbf1	14.5494605142904	14.6194542947816	14.663084418973	14.5942383228489	14.7694924431107	14.7490669734226	14.6616928569549	14.6408332309131	14.6672794680064	14.698154340607	14.6119336890618	14.646085064961	14.7034117368277	14.5802396211907	14.6339747766383	14.6650166803068	Sbf1
Sqle	14.6689637902874	14.5852372037496	14.4162879791772	14.7826504864373	14.9225511732051	14.6021714046283	14.5452815484081	14.8981494422477	14.781310547919	14.5380959778326	14.4282745731095	14.7520655811037	14.7940458151133	14.835642745778	14.6086203138586	14.9761081092766	Sqle
Elp1	15.6690324892203	15.7276312002913	15.817249684385	15.7828388424458	15.8249785478523	15.8157025921691	15.8779938656348	15.6665934658778	15.6953333496614	15.7331513238505	15.7201828146329	15.8907245116358	15.7805679780211	15.6743823058558	15.8059392368222	15.7467984408246	Elp1
Septin8	18.3463525838137	18.1707415357751	18.1209307227379	17.9101442213121	18.1219489014055	18.0491710620511	18.0571279724472	17.7376305077966	17.9798265046307	18.0928707204493	18.0436283241173	17.9591179431627	18.0221675603126	18.2206729253876	18.0595915451323	17.8356663284129	Septin8
Ctnnb1	16.9492892799694	17.1324942017262	17.1978899389044	16.9112611133311	16.9322373537922	17.1677639598416	17.0531120881111	16.9857819556556	16.9305529648612	17.0688939461265	17.1088100501696	16.9803621166976	16.9822226060651	17.0026307910536	17.0402295262574	16.8602237812119	Ctnnb1
Icmt	13.5361638897718	13.8446433857378	13.7595106876474	13.4296856380818	14.2117925824474	14.2120061716963	14.215843430238	13.4227070668873	13.4210282421244	13.7095699922392	13.5729137101688	13.6290824188118	13.9978141830092	13.938440613881	14.2541194384284	13.4560465518679	Icmt
Nefh	21.763223357123	21.3897057913972	21.7400754026735	20.6126148446813	21.2959777310337	21.5435199611957	21.5455036612106	21.1393871440563	21.4031306075972	21.5219525563564	21.5576076029946	20.9773464853406	21.756914683032	21.7365848648242	21.5196784710289	20.8991573459595	Nefh
Ilvbl	15.3609312681109	15.4407087660599	15.4303185664835	14.9871650843889	15.4186749056924	15.3717010110678	15.4833241581531	15.0368053347055	14.9309649422751	15.2578375619652	15.2209097163237	15.0612574775847	15.2585675032621	15.4342301642701	15.5229653009002	14.7213507911669	Ilvbl
Jup	15.0990660224102	14.9100731984784	14.6553132132909	15.404075312954	15.2866616057732	15.0683912518306	14.5711519922691	15.3375085181966	15.4937833634452	15.0171576251856	14.9004512087471	15.4586724588217	15.438524921607	14.8719926437875	14.7143956946835	15.222576872859	Jup
Ap2b1	18.1193086733268	17.9892480129888	17.8423434769894	18.0396305455574	18.1283965513049	17.9937563468763	17.9338665920878	18.0344205265202	17.8081540419192	17.8740881779743	17.9687135624436	18.1319841757318	17.9924387161525	18.014917436799	18.0557082036453	17.9354834833656	Ap2b1
Dnm3	17.4743506638898	17.5812861671758	17.7617125904033	17.8911222802901	17.6026618684966	17.7398892055222	17.7658775960007	17.7143773431095	17.3997301055548	17.4796015949504	17.7421043938605	17.6605502222869	17.4971572928252	17.4755435723381	17.8397554277598	17.6450565667615	Dnm3
Mylk	14.1549148405189	14.6053144474208	14.2226439764083	14.4692458588444	14.4906862167797	14.9593668651184	14.6500747391491	14.536980664003	14.5149181312722	14.8476028469457	14.8318035575952	14.4793878495913	14.5793276906537	14.6176645436168	14.409947534055	14.5382627265693	Mylk
Cog5	15.3217898094831	15.4556021540033	15.5781142644523	15.3447857851189	15.4172335869746	15.5136023848739	15.7020192056986	15.3663425694061	15.3638128781508	15.4822996512754	15.6266964702936	15.2623412253605	15.3387825091863	15.5020557100169	15.7255510214144	15.3348084780182	Cog5
Hspa12b	14.6707209634815	14.9538991845386	15.0342887823559	14.4642916488889	14.8681000609219	15.0126493194083	14.9107024224831	14.6618758328215	14.810473876112	15.103327451507	14.8899850762018	14.6652033627838	14.8274715201601	14.8306167233224	14.8830598313991	14.5952177341326	Hspa12b
Cpt1c	15.027638947229	15.1390666512893	15.5602451819276	14.8021875953506	15.4312220030439	15.4277439566871	15.5095291020537	14.86403415289	14.9141954467727	15.2427134830411	15.2627836267707	14.992723674711	15.2912720913412	15.3944720372235	15.5248182893256	14.8144349504234	Cpt1c
Abcf1	16.2294173527071	15.9674677125321	15.8752492141603	16.0471150006624	16.1397128972998	16.110001167881	16.0596575897264	15.9312012592922	15.8916119913419	16.0728143457664	16.223275511072	16.1901846415552	16.1373600994685	16.1916789614206	16.0087086181713	16.0315124387492	Abcf1
Cdv3	15.8885080029637	15.6948520917516	15.5397781857823	16.0079610012676	15.6706017762233	15.6150852289369	15.3192954517043	16.0127026845869	15.8351859197093	15.5087580613561	15.5955319675231	16.0074838846212	15.8391607991654	15.4784551089501	15.28635308679	15.9206979471649	Cdv3
Habp4	16.2937229028237	15.9878734316327	16.0651444179471	15.8715365202479	16.0973546348487	15.9878111714101	16.0756914256716	16.0794693330443	15.806648612931	15.8175907947293	16.2048722169769	16.1471695213577	16.0981287219117	16.0487374789268	16.1297361984089	15.9713750921198	Habp4
Acaa2	19.828621321286	19.9623930975216	19.9724691089991	19.5356603439179	19.8993425595582	19.9263593175072	19.9745215989035	19.7791065981369	19.8106349196182	19.890476982286	19.8096726651731	19.6404487935166	19.8705006082862	19.9684095056181	19.9638601303579	19.6771045679157	Acaa2
Lsamp	15.9046927070569	16.0570699028495	15.8500159935033	16.0348255639811	15.8424548510971	15.8709582118142	15.5464371065616	16.0680775825516	15.9704093770055	15.691413614605	15.6409896070935	16.2586063871756	15.990762610104	15.7805607608727	15.8677889340177	16.1557331977418	Lsamp
Psma2	17.597625137003	17.4527483480356	17.556004642569	17.3780466599754	17.3469805015281	17.468406304653	17.2800855374091	17.2748901347738	16.7059909998283	17.1490137617657	17.3226686766974	17.5228542766013	17.3870365703775	17.3863942562066	17.6467898516042	16.9283518825132	Psma2
Src	16.3605176849923	16.2573064437835	16.0642845954105	16.197803049692	16.314459289385	16.4023867573288	16.1341615408768	15.9423661496238	16.3163249744961	16.3635878370713	15.9281480817194	16.0320659363877	16.3553297538817	16.06235289712	16.0761693353108	16.0472419146226	Src
Itgb8	14.1637984421622	14.458258019545	14.2785353563408	14.8165216517698	14.1439256288974	14.2049065699929	14.222711551345	15.1605948884621	14.3998571418008	14.2077427664455	14.4300773947226	15.0651082634409	14.2165115209432	14.3443548205485	14.1267935297005	15.0772372170266	Itgb8
Wipi2	16.0336849862938	16.1110305194064	15.6024609692811	16.0337529757348	16.0119725685926	16.0120035744633	15.9199958274299	16.1881977277488	15.8114424446824	15.9044073638686	15.7196203395107	16.2307393163936	16.1135619515977	16.0639790162544	15.7502763249031	16.180503900748	Wipi2
Cyc1	18.6422201085244	18.64109155003	18.8236943422836	18.4755278628912	18.6616626494446	18.8044667295587	18.7812256399803	18.8146792129176	18.5625769348424	18.6189509859938	18.7176373211563	18.5971167709893	18.6740421882605	18.7937006024643	18.7743904598017	18.6142357731752	Cyc1
Thumpd3	16.7520775515166	16.2536794513663	16.1851381925483	16.4057813872556	16.3143681848775	16.4531347116826	16.2739793086549	16.1700145774164	16.2289138626338	16.1802507545893	16.084193227166	16.3641083298239	16.3400226652894	16.3477496198565	16.1500359103946	16.1521822468576	Thumpd3
Sdf4	15.8238175545004	15.9289607505684	15.891765467566	15.8569954042322	16.1774854713705	15.9722675849256	16.166810998348	16.2826769641509	15.9077320812108	15.9060538336994	15.6039085485931	16.1407252076693	15.9921755071559	16.1398897934959	15.9664818690126	16.1756524266445	Sdf4
Hyou1	18.0906607289011	18.1822815178522	18.3244660343755	18.2300681519335	18.2290671719068	18.1335626858515	18.3848483610778	18.314021215544	17.9768772771436	18.0116686417785	18.125255521737	18.2352884680245	18.1351719922042	18.304040368439	18.3809384343339	18.2609129614088	Hyou1
Cdk9	14.8685675232923	14.833497695624	14.5477068217324	14.6733221677143	14.8424196295344	14.8114497234476	14.6326745648861	14.5669533193909	14.8853075806112	14.9022880743912	14.6531458555522	14.5811896767348	14.8699814529458	14.8907882168894	14.6884871698815	14.675205499658	Cdk9
Stk24	17.2270122552797	17.1755350614159	17.1100452349005	17.1352243221014	17.1242323080427	17.1941272932504	17.1471739695067	17.1720100682708	17.0508686467448	17.2549608513538	17.2144241639095	17.1614492815337	17.0627871801216	16.9965499516566	17.0931582607692	17.0255119060569	Stk24
Stk25	15.0002103998132	14.8261382146419	14.7708261641901	14.6261168777844	14.9016138944664	14.811938589473	14.9980575472373	14.6597856907316	14.9442292517705	14.8509832632594	14.8058425883704	14.8653755163036	15.0176002273496	14.8772943361654	14.8055976293876	14.8010072731215	Stk25
Hip1r	15.2085336169674	15.0314105372716	14.9464418897208	15.1697488263428	15.1827916447257	15.1072167669444	15.1035790654645	15.2035273596393	15.1183364538833	15.1496375461698	15.1320654769135	15.1409316802927	15.1901756662994	15.2073153293549	15.0175810802823	15.1769861367034	Hip1r
Smg8	13.7627334789187	13.4733154416703	13.574247470133	13.6501522882936	13.6079350337039	13.6291067838063	13.7287805641048	13.8181880238682	13.9135502816658	13.608380413237	13.7145367251815	13.9294306883073	13.6800022071138	13.860901478793	13.1851691179612	13.9769005220667	Smg8
Dlat	20.2773296888585	20.4975771995657	20.4636938777673	20.3020412424547	20.427160620302	20.5741167350401	20.4143857476578	20.5780034568575	20.4119685056632	20.3704881912278	20.1114632962718	20.2215923582239	20.5010575096154	20.2342739886793	20.3797829541444	20.3176757350508	Dlat
Cebpb	NA	12.2697724738193	11.4359358590396	12.4564904635637	NA	12.0043152849308	12.1176853038221	12.5616196982335	NA	NA	11.9430715361182	NA	NA	NA	NA	11.9263812491632	Cebpb
Neurl4	14.8669631062637	13.9930377768359	14.0445105075458	14.3283813526336	14.3646862374887	14.1269025793767	14.8448486209161	14.4121802652511	14.2775374825088	14.25417410814	NA	14.5663896469146	14.5815674478301	14.4108101770303	14.2291448042768	14.7131285628069	Neurl4
Gamt	16.0956220236352	16.0153354655688	16.0102874286884	15.8807453623378	15.9942877819559	16.1084767589729	16.0860896660016	15.7210125860121	15.7438639666812	16.0388760886084	15.9160866587813	15.8659577417491	15.9979555816408	16.0291823223392	16.2348598965175	15.7203897704049	Gamt
Myo1e	15.7080487511801	15.758732150969	15.6741574639318	16.0478344160146	15.8539790607617	15.965272275282	15.9552294621239	16.0467316057807	15.8445097736958	15.8143197420725	15.7590429721429	16.0233921319357	15.9093441901116	15.7067034121001	15.8294208347532	16.0521327426426	Myo1e
Vgf	17.116299287815	16.1895144618172	15.3409488699753	17.4672219424724	16.9917436366636	16.6462581952928	15.2824695562112	17.5505883116056	16.922831984704	16.4390216371149	15.544496747205	17.5720163834517	17.2773142566994	16.4478315609718	15.3124693123178	17.6813045700908	Vgf
Acin1	17.4220262517021	17.2891185553003	17.2304897371551	17.3574323522715	17.3377129003254	17.4461892725087	17.297840309246	17.313519642767	17.2581627015672	17.4165332224054	17.3404947694763	17.3949828642736	17.2717432095046	17.3621910118776	17.2341181239404	17.2743837084894	Acin1
Synpo	14.9080674144042	15.0988556064576	14.9575274675996	15.9618200641805	15.0452658497801	14.9820861786722	14.5943892613413	15.7790384691183	15.1587240121135	15.148044911412	15.0017464858668	15.9635804314695	15.004608649697	14.9092217366114	14.8377986328029	15.7699309759583	Synpo
Nptn	17.8847553463589	17.8414674287958	18.2266371022419	17.545659790988	17.7829765998077	17.8693722612498	17.9092999064791	17.6663381847469	17.4834242778531	17.7806362799159	17.7145398513134	17.7767809130964	17.8904972592841	17.637279320045	18.0537275507983	17.3092871734711	Nptn
Nhp2	15.1158102585374	15.07067902227	15.0842789955433	15.0943481368047	14.9144446693384	15.345433731309	15.2818240617332	15.4103165507882	15.127951860662	15.5273076922296	15.1885811505619	15.231629846645	15.201059297797	14.9298418289289	15.1703729296324	15.0624007346842	Nhp2
Crls1	12.2185783713925	12.136943064154	12.0299290489601	12.38107243043	12.2845985711484	12.6339397259472	12.3025161238529	12.8841113597655	12.2703946178556	12.7195599489941	12.4626428543856	12.1304901248449	12.5590496026964	12.5720440915433	NA	NA	Crls1
Arfgap3	16.2333110383419	16.0726574214386	15.9821097975456	16.0463927073232	16.0302370705042	16.1959142207219	15.9521626400257	16.0276230086464	15.7298014021657	15.7890390376434	16.1980457804279	16.2469438298622	15.9782064219194	15.9474863727099	16.0628932838988	16.0023454701676	Arfgap3
Mpdz	14.4084821390972	14.3929097653188	14.338372890116	14.4397107304876	14.539419178526	14.3928075114514	14.3539706988734	14.5160263229424	14.4134090230521	14.3717415429743	14.3004661190851	14.5002607118458	14.4141044366105	14.3272156696315	14.3216942403426	14.3739826596453	Mpdz
Ppa1	18.010420401501	17.6385360979179	17.2871202026201	17.9213074878488	17.8210990360446	17.8860261224188	17.3662499205429	17.9940272974605	17.6232167178934	17.6156483352675	17.5101523219749	18.0855970707828	17.9752306241347	17.7486031768874	17.4232791160553	18.0073900357513	Ppa1
Col4a4	13.4108953210017	14.0154206002791	13.8273634593832	14.0477973562406	13.8925500492407	13.6899321412192	NA	NA	13.1255320545747	13.6220433770584	13.4291632262285	14.0502865124032	13.5347233745123	NA	14.4402285508249	NA	Col4a4
Armcx2	14.1699762872348	14.227743477092	14.2037721307883	14.4655031463375	14.3841637262709	14.4177063258917	14.2763646170189	14.2426089392055	14.261948855478	14.41405609033	14.156463145205	14.1803125568316	14.395367527797	14.3061399587235	14.2824228406479	14.3301151045784	Armcx2
Hint2	16.4520604656395	16.5588609175329	16.6652407623241	16.1299065382633	16.5944148989809	16.5335913170946	16.3540429767489	16.311285613973	16.359870980649	16.1029862312631	16.2771955190481	16.1577197228497	16.5000041218476	16.5373667848066	16.5204752459531	16.1497752804216	Hint2
Mettl1	13.1482230532335	13.1836229764671	NA	13.5608988065083	13.026044424206	13.1359497152343	NA	13.4504617993847	13.1381320765804	NA	13.1559504876588	13.7998050638741	13.4620123140405	13.3445687295822	13.1343733733598	13.5429293146198	Mettl1
Phospho1	14.3528805602247	14.4985380534639	14.1198336279171	14.1512742177969	14.5417290942139	14.320585710086	14.4151616356766	14.4776066151473	14.327191832444	14.6860283334353	14.3052738286731	14.1719426970689	14.5551710487586	14.0406638358819	14.2414281861143	14.2270495469174	Phospho1
Nup214	15.3251574333177	15.2557375640363	15.2862616648059	15.3077589645853	15.2365006405691	15.2160836758587	15.3684146661558	15.1927239110204	15.3587221829069	15.4475397415301	15.2424617978112	15.2851490859688	15.234371059884	15.4477866435922	15.0497032214125	15.2949490263624	Nup214
Pygb	19.7365840292756	19.7418721257609	19.8493029017683	19.6769897180539	19.6563766870409	19.7369473238985	19.7357039770419	19.5618818931928	19.4858089101155	19.6195721605611	19.7419670982192	19.6242521259779	19.6309436088639	19.5266167094189	19.9613701467082	19.5425965227571	Pygb
Mrpl37	15.4534118887326	15.6322195502742	15.4549396402825	15.5090695694604	15.6437604695189	15.5700560028271	15.5367935767854	15.6459262176014	15.6319060270534	15.5838600950459	15.3496573577527	15.5088979010504	15.707835455204	15.5671525507084	15.5167225010383	15.6729625617907	Mrpl37
Pdk3	16.7163884522105	16.9599001786392	16.9954127083436	16.8154097907761	16.8774168413379	16.7951311765271	16.7285331981868	17.1952630454438	16.9015639470018	16.9377747208809	16.5875349230815	16.7514116471314	16.9231512706823	16.7525590605493	16.7921505097793	16.8683328735737	Pdk3
Pzp	19.2165096678955	19.5224549647053	19.6809128809259	18.9648822066332	19.1014191092572	19.1719916960624	19.3006321864169	18.6900341620017	19.5546669781871	19.6921169220316	19.647385577987	19.2957073122918	19.4524456289074	19.1625067135365	19.5199815518058	18.8032828804252	Pzp
Prkag1	16.276002516082	16.1297339791665	16.0342167312253	16.1481394959437	16.3533288469351	16.0690061239909	16.1407197800236	16.0859572361019	16.0881567159094	16.095498339503	16.086285627872	16.1741862286622	16.2722583486361	16.1704815111682	16.0569721856504	16.1369280042787	Prkag1
Prkag2	15.6648475495231	15.3968919244465	15.6047904342268	15.3660823860861	15.6422625042746	15.2742373062642	15.5070139445684	15.043924900966	15.3005494528429	15.2218587987141	15.4990283185264	15.3115133503475	15.399485842906	15.4338940654874	15.6092561468815	15.2041123215952	Prkag2
Rbfox3	16.5332822681544	16.5703358501084	16.9555375753368	16.2995600797103	16.6697849697636	16.6616276412324	16.8867913312095	16.2379953778595	16.4626326048116	16.6082027084224	16.9693210748075	16.2702737045541	16.4063570654055	16.68320529346	16.9863053906534	16.3395703439844	Rbfox3
Ubr4	15.9820366133973	15.8334958384286	15.7607204158443	16.2542013947248	16.1793662046967	15.9486782665422	15.9166717785693	16.2926687347561	15.9554487106775	15.8762497653452	15.7740030294198	16.2671308578837	16.0975996829836	15.9716338299513	15.8817158387859	16.2630625724689	Ubr4
Afm	12.7472814021331	12.880747557733	12.7563499718608	12.7290623848275	12.6456208974827	12.8055313954697	12.8254309930109	12.0208003293022	12.7762284765867	13.1647002216142	12.9678150073564	12.2478293444255	12.965527369007	13.3276749110758	13.7611898858447	12.7199677459455	Afm
Foxp1	NA	NA	NA	11.6990908962294	NA	NA	NA	NA	NA	NA	NA	11.567770737073	NA	NA	NA	NA	Foxp1
Nup155	16.434739679227	16.5669962740221	16.4829138225736	16.1183426297478	16.4513308943795	16.4429753819023	16.4449327115242	16.0380251147086	16.3069985897459	16.3212795195052	16.3127844424717	16.1017492852161	16.2941144477309	16.3892610599712	16.4716132709873	15.8582862069259	Nup155
Bin1	16.2697717311798	16.2426528348134	16.1870396483554	16.3507976037151	16.2532536260986	16.2409603157861	16.1177689103137	16.3857912536641	16.2388991895021	16.1954979791876	16.2416442582566	16.2666119201493	16.2698531095048	16.0670998720904	16.0836550062431	16.3255965561099	Bin1
Utp18	13.4238378560113	12.8773472534505	12.760029668476	13.8496115384763	13.2274838532369	12.9010916860345	NA	13.5565904642926	12.9942490334831	12.9645287676351	NA	13.945793374299	12.8500917999105	13.2230525863193	12.5874797883985	13.7527512594063	Utp18
Tafa2	12.9672785033398	NA	12.6756549701168	NA	NA	NA	12.6698572350922	12.8782138008208	12.1285099375083	12.4647371780581	12.3079094572184	NA	NA	12.535076068728	NA	12.5902689108751	Tafa2
Bag3	17.6825696158391	17.2444371138687	17.1006123988547	17.3402621354047	17.2803368960904	17.4342895755868	16.9977338298092	17.449512603746	17.2833489966209	17.1828619711218	17.2319600830765	17.4260276627315	17.402745961132	17.2411860870187	16.9064892170665	17.4238966446553	Bag3
Lpcat1	13.9918825887093	14.6469551517414	14.8274454406277	14.3937638125675	14.5066664604753	14.7820030460081	14.6234788037475	14.2035862523439	14.5050738503577	14.3585980386292	14.1968716085075	14.1951740169139	14.4344322578315	14.2847473820088	14.5855750586921	14.2132158385276	Lpcat1
Tkfc	13.7432260592696	13.5130536735675	13.4844453825369	13.8159593294388	13.769741841305	13.741936184603	13.5803363263992	13.7645614546528	13.6412637510204	13.8482749616869	13.411987390306	13.781763515098	13.7951443008581	13.420825367442	13.6838060635122	13.8243724991812	Tkfc
Ik	14.0298624217938	13.9732131802893	13.79642406083	14.1861179728701	14.0095642279539	14.2053740491702	14.057748731509	14.4974245236649	13.7931341927264	14.0533706613524	13.8682520370569	14.3451121911166	14.3569680298753	14.0083313074245	13.8670667578804	14.145345010418	Ik
Arhgap31	13.9475023868281	13.7778655216392	13.542748483184	14.1164332636771	13.7016005433844	14.0198900747704	13.7799294539652	14.0580015810972	13.8321640913518	13.9458825559076	13.8695022135131	14.1201702168023	13.8151160424488	13.6300429342611	13.7145879657116	14.069869658372	Arhgap31
Afap1l2	13.9330563659023	14.1813244795214	14.315030559998	14.1144921544805	14.0333477353249	14.1716142917458	14.1732036625628	14.0543503147345	13.8285186963567	14.1152950968264	14.16757017355	13.9694983353931	13.9681148652904	13.9279934722876	14.1423752535081	13.9160737880088	Afap1l2
Nfasc	15.6072287890317	15.5942100634658	15.6249651803934	15.8873965839879	15.6276585177002	15.6327851122921	15.4629651993531	16.0020696517112	15.9049885807625	15.5524337374775	15.5603036318157	15.8320213107969	15.722188920164	15.5861602335441	15.3996714072833	15.9789914347542	Nfasc
Cryz	15.1010091020936	15.0623408506397	14.7577081611477	14.9664675796589	14.7884509754769	14.879488269632	14.9142024186087	14.9551370451526	14.8866126254313	15.045299850377	14.9397405757205	14.9048119866911	14.8074517883543	14.8287187508285	14.6483373120226	14.7606399215606	Cryz
Urod	15.4761073128047	15.4936849467597	15.5035983395569	15.6926510583264	15.6637372799207	15.8466591479054	15.5312424553214	15.6611959023205	15.415670104908	15.3798902508074	15.4887309384461	15.5743036680273	15.5195197511777	15.3607537601616	15.6936744117966	15.511263016345	Urod
Tra2b	16.6780212762206	16.6186494493267	16.4131101046606	16.3520361950731	16.49156483689	16.4976385053984	16.5366971978051	16.1279053329109	16.2479777579935	16.4134624901513	16.6184333911755	16.7039402442658	16.6556832832271	16.6936711510546	16.6554768520293	16.2121006176858	Tra2b
Tor1aip1	15.7009442640536	15.7987131921409	15.7304522631188	15.5013316788466	15.592720693456	15.7393544714419	15.7451211122342	15.5887413026429	15.730075810631	15.8419221167635	15.6475476365077	15.5229797649778	15.7374024989103	15.6406369127599	15.6212026927477	15.3535107096426	Tor1aip1
Aldoa	21.4000249062824	21.0108657559353	20.7699156929137	21.4329329997883	21.1090431317311	21.1271190680582	20.694195066504	21.2733062476922	20.7157729936475	20.8831390585577	20.7462616268966	21.3835201395136	21.0610436037584	20.8230134665094	20.9696377313307	21.146160812721	Aldoa
Ccdc22	15.098234179441	15.1590965581705	15.1845234598498	14.9551995827842	15.2251753583131	15.0988602294253	15.2225392746092	14.9229169374599	14.9723988738481	15.1580309584638	15.0817970978021	14.9692983598291	15.0962033354725	14.9338016049046	15.1400188835874	14.8604634376814	Ccdc22
Dnajc2	14.9695278673348	14.920256191078	14.7417529033702	15.1213990205884	14.951387802687	14.9787283844098	14.9963104463908	15.0929078785421	14.9318046411078	14.9762582444805	14.9409448925734	15.0454208457233	15.1460230126072	14.86838033263	14.9790088974676	15.121830094746	Dnajc2
Akap2	15.1336199438907	14.6625540896729	14.6544499686624	15.4410578170406	14.8654559949864	14.7795852512128	14.5551766013668	15.4299519562392	14.9295297310785	14.7351254494131	14.8373908466776	15.4690707088746	14.9451029686442	14.6155864993971	14.3783434764376	15.3763427508688	Akap2
Sox10	13.6303761013203	13.4839949340667	13.3783383351114	13.4677157392827	13.5687603143333	13.1362381773226	13.2777357803166	14.0633146749669	NA	13.247807132081	13.6078946408424	14.1458242750696	13.16624312551	13.1542794342085	13.1357295980942	11.5785077738209	Sox10
Asphd1	12.3458459720763	12.0171111383037	12.4339661455734	11.8006006552319	11.938302312183	12.1078084614895	12.326825499747	12.2540394770818	12.325137372278	12.0224957142789	12.2800979741117	11.803946900657	12.4513705425868	12.3780928979185	12.0008355250697	12.2857720932516	Asphd1
Etfdh	18.3313761711149	18.4571587061907	18.4287374974136	18.1458818221187	18.4289472479838	18.4940840912568	18.3786797229025	18.3480005751072	18.4320445396877	18.4444638621692	18.3341875308305	18.3040367299187	18.415393708598	18.5138169472052	18.4751224504892	18.291082125882	Etfdh
Rpl32	17.6460968687463	17.4968087481012	17.5143916730533	17.596183142459	17.6052085959125	17.4852510436579	17.4916141062379	17.4681044092129	17.3014828192866	17.5508720824663	17.6015654261526	17.8706410322904	17.1700449231371	17.2186015636645	17.5368063017957	17.1806922227911	Rpl32
Hk2	15.4647363134442	14.9462378082376	14.4190392805282	16.6001569388848	15.6050626795336	15.0806178337365	14.2795795867788	16.3155638310165	15.4769193204841	15.0162766654663	14.5789244896674	16.3733399366693	15.3500395963101	14.7996743577054	14.6334300972051	16.2920218073869	Hk2
Hk1	19.4111552731385	19.3735395187919	19.4699845403602	19.5521477874703	19.4594044217026	19.5248991190972	19.2901364690604	19.425434335496	19.2060263523564	19.3279668693329	19.2219466863691	19.4133887229041	19.4462185997288	19.1989703660645	19.4749150001673	19.2832467242487	Hk1
Lamb2	20.1309146622916	20.2609615414808	20.0318515196719	19.9344376887961	20.1599954708547	20.2872513927286	20.0916317612319	20.0796968608776	20.3212405683605	20.3213337067115	20.2421473891008	20.3406647786711	20.2056591222861	20.2105913075387	20.0625874387823	19.982409318779	Lamb2
Acad8	16.6912565328782	16.7749728445076	16.637678025017	16.3604935754941	16.7451746458945	16.78485277467	16.6336748226827	16.6114122794082	16.5827903738163	16.6328066315738	16.4579462684016	16.5401129554258	16.6638550403258	16.737095069516	16.8794573714218	16.6024505998886	Acad8
Ncln	17.7845317515548	17.7038211818392	17.9382801155578	17.6207448446089	17.8621063386029	17.7852787213011	17.8966855346119	17.5645473569169	17.4152261672154	17.5712951075587	17.5827114570364	17.5987595947291	17.8361177372661	17.714791423113	18.0744332392754	17.6752657163347	Ncln
Aldh3b1	15.1750613310389	15.4584039757702	15.5456701808113	14.6974958980346	15.2929371302438	15.3621764899044	15.4265361003344	14.8902557234282	15.495619120972	15.5217377562957	15.407888054438	14.9226974087044	15.3557952949846	15.4176116791671	15.2502115584174	14.8718706113622	Aldh3b1
Ccdc6	15.5045117121669	15.3322813738089	15.2701618523561	15.3902614181508	15.2554821710417	15.2807646705854	15.2614054737786	15.4460810871042	15.4817261314012	15.2774241343492	15.4276202644011	15.4450374951018	15.4979377291803	15.3277086145014	15.2190531869601	15.4387279793403	Ccdc6
Sync	15.4744530171925	15.1295310406717	15.2671583248581	15.2272829641432	15.4605646700719	15.1693373865263	15.2930177331448	15.2192914047765	15.2389179041353	15.2799931919552	15.5663869804116	15.2727623398497	15.4197847292889	15.3551085343369	15.2906237431446	15.4226853490408	Sync
Nfx1	13.4003519130347	12.4915897200273	12.9982987213414	13.6515562924775	13.4033496335656	13.27669729859	13.302510220086	13.1595640423214	14.0070554518769	NA	NA	13.6024828752097	13.3346076040001	13.376669965097	NA	13.7907153747853	Nfx1
Phb2	18.8615560849808	18.9123542609977	19.0829050771289	18.7974598980834	19.0209494117618	18.8276272528612	18.901184958298	18.858366920501	18.8581589347147	18.8070584306358	18.7046296030914	18.7092147244878	18.9601055958253	19.0421680987324	19.0044470148634	18.862542676179	Phb2
Lamb1	18.6575028774236	18.8418796034065	18.6436657600317	18.2624941537186	18.4919220037941	18.7964885773706	18.506785200554	18.5053811053088	18.5220626642847	18.4381371798164	18.5017759586871	18.5612732938764	18.6047477420956	18.6586050212738	18.5722232813312	18.2586630967329	Lamb1
Txlna	18.0757380981884	17.9967538331106	17.9601065839508	17.87571553705	17.9906116164543	18.0629623839035	18.1122426076412	17.9813724053632	18.0433603160654	17.965692716115	18.1942624911568	18.0849549359781	17.9922456238677	18.0836294013682	17.9157631208925	17.9650092668531	Txlna
Gap43	17.1052081707287	16.4424582364415	16.0000455138951	16.643022845561	16.6558845857348	16.365643774438	16.3459428952281	16.6927606433224	16.3903574877404	16.4731373953619	16.5102193601678	17.0664005184324	16.9729834888423	16.6814647730916	16.0289387350425	16.7046613335072	Gap43
Cavin3	16.2070068363154	16.5770179693644	16.3769517868483	16.1538041222787	16.1811888013465	16.2584743604967	16.1557246293516	16.022769930352	16.1337100129353	16.6309441146589	16.2763127276148	16.2181177844216	16.1729460747031	16.0847774691326	16.2303583183452	15.8468563149315	Cavin3
Csnk1a1	16.2345166922029	16.2078579264263	16.2096623248247	16.33081903708	16.3323017686795	16.2974669439846	16.1709728399179	16.2222868250837	16.2402104652114	16.27290335575	15.9918537189474	16.2449330532525	16.4757936987212	16.1589012193184	16.237678307779	16.1703303906867	Csnk1a1
Dpp3	16.8700082202665	16.6261142921854	16.442620455443	16.9375860922831	16.8487191037837	16.6659627916993	16.5945583507183	16.7056701986656	16.6158480411803	16.5589683791468	16.6218016057337	16.9363700453184	16.7996554200526	16.6845259548749	16.6564917606562	16.9528005414332	Dpp3
Slc16a1	18.3377591785441	18.388989821267	18.3457266621482	17.8153236951225	18.3599606411033	18.5262174417765	18.7379714329827	18.3238059082965	18.5671850533198	18.8874860172523	18.7481218169513	18.4539011990337	18.4139676885182	18.6398279797269	18.2859096278104	18.275059112711	Slc16a1
Nsf	18.3207239615152	18.3471758797492	18.5163627565716	18.1771883476434	18.3645720907906	18.4304579107939	18.404166684887	18.3151025820043	18.2326984190358	18.3104011101833	18.4568261760319	18.2437453181982	18.4873773338142	18.3124691579661	18.5905913687977	18.2447780923181	Nsf
Clip1	15.9340312630637	15.7561817296923	15.7336158822495	16.1648570230437	15.7879678856324	15.7951176751983	15.6735225855499	16.1202734798309	15.8848868508982	15.9556015515496	15.6788038284781	16.1836806302801	15.884684176007	15.6498882829434	15.5123273460015	16.1971683599326	Clip1
Vps53	15.1779254481861	15.2158483854326	15.3573166231548	15.1540208346644	15.3011509608323	15.3205181762412	15.3230189830235	15.0783815116465	15.1895075674791	15.2589728866336	15.2035862694953	15.0473025983636	15.3457109857441	15.0765148633356	15.4858014996249	14.9644090200855	Vps53
Kank2	15.5475411954561	15.8322419159908	15.6485316948411	15.3768114807854	15.526709634995	15.6282177790169	15.6216945106478	15.2366664365046	15.6556192654612	15.9606053941645	15.8172761353093	15.3194730135682	15.4502761614834	15.5566170934285	15.4914262230354	15.2166980377291	Kank2
Rars1	18.1691088804183	18.2347483397514	18.3688641104427	18.0071569317235	18.2253983633108	18.288949272176	18.3991951793718	17.9228128320979	17.9768089503962	18.0849193093019	18.202771719876	18.0375360609986	18.1673971199117	18.2348963385616	18.4978102775416	17.9148829377061	Rars1
Ccdc50	13.308369608126	13.3509668173426	12.8613799403032	13.7387905792464	13.0021662897698	13.5248589014441	13.5683221601986	13.9241362819533	13.4738467777955	13.4151320342083	13.3690247346278	13.8720175219642	13.0005020536556	12.9946080076421	12.973546153788	13.8391366252993	Ccdc50
Pex11b	15.6381848042128	15.6213287032573	15.946862390721	15.4425523127479	15.5821542968217	15.7728032879115	15.6867012212834	15.5834790009663	15.4593515439696	15.4267702046266	15.5568258530857	15.3315242351629	15.4751552429318	15.6670826318238	15.8800197212557	15.0906595751246	Pex11b
Mbnl1	15.8693814914547	16.1761667666296	16.0754181614678	15.8928581396046	15.7901768731092	16.4072589746885	15.7474301561816	15.8133247452634	15.4764851447095	15.3825825947667	15.9114707285112	16.0067549952757	15.9181027512324	15.7675359871622	16.1975411890348	15.5467459902101	Mbnl1
Tbcd	16.8407476696636	16.7525453199708	16.7463318947128	17.0908865969979	16.9487811629988	16.75546335684	16.9889892611341	17.0435233826175	16.8101975174646	16.8059466026074	16.9615231014297	17.1306128987222	16.8543134770414	16.7760842852728	16.9336551296187	17.1355229850395	Tbcd
Macroh2a1	19.587142253967	19.261968726628	19.2170266737874	19.3473978504978	19.37022913512	19.4403040972566	19.1939471111313	19.3062547888613	18.8208641117201	19.2534999262244	19.2216794859603	19.2260248305722	19.1794798331359	19.1846676240683	19.4490544607059	18.8935840210328	Macroh2a1
Acot7	18.8534435112752	18.6678540921758	18.8138847595698	18.9159343665948	18.8335549185069	18.7615424098422	18.6948375526456	18.6487260863569	18.5903594751211	18.6337173796632	18.593850656316	18.790475854892	18.7723588526897	18.6730324183711	18.828990966889	18.7983112620427	Acot7
Prkar2b	17.1033098426195	17.2399045157444	17.3229461888909	16.9291662609515	17.2864360313764	17.4649209981566	17.4283769186024	16.9065867109718	17.0203389034667	17.0778339359862	17.278758844979	16.9104434577867	17.2017415116668	17.3893403224217	17.5742942226541	16.8696055941036	Prkar2b
Tubgcp2	13.6667779253161	13.7842859454214	13.8734730964981	13.7355476021549	13.8280844234806	13.8283655145499	13.8623447861392	13.6918266596373	13.7268789270984	13.7911320760387	13.7656213490531	13.7962474601562	13.7300617718214	13.7149512975027	13.7621132110004	13.6308201605024	Tubgcp2
Pgls	16.4745959221156	16.4023519429233	16.2564114514009	16.3977344725652	16.5021274527828	16.4725314941341	16.2250095637654	16.4301762597905	16.155379015037	16.2724124027484	16.4730683250117	16.369050340496	16.342377186493	16.3056213025982	16.4953326206031	16.333992951922	Pgls
Crot	15.9331489805591	15.8594939945865	15.6802284773516	15.503242406976	15.9498389493764	15.9547985893731	15.8586827858059	16.0167431953099	15.9166010150904	15.8606659098507	15.7965970945095	15.7555621327947	16.0804310832717	15.9933299899033	15.7845691785642	16.0416996229866	Crot
Tfe3	13.1121425730191	12.707008820941	12.7967771016416	13.4856508847798	12.7121742559749	NA	12.6564240826019	13.1669179869043	13.116726136701	13.0201925222409	12.9854063359971	13.1253626771423	12.8055563445538	12.7023400043637	12.6355312128797	13.1141433357514	Tfe3
Clstn1	15.3238696609907	15.3723460491738	15.4462592667507	15.835570905745	15.3971558413463	15.4061491092506	15.2695000240936	15.9828502686595	15.4753011428965	15.3565085290319	15.3811439656615	15.7643228996231	15.3063303082938	15.3865064781288	15.3732673733143	15.8435571743305	Clstn1
Itsn1	16.7831809299861	16.638928166558	16.5974041648709	16.7847957192196	16.6314807426448	16.6131092324324	16.5802954366445	16.499085404129	16.6211623248908	16.8000798678331	16.6111258207404	16.5720850851268	16.5509946395179	16.4968624703156	16.5094592626224	16.6369564317918	Itsn1
Lmf2	14.8082621096638	15.1343896185141	15.1795070875507	14.9819728799959	15.2084529277337	15.3087066738305	15.2479874812199	15.1755361020473	14.8157087406271	14.9032727851481	14.7503136618287	15.0879033024316	15.232796350662	15.2475388020222	15.2888401278394	14.8710669307279	Lmf2
Dmac2l	15.3657270913102	15.5545893316009	15.7088933466136	15.2111618019065	15.6069263582463	15.6155827325916	15.6703953817594	15.7369168040322	15.4382512544502	15.5899179155634	15.1705947184023	15.2301369098214	15.6575760510527	15.4290321345435	15.7026862922306	15.4060954991831	Dmac2l
Slmap	16.543409991146	16.8343477904698	16.85853286813	16.1058275358577	16.5775590796244	16.6895353926912	16.7884502579765	16.1506068430068	16.7219408365954	16.7828586766486	16.8772597023278	16.337954827139	16.6537998942637	16.7893007498804	16.6899485163277	16.3371342736403	Slmap
Sh3pxd2b	14.9568484432799	14.9281681926143	14.7177585871407	15.3404929089576	14.876112905767	14.8423749439172	14.7481333955554	15.1746080063292	14.8989402806607	14.9678188112791	14.8163671139853	15.1748082776858	14.9103347030753	14.9320400362803	14.5999481395776	15.1880763354363	Sh3pxd2b
Akr7a2	15.9831397360781	15.9929307841824	15.9367584116662	15.8208292341499	15.9822598527232	15.9612821717853	15.8420765395765	15.7963412038057	15.7176563933598	15.9754629770903	15.8265611894801	15.7525859604891	15.9414166723641	15.7752183035633	15.8642601551742	15.6625627580144	Akr7a2
H1-2	21.7849144730333	21.8790159200708	21.8261765189807	21.7607665152193	21.6537426307019	21.7153841693363	21.3483962529149	21.3783260035187	21.4091782627808	21.3844762912654	21.310920429233	21.2329537547172	21.3501424755667	21.2629031555542	21.7850497464697	21.1184154531864	H1-2
Anxa4	17.813227763381	17.9089354827977	17.9644674901595	17.4976071859716	17.5028102069023	17.7072512159573	17.6355265413233	17.5295050316237	17.7712557904288	18.0048079503304	17.9658236955248	17.7319491223194	17.7274896005184	17.8048264079469	17.6312005947211	17.5090664050914	Anxa4
Acsf2	16.3624609352746	16.2823543224631	16.0669628298724	16.0633271247214	16.3191782883803	16.218263606282	16.0396275594668	16.1441243162758	16.2646959260582	16.2336963836997	15.8343563836306	16.114590869011	16.3106602516146	16.3640864490092	16.1871366005029	16.0907010435605	Acsf2
Iah1	15.2626471507529	15.5059040957628	15.3941772100237	15.3178090145444	15.3801529671309	15.3044843104041	15.4496859966366	15.4547496682305	15.503492977327	15.4552882301361	15.4281485178938	15.3537182987977	15.4119878344801	15.4095893745377	15.3938438002299	15.3420414659686	Iah1
Cox5b	18.8334459285959	19.2624956808257	19.2298701262904	18.2918625900112	18.7714301708276	19.2913315659784	18.8856217338117	19.2108763572698	18.8370653102372	18.9479000384187	19.1590880459388	18.7117500141736	19.1519263786911	18.7845841472197	19.2387494363504	18.58123214206	Cox5b
Dlg1	15.5391513173643	15.6569399936957	15.5770191937912	15.8078332278574	15.5557334267568	15.5822347641156	15.5219653095488	15.7342073912395	15.618598683298	15.750181994347	15.7121270845799	15.8395117627325	15.4927297271515	15.4968875055357	15.3778133948649	15.7353318708573	Dlg1
Atxn2	15.8887297338459	15.8176446165884	15.9706854718102	15.8093382538462	15.7843153634924	15.8701237224026	15.9297767017827	15.8676391917268	15.7155975803198	15.8787491722651	16.0470525088657	15.7741132386668	15.7712968522154	15.9912786539547	15.8958207635712	15.7497889069991	Atxn2
Eif4b	17.0332588651996	16.7553819739451	16.5890036608107	16.8711510979441	16.7923020363612	16.8421081962964	16.6415657274768	16.915431682938	16.6705008770383	16.7352813854228	16.7793861920942	17.037230759599	16.7769869623434	16.8571771636738	16.7241070228219	16.7674930069639	Eif4b
Acsbg1	17.7882201756497	17.8407265602028	17.7797329830655	17.0037728775897	17.6455990574976	17.5545159251319	17.765781311287	17.0138387004757	17.5390754088143	17.7138893922206	17.6775723989047	17.0331782650633	17.4974977582888	17.7796113253015	17.7265891528825	16.9343482045331	Acsbg1
Stra6	14.9493777841222	15.0555402045063	15.2882070849761	14.7656510179351	15.0690655231702	14.9120198751476	14.9747394832423	14.7272677598133	15.3692613219277	15.6871188575039	15.3656747623341	15.1937618074658	14.9954878139744	15.0690818009283	14.9305045974818	14.5785720715817	Stra6
Cast	17.1990587204737	16.8283215075353	16.5290618573965	16.9634676307513	16.7200350582593	16.8100958434286	16.7985605014274	17.1127320555889	16.7902784106114	16.8192114418955	17.0898065637199	17.3201584039486	16.8425097210201	16.7903690165907	16.5569067891803	17.0237307647958	Cast
Sdhd	15.4376001722356	14.9927013512718	15.2732848772048	15.0215664877419	15.3499295226178	14.544610834609	14.7107769151519	14.4061946697729	15.0418252072411	14.5702562085493	14.9336870917999	14.9895219675587	14.741178339247	15.6046954818808	15.1881385590853	15.0725527448944	Sdhd
Klc4	14.2103207553545	14.1401768693129	14.1074720741748	14.0232294762001	14.3215100077193	14.334582118011	14.1522353587097	13.9721311329961	14.1547553482033	14.4092221907318	14.2534226108752	14.0322502278675	14.2949781489971	14.3221253799858	14.1377106828567	14.0003166102979	Klc4
Strip1	15.2872305399124	15.5257157106959	15.3352698939944	15.3843371725265	15.5173057964031	15.5266175912091	15.5163757249714	15.3022845046254	15.4796025530424	15.4621341527684	15.3889370295757	15.1785513415577	15.482239808975	15.4007898955366	15.4500789313416	15.3587679122307	Strip1
Sh3pxd2a	15.9464275247082	16.0799693499755	15.8233416891463	16.6533507148697	15.9632390965185	15.821117624421	15.9844486934993	16.4506183336774	15.9749765164099	15.8687350263007	16.1740061201753	16.5569996909842	15.7729529697954	16.0128272875669	15.900041384208	16.4594927039231	Sh3pxd2a
Gcn1	16.1771024489781	16.357298145014	16.4517868130133	16.2139659198296	16.4130336064222	16.4162944482818	16.5167484795333	16.2196239403656	16.2481985622993	16.3330899072792	16.3048377206265	16.2502109306412	16.3701579474507	16.3227393456605	16.4953942325405	16.1223910590036	Gcn1
Cpe	16.415925102063	16.1364674803494	16.1872756496947	16.8144754219952	16.6440805837681	16.251196796069	16.1340849670836	16.6654344269377	16.1566632531075	16.1017703347252	15.9700460620896	16.7317216881915	16.7508776051916	16.1650977626056	16.3132095598872	16.6764184320466	Cpe
Evl	14.3930426684053	14.334267850743	14.4159261946451	14.2874990091122	14.3398656773143	14.4594804084387	14.6905242385662	14.325539919227	14.2009474691477	14.4323380693673	14.6946689175498	14.5143247374462	14.3152848519013	14.5755958747732	14.4118650254393	14.4385512852848	Evl
Golga5	15.7875191008917	15.7497183112962	15.9571412499794	15.6544272483736	15.7671876133868	15.7012947548325	15.950516558608	15.6104080632664	15.7052779197111	15.6734316394097	15.8496839795048	15.5097214753805	15.7159552232599	15.7127612160392	15.7487777426044	15.547363149114	Golga5
Capn5	16.8973722856531	16.9183856852335	16.9715826284219	16.6231825805072	16.8898628027562	16.9443253568774	16.8192160651973	16.635108359804	16.6741695898725	16.5169511470036	16.7250847895695	16.6534964238361	16.9538195296838	16.9300794964028	16.9670043108556	16.6154204602893	Capn5
Map4k4	14.3656579346678	14.0920570855288	13.8596815640445	14.5133324014618	14.1002955061054	14.2443297657873	14.0273057930506	14.6104715274545	14.1619565397978	13.9836783286608	14.0461179284814	14.7638088120694	14.3104407282097	14.1747891050044	14.0142384893058	14.4991150502646	Map4k4
Abhd16a	16.3943366876248	16.6710722113561	16.8762506886343	16.2648052948442	16.6786256749791	16.7382749724045	16.7461682690532	16.4195576888121	16.4366368993355	16.5042405696013	16.5692868626263	16.341386524683	16.5894876120131	16.6988496612772	16.9649205743798	16.2304195798065	Abhd16a
Lxn	18.7121167843564	18.6636499547191	18.2629250336017	18.1717651014792	18.8879281496724	18.7613673424541	18.8471552939649	18.302359560739	18.5594494678373	18.689266046342	18.7487610465854	18.5954725961615	18.4136384393093	18.7952928254695	18.8434718791536	18.3410178660722	Lxn
Lama4	19.0462835132005	19.2018154602076	19.1772967480446	18.8476853335352	18.9475801156613	19.0485135414347	18.9747024938552	18.7439566884897	19.1530252201466	19.2007309020813	19.3922988768827	19.2227564766361	18.9909475100366	19.0723587851632	19.0345266559465	18.7569567034914	Lama4
Strap	17.2414671785994	17.0319954962342	17.075210410439	17.0952292058577	17.1749122793609	17.0934789137162	17.2367114775029	17.0200500718217	16.9114934540261	17.1746357781161	17.1345968827517	17.1285802648385	17.0741295656438	16.9585810809498	17.1495070546207	17.1020652117932	Strap
Nucb2	15.6246086703505	15.7865267106207	15.8450663150346	15.784517332091	15.7247248499605	15.6926868654492	15.7535023072087	15.7048925372773	15.6537048081565	15.5909993819579	15.5661638947409	15.9013197216005	15.6296874585383	15.7051242447364	15.7495083591541	15.8349456206525	Nucb2
Unc119b	15.1025835249757	15.0972444427314	14.5961961287574	15.0631345851361	15.0904072035545	15.0331187303692	15.0225237140033	15.0250061365597	14.9602938269056	14.8445628831905	15.025057463637	15.1779358017952	14.888792033369	15.1485292440658	14.939762321825	15.2070529194822	Unc119b
Pdia6	18.8660060923286	19.0715500609184	19.0790808333613	19.1572566445982	19.0456631831545	18.9610450314497	19.1745863797116	19.2641352083149	18.9804688523356	18.8293006344683	19.0991564711244	19.2678639045272	19.0025269456666	19.1572160722962	19.2425293121023	19.2689182566671	Pdia6
Stk11ip	13.6003738502595	13.6836106574596	13.7965788845545	13.3820064516442	13.7955588445438	13.8188030278656	13.7525692808442	13.408329604778	13.4614661415782	13.5469729035689	13.7899188645313	13.4526152410323	13.6917861002612	13.7131749518092	13.7015798914922	13.3722471264197	Stk11ip
Tmf1	14.1223039565943	13.7597735284313	13.8624161747287	14.132584813053	13.9324242237642	13.9831212468924	13.877974865116	13.9566567841829	14.0619522118731	13.8761283931536	13.8261330486994	13.9974039201606	14.0406689206688	13.8543882313096	13.6225121864765	14.0865192336247	Tmf1
Cdc73	14.4338200610456	14.4388186550724	14.2833669254794	14.7505563589219	14.429132889411	14.339584366074	14.3112048602965	14.6196084440406	14.6126428658483	14.6404665744915	14.4472283855033	14.7283810316342	14.4776352606446	14.3710169884011	14.2490423951142	14.6356911033187	Cdc73
Scn11a	15.1236055961663	15.2500477656353	15.3161306430922	15.2264005302863	15.5159250427298	15.5540255405163	15.5538389884279	15.0758709678466	15.2065067872557	15.0057928890076	15.2035598844186	15.351616061845	15.3572807276582	15.2460176764317	15.694119173214	15.4609335467855	Scn11a
Gpam	14.4435801332775	14.3942975221866	14.705125111074	13.9293225699399	14.3921229766071	14.3775250409197	14.5619815656538	13.9536425077598	14.0117158796469	14.4163091331497	14.3515321184151	14.0100318073984	14.3081123329685	14.5663656690819	14.7645587039695	13.829108901009	Gpam
Dop1b	14.8874235136883	14.9778481426587	14.9816906531942	15.1253566181996	15.0759773190532	14.7020867151523	14.856897047008	15.1346876879231	14.9711768701845	14.8534642209061	14.9249096893989	15.1399427751703	15.0843287563923	14.9150790018473	14.901920820162	15.1837842328804	Dop1b
Adk	18.4697861949203	18.4456681554197	18.2928901325663	18.2509948510517	18.6446851855624	18.6105802819323	18.7418166095488	18.1310136737195	18.1335939027086	18.447520455429	18.602606420926	18.2931670217002	18.0626051107881	18.5734184451384	18.7048380836477	18.2377481289583	Adk
Ogt	15.5759656654507	15.3499252315124	15.2986188410883	15.4242990489811	15.5535841238002	15.5321964681011	15.3815160830715	15.5348507085049	15.3921178809259	15.4437778817983	15.3433930088752	15.493910026484	15.6147651898985	15.3933997022815	15.4030322717488	15.459545514763	Ogt
Mccc2	16.2387657668426	16.474297420117	16.5531040034098	16.1475921748802	16.3207696474796	16.4644181054015	16.4690456489384	16.2561425722538	16.1936756442114	16.3952748454863	16.3028972208663	16.2512602707831	16.3758770894492	16.4144905565017	16.5505776194976	16.1611783452411	Mccc2
Fhip1b	13.6279816701856	13.673089194659	13.8180846825603	13.7516881365723	13.9672150141281	13.8919704300059	13.9506171720959	13.6744978887037	13.8421595999664	13.8445874722406	13.7258159280576	13.663719848125	13.9707145873877	13.761605661899	13.9023464394522	13.4875105251638	Fhip1b
Tmod2	17.469862274285	17.6358816537004	17.4337196295668	17.202423653229	17.3453477568215	17.4434403300297	17.5073847537231	17.1654412229899	17.5084209771249	17.4452083913159	17.5319554947316	17.3347058164208	17.3999134913246	17.4010621538987	17.2356440699338	17.3510215805981	Tmod2
Rusf1	14.626627882763	14.9102036223033	14.6964290017293	14.416620036843	14.7943560842135	14.5295584669778	14.8095870399219	14.5767187680975	14.7114078208635	14.8279059119104	14.8290134678841	14.5118897988015	14.5868092067002	14.7614776750755	14.6852514650629	14.6807046334771	Rusf1
Prkar2a	16.844595472571	16.8964779857603	16.8605676644084	16.7210483910714	16.7965437235722	16.9271587166986	16.7742563928187	16.5559094523671	16.7619450165746	16.711258273098	16.7122752656228	16.8064093523945	16.8775898890884	16.8449329217808	16.9749134924346	16.6648944942389	Prkar2a
Gle1	12.547803090856	NA	12.9802056401322	12.6028774512603	12.7800721896208	11.8989640938333	12.3388394285395	12.2863642727173	12.5378129285674	12.8933034271462	NA	12.2603668062232	12.3440128899763	12.4346230155788	12.4621239117433	12.6064028992016	Gle1
Smc1a	15.5945527266002	15.6771209356949	15.6039086165168	15.5625961989679	15.4295771818996	15.5999455236205	15.5406610618055	15.499835824877	15.5756874032585	15.6692069256529	15.6146743323097	15.5793422585694	15.4852557818383	15.4787860105173	15.5074500287485	15.4096607623245	Smc1a
Nup107	16.5032943375002	16.7017580953236	16.7006366813685	16.4585584388488	16.552575819049	16.4239906486978	16.6455707125895	16.2884769632859	16.6647438030003	16.6969875467826	16.6491590489911	16.3661802810701	16.4859410241568	16.6265488803406	16.5744914206394	16.3870438405747	Nup107
Golga3	15.7943317621082	15.7522594580434	15.9805920386656	15.5718792867416	15.8157686522781	15.796118707773	15.9569924014753	15.64327952777	15.6984772694646	15.7681999569898	15.896440483022	15.6871430322674	15.6766041767097	15.8389802413479	15.8895242823151	15.6437811336388	Golga3
Syne3	13.5784198249409	13.8492058374931	13.9070615268788	13.625363288389	13.4952225979719	13.7701469333212	13.4973488270315	13.4703503569677	13.8106528957428	13.8625782596629	13.7998499959148	13.5391786627551	13.6000131447226	13.3499312257088	13.6132217333535	13.3662316312719	Syne3
Dnajc7	15.6161226451145	15.6414842291684	15.5344713819031	15.8175871152701	15.7184343262356	15.6609648019519	15.5999070408137	15.7845009222581	15.4979984782969	15.5776683998592	15.5829012845194	15.8066325131475	15.6241675492214	15.6168295379329	15.6131149538895	15.7407665821178	Dnajc7
Nosip	14.0397367847881	13.8872878826268	13.6878402994668	14.2815539003994	14.0971556996068	13.941056832891	13.6660326483448	14.1620937537255	13.8718493303379	13.9052509712691	13.6889648452219	14.233974385522	14.1798572454118	14.1819206403291	13.5414996050476	14.1752700307691	Nosip
Sbf2	15.2660461203836	15.3451572774903	15.4096930359211	15.0551687661371	15.1643561215393	15.3883498481806	15.2146581425453	15.229632105847	15.3589171246868	15.3791892802567	15.1800410571652	15.1742768150314	15.239411867598	15.1936117145685	15.1787663755875	14.9949480289472	Sbf2
Pycr3	15.5627769099693	15.6401225941534	15.6070133726512	15.401634318642	15.6199511148065	15.6360293793156	15.4999945287389	15.3607360845178	15.3931823447519	15.5912571058971	15.4336784517342	15.5114261616039	15.6079892271591	15.3854872031373	15.6431000653136	15.4410277627124	Pycr3
Golim4	17.1917094908565	17.2564021564236	17.2853715464516	16.9987270605683	17.0037676055189	17.0282487240315	17.2563289519271	17.3189290080028	16.8290828956768	16.8612124078478	17.0852890491807	17.2755829269643	16.9334930158172	17.0423524425619	17.2379065362759	16.9638889206535	Golim4
Bad	NA	NA	NA	NA	NA	NA	NA	13.4421011596755	NA	NA	13.8113445868719	NA	NA	NA	NA	NA	Bad
Lrrfip1	13.201310443795	12.8127316110104	12.6893557612328	14.3432054104355	12.9292643840677	12.9868506972141	12.5555501282326	14.2898446228246	13.1182108805969	13.2267974025606	12.7222717600901	14.3783510675258	12.9689517070016	12.799004196385	12.3724289539191	14.3741219168968	Lrrfip1
Tmpo	17.0299831413681	17.1400212595629	16.9686132528016	16.9064715243037	16.851869152007	16.9564507128814	16.8594423659728	16.8331961418543	16.9666714793725	17.0650173070173	17.0036310514661	16.9214373534067	16.8679917270787	16.9427347595425	16.8410258399939	16.6990456327867	Tmpo
Dcun1d1	14.9412417748027	14.7601106733864	14.473289846175	14.5943233105995	14.6246922796801	14.8448747998643	14.7062888310625	14.7346574072209	14.5629287901836	14.7711347449145	14.8816284721283	14.9080947935706	14.8053216838583	14.8182313739452	14.8006934263526	14.813550289932	Dcun1d1
Pdia4	18.6887924996981	18.9575911268976	19.0745834609954	19.0192593970829	18.8156711903286	18.7518806955189	18.9573583393937	19.0308567890493	18.7922951127763	18.803364835178	18.776146682998	18.9613161985106	18.7779435550091	18.8498041022523	18.9588549102017	18.9738281841526	Pdia4
Rbm15	14.4483948313653	14.5445911533105	14.1949167739865	14.1003033109913	14.4096182830085	14.3616348819182	14.3920812838163	14.2799386167873	14.4811054163349	14.5294446962144	14.2537997508937	14.1754558334208	14.500546536302	14.5218498576883	14.2618928627669	14.3417405131034	Rbm15
Dync1h1	18.929913641497	19.0992828836146	19.2631642523865	19.0742537585721	19.079026076398	19.1272676892004	19.252985052709	19.0750056805185	18.8843696887137	18.9235591666795	19.2306543430486	19.1423497368478	18.9878144965345	19.0736233997245	19.3114223849761	19.0760161727512	Dync1h1
Sec23a	17.0768094716508	17.007356615317	16.9527074673934	17.1859783775254	17.1797290501728	17.1471773545816	17.1470596593458	17.1326456996878	17.0021742017284	17.0988639436518	17.1213819592338	17.2196947604628	17.1174276960996	17.0196873694079	17.14109610261	17.1273862603341	Sec23a
Ncam1	18.2606725818846	18.0724186268981	18.0247727273647	17.9816484330589	18.2138568337766	18.0568109383702	18.0012299255352	18.1286710882075	18.0709217031342	18.0759121010026	17.9616254493238	18.0671849326001	18.2317112326427	18.1347835870266	17.9631983004723	18.0918396512644	Ncam1
Stau2	14.9015176414279	14.7882420127838	15.1022092618374	14.7343987349257	15.1033356529802	15.0491576571006	15.2712593544855	14.9743470604784	15.046050466309	14.9931157610269	15.4413015797237	14.9272959700274	15.1362488304385	14.9377102510269	15.1149782260899	14.9136758056402	Stau2
Tgfbi	20.2080432767303	20.3469878830933	20.1995501791507	19.89893956162	19.8583251053057	19.9098664432924	20.0033245464651	19.6223230466859	20.3034065993359	20.3640454638592	20.1636842201203	19.8583277390431	19.8384912131185	19.9189304185563	19.8902634259901	19.6045618959327	Tgfbi
Hnrnpc	18.2483744694842	18.0142976190285	17.9257244736896	18.2980947790898	18.1672951982457	18.0466360340349	17.8911013532139	18.1324642229467	17.918712590191	18.0237689994654	17.7559397368886	18.2118278728215	18.1542082293536	18.0435683365836	18.0637979795455	17.9752122351843	Hnrnpc
Ralyl	14.4250621602458	14.5882699123006	14.733245512115	14.3234441179924	14.5830559275106	14.446144353484	14.7453539182442	14.4096675254719	14.4859704877512	14.6047811644911	14.4282620170652	14.3875791807555	14.6329196509367	14.6533385280136	14.9022633364165	14.4523330993439	Ralyl
Pcp4	17.1038614935006	16.7036585874833	16.2107059087145	16.0767101622279	16.3062415165411	16.7407281725981	16.4904353372735	16.4382747272476	16.2903452944104	16.436806127968	16.9485400674685	16.5318273709551	16.4597629232337	16.9498578692273	15.9700102195396	16.1679390066586	Pcp4
Uba1	19.2784155318802	19.1534420266799	19.018008270953	19.2669754063189	19.264058383192	19.3549287035351	19.2591590394982	19.2474186520746	19.0598362393998	19.1426392529334	19.1947981233953	19.3522587732515	19.2306400839567	19.2045544382165	19.30406561791	19.2276262657594	Uba1
Arhgef2	14.1319362272675	13.9563702567857	13.8248486099981	15.0121211969435	14.0552790363876	13.9036613950626	13.797276440868	14.7570025616247	13.9584919916998	13.9468854026036	13.9025585031826	14.9783399796331	13.8599412731684	13.8869504445796	13.6927356603236	14.7637754024106	Arhgef2
Noc2l	11.843461085877	11.4893157268195	NA	13.3266731658133	11.997250408113	12.1874805353538	12.2403488629994	13.3956673922296	12.5633805847437	12.1036079310643	NA	13.4694245530165	11.8088713742845	12.1499355086477	11.9328949946483	13.363895742751	Noc2l
Hsd17b4	17.4377999511226	17.5077419640629	17.5238021517437	17.2049909640714	17.6050207734421	17.5644273862107	17.5642827354822	17.4205489093523	17.258681699153	17.4065371348664	17.4554758345093	17.257665565711	17.459324632205	17.5654757384271	17.7136224952916	17.2498878950301	Hsd17b4
Zc3h11a	15.4535774336487	15.3903540025976	14.8988800959075	15.302609616578	15.2915269729479	15.3826922656367	15.0471915617013	15.2600204267504	15.4040173476099	15.385555904468	15.1999181789578	15.4341864780753	15.3922142829718	15.3749306439245	14.9864063269975	15.1211651998588	Zc3h11a
Edc3	14.5833215485769	14.3676585810932	14.2197062585536	14.3245829626885	14.639866065171	14.4571631031155	14.2694932036867	14.2174371946756	14.3860811237305	14.4226613561914	14.3950797064736	14.3928390110007	14.4602039673105	14.5297396963676	14.2482098109613	14.2865927123869	Edc3
Adh5	17.7290187283378	17.8865434665183	17.6414772241299	17.7525666180948	17.7369465800245	17.7988374590862	17.6243295083549	17.6631905325197	17.7516084567861	17.7634552712171	17.5897885882029	17.7308720606796	17.6357392969	17.5928024908772	17.6145489177831	17.6160389889223	Adh5
Etfa	19.1837763413126	19.3174671530201	19.2429335610545	19.036066768	19.3216194400721	19.3519027736117	19.3116187976934	19.332310389132	19.2636406757579	19.332232629575	19.1745560517147	19.1096150216074	19.2713679618174	19.3053902691678	19.3840363456136	19.2015480475956	Etfa
Decr2	14.9786216673108	15.0903042220667	15.3005425878339	15.0001496703165	15.3270369278143	15.1789761616522	15.2059018102407	15.0928573899099	15.3829378406178	15.2230034151823	14.8922048208328	14.6860220480939	15.3444630835621	15.1935331473965	15.3165053074682	15.0607719579774	Decr2
Aimp2	16.8245004266272	17.1007597927005	17.201980008963	16.6707690944448	17.0386595802196	17.2338644064148	16.9924060552956	16.7766713254545	16.617056465625	16.760120523234	16.9874721888308	16.8555226779134	16.7656996641183	17.0426721675417	17.3943708007203	16.4424811812496	Aimp2
Dzip3	13.0655589733391	13.0057564514098	NA	12.5500343418594	13.2503670553729	13.0191711740963	12.9814300978321	NA	12.9423685209618	13.2880576756121	12.9985926779877	12.5432009300472	12.5372125519104	12.8621315271011	NA	12.714442459657	Dzip3
Dlst	19.001381986626	19.133546633238	19.2841080702897	18.8581580889382	18.9633936600734	19.1015373793543	18.938060886522	19.1025283043496	19.0917552139345	18.9946491490113	18.8505017793479	18.8503250271715	19.0865227579861	18.940656516287	19.0975484076443	18.9229895194842	Dlst
Hspd1	20.1004638309208	20.0299763587253	20.2256953642803	20.0347309606901	20.0572124899436	20.0597371613505	19.934805206296	20.0074166353714	19.7198634850884	19.8578713386257	19.9073282746803	20.0550234860099	19.9554794258145	19.9587209617395	20.1789993261294	19.7719826676443	Hspd1
Mthfd1l	16.88246273284	16.8816734010359	16.6612917290741	17.4174410226253	16.9869568300719	16.9321338313381	16.7402172318886	17.4089754193067	16.8652074411568	16.7493669335229	16.5607765600488	17.310150649104	17.0153155715546	16.8454322565058	16.8131165728982	17.2833306409179	Mthfd1l
Kpnb1	18.2594893379398	18.1637011695205	18.1008706908009	18.4327047485338	18.190450012128	18.1658884792807	18.1536724500958	18.198270946691	17.9818699649657	18.0986049726606	18.0793396958896	18.4864588566088	18.1977096454992	17.9844832492314	18.1239826297114	18.2299279634417	Kpnb1
Sympk	14.4606049564276	14.6529316787206	14.6347933432002	14.6926069233949	14.825509713773	14.6059692917365	14.5813914795036	14.6537636077612	14.700385411344	14.83769627813	14.3923300142978	14.7809625536408	14.7331963293339	14.6284527646315	14.5406919992678	14.7296410953169	Sympk
Bckdhb	15.2195045785827	15.2720273977677	14.9901958317169	14.9948964002392	15.2868692466014	15.2729796518922	15.1501979020468	15.2936471456751	15.1267655851556	15.1350025030627	15.1122483683043	15.1452599097944	15.0228403018015	15.3087694208414	15.329975461739	15.211533878986	Bckdhb
Pex5l	14.9981418071226	15.0135654966666	15.1773130628391	14.7398273195103	14.8921405001458	15.0864530119043	15.0438453456794	14.8428313361919	14.9554956980498	15.1686844070381	15.1338216889092	14.878588761463	15.0115963949756	15.0692507642239	14.972432338782	14.9044377819208	Pex5l
Psmd1	18.2396906552044	18.1550984411118	18.028698282073	18.0871119630452	18.3471177834198	18.3031930998625	18.2963363269307	18.1553382482776	18.0789121290642	18.1162579879043	18.268917755743	18.3327995787309	18.2351705784652	18.2684382954938	18.2552023756917	18.10864467132	Psmd1
Ewsr1	17.3627621437721	17.2205787207342	16.9022491074869	17.4085412894383	17.1253657049268	17.5162347273597	17.1668108505592	17.7147010619229	17.1718868863252	17.2428268917617	17.3057453038596	17.4475403530792	17.3810815433048	17.1433100307912	16.9799381053753	17.303223549554	Ewsr1
Tlcd4	14.693853075	14.8985727569472	15.0679630270723	14.7704284501056	14.9157199912829	14.9024768787474	15.0940834872709	14.8908310869448	14.6689180165336	14.8978080848189	14.6275067401491	14.6339897908867	14.7531537854701	14.7765320818406	14.8744138396379	14.850871564072	Tlcd4
Alyref	17.6516785907588	17.5250377966144	17.4718036867743	17.6385236752297	17.5421077436721	17.5124743176839	17.3940751810064	17.6593170397287	17.4325729883643	17.5063841858015	17.5755407220865	17.6628155407245	17.450934513582	17.5373975369464	17.3817989368879	17.569872781216	Alyref
Ddx10	NA	NA	NA	12.6650760487699	NA	NA	NA	NA	NA	NA	NA	NA	NA	12.169289299138	NA	NA	Ddx10
Wdr7	15.6067508854659	15.5571581055787	15.6392004156221	15.5312824660166	15.6704682208362	15.680825485438	15.705102424751	15.6032311991932	15.5371115574993	15.6138446534926	15.6776858425557	15.5947735007821	15.5363870071254	15.7075183100047	15.7152310068799	15.6192501007934	Wdr7
Raly	16.3562844991706	16.2320031134637	16.4151971002723	16.7749893415642	16.1825514302871	16.1318889168011	16.1872461305066	16.4441697211016	16.2532773018021	16.1952754163105	16.1424892684154	16.7555768817074	16.3438703990375	16.1249374753968	16.1943695253687	16.5867163211211	Raly
Itih1	17.502086504173	17.5465983284435	17.7490305618525	16.7740259792783	17.2028856989684	17.5931281385375	17.3651598299005	16.8143641428653	17.4265003681291	17.7811519818909	17.6005900422819	16.999479430715	17.5091350590664	17.5665576092437	17.7717790510367	16.707293605004	Itih1
Itga7	17.8752584405391	17.6651660744463	17.561300136951	18.2748278364817	17.8315909703231	17.6404459311217	17.40633172861	18.2156063329294	17.848999755673	17.6845445105287	17.6547087975213	18.3385288279818	17.8305549662226	17.6869655424421	17.5135785857302	18.2472045832486	Itga7
Nptx2	14.8516150740673	14.5337997780607	14.3634805814547	15.0035040750001	15.0205655303327	14.6140145486992	14.3679804776536	14.9311329669371	14.8295845953727	14.488799458223	14.1513112145779	15.0400181244937	15.0582191883869	14.6835278475777	14.4396756083219	15.2555077138837	Nptx2
Adh1	15.0258903769569	14.5652878419411	14.917157389208	14.4293161381784	14.3198841233054	14.4533547386869	14.2007619559464	14.3628905522089	14.7918341151671	14.9193308952261	14.3731268471159	14.6783277808534	14.3794501034325	14.4220142483194	14.4635599168779	14.2762996919964	Adh1
Apip	15.1971187886546	15.3070610595729	14.8678576578474	14.9989933261015	15.1994368139381	15.3204334091939	15.1594062509641	15.0856340293434	15.1545647641781	15.2248922581395	15.1374530915383	15.0543449954637	15.1061221058176	15.0427408585201	15.0752071787743	14.9568678611156	Apip
Prpf8	16.0479157441215	16.0308595588939	16.0254435494793	16.1698485861432	16.1691152960256	16.112391559668	15.9945521112616	16.0420958245042	16.1137356746977	16.0834473308274	15.8898546005562	16.1632871970815	16.1755362426276	16.0867243476928	16.01880153068	16.0373444344191	Prpf8
Enah	15.2223325566528	15.2717942044549	15.4521164528161	15.5435908437736	15.2428981246064	15.209464557302	15.3180241931157	15.5899486050391	15.250450434212	15.2881563788661	15.2238924552508	15.5137447605507	15.3225224923025	15.1989164484288	15.1233058985441	15.6094809150361	Enah
Eno1	21.330202974139	21.031788271405	20.8101762552736	21.67231105953	21.2032252934872	21.1903008414867	20.8443964741229	21.5394809522908	20.9180858777192	20.9188412715742	20.9108825644375	21.5424567752678	21.2551764179802	20.9062604508753	20.9054967527696	21.3760536552685	Eno1
Ncl	18.8538961936054	18.7459824690331	18.6109618745398	19.45471328705	18.804190011697	18.7795978805645	18.5801065078296	19.0994367908995	18.7712814308086	18.7150411148918	18.4152163664335	19.3485022708736	18.781903893192	18.5617776130657	18.5842766764727	19.1641480979627	Ncl
Tln2	17.3248004069222	17.364570289501	17.3026137954657	17.1309740923185	17.1866242352737	17.3025537048531	17.2859121187396	16.9981096587643	17.088161760187	17.4205118600651	17.5190508994641	17.0694938553889	17.1037561227624	17.2238384205217	17.3563524930761	16.9167946529171	Tln2
Psen1	15.5880228264542	15.2236792874013	15.143096303476	15.2348479428606	14.9821388675733	15.3406680152602	15.3574540754758	15.1678391497717	15.263329984151	15.3270202395983	15.4927171878342	15.53289642911	15.1801575166477	15.4817222224913	15.2791294478013	15.2843675499474	Psen1
Arhgef40	15.4074091600472	15.3172710755734	15.3056939049021	15.6811662871351	15.4055882548765	15.3319489608114	15.2489220346978	15.5821878799773	15.4884112887285	15.3340253699338	15.3069688125257	15.7003435480701	15.5424323715082	15.2767033287509	15.2130246718445	15.6265083111421	Arhgef40
Cbr3	15.7046740361542	15.5651366114091	15.554325300884	15.7571975325456	15.5290764914132	15.6507309526666	15.3676144803575	15.4221661975656	15.4962320629405	15.6184878476693	15.4883033034405	15.6034277319178	15.5167796950691	15.4442546749719	15.4653616004586	15.2632397830312	Cbr3
Mmut	15.9520915106083	15.9829650289507	16.007091901464	15.904819236069	15.9897745482596	15.9099358401351	15.8739875136456	15.929970318954	15.793262970019	15.8102419615776	15.7293037642548	15.888179392213	15.9736554760763	15.8245692453499	15.942694829848	15.7623878553747	Mmut
Zc3h13	12.443145667263	12.5629390696466	12.8850435515552	12.486898610877	12.563510665196	12.6398546888944	12.5635659120905	12.2650348897207	12.6558898345287	12.4477083289677	12.6423709428953	12.4506611967809	12.6824498684834	12.7472726323334	12.235712387678	12.2499179855876	Zc3h13
Add1	18.3413494898798	18.2868900664821	18.0623134353259	18.1345109681843	18.1992136994365	18.2578591788837	18.0215738760968	17.9740168704809	18.1597016233686	18.2533144131125	18.1544954196554	18.1631963029526	18.2028674222187	18.1521360539189	18.0153297762253	18.1100124976022	Add1
Lig3	15.0902674215912	14.9516239163078	15.0249304796641	15.3108129708801	15.0329472702691	15.158434309725	14.8705931722789	15.2175621325585	15.0281061584125	15.1064511777301	15.0059484576646	15.2131868830151	14.937512321715	15.0763502129765	14.9592736781802	14.9814324884001	Lig3
Xpnpep2	16.1945803233042	16.4647889769983	16.6576269508112	16.0738403149149	16.2066725748465	16.2623478594396	16.0730810823713	15.6137927244545	16.5662793193917	16.6539943910648	16.8106077385235	16.4151161629684	16.0614643281312	16.136488401773	16.2541840325397	15.8647131859838	Xpnpep2
Dnajc14	13.4956311272181	13.3370882983696	13.2047785544681	13.0735352721289	13.096514579852	13.1360803768873	13.4684341418264	13.5409496631151	13.0444792313993	NA	13.4595362139307	13.646209411623	13.0570692494696	13.4308132784407	13.8121839914277	13.5510073950474	Dnajc14
Mtcl1	15.9697098916732	15.9330774069061	16.0325845119423	15.9519794454517	15.9927466120591	16.0317613265809	16.058781926252	15.959093558358	15.9673159608381	15.9286902916998	16.0049248017539	15.8940548248074	16.0093115091902	15.959142557725	16.025312086034	15.9597589755435	Mtcl1
Umps	15.076652138811	15.0606487032446	14.8253278801997	15.0954896831667	15.063084710768	15.0079831221733	14.8615628909487	14.8998998874487	15.1334959068098	15.1003161246624	14.71148480347	15.1044635555139	15.0285484822008	14.9880230499024	14.8767366033369	14.8971699771715	Umps
Nav1	14.3283255986393	14.0417202325041	13.9737965003118	14.2480007968024	14.3729974133021	14.1211153824949	14.22227787222	14.2976486370652	14.1540136909037	14.2498463904769	14.1669592004284	14.2814230563165	14.2357051398089	14.0818601486768	14.0770390792029	14.2942540770651	Nav1
Acadm	18.1529056143511	18.2697993305008	18.3478226069171	18.0391345344586	18.1849494938354	18.1990807337854	18.0924417393516	18.0682429796724	18.1197459467918	18.1086869593138	17.9159583462319	18.0456318097139	18.2540637917253	18.2603667222883	18.3381069745343	17.9310900770999	Acadm
Opa3	15.2054249378031	15.5155948160229	15.6020523489254	15.3021185687007	15.54546708559	15.3733049599803	14.9211466119196	15.1752337711116	14.6730122864911	14.5630955429992	15.0069168143359	15.1476683613199	15.2154337006903	15.5549846677126	15.4905270737556	14.831538027162	Opa3
Nacad	17.0363521849839	17.0400581864913	17.1834364707408	17.0208574828371	17.0500420820384	17.245177171545	17.2446436319142	17.0746607632265	16.7190096073148	16.9964612904907	17.18167774305	16.9816077516092	17.0454930731233	17.0310805041809	17.2247624810684	16.9880746291126	Nacad
Acox3	16.3614252900163	16.5322826525047	16.562556370381	16.3092766378865	16.542821824369	16.601614091333	16.6005262104908	16.4197245903782	16.35977066497	16.4529662281083	16.268813239382	16.1403486817983	16.5589168851966	16.3927474937095	16.6503233050485	16.2526494972968	Acox3
Wdr47	15.0990271084701	14.954640016079	14.9287208425995	14.9028359213962	15.1624419239182	15.2310320746109	14.8927143221531	14.8816461353541	15.0282860970938	14.9560002755911	14.6164090594546	14.9321148762869	15.1785396403075	14.9636340454402	14.912709267947	14.9592181880816	Wdr47
Aldh5a1	16.1361773332001	16.3030537380022	16.2689406084484	16.0715631247461	16.2226073813331	16.3903738391585	16.2651020970677	16.2548628660979	16.1870027404184	16.2414045748257	16.1031755980321	16.1362956981297	16.2925313226332	16.1482278258739	16.3794451555451	16.1453124973556	Aldh5a1
Ykt6	17.0183411927607	16.7038387263282	16.4699572495788	16.6749178852208	16.7605701656179	16.6943367191082	16.4300138838572	16.5231156930525	16.401481844576	16.5753900523044	16.4993815801298	16.8454876068839	16.8238882460569	16.6767518619599	16.6023751285704	16.6835683716404	Ykt6
Bloc1s4	13.6196427399595	13.8312665281259	13.8788560312117	13.5336289548708	13.4946094986228	13.6291087493272	13.7112100513976	13.8399069326616	13.6615169027389	13.642882364608	13.3604001377643	13.8639384838872	13.7132076833315	13.4506630379004	13.5239579957458	13.7746445517735	Bloc1s4
Slc25a5	22.3672494834858	22.4631791438188	22.4186406266235	22.2971674986584	22.4470781560058	22.4677809385248	22.3435347534954	22.3787026352542	22.2301506336606	22.1757869909067	22.1631809863575	22.2365734720695	22.3329529689388	22.2693129528898	22.4319229902269	22.1554409983808	Slc25a5
Slc25a4	21.7299316039675	21.6222504914268	21.6225486515339	21.372202219439	21.5636038842638	21.8390621143918	21.4903840536504	21.5838704544896	21.2054128064386	21.4479930466688	21.5935881514505	21.5375018787311	21.5720348414516	21.5479677046171	21.8815451059223	21.2618721760916	Slc25a4
Myo15a	17.4943987423853	17.5745841378048	16.9172047439857	17.6595940972799	NA	17.5093949075862	17.126530603376	17.4506626121598	17.6400462109232	17.4529668356233	17.5335171373591	NA	17.5404663548913	NA	17.717917351856	17.2101653591652	Myo15a
Pc	18.3602764001622	18.43141003587	18.360943270565	18.1465509264965	18.4109286512081	18.3705652032596	18.3380106052619	18.4058358601194	18.2621365067638	18.3390680842409	18.1787387323672	18.1370979205258	18.4619413482331	18.3812642055887	18.4297746499107	18.1550717668988	Pc
Stxbp3	15.1270873374198	15.3887930208999	15.2242366958276	14.8854439937552	15.0506057447052	15.2561382547993	15.1832582390826	15.0055270234013	15.1909291800455	15.3141569793178	15.3053292578761	15.1656741914401	15.2016268918172	15.2520113307059	15.052911273753	14.984940408148	Stxbp3
Ndufv1	18.6998945722245	18.6910135472077	18.6555997374709	18.2841984300215	18.6013732053383	18.7070346605059	18.6232391870813	18.5399764467857	18.4128331759124	18.4273382379753	18.5265892084823	18.5557441327153	18.7096581087545	18.7244760503979	18.7427801431368	18.3246507057877	Ndufv1
Rabggta	15.5914712187563	15.410852324915	15.2823116241465	15.4966522434687	15.4922771994178	15.5210504691601	15.2525876254746	15.4826744871845	15.3652207340802	15.4232396242292	15.3817811208051	15.5360370211996	15.4612583938607	15.4208303599575	15.2576917845902	15.6140540633169	Rabggta
Chd4	14.9364439162875	14.9913888048718	14.8946967990636	15.3027896815023	15.0486279506443	15.1547905088025	14.8447568288585	15.0102939382753	15.0757018529694	15.0990452241896	14.8092155669768	15.1571611135818	15.1865949118952	15.0277692719913	14.8643788716846	15.1013450788677	Chd4
Anxa1	16.5149367449099	16.9075970919058	16.6186007423181	16.9368868122543	16.4335637115128	16.3787763043262	16.4491607684991	16.5832064712022	16.873421866184	17.3815342772132	17.1235210578261	17.4725110313223	16.5750130723834	16.5628377403238	16.4796205161785	16.7137580995076	Anxa1
Myh1	NA	NA	NA	NA	14.6088440932484	NA	13.4103500769345	NA	16.3128229707966	17.510657453854	15.1727271458221	14.3165548071533	15.2090399740907	NA	NA	14.6357466208238	Myh1
Myh4	15.6741781027337	13.953229556533	NA	NA	15.0297909455065	14.7019725766964	15.2039163347147	NA	17.4038097387234	18.8143614198131	15.9253557457866	14.6748676153939	14.2263015005862	14.4217480510183	NA	14.0655298280162	Myh4
Cotl1	17.927552053033	17.6427176427907	17.7129018982381	17.8196586563132	17.6708147731994	17.4742845973725	17.4146348039043	17.3027216472433	17.5905579020842	17.5506175867911	17.5762974893451	17.6530785242242	17.601854650074	17.5372223057313	17.6152338843978	17.6097756388105	Cotl1
Ccar2	16.3391443186184	16.3094390244347	16.2613931899392	16.4177987809125	16.4269849777709	16.433018060482	16.325902503647	16.2685331928353	16.2695447461032	16.4135357842676	16.1845738456096	16.2446048420736	16.4347269607067	16.3863418178798	16.4239289864837	16.1924063230614	Ccar2
Fto	14.0984036264251	14.3067886791161	14.1397385897414	14.3688738881614	14.0669288378441	14.4572722839092	14.3954931528289	14.4178427818215	13.9228940370842	14.5191298800404	14.383432309743	14.4854417394968	14.0187832984677	14.1055914301039	14.3206438046684	14.4025298553034	Fto
Jakmip1	14.0871135051513	14.1435581160987	14.2791863957459	13.7453035218999	14.113645769326	14.3030440029099	14.4805772413432	13.6346084251614	13.9567148997402	14.0269085778881	14.4063228670964	13.7085453026741	14.0281246539357	14.2004141629257	14.3723174554153	13.7135679671559	Jakmip1
Smg5	13.2519758941174	13.0349062575653	13.1973078247489	13.2252896675125	13.4388707670757	12.9796011936709	12.8927212075936	13.025309606779	13.1190751416666	12.9563344323779	13.1665844663114	12.4973345370645	13.4357550801465	12.5415692493968	13.1764096995058	12.8766403033638	Smg5
Colgalt1	16.1706421602375	16.7187016527176	16.6673354373611	16.8590995093748	16.6325041409217	16.5531108423156	16.6410629766256	16.7744623114562	16.492201139704	16.3557714756167	16.2445659487692	16.7274201211929	16.6028973272648	16.4587751988177	16.6861093966071	16.7771701740809	Colgalt1
Usp15	16.896659881677	16.8833144173452	16.7469233437404	16.8211651281968	16.9718960314378	17.015294491179	16.9633985637572	16.825490977976	16.9430283181114	16.9012827948013	16.8991491913899	16.8814179359759	16.9872681729521	16.9355166075369	16.8954424444857	16.8736787189716	Usp15
Lamc1	20.3817013150352	20.477926619462	20.2330968230139	19.8249303272212	20.2140043623459	20.4103237404975	20.1737388400249	19.9991773292609	20.2835733997793	20.2797442859444	20.3838548237221	20.3935650344509	20.2680891632503	20.3642094403088	20.2096225679864	19.9802556602809	Lamc1
Ube4b	15.4391099361132	15.0449191609534	14.9280029974922	15.7792318600992	15.5906722822536	15.2227220595564	15.0653898319539	15.8701356590659	15.4736250669689	15.3214453938407	14.910524504031	15.8696715066789	15.6166195522022	15.3314891710885	14.8569770080115	16.014942266483	Ube4b
Gnb1	20.7533978508397	20.7212555067	20.5171862584096	20.2534182063328	20.5018805365099	20.8721584855394	20.4142950781616	20.4366658886248	20.3552109271466	20.4781806623715	20.6117832302819	20.6814337916682	20.4380979431348	20.5822896994919	20.6416790944665	20.2569829033561	Gnb1
Znrd2	NA	12.6242320664081	13.7640762243177	NA	NA	13.6862259011404	NA	12.8125873631028	NA	NA	NA	12.6042187310693	NA	NA	13.2796109286534	NA	Znrd2
Vps35	18.0198373798745	17.9385983282272	17.7420934257348	17.8371870631671	17.9257741919975	17.8809521054093	17.8400795913535	17.6876807196994	17.697103225021	17.9082644904518	17.8867797140796	17.7875909466299	17.7774100676458	17.8513127025718	17.8307259115772	17.632692721965	Vps35
Arhgef12	15.9244501947537	15.7990049920498	15.8368496261771	15.9950160184485	15.8405339295586	15.8232215268051	15.8512946578202	16.050000255769	15.9588446662944	15.9259916933019	15.8005237344536	15.9437579124504	15.8356776239704	15.7950668768606	15.7558116839921	15.9626450499801	Arhgef12
Fscn1	16.8690258954587	16.7245739976214	16.8031557204163	17.2843084422516	16.7448131891779	16.6754589521804	16.3995760116512	16.9576175730131	16.9986975401933	17.0191547903471	16.6892420430095	17.3764230183327	16.608102726259	16.5994159741684	16.5196734036316	17.1054397471553	Fscn1
Elapor2	15.450159365201	15.6330799328605	15.6297870697222	15.2570049859694	15.6758077324733	15.8824526249251	15.5971850296724	15.5964489636504	15.1631377678774	15.1296670590639	15.3823513420247	15.5955289467892	15.438315377445	15.7173444904255	15.9107414136019	15.5125019642518	Elapor2
Cryzl1	15.1961427423368	15.2354370145137	15.4136108220326	15.1618112637864	15.2764659924644	15.3473686096561	15.4192582181434	15.3664996330317	15.2472487384276	15.5872091290541	15.5771585408794	15.3242730954366	15.1994997982865	15.1371875897679	15.2385665754599	15.2446520047032	Cryzl1
Rundc3a	15.5752654249554	15.4765257158397	15.6402418991887	15.4245037312262	15.6877065984506	15.6615708371395	15.5386264282943	15.097865764871	15.5829923581197	15.4537742487381	15.3991416982905	15.0149899251007	15.7368268701884	15.2699025444505	15.7501644220091	15.1830844563789	Rundc3a
Itgb4	18.5692707712158	18.7747991246623	18.7253215562726	18.1290060442587	18.4587924999502	18.5878700302149	18.4757944308385	18.1033648740626	18.5753819460742	18.802482535283	18.8640529495006	18.5055333263762	18.4998546122434	18.5194625612758	18.604933678928	18.0583049259085	Itgb4
Ivd	17.1136273363375	17.1197526553039	17.279487099315	16.9007601795821	16.9947429769318	17.0089167311353	16.9009024738245	16.9396558112977	17.2274615334716	17.2208415027022	17.115809274976	16.9073188540787	17.1348767407764	17.0088168689427	17.1662884093341	16.822620322972	Ivd
Nub1	15.2271152025742	14.8194207911373	14.58120332123	14.9437070465105	15.0390152206013	15.0406106716006	14.5358193066119	14.7571557931855	15.0582727843881	15.0688215453742	14.6712529346972	15.0178560870686	15.1695529502282	14.971194169533	14.4676594123835	14.915926334935	Nub1
Ttc38	15.6360721280854	15.5706477844346	15.5476340327118	15.4708370443701	15.7108123880146	15.754602406089	15.7421858859631	15.691743020881	15.7446611654561	15.9870967824546	15.7408455312517	15.5185847559233	15.5829116395061	15.5481936520447	15.6377690064378	15.5014961459049	Ttc38
Fhip2a	14.9824876589978	15.0377282800567	14.9058311211372	14.9143405923053	14.969072784533	14.9094491608195	15.0645749988441	14.9218357999045	15.0493497747307	15.0232419556402	15.1154802543178	15.0397367441005	14.9073149392154	15.1888041266795	15.1136631338375	14.8266529957223	Fhip2a
Pcsk1	14.0092718145779	13.8416671942016	13.6602395357991	14.1006885661484	14.2340306553738	13.6818835396411	13.4318503779426	14.5917305026089	14.2758975952909	13.8760137857099	13.0963122802398	14.461076501828	14.6387758192709	13.9095215707706	13.2792285904831	14.4432471234852	Pcsk1
Mms19	15.2472251843461	15.1136331243694	15.1035215004719	15.2043821932868	15.2748619085561	14.9942283126149	15.0037132529717	15.1370273034274	15.0336210535005	15.1182349159664	14.9652484407451	15.220331144201	15.2177993566119	15.0578904508047	15.107102555644	15.0813458740408	Mms19
C3	17.884645424375	18.0574719705338	18.1567270060941	17.506507519315	17.8431394492146	18.0106729957708	18.199800116948	17.7078718741807	18.2907756649583	18.1857528239299	18.1098603282636	17.8368443652273	18.2130733133453	18.2645839817978	18.45293633371	17.7000757020193	C3
Pofut2	14.475806402654	14.5477391378992	14.4995400775979	14.3808384817731	14.5508235527004	14.6003948811932	14.5862468815792	14.3427446548802	14.623029751571	14.4387218081035	14.5870521830064	14.5705978029693	14.4337046420699	14.4872295718545	14.4933213955525	14.5782446651734	Pofut2
Arfgef1	15.9784153174401	15.9571924900835	16.0086516331537	15.9057929378865	16.0798407187448	16.1415730881028	16.2321051401681	16.0577190869089	15.9560469948912	15.9937481135669	16.2481822045016	16.0808369318028	16.012729896176	16.1550637042248	16.1256867127266	16.0819872636284	Arfgef1
Itga6	18.4233268864446	18.6647239923406	18.7157789127222	18.2029303605577	18.3649083019489	18.4866091144054	18.3455987244049	18.2189675659385	18.4310700457997	18.5845951130491	18.7115696836526	18.5839486967565	18.3976805146118	18.407093158187	18.536389124115	18.0286694816411	Itga6
Lasp1	17.2275287704315	17.0975948134118	16.8466357408485	17.3036235717016	16.9362411138532	17.0492765039604	16.662019416493	17.1713037786342	17.0952947284813	16.9792665592094	17.1341650564193	17.4047313734167	16.8587814748321	16.8363964436213	16.6529834637464	17.3485535396877	Lasp1
Vars1	18.5948365143217	18.5433424250328	18.6650434701244	18.3705726682342	18.571837195915	18.5859520564519	18.8166781525057	18.5172076784547	18.4086505147088	18.5977851546878	18.7918859353007	18.4592961683711	18.5477515945923	18.6630307794481	18.7829313968198	18.3967803275017	Vars1
Ephx2	14.8542956433085	14.8957775220366	14.7767048828767	14.6187229183382	14.716600270993	14.8062547665891	14.7607970940465	14.3964198357585	14.5471442556218	14.7561967779233	14.7408075284046	14.39986705395	14.562074316712	14.7443037642895	14.8196330533451	14.4290924079694	Ephx2
Gnb2	17.9222603034228	18.0997949426887	17.4971689227905	17.4317041296999	17.729185205984	18.2230096953173	17.5511099922281	17.8737106979342	17.5026851855945	17.7827815990583	18.0262254262948	18.054293422884	17.555007624432	17.9263416910485	17.8358626139248	17.3174599022625	Gnb2
Vwa5a	19.647328296488	19.3774706552373	19.1888715632614	19.5737998492302	19.6108484171726	19.5937957195614	19.3975161616948	19.4699284064097	19.1389731183418	19.269834801855	19.2534256809885	19.5760944606704	19.4973747716503	19.3606828163367	19.4744234992851	19.3357236865879	Vwa5a
Gba2	14.7700853510765	14.8302599786601	14.885357642584	14.3857342814521	14.7724190322041	14.7674217508271	14.8610562601261	14.6974096920323	14.8249079071043	14.9847241037918	15.2144621612144	14.7005036207293	14.7467219635665	15.0054189680458	15.067277328066	14.6362500804691	Gba2
Nudt2	15.8923710464957	15.7750308004761	15.7125406247674	15.5511348240339	15.9296304573503	15.8502885462521	15.6322162087166	15.726929116193	15.699446953981	15.4746909540066	15.8853322632471	15.6411108796452	15.7131839068238	15.87483196671	15.7433767921643	15.7702781762017	Nudt2
Vat1	19.6313471645492	19.6253298698961	19.6838378512233	19.644489403462	19.6382246584262	19.6278721033452	19.2869314564482	19.3787163205445	19.48024170491	19.5233019076597	19.3683723848241	19.5564971868299	19.602650288466	19.319662361083	19.4664758217609	19.4496424707978	Vat1
Vat1l	18.2518353413799	18.2236591453604	18.4081410161854	17.8649768513867	18.1029166557697	18.2027092981686	18.0178196854459	18.098475544994	18.3263248854591	18.4143298749335	18.3578999261432	18.184165612229	18.2135036154103	18.3247568425319	18.065781487481	18.1055406746713	Vat1l
Paics	16.9290769626306	17.1144025552872	16.9797611184864	16.9707948668314	16.7983816593421	16.9744874797917	16.8576012577235	17.1790663858907	16.8328108532262	16.9800140694952	17.094918748545	17.3445767526797	16.70896810415	16.9701698199591	16.8120744154122	17.0936198730103	Paics
Hgs	16.5082828762323	16.1918483783562	16.04127905052	16.3074296545647	16.3147667846282	16.2993018271227	16.0154970932553	16.3361265613813	16.2480195973324	16.0733230700028	16.2248312754946	16.4671566673982	16.4605157251919	16.2398087877524	16.2050292208344	16.3999593574366	Hgs
Arrb1	16.4698995723766	16.175115224717	15.9863410126212	16.2832446407721	16.3439676388047	16.2108563182064	16.0593380431597	16.198228098891	16.0965061184767	16.1707573230257	16.2214702176697	16.3205938071535	16.27012688143	16.1714865122777	16.1962259606946	16.2120651086529	Arrb1
Uba6	15.7770342343957	15.6198642755874	15.5517211337736	15.6678057615761	15.8144280604101	15.7265016279648	15.6700269781128	15.6314953781488	15.6559760779345	15.6442579665007	15.6892259923857	15.6803311947752	15.8330278316183	15.7855003772596	15.7131201702262	15.7533037162194	Uba6
Creld1	18.013179344585	18.2346632091334	18.1448159384452	17.7801110628675	18.0193615617468	18.5702667791616	18.2383967241918	18.3154890782675	17.8990839697351	17.9053071104842	18.1649330416908	18.1722319017819	17.9981549501	18.1860983902673	18.3778720626319	18.0579111992603	Creld1
Cyp2j6	13.8526072929325	14.466792898	14.5939241404382	14.0341381059482	14.0536112285466	14.3356631746106	14.289799336971	14.0813500305612	14.0598802481823	14.2454898404031	13.9629142575092	13.9054669224879	14.2633852391607	14.0276404537718	14.5120241172936	13.94196968059	Cyp2j6
Psmc2	17.5597119344689	17.5702607218855	17.5521159154966	17.5247805466904	17.6378519899861	17.6136485174032	17.5865892330803	17.5891793492519	17.6335412609213	17.625941377068	17.5366123445037	17.6482705302681	17.7050338491363	17.5469777904174	17.6407149067622	17.5938763495478	Psmc2
Slc39a6	13.5944331636497	13.2362138925712	12.8842679225391	13.4009648059866	13.1660282331783	13.5539279907366	13.0329845949958	13.8015282940491	13.6284476629576	13.558755807816	13.4208826612694	13.6514613982353	13.773863236558	13.6283872990089	13.2593159329074	13.9242675606437	Slc39a6
Actn4	18.2597474131418	18.0708317863856	17.8851441139641	18.6031136455838	18.02827407724	18.0900943871604	17.9426888592609	18.4509435881749	18.0393617318237	18.1094989073585	18.2144589900396	18.7582494152617	18.0521354043362	18.0873136129409	17.9275994675401	18.4806141934009	Actn4
Kbtbd11	15.1099770801677	15.406418782209	15.2195488307072	15.637746152634	15.3927353800489	15.4153285642283	15.2504150393328	15.5032566284495	15.2791517142317	15.5269127393454	15.1763222519619	15.4798786940636	15.3140852053171	15.0237250894792	15.1416349663081	15.3246187253686	Kbtbd11
Wdr11	14.5721094011878	14.5133061597591	14.4279201263286	14.4632594207648	14.6068815984957	14.6198973249046	14.7184563555314	14.603790263341	14.4644177672118	14.567042155257	14.6981370627804	14.6775785012416	14.4121735592111	14.536801902591	14.6081832578707	14.5880885824417	Wdr11
Glul	18.4197778977865	18.1868877141384	18.2712945512004	17.713473195884	18.2338006944675	18.3424383763594	18.0355821844032	17.8897367142555	17.8475282921365	18.3588098754769	18.2348430121297	17.6876319094851	18.1032021195779	18.2088768117847	18.4031256098457	17.740629960275	Glul
Pttg1ip	14.5433892423363	14.6518794690861	14.3059968043428	14.4499313155799	14.3917430745813	14.6895827188979	13.9091087560164	14.6430341094044	14.3621413503991	14.3480337907417	14.4237015804708	14.7775748121455	14.4000446906632	14.5943888120782	14.5897054460827	14.2866133552491	Pttg1ip
Eno2	19.0101096644589	18.7777869765461	18.6172836231071	18.8817823108958	18.7758341317552	18.9024777596316	18.5522683191284	18.8562878948584	18.5351897220931	18.7583540610086	18.6425560721052	18.8589281989562	18.9221474925112	18.7323271478801	18.7590067395393	18.8677333860703	Eno2
Gnb4	15.9390985493238	16.1592587543088	16.0109201096996	15.6533479572199	15.8678904022109	16.3662962171655	15.7157274057903	15.8374599780059	15.6518432806656	15.3463000988512	16.0713848166765	16.1767107258607	15.9014793272897	15.9818794868495	16.159081780803	15.5842502596889	Gnb4
Lama2	19.8627985491428	19.9433610600668	19.76808708143	19.4431149445973	19.7723717074399	20.0269978100315	19.7114087741546	19.6482352331104	19.7263852328809	19.6937430800977	19.6931390488731	19.7147488051929	19.8294991950151	19.9022583100435	19.7504729783073	19.4730785164625	Lama2
Ntrk1	14.3707045995761	14.2999656181229	14.4207078665132	14.5986985326596	14.430754711997	14.6270409474038	14.136120542348	14.7042401579135	14.3438677978417	14.1852638364883	14.0393305857813	14.3927466043481	14.5639223476051	14.3822087855346	14.2692564243234	14.7198761584989	Ntrk1
Rpa2	14.406605523511	14.3439861065566	14.2384375238357	14.3525845604144	14.4256193517484	14.267148185033	14.4497245639273	14.3492836984123	14.1460088664906	14.0329249769724	14.1552092167172	14.4726312416069	14.2055864054541	14.1597791874774	14.521910406799	14.4000752833555	Rpa2
Tbc1d10a	14.692098445936	14.7581684113144	14.6264400625586	14.7057336961113	14.7515497736191	14.7326093928113	14.6345989585562	14.6827696102006	14.7356477826672	14.9413013942789	14.6342689766671	14.5087052541339	14.7108694123596	14.6265048480607	14.4785984528026	14.619091254773	Tbc1d10a
Itgb2	13.7742583771417	14.0265932414732	13.8551280133099	13.6250124827453	13.2990018090325	13.5726392241097	13.6511088553875	13.7636755630078	14.0440535228905	14.3375568988107	13.8918173299141	14.1915734893515	13.631486247197	13.8832486173112	13.5794088048223	13.567549827278	Itgb2
Flii	14.9963185642657	14.9204367128354	14.8922472755846	15.4674561336149	15.1296189002918	14.8602656791161	14.8153721908008	15.414312329437	15.1023549959487	15.0594145760564	14.7901955355238	15.4170497189056	15.1279417743004	14.8661714509874	14.8956039230457	15.4127203237852	Flii
C2cd2l	16.2097076339102	16.1164697833594	16.0004404450135	15.8646749634585	16.1731788831906	16.1154195212538	16.1275659722428	15.933507310974	15.985609231551	15.9704098128971	16.2017092714145	16.0599720221912	15.9983756705071	16.1003833210576	16.0657614931582	15.7302345519268	C2cd2l
Trex1	15.242105277907	14.6662846688346	14.4932469380913	14.7015794158332	14.9561850835548	14.788542056793	14.3552076834669	14.8456194576203	15.2597542052131	14.8409928894153	14.5789396048137	14.6590392170604	15.2188163459494	14.5576792182436	14.3305346338584	14.6091563071856	Trex1
Gnl3l	13.9759722071254	14.2950535696935	14.1679676235641	14.7543778902421	14.1748861981663	14.257481927377	14.1932790798024	14.5120084821097	14.5028030285033	14.2143575344774	13.7141943365201	14.386219623389	14.4509887321989	13.8866660966251	14.1170258111574	14.4409985886451	Gnl3l
Itprid2	14.2097962999836	14.3366565573973	14.2984119835374	14.1846295814296	14.1468184733386	14.2599213096857	14.1463743009833	14.350672563611	14.2928731625608	14.1947956445232	14.0351818248341	14.1649545011787	14.281202207147	14.1836763284624	14.1530369975586	14.1479375821885	Itprid2
Pdlim5	15.3372471531173	15.4261766557476	15.2566143768709	15.6488040316647	15.300565576143	15.4685112819413	15.3316945517609	15.5448721112933	15.2450926797876	15.5127183924654	15.2577813929721	15.6768269296802	15.2944739559007	15.2532657010609	15.1436839397235	15.4136199072362	Pdlim5
Gmps	16.2664110622708	16.0795216427581	15.8502975096467	16.0237213745907	16.2201553372203	16.2238196665997	16.0818562293554	16.0026359857786	15.9776898146373	16.1243883505726	16.1116582293918	16.266559485018	16.0981251310355	16.1182716776259	16.1478834478858	15.9590228997277	Gmps
Ktn1	17.2107313988919	17.0793060830104	17.3945576630289	17.585226852959	17.1533472237272	17.1322122427796	17.3462054481876	17.5680952716683	16.9702233891753	17.0320931987774	17.3164921306368	17.5258513102196	17.1294036028342	17.1015238014267	17.1890160981718	17.5172973414277	Ktn1
Tpp2	16.9337187658035	16.8741970032734	17.1432688278788	16.8701283390584	17.0312065297114	17.0262474508858	17.1961840469948	17.0493861763124	16.783374072284	16.9059189200822	17.0978257979221	17.0732992480737	16.7747654069917	16.950042205343	17.0887719333922	16.9959769811919	Tpp2
Atp1a3	18.9229335011752	18.8850835285032	18.8873349901761	18.4224291991074	18.8767246690378	18.9939449934905	18.7990839789772	18.7951967186688	18.9427648441456	18.9319798396744	18.8789770158276	18.6881610722718	18.8835218564184	18.8626350177167	18.6838319442133	18.7608922277673	Atp1a3
Chid1	16.7527610220563	16.7865020758065	16.926841013309	16.4132525081158	16.7731251014581	16.7311768768669	16.8395030451582	16.4533514163946	16.6009608192342	16.5121847152966	16.8334453913783	16.5317503131454	16.6921752401353	16.9453679190224	16.8630372020534	16.6532860753789	Chid1
Atp1a2	20.5528112795342	20.6378446121045	20.6720068246933	19.7840316703684	20.5275064253451	20.4579756675259	20.498355580118	19.9146310347951	20.3784233876283	20.4446808783029	20.5100372433994	19.9700448400695	20.3673446479071	20.6368104892674	20.6154701866952	19.882086259404	Atp1a2
Ipo4	15.9952464225243	15.9677542816783	15.8235634097965	16.4337512395903	16.1425423505784	16.2129390602309	15.8697020178795	16.366141627678	16.107088663173	16.0802560452626	15.6855345446402	16.2759108405102	16.3007664903283	15.6718994945017	15.8993988821618	16.3414118163278	Ipo4
Rps3	19.9597475995814	20.0516195628874	20.2218647658945	20.304098175033	20.0941941084079	20.2103249649913	20.0151530179456	20.1897494848243	19.973914992344	19.9591661751674	20.105128460112	20.1722613033056	20.0599122539826	19.9983862200105	20.3195714027965	20.138743975462	Rps3
Actr1b	19.0717237759744	19.0143084084552	19.0358546256904	19.0693041522726	18.9561498858713	19.0416206088774	18.8569209989366	18.9214397866767	18.6784848974418	18.8245746514031	18.792305132054	19.0072172736433	18.9381892186666	18.777369174432	19.0079508412731	18.7867000705494	Actr1b
Actr1a	18.4470454366697	18.3158864281878	18.3191182471597	18.3262232644363	18.3751233600521	18.1997678270219	18.0674771290532	18.2124587883815	18.0785026374549	18.2128542875876	18.0908178011682	18.2280305938937	18.3025491259818	18.2596456192286	18.3385671153097	18.1919882790007	Actr1a
Jph1	14.1343027067925	14.0326961349643	14.1945875863221	13.8960809012222	14.1258648136491	14.0735922557484	13.988643486778	14.4547371436612	14.3134470989726	14.1716823298983	NA	14.1175967443391	14.0402233647678	14.0834595661494	14.5831994375718	13.8574143142054	Jph1
Cbl	14.2868632608033	14.3318744731544	14.1221326625066	14.4718220584456	14.3290293631036	14.3539855988981	14.1416634459175	14.5036400289179	14.2742705413279	14.2798401917825	14.1623954730617	14.5055613131283	14.4386433370558	14.1773586626329	14.11259329734	14.5074292436569	Cbl
Ank1	15.9636603987675	16.0943399170475	16.2875351589709	16.077240943297	16.125774274399	16.1701920410252	16.1469720055455	15.9795570401028	16.2894004663414	16.2968894570166	16.2625354266815	15.9962807609354	16.0835529480345	15.9298160397831	16.2631544696823	15.9838274574866	Ank1
Dhrs7	16.2023852088681	16.4209716932384	16.560250268586	16.0030181685487	16.2972120296883	16.2433077394634	16.4114315851988	16.0354104479671	16.2566209869953	16.3278236048206	16.2679055715299	16.1004012111485	16.275082631749	16.2713048089025	16.3810102107454	15.9352038740279	Dhrs7
Sacs	15.643719136357	15.8078106958088	15.8103925155189	15.3086164235004	15.7000536558924	15.7492237169307	15.8055267503722	15.516300782937	15.7731860542953	15.7722738741514	15.6510182067568	15.3687895957275	15.8099694978448	15.7314246226932	15.7316124485725	15.4253929763075	Sacs
Erlin2	17.9849527749264	18.1765591130187	18.2245740711668	18.08874549761	18.1471177800619	18.1008923914725	18.2675086050281	18.1569772861039	18.0792169782491	17.9829935643012	18.139855875291	18.1466385597749	18.1452181454051	18.2178322437642	18.2509372507602	18.2070609966278	Erlin2
Dync1i2	18.0272584020176	17.7160833390422	17.8485292824859	17.8672958024961	17.8642423346232	17.9552725558717	17.8375839441339	17.9177434605295	17.5556362063544	17.5481745607119	18.0277450960746	18.2221924498856	17.5982264397718	17.8479928194519	17.9080687247458	17.9178063528218	Dync1i2
Lmbrd2	14.3042261969576	14.078784962803	14.110593058196	13.6338408307684	14.0575490159061	14.0883842377597	14.0827553850785	13.9591194073612	14.1141834793506	NA	13.6927321056129	13.9208233877141	14.3556297630058	13.8651561496255	14.1119052096183	13.887568026479	Lmbrd2
Ncbp2	13.3220112383952	14.1291949952812	13.8661243474196	13.7419753348794	13.8274618430217	13.5903643435703	13.6825123647154	13.3860534427888	14.0084950552552	14.2761439674803	13.9297890969541	13.6745313225041	13.855145102041	14.0316902789694	13.5689092547665	13.7899645362594	Ncbp2
Anxa5	21.4610442886262	21.5843486778592	21.5864695816189	21.4474542583056	21.5535841021779	21.5855772776095	21.4377289175087	21.3196879055892	21.2697394448691	21.3447129279618	21.4004858348629	21.5665326036034	21.6230250203315	21.5386461219479	21.7410418026297	21.5067009282919	Anxa5
Erlin1	15.8976241626672	16.2112544491166	16.2462789620352	15.7944951316829	16.0515374349167	16.0576413887837	15.9368767250417	16.1284030704238	15.950171050842	15.7935645915303	15.8761889091063	16.0732433068649	16.0460394002923	15.9719770593185	16.2251951409928	15.945951110866	Erlin1
Eri1	13.5998779828306	14.1024022465367	NA	13.9906535585957	NA	NA	NA	13.4492260410997	NA	NA	12.3718610259174	13.5074632675453	NA	NA	13.6664672744612	13.7106880693141	Eri1
Cask	16.5018705528412	16.3734778653916	16.2909480036635	16.5335618871796	16.462008441589	16.4474678556534	16.3336002297308	16.4795140549995	16.4628061894088	16.551666541496	16.2582199122128	16.4545727941671	16.5304450954401	16.2896694164321	16.3255514899826	16.5338579066897	Cask
Atg3	15.8610601752694	15.856902699636	15.8171248757984	15.9218657250955	15.95668948997	16.0342948128821	15.8701619468916	15.8218728062376	15.8654738595369	15.8447346413935	15.857197590326	15.9640701100474	15.9152946523157	15.8230925010981	15.8746250508342	16.0084941539303	Atg3
Acot2	15.5275079755992	15.8633668775731	15.5418620412751	15.7082794270986	15.9424685671143	15.4365231260372	15.9981557084728	15.4702031903455	16.1967049234496	16.1949786600773	15.8161865213753	15.4203447935106	15.7518756789394	15.9621801469101	15.6457705180958	15.9331298530511	Acot2
Snta1	15.8995458720838	15.9663973611077	15.919174170105	15.5345709613071	15.7970619963538	15.8257113517367	15.7175923618235	15.4917940247071	15.8854236608641	15.905940324859	15.8791588214704	15.5379930402501	15.8192444517274	15.9328484659046	15.9192119482932	15.415940405135	Snta1
Zfand5	14.2716333292245	13.6434420715832	13.2062929046167	14.3371059179563	13.8497139520784	13.7367035911953	13.3189682423573	14.4811400252543	13.897678779991	13.6977057129765	13.186011795317	14.0775257331817	14.0328191128202	13.406168638962	13.0498584785315	14.3244099192584	Zfand5
Ece1	15.2337048877942	15.3330727464117	15.4113131610793	15.4615436268187	15.3328176836039	15.2791394821513	15.3219070146132	15.4436254968572	15.3228517025357	15.3158557319906	15.1032786597663	15.582123362299	15.3185655244154	15.1940105680728	15.3780212799944	15.4333297609614	Ece1
Vamp1	16.9702850885023	16.8198179828899	16.7088763040537	16.3504803963171	16.572785366018	16.7939652109799	16.6869895081506	16.5148332554018	16.5795708559641	17.0477596530637	16.7638672403741	16.0846478161835	16.7756531581821	17.2368304417782	16.5470367446237	16.525415574823	Vamp1
Vamp2	18.4357154608788	18.4067922093736	18.2237028553883	18.0847169369461	18.4829012950966	18.5272203029974	18.2866491496324	18.0474021455002	18.3380433201107	18.0846711394593	18.3042739700422	18.0552970792104	18.4141457242926	18.6089283851048	18.3403092595958	18.5680576483318	Vamp2
Ccdc115	14.7148720258652	14.4137721219103	14.5709056924718	13.7961120236662	14.6251521399841	14.7005740911703	14.4042783180468	14.3638416873502	14.4068994567109	14.5384411516289	14.6048160560831	14.0558719781008	14.3294538305452	14.3415553335004	14.5248223489752	14.1360319635339	Ccdc115
Gorasp2	17.0897883285119	17.2222822319046	17.4152289683731	17.0809200519213	17.2334744457387	17.109213425945	17.3897419341235	17.0506336726018	16.9677880100003	17.0748359558548	16.9849536321217	17.1248224487862	17.1074253667788	17.1757961870076	17.321504023512	16.9428697567342	Gorasp2
Kif16b	14.017084834818	14.045366453891	14.056425022531	13.867179659408	14.0451338357955	13.8419737397941	14.1110307213862	14.062616001438	14.0770097686654	14.1134951076046	14.2726398298482	13.8981161457651	14.1409525863447	13.9771095587394	13.6171498338199	14.3559159992965	Kif16b
Ahsa1	17.2410340886695	17.0396509215464	16.9048201066037	17.0391639743149	17.0449345135563	17.0937939849857	17.0461547410323	17.0685651510841	16.9020740422904	17.0402751932567	17.1364807404605	17.0849334639183	17.2027470853616	17.0773537219786	17.1383236376486	17.0713040746233	Ahsa1
Adam22	15.0750031562552	15.0645965748914	15.1492321617944	14.9088766876498	14.9688042513451	15.1459891821677	14.8848242782173	15.1355944481555	14.873200060108	15.0352778776471	14.9604184244612	15.1355916294507	14.9601990535097	14.9056541610834	15.0736298082107	14.9174677478814	Adam22
Tufm	19.4571268123908	19.3418887546022	19.2057877066368	19.1239797518596	19.3010775501087	19.2486508657006	19.2310055589502	19.2514239249363	19.1150181489952	19.2209350405956	19.133943997983	19.1968594806647	19.3441854095284	19.373732144377	19.2820590017611	19.1644991583408	Tufm
Tmem160	15.7955954141589	16.0713612340331	16.2640318801574	16.004157704083	16.1621196484173	15.9592263366942	16.0324187858379	15.8618345437382	16.2572970116314	15.9781257360198	15.642491144894	15.837733741968	16.0559089187446	16.2391409767992	16.0956690750047	16.2947714354075	Tmem160
Sgpp1	13.8286842029553	13.8557971173847	13.8813466682673	13.7807030003326	13.8662390890052	14.1205644508612	14.0055858853067	14.0504655556415	13.7566093222146	13.7947526363431	13.7029545181197	13.6646326770942	13.9660793025966	13.7898379381876	14.0332568923976	13.6967033711676	Sgpp1
Akap12	17.8539769813936	17.2582154119792	16.8504589497536	17.7266045843626	17.5919002933216	17.4885112581602	17.0837995123271	17.7328811035327	17.3697354370227	17.3772611008532	17.2730884808325	18.1111926366733	17.7197358309978	17.325872196421	16.9400825911723	17.8014160994845	Akap12
Septin5	17.8702465320759	17.6069128420697	17.4513275813939	17.7471521024261	17.7291957416371	17.729082000735	17.3895816954644	17.6146591269932	17.5961404881896	17.4728557376565	17.5602594887112	17.8211732513906	17.7439345584934	17.5554424141513	17.6175938711822	17.7397697217563	Septin5
Zc3h14	14.5605124277116	14.3326561586042	14.1341218843163	14.7316092995117	14.4421488192367	14.3344009496324	14.2606480798623	14.8129590962498	14.4180675535391	14.4858900563706	14.4424630009472	14.6613571063988	14.4737546648255	14.5037080905926	14.1122308682015	14.6370572997153	Zc3h14
Trappc11	14.8444182646503	15.0082174021986	15.0867594422333	14.7086274852608	15.0716132554852	14.9861521106998	15.1017595441449	14.6643618452946	14.7756960262876	14.93727973067	14.8665091026156	14.6268482758813	15.0485613536387	14.971745100545	15.0115972863292	14.6453788046747	Trappc11
Scp2	17.4086328305858	17.6001197109891	17.5391695913606	17.0872324003647	17.522520727079	17.6472176459211	17.5633713968096	17.6236003662486	17.228174649091	17.4592663901325	17.4150510421662	17.1915836847748	17.5765318735371	17.5947115262723	17.6469688795585	17.2991575866876	Scp2
Wbp11	14.5947073978174	14.7092472002037	14.3378944817477	15.0356271964039	14.5843427090455	14.7855958747159	14.504991645541	14.9327299410051	14.7569821931112	14.7683989521166	14.6769580260186	14.8117823220205	14.8821132106884	14.5526456628242	14.4384677440403	14.7984901101031	Wbp11
C1galt1	13.3388776949598	13.4195783577182	13.2185692392055	13.3214058636774	13.4037097451765	13.54698715921	13.5014060550822	13.530296273674	13.45514515456	13.258259647079	13.5547953307142	13.7286964922289	13.4275918160618	13.2464710378027	13.3120996660612	13.3324542920148	C1galt1
Nes	17.4090524412079	16.7902942394864	16.4400341281548	18.2643625189442	16.9379613224055	16.7265348325962	16.3235032555555	18.2104514516619	17.1443457430677	16.7838993322809	16.5426407704311	18.3964811072134	17.1468190525489	16.8729163419599	16.089324311883	18.2689357045068	Nes
Tbc1d9b	14.7309761393783	14.9326875672101	15.0585531267121	14.9682007439703	14.8662619738564	14.9097516457467	15.009932635337	14.9139862563763	14.9012745731613	15.0478951091098	14.9312799274128	14.8811361903741	14.8525836725742	14.7338250319938	14.8814966867133	15.0006026390755	Tbc1d9b
Col18a1	18.217931126857	18.1988521477811	18.1762853675489	18.4740302681185	18.1037196990733	18.048192526861	18.0277906546255	18.1742981387984	18.152101449703	18.2839684661724	17.8839857616241	18.2203948109991	18.1112354445103	18.2015795182743	17.9888572355953	18.3133631793331	Col18a1
Cog4	20.1612956150807	20.1767703197991	20.335061285505	20.0514876457719	20.2731035769798	20.2785929880159	20.3610940543715	20.04665276636	20.1399442578876	20.214736420654	20.2781747678388	20.0512653558051	20.1565741346484	20.2895233319548	20.3465200665649	20.0897894261606	Cog4
Cd163	14.8218943719895	14.7381972650155	14.8401833355824	14.2558016023742	14.7440622433947	14.9853442253243	14.7950141918753	14.8214103665471	15.0587936516116	15.1018651130741	15.2139375475441	14.727577415155	14.7266066073034	14.9664918118908	14.6346356293674	14.4826966534536	Cd163
Sart1	14.7724694702558	14.6841389005274	14.4377344761888	14.8421951607136	14.6924281112445	14.6563854937508	14.6057973846823	14.8836314970022	14.8334763740778	14.7808964481664	14.648418491659	14.8252824828027	14.7474153586899	14.6271273567616	14.3566110042414	14.7970038384883	Sart1
Eif3g	17.8392565934562	17.5676616594388	17.4985122674057	17.8378894131847	17.734321166598	17.4680022852396	17.7755981062511	17.4955768898257	17.7980337209178	17.7280407964591	17.6584514121662	17.8815381038849	17.6493124043938	17.7455635006255	17.4986634252921	17.9378440393948	Eif3g
Ttll12	15.2134737563322	15.2432706829595	14.9242894965899	15.2634658686972	15.2219946754884	15.3767217611676	15.0860219065206	15.1312694278781	14.9949945965965	15.2619192290487	15.1876729743249	15.2757449312804	15.1824112830817	15.1736232012129	15.115384794443	15.2087372059997	Ttll12
Elob	16.7135392714815	16.6311375359178	16.5476038404967	16.6457149215679	16.6665691264127	16.5889883651801	16.6134706995216	16.5805037514653	16.2687120012366	16.4413879424914	16.6040514149528	16.7026452600632	16.6236709868383	16.5943220612892	16.7319285730096	16.7245718915134	Elob
Dars1	19.069326445712	19.1250242758524	19.268250310065	18.800171602576	19.1724524280454	19.2060048647427	19.3074214594648	18.7005002028664	18.8946141874001	19.0538680713573	19.0957474202374	18.8302077592759	19.0260853615707	19.2088689294867	19.3771351188886	18.7848041208937	Dars1
Atp6v0d1	17.9077405562262	17.7923062348126	17.7610079376419	17.4819618728688	17.8593319347773	17.8465654319592	17.5215034707477	17.5847146703788	17.4979768159053	17.5187058055034	17.5641161303437	17.6370501637717	17.7538446839655	17.8080997319354	17.9287033618137	17.5070980560898	Atp6v0d1
Dgkg	13.8317473942585	14.261186824611	14.21838056978	13.8491326504059	14.1575413461463	14.0985289947294	14.5697659671802	13.3757785472808	13.9559389824606	14.0012623194185	14.2551696112651	13.8932713278421	13.781776741775	14.1513606737659	14.3557885345015	13.8202343885501	Dgkg
Depdc5	13.4038102613357	13.2313620006991	12.9442391572288	12.9710055944342	13.2051722551717	13.5128613747049	13.5078568318282	13.4286885995615	13.1502766330238	13.4427713216425	13.625636638954	13.1536162516696	13.1312557072094	13.1346539892212	13.1513529500348	13.213100781331	Depdc5
Ftsj3	12.4622290210095	12.216079478823	11.9137157119925	13.5056121453154	12.5890748423232	NA	11.9945729990693	12.9776516247892	11.4235763396976	12.7215179910699	10.8420393512543	13.2195753473859	12.4993085067137	12.0801633940735	11.7561816558402	12.6839737717555	Ftsj3
Pitpnb	15.1217960565659	14.904651530805	14.8065359288446	15.3976202981812	14.9848784851681	14.992068468506	14.9870809922686	15.1588663249787	14.9546676148744	15.0652621186035	15.0368961548717	15.3669749317354	15.0454366776631	15.0405375241021	14.8684644492941	15.3489686627922	Pitpnb
Nutf2	18.0141547952407	17.6534983155066	17.6643704307553	17.4559594196091	17.5764652962612	17.7594181106117	17.4580421028069	17.5281523942637	17.2749778386139	17.5177273315331	17.5817700812759	17.6492385670591	17.7131583419199	17.6025250633032	17.9175965428696	17.326650013106	Nutf2
Prdx1	20.0134831956251	19.990637789942	19.9812811612288	20.5801617557639	19.9791086103964	20.0217006168873	19.958422610969	20.6965795781326	19.9224865269928	19.9965498925507	19.7874081870692	20.5680954973625	20.0833630632391	19.7076041016731	19.9556308367905	20.4874206536131	Prdx1
Aph1a	13.9971530124639	13.8841323520681	13.8874871923505	13.5506385791974	13.9171016420567	13.3009387863379	13.8763730535808	13.6526881498005	14.4983755419527	14.024637577689	14.0035706155434	14.1449449690939	13.9693235594616	14.2397253113938	13.5305160713923	13.7970737915994	Aph1a
Cux1	14.8182161119286	14.8071908712948	15.0930556434982	14.8477066661197	14.5937777559371	14.7532588408639	14.8006543268249	14.913565150282	14.6509202307057	14.5851601747193	14.8596595331646	14.8471088808852	14.506982405678	14.7553098172488	14.7909216698063	14.8516035289074	Cux1
Tmem87a	15.4686542903274	15.6006798114466	15.6261714196845	15.3207972376559	15.5742724297666	15.4521547008889	15.610499149103	15.4972358272284	15.5072184325352	15.4125528238415	15.1661514444267	15.4211307360531	15.5374464758623	15.5996061782106	15.614844506804	15.3773773231938	Tmem87a
Cfdp1	15.5068001746136	15.4988521965564	15.1533035035889	15.8994707981629	15.3788512142106	15.5365641218873	15.1684090742379	15.907976164483	15.5117244353545	15.4524055276747	15.4053711786503	16.1792489248732	15.3567462367899	15.4151473955163	15.1314283503809	16.0570287641869	Cfdp1
Psma1	18.4247682038172	18.3612154706916	18.2988313271278	18.4223866105502	18.3993975942502	18.5095317438033	18.2461050736372	18.2964381315183	18.0561005560715	18.2448290645573	18.0543745054999	18.4469278995247	18.3558460648443	18.2323927508785	18.4847719117848	18.2630756074257	Psma1
Clstn3	13.3259939757491	13.3166610872358	13.2528183146878	13.5814293900024	13.5024547477006	13.6377551096012	13.1224668070171	14.1795904038085	13.5923045989796	13.2706809689633	12.9962351383685	13.639827986609	13.3280398780147	13.4704966118916	13.1245141496303	13.9990732390473	Clstn3
Acly	18.6406111161543	18.6149876410524	18.7083058455119	19.0145485507513	18.8480822922208	18.696849196866	18.7230250695015	18.6988465458011	18.6092081799342	18.6406473587303	18.7721398767206	19.0936443718292	18.6853259285975	18.5798814768359	18.8182135582993	18.9063308734178	Acly
Palm	16.3141338799698	16.2378904121376	16.0931360146688	16.0361331053448	16.1471424457821	16.4332522162809	16.0587620760567	16.1850517248274	16.31971730583	16.3109854152826	16.2006823043281	16.2136923472508	16.3421170650256	16.2601192218483	15.9284508034906	16.0934968578432	Palm
Myh9	18.7260032723352	18.6571296034831	18.6634688872581	18.8279072815753	18.5436986406906	18.742718097501	18.6671740073638	18.8916687298729	18.504769869318	18.7549990651258	18.9466493669802	19.1851056696005	18.6070161336477	18.6312072357392	18.5854325384124	18.7881268682726	Myh9
Gsr	17.0394544428403	17.016681742691	16.8177919836086	16.8818622991922	16.992197577813	17.0728552761994	17.0200917127809	16.9404019400856	16.5443296342305	16.8429365979575	16.9502433332478	17.1380415993966	16.9598780576383	16.993509091046	17.0303737519009	16.7446443317787	Gsr
Kiaa0319l	13.7049386253986	13.7019466376822	13.9402869562501	13.6823063703035	13.8142297391998	13.6150876340363	13.7839675582172	13.9700351507349	13.8568231650455	13.7649117516743	13.6163516735797	13.7622400447926	13.7756993701264	13.7816449789218	13.6844904543267	14.0266818186522	Kiaa0319l
Nisch	14.9261476244232	14.7324759797602	14.5263616830552	14.8799364183598	15.0444636473141	14.9024973162274	14.6181564562243	14.8452831195446	14.8171956795469	14.6776572890135	14.5628285294751	15.0306861582843	14.9150608613808	14.7804612964131	14.6540566975411	14.9144489726017	Nisch
Mmrn2	13.513895452061	13.4335434536027	12.9207029830438	13.6995332864698	13.2246958246859	13.1489287639709	13.2385188176425	13.6828502101228	13.4983975097313	13.4985454094301	13.2639091390222	13.7946744110759	13.3109306647761	13.2576152532074	NA	13.9766761048574	Mmrn2
Dad1	17.5877995723857	17.6969374344619	18.1056976295315	17.4719677748989	17.9511727007366	17.472335452803	17.903295048484	17.7090570037327	17.7258065561367	17.608746568668	17.6584322954138	17.4236817464205	17.5923318098902	17.8762270777798	18.1264021974037	17.938260609961	Dad1
Ttyh1	16.7993587747832	16.779702998751	17.189303099857	16.2011596855262	16.9181237973852	16.5822759338809	17.0094492034852	16.2094384828721	16.0859096377951	16.6193275966811	16.7509568885511	15.83566297868	16.596968925075	16.931887020821	17.2948714933321	16.0138454304897	Ttyh1
Ociad1	16.3243877777978	16.5369101594776	16.5430723550919	16.158885499322	16.3519105249974	16.4665156535315	16.4216826365401	16.3035915051527	16.3393089173052	16.3178730763659	16.3798653678174	16.1882102049463	16.4895644127332	16.4701505348229	16.3975747540981	16.3053612589426	Ociad1
Serpinb6	19.2173691330512	18.9479251004695	18.7792744059231	19.4197314214003	19.0919588447253	19.1127568049783	18.6924735679019	19.1349021278013	19.048913424094	18.9518728543832	18.7826599517731	19.2584436461793	19.2059902463564	18.7737026684974	18.9626244236383	19.0873292095766	Serpinb6
Serpinb8	14.6617060550343	14.6557656779731	14.2235793487388	15.0079674762151	14.8493891979916	14.6918886825984	14.2478892764179	14.5833805131885	14.6682103123199	14.6061089861908	14.2839242726241	14.7458598588935	14.9997056954976	14.3325203690206	14.2469578892113	14.6281684122781	Serpinb8
Acyp2	17.3222433089035	17.2676571539468	17.5081731658212	17.192929618574	17.3705608424189	17.3519780333255	17.2296708388056	17.212727418403	17.0341990128016	17.3572583654208	17.216935937337	17.0376308511861	17.2879846595056	17.2080275346683	17.4576371581314	17.2049769355175	Acyp2
Fkbp8	17.2576028002464	17.4645445500206	17.6076914201448	17.2660622291222	17.407647472519	17.6744030177338	17.5142694194438	17.4733123129767	17.2184635731026	17.0204711898626	17.4892123532752	17.4175014986202	17.3415040718704	17.4859976951618	17.6423318420605	17.2708255503845	Fkbp8
Icam1	13.6385960123648	13.7869183416093	13.6248142978728	13.3339893505457	13.7459061699185	13.94085991546	13.5491877048442	13.1790210844548	14.44179396536	14.4941304941022	13.8684814991997	13.5532491231221	13.7335396329815	13.3772129894509	13.164707271137	13.1701342007791	Icam1
Camsap1	14.233502467375	13.8384233103177	13.6266379773982	14.1408802167208	14.0213509273849	13.8943359508102	13.823919895317	13.885830027498	14.1339657754213	14.0817861783412	13.9276333365536	14.0132839633932	14.1303168756889	13.9953502893305	13.7315263374847	13.98478929017	Camsap1
Sphk2	14.2443165272072	14.1900892599914	13.936149542333	14.0268997871563	14.3177564310613	14.3215144546174	14.1975391497222	14.2210027203628	14.3538468154002	14.2423151456382	14.1436749271071	14.1483968619364	14.3370897827935	14.1644026667731	14.0958177669167	14.1241483532611	Sphk2
Sms	14.4909934624148	14.1485574498015	14.0859459057501	14.4319988833923	14.4746523954678	14.1730511455871	14.0818308828499	13.9916267880379	14.2572046122923	14.2506583061839	14.0890917735992	14.2770650285122	14.3048119013063	14.1696940941436	14.2703553237397	14.2856634823847	Sms
Mfap4	14.309488746655	14.0263374603555	13.8568966196872	13.8980645209178	14.2186093905812	14.2714794096319	14.227101065365	13.5680149748108	14.1059033340979	14.0445424159689	15.2735773904009	14.5864544182737	13.9109123453726	14.5919453593232	14.4561174482905	13.53549849387	Mfap4
Ranbp2	15.8257780483354	15.786054022293	15.7542550239612	15.6231270835175	15.7343726604208	15.786884463006	15.6358777963737	15.5926161610769	15.7063410480549	15.807317172041	15.6339370628664	15.6682441813906	15.7453156139417	15.7897495026771	15.7035388808547	15.5358572235391	Ranbp2
Cog7	15.3987985207172	15.4066202943464	15.4918094344805	15.434236056377	15.5680392737971	15.5691595010721	15.6638303017929	15.3125732356693	15.3755962481541	15.4547612449388	15.4323798718142	15.4067924739838	15.3633933024406	15.3869907506541	15.7516994500417	15.3071071598429	Cog7
Mrpl24	15.8357384674331	15.8024863015758	15.8921210248911	15.7061826864327	15.7671176734956	15.6975647977267	15.8070763857928	15.8534627900135	15.8311993257061	15.6727161295334	15.6304656121721	15.7820878293792	15.892397358163	15.862601244998	15.980522159413	15.8912279774038	Mrpl24
Ca1	15.4748812009956	15.5324707624176	15.824391406378	15.2555896728063	15.4820126973824	15.4700693380291	15.4056183693526	15.3459254297794	16.115695131235	16.2390222695002	15.6787984350133	15.6754872302309	15.551930374171	15.3271601359949	15.7004474037249	15.3475703944174	Ca1
Sv2b	14.3072409245647	14.211631707338	14.415351547037	14.5498939780502	14.3103123989175	14.385899036216	14.2222638380987	14.5510334504693	14.5017291703498	14.3982919698671	13.9894544090918	14.0474670022455	14.5370726714783	14.1195898320407	14.1605539608491	14.3765040573942	Sv2b
Tbc1d10b	15.6628678860292	15.63693117836	15.3790490173631	15.4793040989428	15.534226243529	15.5647602670475	15.4347365325702	15.3312043381329	15.6496761496352	15.4701401748851	15.4539169821432	15.5269399351276	15.6988292875668	15.4562990692573	15.3021213048658	15.4662914096058	Tbc1d10b
Triobp	14.1756690639437	13.9025539766918	13.9719459873104	14.1688823066079	13.9563940444609	13.9064181266442	13.8604050604143	14.2220430212494	14.1174896038305	14.2892483391543	14.1673739110691	14.2579768670121	13.8260950436771	13.9685088746937	13.9107118631547	14.0342830036572	Triobp
Raver1	14.7005453155995	14.5971675273036	14.2086785396133	15.4683333214482	14.7403000998361	14.5800673289323	14.503567677044	15.1520529840283	14.9062356228913	14.845743831443	14.4119843214537	15.1817281396856	14.8021985688802	14.4420360027197	14.2666009027808	15.1413256009345	Raver1
Naa35	14.7666475787816	14.8314045139557	14.9311740099119	14.694635299464	14.8460420349329	14.9526379877591	14.9796858867607	14.692742932961	14.8231436884626	14.8737877236623	14.7938455594719	14.682718565616	14.9283183245846	14.7455179098301	15.0354929328195	14.6706487425798	Naa35
Dld	19.9609000111204	20.0080151271303	20.2484665198239	19.7072736071875	19.9682665868212	20.0823823163228	20.0164304345225	19.8759465041707	19.655990690892	19.9276792844807	19.7267492749362	19.8911386041756	20.0053720519203	19.9190644038177	20.2622593987228	19.5767840316172	Dld
Ret	15.5207571790676	15.0987748262769	14.8889504641433	16.0759759146781	15.74573801502	15.3281983375279	15.0712678355369	16.0280455045642	15.6713680692521	15.1285610933202	14.8613847424951	16.04722149333	15.8890726642092	15.3266977373899	15.0588954070877	16.2772925380789	Ret
Tmed1	13.4445753214382	13.8789821403857	13.9382714371249	13.5937886329375	13.5548860331377	14.093843240001	14.308550874354	14.11359816492	13.6722103302756	14.0230124936122	13.8287764613252	14.1529173759075	13.8203817591398	13.9466223151805	13.7321760489774	13.760276382967	Tmed1
Camk2b	14.7212114697766	15.0942056176115	15.1551979206752	14.2676513212291	14.6687186615859	14.8358315689256	14.9422454793438	14.2665844910216	14.6753223856921	14.8193158256609	15.0081715999282	14.498219689234	14.8185318295258	14.8620742314755	14.917198650742	14.3456577917478	Camk2b
Syncrip	17.9716229235009	17.8941434558453	17.716988052009	17.8826946266797	17.8088756422185	17.9716075228645	17.9189118695073	17.9797722088015	17.8353632172955	17.9537380304126	18.1280260191318	18.1620683975944	17.9188469993886	17.9048931946419	17.8141486552232	18.058298027804	Syncrip
Rps8	19.6116384355685	19.4174065565634	19.4983391482588	19.8213535859965	19.5759084063549	19.6856908851642	19.6313867111362	19.8894059311484	19.2478239928593	19.3966895423971	19.6755187198956	19.9817319119149	19.4734806891586	19.4744521848783	19.7302567182588	19.6626616396859	Rps8
Psmc6	17.9132318523913	17.8990729958363	17.9138846949129	17.7779077483163	18.0456607377623	17.9898304628229	17.8860732387228	17.7136975497572	17.6020156906032	17.8715735707419	17.7614550236263	17.9050539954164	17.9290930358269	17.7913997118488	17.9949249169473	17.6529432499362	Psmc6
Hsp90ab1	21.5515935507411	21.4010846454193	21.415863720678	21.4351670463431	21.4795897051032	21.6035025507137	21.578481184702	21.4757772256047	21.284069309693	21.3951835292357	21.5639636067415	21.6843381734079	21.4550749852578	21.4744840774463	21.5135109871018	21.4693735351013	Hsp90ab1
Rpsa	19.539278914623	19.4272903215514	19.5784228251123	19.5164113998248	19.4529609478559	19.7307457825522	19.6023159615931	19.6694664643232	19.222044846075	19.2346142901024	19.5869632678203	19.7325946552987	19.2996024687541	19.58413399845	19.6859380432605	19.5000419054366	Rpsa
Farp2	16.6718969673566	16.9646835138063	16.9556023867205	16.6798009499261	16.6445227022955	16.6981768729227	16.9890277060375	16.8290419697476	16.8091032833041	16.9524395857587	16.9401984165105	16.5641715100638	16.6319396337243	16.8114471812042	16.8313415980015	16.6892101021167	Farp2
Brox	17.0523798424042	17.0425761483022	16.8515679963924	16.8428827088183	16.9488771414789	17.1255748389328	16.9174618348199	16.9535961649702	16.9465521687232	17.037158900892	16.8769130407092	16.7976253480551	16.9283176041305	16.8662535345349	16.7761130057197	16.8525685777259	Brox
Htra1	17.9836816130206	17.5208495171885	17.3937347356405	18.1818420010856	17.8749319279331	17.6300169563029	17.1961789791482	18.1771957543717	17.9044977484745	17.836528104496	17.2432524527108	18.1236119276041	18.0126472747085	17.5221821328453	17.1978999835826	18.1836982550609	Htra1
Map6	17.387786163947	17.0580983173674	16.7765736807757	17.5984296492348	17.1657347813125	16.999436045046	16.6556771547258	17.5369727940994	17.3033189949654	17.0340772204191	16.6472755628675	17.4714162948961	17.4070272471613	16.8601704802685	16.5724362941305	17.531664070701	Map6
Otud4	14.8197104714058	14.6148194880108	14.6737665083068	14.6981999373323	14.8108152711531	14.7904667565753	14.7409393254864	14.7632176068051	14.6045523552596	14.8517147047483	14.8489651688369	14.8336618822828	14.7060838086619	14.8003344556545	14.7294953640055	14.7343120465162	Otud4
Snx7	15.1922376921609	15.212855544169	14.9570222702514	15.0617205457232	15.1476627768775	15.1631505846666	15.1226546118374	14.9567085575486	15.081887771331	15.0831770249352	15.0645338381795	15.1880062882894	15.091683574983	15.1509624008178	15.076811864337	15.2563644835494	Snx7
Rps18	19.3655998849757	19.5071994359445	19.7013596630247	19.713203472331	19.509412781352	19.753310282771	19.6206249088752	19.9148471804517	19.2627376755263	19.4443854015647	19.4155154978381	19.8294767799502	19.6681405893541	19.3193557981191	19.7286710328357	19.6892969646937	Rps18
Tm9sf2	17.6409614284218	17.605063547708	17.654997528231	17.4691137260498	17.6295395276435	17.5267224751452	17.5696397353956	17.5014866044578	17.1417654393763	17.0697942396807	17.4738700438993	17.5872387234599	17.3389750127151	17.6400510660382	17.7014337568261	17.555073188331	Tm9sf2
Eif2s1	17.9739645953306	17.8106779546161	17.739386792534	18.0204018116245	17.9580130604764	17.8866402160918	17.7894017887236	17.8202839751114	17.7116814456896	17.9165067304249	17.8099242699824	17.9570239566478	17.8947043069186	17.797138040808	17.8896714982727	17.8632695669128	Eif2s1
Abce1	16.9857505014423	16.7291514082165	16.6268883039398	16.7402181531818	16.9204892327569	16.8511031934301	16.7741895796949	16.7348639792512	16.6438452111847	16.7906514209379	16.7510857424034	16.9786960944964	16.8021059601917	16.798830663439	16.761484160671	16.7849922427474	Abce1
Glg1	17.6690170088865	17.8083418755784	17.6868309268716	17.5922549026169	17.7696068873673	17.825673317808	17.6993793636446	18.0134554958847	17.6567690649473	17.4987128777127	17.518506621037	17.9623406766008	17.7179955083986	17.8354127748076	17.8661689179415	17.9076678801533	Glg1
Tmem260	13.6042792163531	13.8808256740086	13.9496967147563	13.5958173389256	13.7273611964801	13.8899020921224	13.97062980225	13.8313644305557	13.6633169885015	13.8467374706059	13.7979537406667	13.7684778073297	13.8060546195292	13.7838714620774	13.7725204023039	13.510844972317	Tmem260
Atp5f1c	19.4801670491164	19.4921810177222	19.7347632560985	19.2383309844653	19.4137500378243	19.416317538057	19.4521347018124	19.5273052753483	19.2815861629415	19.1236085643557	19.3084278613884	19.2626661885102	19.5286839432965	19.4237116058738	19.7022858657942	19.1211131360703	Atp5f1c
Aspa	18.3630669548002	18.3974345069133	18.2903777303348	18.1034867551913	18.2386543861936	18.3797096581593	18.2576780646108	17.9914399011423	18.0384054758774	18.3610359591802	18.1627729322604	17.9939414321665	18.238190924875	18.1126095282492	18.3396536630475	17.790521453086	Aspa
Paip1	14.8020174783484	14.6009956923653	14.549287239441	14.8951103513458	14.7777194161986	14.8253883146109	14.4606086140381	14.7298654664546	14.3848964521668	14.630978296533	14.5849518366721	14.856397485249	14.5008437020462	14.5809798019923	14.8281329471322	14.6957050359276	Paip1
Hars2	14.568107180746	14.5611111367644	14.5246257213175	14.4190862346445	14.6717079368926	14.6024900418938	14.5085535675971	14.635689241537	14.6962911569973	14.533093592757	14.2603426523309	14.5249673627034	14.591839338932	14.4989920056088	14.6120625625765	14.5603397527499	Hars2
Acsl5	14.6848308653829	14.8270109615358	14.8289551811856	14.6389839596367	14.8336897917365	14.7977701221941	14.8983627619959	14.6585078194143	14.6525080736748	14.6407375939301	14.6389230431781	14.7914337237568	14.5769952178504	14.8930501828267	14.8744632786439	14.5840913672741	Acsl5
Mrps23	15.1324411379825	15.2643454823871	15.3203140419822	14.7403624762525	15.1336231448059	15.2803265281438	15.1822616657352	15.3193671529695	15.1000891443064	14.8564024615658	15.0780172290512	14.9841403278923	15.2370732228035	15.151231508877	15.1981055867511	15.1344369425066	Mrps23
Chn2	12.7135539897063	12.8477268455887	13.1339558688631	13.0436831108928	12.7373917807527	12.7970407151646	12.9287609256255	13.0877313325773	13.3551012965022	12.8767111378585	13.0610445767633	12.8831130258887	12.6211984329376	12.7289325359343	12.7585213434767	13.3875865658211	Chn2
Gstm1	19.4483557895195	19.4954648676875	19.3331262543627	19.153360591224	19.2670883659096	19.5111934883717	19.3360965781651	19.0080708933679	19.0835025724137	19.460303792965	19.4185212319441	19.3450069667084	19.2642200051085	19.3076292603173	19.2463861104813	18.9685218195202	Gstm1
Rab28	13.6914697384284	14.0717073310275	14.1191140004878	13.5210013859201	14.0237181618547	14.254250072559	14.1103762829494	13.6321738600756	13.8536939331276	13.999275655969	14.111545946371	13.6687070184304	13.9262755748375	13.7742028037187	13.8647337846041	13.827822669026	Rab28
Npm1	19.0241837813713	18.9240475111467	18.7472958484723	19.201911098919	18.8838246814829	19.0725053072732	18.8466853795235	18.9178334232435	18.6103551955651	18.6450272976016	18.9573993035354	19.3445625759508	18.8917830411324	18.8966103223917	18.8112952723956	18.9977689243417	Npm1
Pex11a	14.9450656521065	15.0435315555508	15.2772521378305	14.4761203856183	15.1113042240248	15.3230845565262	15.1326637310537	15.0313827813473	14.9891824076593	15.1581248272642	14.5854594691649	14.3107201185063	15.028186677143	14.8297011172727	15.0663468173861	14.5297194004096	Pex11a
Atp6v1c1	17.1914755395705	17.2581909624991	17.2857379492311	17.1011823961688	17.2813464227074	17.3040127316625	17.1914204568626	17.1103489572446	17.1088988713453	17.1091319947469	17.0202862852884	17.1045647775207	17.2548186450679	17.0668665777661	17.2993474197452	17.1461313602218	Atp6v1c1
F5	18.6875301766957	19.1208743931889	19.32708843656	18.2871187485067	18.7259749978921	18.8030307515744	18.702025476189	18.2230177821731	18.9637772834401	18.9533717393943	18.6745845023174	18.4597715790682	18.8184233544955	18.5389434614809	18.8528129248957	18.1828702444525	F5
Slc30a9	15.8993345815715	15.9555122084248	16.041551721597	15.8237815559434	15.8623291087446	15.867388264816	15.9729203178958	15.8665090636253	15.8835293314524	15.9262713182262	15.7706917184761	15.6498039835215	15.9310936474397	15.8700482848446	15.933461373189	15.7071380780202	Slc30a9
Ube2l3	17.4525375867637	17.1660111884953	17.0326105064356	16.8383485077887	17.0766853071318	17.3121707504601	16.9986821527666	17.1576802554007	16.8044601794868	16.8957133653858	17.44138697808	17.3522026806087	17.1560271495811	17.1858319922117	17.1415041196462	17.0146579951847	Ube2l3
Rab5b	19.0196637180767	19.0314358403392	19.2367044978774	18.8871269033588	19.1126021594993	18.9647899104468	19.2482249523381	18.8199133765839	18.7624324834901	18.874975671686	19.1425471579161	18.9534726201686	19.1115336727866	19.1130703495139	19.0903547210601	18.7795912706432	Rab5b
Grik1	13.1781323651366	13.7862003330214	13.7941647524195	13.5236902137983	13.8521686320681	13.7389979960906	13.9317071351944	13.9101496054185	13.4290422348303	13.519851673433	13.4606765050923	13.5681719495531	13.5902276201072	13.7210807418346	14.3214787848205	13.6366951503226	Grik1
Rras2	15.1574119749386	14.96417766287	15.1160274759878	15.0500372333658	15.017550246742	15.116700632195	14.7815178042035	14.9268496325606	15.0285764213448	15.1740352373862	15.0610605643225	15.2048754961524	15.2041601868468	14.9415454308033	14.8169812542876	14.8733011285838	Rras2
Rab14	18.6408324740624	18.4630920619893	18.5916566476382	18.1648307160127	18.4668600328287	18.5110004409245	18.4060030672323	17.9327715071907	18.0086181618818	18.2413566693399	18.5250572409224	18.0816253546287	18.4120170811922	18.5418905503326	18.7193282673508	18.0129581153015	Rab14
Krt35	NA	NA	NA	NA	NA	NA	NA	NA	19.0665797062242	NA	NA	NA	NA	NA	NA	15.2804752771807	Krt35
Krt17	16.6450429554233	17.1760255432897	16.9208636971716	16.5034821574012	17.8860129872672	17.1885341635646	17.2220890925844	16.4919161698891	19.2230884153175	16.6057680255426	16.8961945311212	16.1962292523036	16.5842949468287	17.0088147962543	18.6140273988102	16.1908893586243	Krt17
Gtpbp4	15.2926517098368	15.4701442492693	15.2483350016504	15.7917062239936	15.2253281988527	15.2743606484142	15.2358033585483	15.7354332790414	15.3155613898175	15.3240823078606	15.284996859777	15.9089626348593	15.3818862543002	15.1685270563719	15.0877752733502	15.7896890608864	Gtpbp4
Rras	17.0307287496558	17.0516456531639	17.1439271781099	17.1338937010319	17.0702389945573	17.1119115740241	16.9510269631496	17.0367676245582	16.9927527959531	17.3473412387219	17.179253338731	17.0516564638211	17.1203219096481	16.8427143311364	17.1257860825294	16.9678535788209	Rras
Itpr2	14.0895981941749	13.912823369577	14.4491311027942	14.2393097720836	14.3482844754905	14.7527092699704	14.6928662186052	14.4684065918426	14.8571239523882	14.9442997552758	14.7126905742929	13.9961179795963	14.4710384003224	14.2625221526944	14.5516771742631	14.0254524028814	Itpr2
Sort1	14.7705052732763	14.7894899140661	14.9601453777996	14.223692402968	14.4224894979652	14.2440516966446	14.6349460716582	14.3753301549169	14.6692746358295	14.7909997755665	14.7630335003521	14.4183174375279	14.694960401976	14.7748000466267	14.5236864003749	14.3768754110614	Sort1
Cycs	19.6259396019601	19.6358779882411	20.0138327276862	18.9346937294125	19.5167663622288	19.8437711052838	19.5686346996678	19.3533709223263	18.8362701005803	19.0251640427769	19.8304457261104	19.3750111637046	19.5220283099078	19.5674999104429	19.7118530814144	18.8626748186863	Cycs
Farsb	17.8700452784262	17.8386943095366	17.927149626463	17.7803802469383	17.9359580724121	17.9809862557221	18.0189238372704	17.674098447332	17.6878348440829	17.8808190944942	17.8210518247029	17.6238642616668	17.9586667968702	17.7841365283761	18.0983097578555	17.6292534049063	Farsb
Mlycd	14.4451126949333	14.8219366481512	14.7129826986462	14.5321670769399	14.7560272222669	14.8571899846013	14.7648798122822	14.8311211788021	14.7876272121213	14.8633588241546	14.6314306068025	14.5742802838173	14.7967533369867	14.7425274887115	14.7809435266061	14.6341340195106	Mlycd
Mocs1	13.0616709820257	13.2152131703031	13.2536427896336	13.3320924800363	13.3383175928508	13.1861480031777	13.3035622541303	13.3659775807233	13.3003403865587	13.3109751744869	13.2031132571073	13.2655754381879	13.3918476470815	13.1516300651262	13.3483831929329	13.2593468954972	Mocs1
Efhd2	17.5506779655472	17.5846434506421	17.519836487624	18.0125888018348	17.7235802382924	17.5999728962567	17.6374435023411	17.992498268007	17.6878009882673	17.5030078781449	17.4493305166824	18.1126232977782	17.6831724704236	17.4390091528514	17.2207244599765	18.0149986282382	Efhd2
D17h6s53e	14.0138077238283	14.2720232446188	14.1792778317111	14.007928340262	14.2374567497322	14.0732562171863	14.5672008712987	14.3962333525184	14.0377398151909	14.4676618019458	14.261094310993	14.2578374325336	14.2336088428247	14.2007301589335	14.0500080802905	14.2406381497845	D17h6s53e
Rhot2	15.0280104776491	15.1300265256558	15.2020601241799	14.6420689834185	15.1503589914377	15.0889058472027	15.1192952203849	14.6391730435642	14.9155197102746	15.0765211991469	15.0008531731589	14.6450820016513	15.0504802609528	15.2231446650359	15.226387080583	14.783847620041	Rhot2
Sorbs2	16.5199263226686	16.6702546673259	16.4051752856089	16.5199019981014	16.4433672186211	16.7277376815917	16.5588182351739	16.4887924705908	16.5838659726302	16.7322299337948	16.6304712872951	16.5150884508824	16.6846340655162	16.5948933019421	16.4061281574179	16.454419704277	Sorbs2
Siglec1	13.9070794457479	13.7670288778506	13.8295877064488	13.4027053403178	13.8259926998783	13.6477664225099	14.087109782313	13.5527425489993	14.0362994819798	13.9381064921718	13.8038988285342	13.7199334738733	13.7473602365076	14.0856585751807	13.8363452112004	13.566669082091	Siglec1
Adsl	16.8315756941433	16.6497540473255	16.4200340571333	16.5827478048566	16.6101310321058	16.81585422947	16.5555175567345	16.4897276232121	16.3998517940896	16.484440047324	16.6934571150391	16.8443771368021	16.6557719168389	16.6328726580093	16.675489179403	16.4686772724166	Adsl
Slc9a1	14.5197812856543	14.8145183313592	14.5912271300257	14.2913361281156	14.5295743548707	14.6523316276222	14.542604865789	14.4717905898187	14.4635945128933	14.7117804979199	14.5401478531487	14.5756320643547	14.7321261571832	14.6358489183753	14.5385668494324	14.2828921186755	Slc9a1
Trappc13	16.0271636671307	16.1001641542692	16.1221566715993	15.7192090683194	16.0928058673315	16.1597589417394	16.1166798718036	15.9173954169549	16.0675882662321	16.1747843283803	16.0068483572448	15.9124429548168	16.0363570160575	16.1078746064447	16.0268711765519	15.8406076885775	Trappc13
Serpinb1a	18.9698349880378	17.8282687855814	17.3546481911086	18.9534298441235	18.7294028537369	17.871369827509	17.334340409165	18.8179569602195	18.6797142000186	18.1316150998803	17.2515194650776	18.7517835810929	19.1041523464604	18.0009639946065	17.4190399524916	18.9324671748316	Serpinb1a
Ints10	12.8892054872124	13.0282225641798	12.662086081472	12.892979293828	12.8949653445105	13.1095571956772	12.9376611720276	12.7307378606009	12.9898925178142	12.7797120132654	12.9780368232271	12.7188291971415	12.8032238334903	12.6265852314623	12.9813057793109	12.5476309145939	Ints10
Cdc42ep4	15.5990923427729	15.4748848457222	15.3752557857185	15.2725525428864	15.2589010162354	15.3459438297681	15.282855546122	15.2118585609884	15.3668864548537	15.6387959783212	15.3437960123322	15.2375211008963	15.5244309535097	15.2525750383745	15.1633083760674	15.2328756866377	Cdc42ep4
Ankrd52	14.5151510341865	14.3360763210807	14.2839671158436	14.5427539340909	14.6537598528806	14.4659682729823	14.277105372035	14.5355672817866	14.4706338017326	14.4520803273157	14.1086877443072	14.6488043715794	14.6245403553453	14.5233827500553	14.3601058746727	14.5705262833576	Ankrd52
Eif2b1	15.5807275990727	15.3987431424295	15.3551645308462	15.5638562027091	15.5264319031072	15.4949955668622	15.459908931437	15.3206109213576	15.4043875803281	15.4535353073155	15.7632933145753	15.4444510425129	15.3989259557698	15.4697082228067	15.5130948128906	15.2139835516622	Eif2b1
Tefm	13.3453765683637	13.5097702526283	13.6252788999925	13.6747847110587	13.5964080064522	13.2344760585136	13.3875060710923	13.7806547472386	13.9430005308637	13.8262131605458	13.0421914349304	13.3332493567511	13.5942233336665	13.3068387865493	13.756362194367	13.6255091230534	Tefm
Iars2	18.0649089552597	18.1708267957294	18.2015033677116	18.0239877490993	18.1768020090132	18.1122604403078	18.1211442619523	18.0892081781587	17.9916954358631	18.0727380053552	18.0009568106362	18.0505926223854	18.0635971228235	18.2070028383596	18.2318692627935	17.9675704595589	Iars2
Aplp2	14.7396506924312	14.7777438069081	14.7990921535181	15.1456434344657	15.1149752999277	14.9364558571616	14.8105258679112	15.3101441641457	14.7138266335851	14.5784621549874	14.6705540576322	15.1490580030978	14.9633047175344	14.9124136964353	15.0508364084697	15.3354550877771	Aplp2
Myh10	17.2635126731096	17.3911309152986	17.4502770856612	16.8452757839267	17.0845696997034	17.2166486050776	17.3978848780935	16.9737475643927	17.2698594308479	17.4085617160224	17.6119839225544	16.9769054473725	17.1730115750721	17.4051821596997	17.1602846830365	16.9285484473925	Myh10
Tars1	18.6678747312915	18.6258330197515	18.6245133842519	18.5778162861817	18.6040954028682	18.5448201592695	18.6469464012751	18.5691528333618	18.5942916312743	18.6432863085726	18.6513485381477	18.6046203965583	18.5628140774734	18.5914854897126	18.6210784686023	18.5605476508671	Tars1
Stk38l	13.9762326740574	13.9538049813959	13.8924397355403	13.8886066981492	13.8027247112542	13.9536303056232	13.9967541555097	13.7639615460273	14.1594910581506	13.9660979273152	14.1572533437506	13.8423092240917	13.8770139475231	14.0466978627993	13.7217235884661	14.0877053005531	Stk38l
Ehd2	17.5151377919743	18.0334426013991	17.7751130963884	17.8120380733716	17.6311424012719	17.8884506100934	17.7094384721852	17.5077631291008	17.7974383817311	18.2488464530135	18.0978933320652	17.9059865672843	17.7262447332102	17.5900197466263	17.6970531536369	17.4886788886533	Ehd2
Hadha	19.0455398392765	19.2368942975898	19.2388736058266	19.0546389870331	19.1447387850811	19.370199518212	19.0167080663772	19.2489668009939	19.1004339773934	19.1356021112144	18.7317507637778	18.9370980089742	19.4367730575033	18.95723453378	19.1218274640893	19.0782477585588	Hadha
Btbd1	13.8685918555527	14.1003388450478	14.0513531322331	13.8876751093466	13.9970898403312	14.3225504652341	14.1954498570637	14.0413564095175	13.9905893202038	13.8751606862746	14.1105404049352	13.7852831279958	13.9092976273767	14.2281359483305	14.1431621576638	14.0793526629582	Btbd1
Pecam1	14.1045390090512	14.2843073959185	14.2295173389209	15.1743793250103	14.2013759447771	13.9201437982966	14.1944581106526	15.0984678210817	14.4301045505414	14.2055763497766	13.9600684008633	15.1950771882319	13.9725307100009	14.1135471903219	13.9163429738337	15.2024412762416	Pecam1
Abcb7	15.3388321854688	15.5438842453018	15.509388476646	15.3464102037082	15.5360547485568	15.5640664460867	15.5132631769119	15.5937787342688	15.4965059566901	15.4841942230708	15.2824599226892	15.3258782433706	15.5975694901619	15.4362578080654	15.5510313925456	15.4316457618696	Abcb7
Pten	15.0725395047096	15.0946837647794	14.7403016623223	14.9647074653053	15.2557310194872	15.370272107969	15.1876556379035	14.9767326540969	14.829410036187	15.0514489603894	15.2654298441974	15.0545968576361	15.0558646842932	15.2305176548324	15.2180088390511	14.828843950243	Pten
Pgm1	17.8576387902304	17.6835747360665	17.445394077799	18.298341064124	17.8739260075457	17.7335558742178	17.5670373981693	18.2038073407723	17.7818787737832	17.8646759038623	17.4960686123984	18.0564679928424	17.9040904903102	17.5953850478657	17.4441494182212	18.223222766529	Pgm1
Srl	NA	NA	NA	NA	NA	NA	NA	NA	13.9716260854451	15.2651516864732	12.7380376275968	NA	NA	NA	NA	NA	Srl
Isyna1	16.4481426576858	16.5428781350419	16.4973187062472	16.640212739226	16.5588821734573	16.6237823380968	16.4563570860321	16.5501851255703	16.4076814020353	16.5633040110922	16.4131717568155	16.6178269279075	16.4447535722287	16.3504746352516	16.4923316644899	16.50644890603	Isyna1
Anpep	16.6726137819679	16.6857718456397	16.8055118739807	16.4856317020693	16.7334849928101	16.6434384000769	16.8239254782091	16.3763579890789	16.9614324012653	17.35025172519	17.1714849601921	16.8793338116165	16.4450958152887	16.6906836878787	16.6974401721522	16.5102921697338	Anpep
Smarcc2	15.9961401769731	15.8703084140614	15.8284949158471	15.9578671868894	15.9227206392076	15.8826975115258	15.8881752069127	15.750101628854	15.8461332130326	15.8956099258678	15.8551617044328	15.9196207918549	15.8420138452931	15.7932338362094	15.8200574618613	15.8736753845641	Smarcc2
Alkbh5	13.5301778448525	13.5491566103746	12.8775758388102	14.3447611152202	13.6922059093291	13.3033703288499	13.3926845478293	14.1368203567381	13.8236570244091	13.6910776878031	12.7429021143001	13.8350128667891	13.4580887759061	13.0922140239028	13.1696086888743	13.7506557939953	Alkbh5
Mndal	12.6996353628727	13.0344509514028	13.0292847160676	13.3954812754755	12.9524945790001	12.8223669555506	13.232318130828	13.1840418726987	13.3627264756471	13.334395150245	13.0451199963585	13.578759522285	12.9208561176157	13.0615568607914	12.9000170589966	13.4605497824453	Mndal
Uba2	16.8837045870478	16.7214082229941	16.5329913561498	16.5380752403335	16.6865900929968	16.9715947772336	16.570439295599	16.4363045887019	16.4318527378651	16.6330202863688	16.6276804041199	16.7618803748151	16.6203941187002	16.8085644617156	16.6841269055906	16.4049039060442	Uba2
Abca1	14.8465182141607	14.6573204706258	14.6367211271989	15.4108302688959	15.0071089818363	14.5873031818348	14.4027380966906	15.2936875869463	14.9869001968825	14.7640465492024	14.4772993560627	15.3294509029031	15.2185561458392	14.6216233467034	14.6205904287727	15.4449589364165	Abca1
Sgcd	17.6836106411471	18.0851688988207	17.9819182027312	17.5956275290517	17.722105300584	17.9445403454234	17.7759429956041	17.5011629722224	17.8419870033303	17.9859661461427	17.745077344559	17.3685857214763	17.8009027001687	17.4947856202104	17.8481761842169	17.25225645605	Sgcd
Nid2	18.9628444267328	18.938824576357	18.6848993015638	18.5919928263635	18.8349299387992	18.9438013744646	18.7167011802082	18.6400425625126	18.8369326282637	18.9710410370672	18.8718532655581	18.9820060918506	18.7599174482128	18.8045695694164	18.7647466287522	18.5158812491461	Nid2
Aldh1l1	16.483896208907	16.4840302506955	16.4309566489538	16.4776104584431	16.2713325748412	16.3836431839563	16.4787168263454	16.5055860373574	16.4967286896336	16.6943523423294	16.7152488474957	16.5356989105767	16.232359903706	16.3781067238311	16.3207284079869	16.3974814494329	Aldh1l1
Lama5	17.2242459056092	17.0788721557052	16.943936897048	17.2427808321416	17.2293350169684	17.2899422430228	16.9326987867124	17.2611437402803	17.3904304433279	17.3785144432844	17.1823146316338	17.4110777088735	17.2476919456368	17.1470505792293	16.8538491710043	17.2361427178572	Lama5
Hgsnat	14.3623940780823	14.4084623613258	14.4095923693089	14.5926472063608	14.6034049857228	14.559370968887	14.557843132038	14.4910919540686	14.6277573450077	14.3838921326756	14.4547670949872	14.5023664860138	14.6119109769001	14.556990887503	14.5294567301617	14.642485600272	Hgsnat
Ilf3	16.5337537485666	16.4368181624327	16.3895592241919	16.7314867971622	16.5983792231881	16.4490626012383	16.5706502509788	16.6063598495447	16.4835048864676	16.6615028216937	16.4889335993074	16.6452663627297	16.5757520208293	16.5692995971655	16.418686048287	16.6638741415068	Ilf3
Micu3	15.8933128489276	15.9664320855336	15.9488627612567	15.866770821497	16.0168331207923	15.9279894999882	16.0592418793535	15.8903054052098	15.9936465316875	15.7796747332442	15.9285011000671	15.7792487583721	15.9281028895535	16.073903405747	16.0587970208901	15.9551353784188	Micu3
Naalad2	15.5376095355979	15.6982566980583	15.7232263668301	15.488859030996	15.4530870718374	15.5787255801356	15.4131922983703	15.2121593586195	15.6851765162436	15.9838269307063	15.9633285501243	15.5268707906937	15.423713205195	15.2903891860554	15.537136301906	15.0856490225804	Naalad2
Ccdc93	17.6285696769838	17.6511222051664	17.628798720711	17.649804558922	17.591662074519	17.6587487247162	17.5931025272375	17.4796994247643	17.564496630144	17.539983698183	17.7736090731043	17.5365632654218	17.4502186294544	17.5656966155068	17.5543996932597	17.4809801970264	Ccdc93
Mboat2	15.882891741831	15.9972992098546	16.0395103973404	15.7612021683873	15.817737877381	15.6804448150006	15.9181302293437	15.6963136659252	15.8399794198826	15.9408687748284	15.825017869474	15.6014264955009	15.7543291466122	16.0808874656855	15.8539896648507	15.6510763325681	Mboat2
Col6a1	21.0457327530455	21.1073023325136	20.9523582623811	20.5582085016826	20.6183590445249	20.7626744018044	20.7840726212147	20.314826374408	21.2401292192828	21.4443330511107	21.5624365850744	21.1338158259899	20.4835192594311	20.7490945451404	20.8437579307774	20.4373932022227	Col6a1
Rps6ka3	15.8144763850814	15.5604534284224	15.5538199224209	15.8537202164424	15.8363169264195	15.7351233578348	15.6345872903157	15.6420635076661	15.6012946985877	15.5682746914318	15.5822965718817	15.7698210120118	15.7160373509055	15.660393024672	15.6721664040307	15.7619656883275	Rps6ka3
Enpep	15.6837619325476	15.8121100729243	15.8227480562116	15.3625134000659	15.5554729700638	15.3554053909535	15.6289859817989	15.4695741004829	15.8841140353041	16.176937991086	15.8241663551228	15.7592584276646	15.4323546655379	15.5138983983554	15.3903768166693	15.3902724817944	Enpep
Mtif2	15.6072466164851	15.5543133843505	15.5913971740944	15.4839048466615	15.5867063518085	15.6288628172816	15.7066505555268	15.7809876658296	15.6875668407345	15.6257955421758	15.3261768993968	15.5088612909633	15.6834966123506	15.5466578713522	15.3089201097571	15.5706646723985	Mtif2
Morf4l2	14.2069140151969	14.4877261437011	14.2856333912131	13.950477889347	14.3062798417763	14.1395229776238	14.4347863690764	14.0630597742809	14.5595764140434	14.4011874865606	14.3277547029258	14.0561388135475	14.2399988486979	14.3647494836892	13.9987600572655	14.0735326332727	Morf4l2
Cend1	18.1862122424722	18.3643410659688	18.61831998342	17.6617998670621	18.2648798796952	18.7381149997883	18.6191489390079	18.3253855564509	18.1657649775866	18.3431463342228	18.344951707033	17.9923781662795	18.3810145887806	18.6396434502047	18.4123321568849	17.8981319105343	Cend1
Ext2	14.4583374816099	14.6806164313554	14.3675497078182	14.9221142984395	14.7833945958553	14.6326398973819	14.6091903379034	14.600726329806	14.8903738932171	14.5580154187952	14.8452212397622	14.7722454710183	14.6718548415114	14.8158725998939	14.7428663118223	14.9257788159936	Ext2
Usp47	14.9559422403464	14.8701492727272	14.6012086278174	15.1135929053462	15.0010692495568	14.9470506779862	14.8488504964362	15.1600741489801	15.024824993941	15.010657780896	14.7908727452386	15.2060907121899	15.1081885359517	14.9957095067418	14.7142955615408	15.1746029001049	Usp47
Samhd1	16.3185088242931	16.297752872491	16.0081224063163	16.3969554726476	16.3353102633739	16.2174402634881	16.2744305017211	16.1228798739868	16.3577343049381	16.3906974885173	16.2506524245732	16.2740425708011	16.1859896026002	16.2346080993353	16.1109551010528	16.3671056689194	Samhd1
Slc30a1	14.2507783139114	14.2809284474516	14.1898409450566	14.0019469591494	14.2623922708435	14.209678663807	14.1126605987005	14.0360736443421	14.0952103015255	14.2084883474922	14.1369010553552	13.846467807894	14.0440196775777	14.2724970207419	13.971526061089	13.9345856010545	Slc30a1
Coro1a	17.5452528343795	17.3977015635461	17.3358899712516	17.4330143865371	17.5494132397866	17.5308237815896	17.4897146791934	17.48206744052	17.409648987581	17.2806972879046	17.2507494011747	17.4659852645494	17.4430910685763	17.3624354280429	17.4025525238417	17.4577365911584	Coro1a
Polr2h	14.8081048366029	14.4423188515763	14.260137556604	14.8086127507442	14.5646146016544	14.6970093994907	14.676193010958	14.675204369468	14.5621170844595	14.747859448993	14.9985920193072	14.9722527547185	14.6700917977689	14.9543125381332	14.5903035777797	14.9552170271098	Polr2h
Nol11	13.1348323712931	13.1741826931936	12.9225659108094	13.6186618612412	13.1854344737822	13.035075788404	12.8899829049975	13.2474339433746	13.7544268295766	13.3119536049989	13.1390000136451	13.6480616420031	12.7985538912729	13.1991429651353	13.0268177242817	13.4228476352893	Nol11
Map2	16.0082412085443	16.2651234162102	16.3732391771451	15.7122812547234	15.8361428878253	15.9877651439395	16.4081768585382	15.885148416565	15.7912286865399	16.1610555777714	16.4083126095821	15.7982511345402	15.7833909591283	16.1870712304247	16.2491866102328	15.79640775569	Map2
Ehd1	17.1288444139782	17.0534587124769	17.0637611921418	17.2104301424541	17.1269014023206	17.0366352996406	16.9358226583863	17.2064692492176	17.1765565334215	17.3623809466569	17.0831079288547	17.4026862589063	17.2039237678293	16.9588886503063	16.9817962619233	17.177575761387	Ehd1
Snap25	18.2275977237376	18.3461427168662	18.2386573677216	17.3230486496129	17.7038146999141	18.3414790790133	18.4387051200608	17.7636204788629	17.7369936022261	18.2304366290371	18.6814580011843	17.5159613007167	17.9636339667395	18.5126249999471	18.131797365316	17.8025132831846	Snap25
Prph	21.3450765916179	21.271440268172	21.3074351227849	20.7801428651427	21.2904084386812	21.4382632765045	21.2918156757329	20.8684917168972	20.9028497504701	20.9849527934128	21.2142290189725	21.0685290461232	21.3836070156178	21.3118082171892	21.4439783667161	20.8008849947124	Prph
Sgtb	16.1070182402649	15.5167564530934	15.364375522078	15.6996318313174	15.9731697008013	15.8626370233618	15.5774471738733	16.1102774371122	15.8310451780016	15.6412749377015	15.5795477235826	15.8778913133915	16.2266664527932	15.8970121262669	15.6904575772063	15.9609950231471	Sgtb
Dync2h1	11.8897718959178	12.3656898987707	12.4455432101821	12.0650432973653	12.555914988421	12.5430698240922	12.321842895535	12.0485491772014	12.3988417054169	12.5335774250466	12.0698222619804	NA	12.5437610485796	12.5708751536662	12.0990902367352	11.2422064271819	Dync2h1
Ehd4	20.0673338802079	20.2673355533895	20.1911127930222	20.0765682356485	20.0881552918514	20.1813542389886	20.0616907838043	20.3111077735039	20.3771958965137	20.3703228926916	20.1010737755242	20.1639707829857	20.3268189830666	20.1593441054883	20.0737488028899	20.2866874767926	Ehd4
Rala	18.2898020735653	18.4229017044215	18.4258073232067	17.8059193145623	17.9654796633073	18.3988347676081	18.0498350884619	17.9434303557469	18.2162798745247	18.196079796135	18.315442000184	18.0081380803229	18.220649459555	18.0922309535477	18.0821055302441	17.7796376583549	Rala
Rps14	19.7501519881501	19.7988347662121	19.6890244325037	20.0146856292397	19.7646293657145	20.025324117711	19.9110700077065	20.2788059235354	19.4835812521698	19.666844967332	19.8783772967541	20.1005137988879	19.6454396595515	19.8736842888224	19.9642800103468	19.7482248615285	Rps14
Atad3	15.9162282035003	16.0109272924722	16.0019741802501	15.8927564586947	15.9978459729167	15.976961106572	15.9172120372598	15.9998605528676	16.0350309192122	15.8928375890771	15.7601290066338	15.9771632864617	16.0904835962566	15.9912223741019	15.9649617057317	15.9394619053987	Atad3
Chdh	16.1159520709657	16.563128139602	16.2421376430632	16.1869737359411	16.2880844556214	16.4114737019581	16.2447943194936	16.2848971341327	16.586219095634	16.4592327984347	16.094965816852	16.1326018184185	16.4772121851308	16.2923521809286	16.2106337145829	16.2357043375475	Chdh
Tbc1d9	19.366806657387	18.9045658701386	19.041664171361	19.0796262536246	19.389923924295	19.1212946217923	18.7278965997257	19.1637033773161	19.2960870378688	19.1252890766445	18.8060688308728	19.1857540151777	19.3651688671131	18.7364784750041	18.9624866990348	19.4250453235104	Tbc1d9
Srgap1	13.9138764103215	13.4687572215382	13.6744595224202	13.8397358162038	13.8841088577584	13.6720937478237	13.7398426518924	13.8839055987534	13.6315390928022	13.7537498924648	13.6549183632241	13.946244210581	13.7820537710216	13.7178597898039	13.6719419629461	13.9409702451663	Srgap1
Acot1	17.98979443976	17.9706639494129	17.8464995070145	17.7591291684312	17.8903323495859	17.9124846720259	17.9572015268672	17.716690185164	17.8153535479573	18.0411642237491	17.7770097090528	17.7605822118452	17.7877708050443	17.9004377722199	17.7613719985544	17.7353267734312	Acot1
Akap13	13.9996123639969	13.8058531620397	13.7950312859243	14.4206078811912	13.8769483238866	13.7841021587311	13.8711702028437	14.2714873576154	14.1125479959489	13.9582489313131	14.0863195073654	14.4250001204463	13.9262381403458	13.9322214139261	13.6578821709542	14.3742055943372	Akap13
Smpd4	14.4786447280745	14.6684699663612	14.6907603960094	14.2256046832826	14.6221440649302	14.6641430888202	14.6976388351459	14.1533134162368	14.7255598456653	14.5384068120622	14.4361573341209	14.2170082379016	14.7184362418308	14.4992471803153	14.6983085811546	14.0789841446742	Smpd4
Rnaseh2a	12.9617475229897	13.1842414891403	12.3433180921042	13.1284676499378	NA	12.7455815151935	12.5781129103457	12.8156289063451	NA	12.9856086720524	13.1201609942219	13.3109762819825	NA	12.7933406926655	NA	13.4292845649743	Rnaseh2a
Cmtr1	15.6999335429524	15.6693702249757	15.5206104171856	15.6036739585172	15.7014001254656	15.598211406154	15.6023162368636	15.4783271412127	15.6617496770183	15.7585989997211	15.551926060124	15.6174115475465	15.8030645451171	15.8372074654526	15.5999294145884	15.5192536382038	Cmtr1
Hscb	14.5309219006769	14.6896976165969	14.7695044975384	14.2959635369925	14.499986925113	14.9425455398224	14.6148166017332	14.7425595174248	14.697934925256	14.4154308856671	14.8853139268046	14.552220948147	14.6387449210806	14.7168626408147	14.5586973106143	14.4135213415143	Hscb
Pacsin3	14.7046396298056	14.7051038577449	14.9427866977059	14.6056610299262	14.5948852033302	14.7012373543769	14.7400132723395	14.7463399226401	14.8281782050597	14.8586964944554	15.0042786005517	14.6679152728617	14.5483515505024	14.6869428099193	14.5638295443485	14.2965476093451	Pacsin3
Susd2	17.6722313180781	17.9194950144931	18.0420465018045	17.7282155455015	17.6380606036813	17.5509201192418	17.665504360831	17.591137904823	17.7960430617378	17.7750233885701	17.8166325407027	17.9363638624209	17.7554475146368	17.6172003938328	17.7853224640911	17.600648850119	Susd2
Csad	15.2723955517287	15.4573866990714	15.3174131342426	15.3318367207069	15.0510183911822	15.0485882462307	15.1204390437161	15.1442072705595	15.2979738431528	15.6385065042116	15.1540641907076	15.1895752446755	15.2108705004174	15.0783682704918	15.1007432926257	14.9848948875123	Csad
Bcas1	19.3282072842865	19.4798849895323	19.4009907146991	18.8158743534315	19.116713023805	19.5997676593942	19.3784605691027	19.4005339101066	19.4603526858836	19.180863439609	19.3537235143196	19.0405525882469	19.5285601838818	19.3083655535782	19.1590138878681	19.0246088035184	Bcas1
Lnpk	16.0529252010876	16.082074717001	16.0880687899612	16.1999871393554	15.968506782776	16.0369577057758	16.1786855371739	15.8534036504475	15.9927037412248	16.0670909135825	16.2985601585851	16.1037220718607	15.966167056072	16.0556508584327	16.0018743070921	16.1203036080272	Lnpk
Trim36	16.3943002140673	16.186630120728	16.2522150969466	16.0575180514163	16.5227212915031	16.3156558354872	16.3957977618575	16.1945056000899	16.3471690420751	16.2125262716584	16.2702133407815	16.1026881198644	16.3854063094299	16.4952668210752	16.2879056457322	16.1744572347108	Trim36
Man1b1	15.0743457822669	15.2627143654331	15.2355734272763	15.0275986261254	15.3051232051643	15.2871605146003	15.4423068429902	15.3539154260123	15.2412653541816	15.0767225342659	15.2851578900951	15.314573599556	15.2234473448213	15.3344133398287	15.3180321409164	15.3458801491176	Man1b1
Gale	14.908114372253	15.1627162560332	14.9941159411189	15.3883022630378	15.2588077294625	15.138272323716	15.457013296197	15.175279440617	15.2196900909937	15.1875448559197	15.340682023633	15.3423708895867	15.0495768467748	15.3128642130321	15.299561129418	15.5620105359922	Gale
Nucb1	18.9437808199988	18.8509460208572	18.9600763979998	18.6057630615167	18.7911702040639	18.8337193742431	18.8682883005132	18.8790316241246	18.6244313990116	18.6500199450064	18.7698350054634	18.8778518617112	18.7174036547518	18.8851568348103	18.8076475382332	18.8411344212869	Nucb1
Pak4	13.600704563721	13.3951121276903	13.324087000814	13.6040463384287	13.5019743599195	13.6340624662112	13.2149224581741	13.2532306624814	13.2385822016691	13.4613015491014	13.4257721740055	13.5125478075044	13.4498051708752	13.2821285257412	13.4396732713732	13.3245435053983	Pak4
Maged1	15.3000991642302	15.1184787944254	14.8792962416775	15.88964793571	15.3591507208807	15.1621032328821	15.1114285199534	15.9978395470405	15.4080332816127	15.153834797362	15.1364236527172	16.058304259678	15.4784570736487	15.2969794289151	14.8989824170475	15.9327830823447	Maged1
Tusc3	16.5196835302426	16.6207463777773	16.7707065244102	16.6272836070749	16.6757061856878	16.6506930918981	16.7215864218448	16.6767998338221	16.6322333886946	16.3845711391182	16.4439703035552	16.5501492870939	16.6107010470941	16.6310992521705	16.7270793994711	16.8354751220967	Tusc3
Prelp	20.0670184163112	20.298416415717	20.3198789954085	19.7024343877961	19.8998059815795	20.0459482038376	20.0370795582049	19.8277353456234	20.5405001867988	20.4361921345164	20.7370675598074	20.2188555611901	19.9463982058748	20.0374506821796	19.9998956538289	19.7787638090262	Prelp
Usp4	14.469248256142	14.213482786787	14.2305368014106	14.6543632861564	14.4333180678562	14.3832082420415	14.2248259645548	14.6614437605015	14.2390468201763	14.3366947026528	14.2200430739015	14.7106955748775	14.3606069246427	14.3732762357899	14.2932243251378	14.5793573020816	Usp4
Psmc4	16.9519795878266	16.9250127813965	16.8344194949272	16.8908993856326	17.0596382573892	16.7993588273547	16.9856567658328	16.7152065381444	16.8806453955551	16.8432813998555	16.9300950141677	17.0032381064364	16.9715029125555	16.9639025270325	16.9497474437518	16.8707415332829	Psmc4
Septin9	17.6133336731026	17.5041093363093	17.5940246082952	18.0855174186957	17.4470817908098	17.4086150445997	17.3993186006344	17.8670432532321	17.4338882921765	17.6056333632122	17.4874778937825	17.8642661634624	17.4545698269453	17.4260635715364	17.3943028742902	17.7967383919945	Septin9
Septin2	20.5055522240926	20.4597641482249	20.2593152949558	20.3575194378099	20.2430567431451	20.4103921394019	20.3394142833582	20.3918953668868	20.3050559043804	20.5517230938099	20.5856470258261	20.4080204471369	20.2189747702955	20.3162182501455	20.2805182042396	20.2538539308096	Septin2
Septin7	18.7889275817147	18.6437664035519	18.4594614088005	18.5495078999927	18.5402309834722	18.6172994815719	18.3897554698715	18.4464325935928	18.3181996623838	18.4265543181733	18.6307877420373	18.6634612779203	18.5866046256956	18.6482603621728	18.495707348384	18.4540138486064	Septin7
Septin4	14.6931905188716	14.7437098026026	14.705736812371	14.387240150389	14.5873253389939	14.4358627235973	14.6484724560829	14.5578452820466	14.6562119069125	14.909696780632	14.6619287891846	14.2845898900741	14.6260004140617	14.4896065089844	14.6143519961652	14.5021864152666	Septin4
Septin3	15.1042772524016	15.1666413842136	15.0158530752113	14.804783947578	15.1148847571152	15.1818090435445	14.9493011705868	14.7905108668476	15.1382265321808	14.9775910216785	14.9354841607762	14.8655788817513	15.2589601941745	15.1309457960849	15.0307066795512	14.8561826786697	Septin3
Stxbp2	NA	12.9880180984183	13.0764386336235	NA	12.5564865035134	NA	12.9405143961151	13.0872268438681	12.8552883151907	13.1422411601335	13.3083762459032	12.8115439728555	12.8651018312257	12.9399883195096	NA	12.7117884531446	Stxbp2
Bsn	15.1044893005599	NA	NA	NA	14.5366652098473	14.7297706086649	NA	NA	15.0904730987463	NA	NA	NA	14.7238624019152	NA	NA	NA	Bsn
Erh	15.9044840952171	15.5639576982831	15.6837601375815	15.641610926172	15.8144698155562	15.6761454749884	15.7491301868637	15.9877369857121	15.5414209635838	15.6217762242625	15.7753606913673	15.5698165985194	15.7321432661382	15.6337194215331	15.7244537116403	15.6868231046763	Erh
Synpo2	12.330229121034	12.0188125671457	12.0537437845464	11.864791318019	12.0485472449877	12.2323829373313	12.4252883425372	12.7324688276643	12.7087747196457	12.4527334361581	12.3841988580507	12.164900653903	12.3080222723383	12.4903969463701	12.3132355404163	12.2718114588478	Synpo2
Nufip2	18.6350912207608	18.4065599626377	18.2329645774674	18.6768871724945	18.5229859425042	18.5968995358374	18.1508897058799	18.6285748790627	18.4305731660657	18.5915225593006	18.2144732214636	18.5278829613039	18.6952162553883	18.3656438684217	18.2870525883676	18.6379186217815	Nufip2
Ehmt1	12.0001072744533	12.0306271667774	11.8438841453172	12.2372305070256	NA	12.0253350062443	12.277340694121	12.4393357615909	11.8347039191942	12.3456748695316	12.5575734262863	12.3954432199484	12.0990883296148	12.1909642507548	11.7332645196146	12.2817287697412	Ehmt1
Brd3	14.6243202865372	14.5756344652047	14.6898859217165	14.8054599210473	14.7241589987851	14.7529540706946	14.6678015773137	14.9147589071227	14.5430486254701	14.7196588704417	14.6734470634067	14.8718603751216	14.5455932966549	14.8635815307517	14.6336551207982	14.7769559255045	Brd3
Magt1	17.0296210439586	17.28179785869	17.4078276093597	17.2753586692598	17.4087740405683	17.3210608256344	17.1990192875345	17.2596724173792	17.1575983862633	17.0328341826458	17.0548744003873	17.2777438966793	17.3008244087394	17.3488505755652	17.611607575464	17.2679608848074	Magt1
Lgals8	15.4789677446129	15.3630435417066	15.4045515794438	15.2947430634373	15.4903937540586	15.3947964126293	15.2176849823462	15.262779878385	15.4200571769909	15.200230869079	15.1526212227425	15.4014055344184	15.6060969952785	15.3363178540167	15.3401160164796	15.2448787166099	Lgals8
Des	16.3406184375458	16.476765854756	16.323215013533	16.2355185592557	16.1259332956199	16.2019049018462	16.1794948889501	16.0799875732502	16.6048513462454	16.6779390144078	16.2764266074292	16.085453239038	16.1465552169236	16.3222730512877	16.2824911251452	16.0946210062843	Des
Wfs1	15.4524159213986	15.4834140857221	15.7102497803538	15.5016938755914	15.302746790364	15.3249244367942	15.5513895674916	15.8581574773101	15.4273187561214	15.4903267559128	15.4416507616881	15.5262801163432	15.3469097036623	15.3209656064171	15.468936838784	15.5659319905749	Wfs1
Sun2	15.7165799108666	15.7723722334212	15.713247593323	15.4971296652806	15.606784581032	15.497598096454	15.5723581222688	15.5710542176885	15.7458962869309	15.8034491910181	15.6247870274321	15.6905246094309	15.6132931726943	15.5604834159996	15.5695589451724	15.5083082251076	Sun2
Atp2b1	18.0790574436561	18.2819700711229	18.2897521349987	17.7734097059487	18.1213314923091	18.1776478469008	18.2434961222989	17.9993773302565	18.1478530234818	18.1020190652406	18.1444851649557	18.0334070149244	18.2018880425868	18.2047472783346	18.1573860146066	17.9352544544778	Atp2b1
Pars2	13.6375926583658	13.8115086807206	13.8129256637957	13.5602525574555	13.7656230589298	14.0066450605012	13.9565255117186	13.8986293588136	13.6026582895132	13.8342171677443	13.8713410520954	13.6164761626528	13.8614039412943	13.852933988493	13.8231019237271	13.6752706397521	Pars2
Gphn	16.6798550538496	16.716930766527	16.7954975163348	16.3133015375116	16.5692900859935	16.6929549920019	16.8454051951355	16.4420253306824	16.5509015048316	16.8109435112538	16.6368612727724	16.2743528915807	16.6501780457912	16.6862594646327	16.7027403067058	16.3127918805381	Gphn
Ssrp1	15.9527049391051	16.0049434076195	15.8046973754744	16.3810508260463	15.9412509830275	16.0029071646863	15.9802815556962	16.2346048414493	16.0341353547012	16.2444435038136	15.8284891702711	16.2333114633306	15.9647250211009	15.8675355032343	15.9276041652662	16.2451884083795	Ssrp1
Ncstn	16.2812119655952	16.5420456157965	16.56462853197	16.5253155690947	16.5269863387013	16.4049570729821	16.5579728126323	16.5679622064504	16.5229631442263	16.5195448398145	16.4283277204141	16.5249326939881	16.4865084155132	16.5559591859347	16.5146688992493	16.5470996981707	Ncstn
Amacr	15.0850338555724	15.4014016918411	15.481824742373	15.0302531859274	15.264703018364	15.3496680199207	15.4273126526007	15.0525148162778	15.1130046984424	15.1334224967725	15.113500228952	14.9375636369874	15.205562059997	15.2292309155566	15.5868958673642	14.8982840813567	Amacr
Bzw2	16.8630034254031	16.9361101876081	16.7722320682694	17.2130252606897	16.8674049634647	16.880904826265	16.7584518577325	17.0243223723032	16.977623914256	16.9540468466326	16.7389272868178	17.2370569925737	16.9547033656263	16.732594187125	16.8074957996544	17.1858288555839	Bzw2
Smarcal1	14.6242492031524	14.5870856405284	14.0894545599257	14.1723580395057	14.7197518623524	14.7416164120869	14.2820946071669	14.2417871361677	14.641948875246	14.5515698748527	14.2532862919891	14.1725541167937	14.8446181841411	14.5788434272774	14.1832517402241	14.2014122449528	Smarcal1
Bbs1	12.2987805553023	12.7643176369281	13.0105817426161	13.1556021181215	12.5339951819469	13.0057875885131	13.2970045885466	13.0098505992789	NA	13.0808444510459	13.2793460860563	12.8261801070874	12.9483336049569	13.3177543990847	12.6914166951025	12.8105339810382	Bbs1
Trim28	16.8843282662665	16.768910735254	16.6467305493347	16.9853432671225	16.9042306751215	16.8365185706534	16.6043673500376	16.7708351182908	16.7171279701144	16.9126152135999	16.543309724301	16.9683390148633	16.8869139654326	16.6452077554894	16.7688211748179	16.7559597421925	Trim28
Eif2d	12.5392983172428	12.5215187235809	12.4514719803024	12.7457899448232	12.4400816025473	12.2969750190333	12.4799220380957	12.3293072693769	12.578042844129	12.7579981622831	12.8160940120546	12.5502616416593	12.5501949301498	12.6187974218125	12.3078623889775	12.8885598657407	Eif2d
Hspa14	14.6953671285009	14.6874946950296	14.85051829836	14.7452145003534	14.9776252437862	14.801280878711	14.9275982958799	14.5975854844982	14.8098761683302	14.6684593204317	14.6525843215106	14.8454778281195	14.8603839135486	14.8267056463604	14.8993376412761	14.6727531213039	Hspa14
Sptan1	19.0294042489475	18.9972052640552	19.0069452343405	18.764817699288	18.8616926735987	18.974633201797	18.9039238686621	18.8079399663552	18.7937799348257	18.9375624407912	19.0668067499813	18.9340099005153	18.9060758162107	18.8735490106955	18.8800563314925	18.7496569599903	Sptan1
Gbp2	17.4185046132253	16.6510115810271	16.5261078766859	16.940539355437	16.5714055972127	16.5891938740085	16.3281533825972	16.6853415010552	16.9934776685601	17.1361731408764	16.635667641618	16.6607313628954	16.7018171683528	16.9538572701062	16.1915466146878	16.4727609750672	Gbp2
Hsdl2	17.2147468825948	17.2673545750402	17.2826775407934	16.8241739606879	17.2544124163861	17.0369847861584	17.2293679346849	16.9885918939472	17.1621407743521	17.1889968010007	17.0716739870116	16.7497661692554	17.1360743474273	17.4356451067605	17.2550142693068	16.9390496249527	Hsdl2
Parl	14.3405217528275	14.5216511034227	14.6010971104482	14.5067071419297	14.7431475421394	14.8603085732256	14.6470942119488	14.7659907946157	14.681577158341	14.3944440771079	14.4745241004516	14.5311364190709	14.5092821141822	14.5280598478729	14.6001472260735	14.7315565791077	Parl
Abhd17b	13.8028300572393	13.9474295950914	13.602906715517	13.9233316686855	13.9365704348051	13.8689473824636	13.5067401999498	13.5832278775556	14.1014235324077	13.4438207606905	13.884400965552	13.9817716871309	14.0172306362964	13.9429376130862	13.9074992645865	13.9968065040341	Abhd17b
Cox4i1	20.2908606590525	20.2835055567434	20.3963077275546	19.5530641998533	20.0750152099478	20.261085937502	20.0782393723947	19.9297225571641	19.8949944430623	19.7592247886173	20.2752654160425	19.9157146503675	19.9764396733259	20.1924168689133	20.0572342003741	19.8338936058887	Cox4i1
Atp6v1a	18.9760194951693	18.8396688181999	18.8845570878993	18.9136541925775	19.0398770738401	18.9999974803546	18.9893485694137	18.9262981130963	18.7427666944807	18.8126725382345	18.830628225675	18.9955097377725	18.9985978097704	18.8520175487814	19.038576914757	18.8655466264597	Atp6v1a
Rcn2	16.6839985254132	16.6286830348411	16.6780563188803	16.2368213048181	16.5925097266671	16.5535531427531	16.8069398950718	16.2872705519264	16.3662274805008	16.4104467862066	16.7321227104753	16.7558807883276	16.4101229283271	16.821474834708	16.6681333988964	16.5305658792668	Rcn2
Mtmr7	15.0842235551348	14.716665231464	14.9014732355291	14.9011318609569	14.99222402308	14.9856372571801	14.946952396188	14.8690936247593	14.9094760927022	14.874776015693	14.8486998751922	14.8573436115352	14.8967167812774	14.7660146400792	14.8321634893369	14.8949790946782	Mtmr7
Bbs7	12.6445299872929	12.3751132360705	12.4370653112082	12.4312237628413	12.6637531276489	12.573604325498	12.5616066241425	12.4226460454616	12.6660712460346	12.4928694266605	13.1257597410939	12.5130383962297	12.6533746676425	12.7210935346348	12.7324341201552	12.6678398224362	Bbs7
Fnbp1	16.232777157897	16.1611847948709	16.1424046228749	16.3700851215274	16.2686889576639	16.1806887517764	16.2505243283014	16.4556639716276	16.3170241157211	16.1453340858886	16.3302152916745	16.430263473013	16.3336226842817	16.1784169613526	16.2065194596768	16.587918941098	Fnbp1
Uaca	15.6026979458739	15.6393835040601	15.7403507387583	15.4608607879107	15.5356778051791	15.6445705854745	15.6298702869	15.4675162762316	15.7092202103644	15.7792500436263	15.8381544910135	15.5799769973285	15.4576797186371	15.5835950766413	15.5217298814732	15.4584542365327	Uaca
Ltbp4	14.158348154516	14.1337677190222	14.188045169098	14.3237207585272	14.1033885987911	14.5405142383234	14.3372025040806	14.5247767400788	14.8548012173022	15.0289917342109	14.6655955922251	14.7390220427204	14.2915341842834	14.4629078570413	14.3384800417738	14.5334960148774	Ltbp4
Jph3	14.3263440918993	14.451742747629	14.6725603464645	14.0326925846031	14.2421429352301	14.3300635681601	14.5256502641464	13.9455199478011	14.1419743389858	14.4915164015547	14.6205521210565	14.0678855005777	14.3079255197965	14.4446887218697	14.355857324657	13.9518782794656	Jph3
Clip3	14.879989964137	15.0541086314985	15.3834748472944	15.1965002305565	15.0331724221136	15.2522951322292	15.5005198191415	15.2462301444579	14.9477737256063	15.0172906140811	15.3795964228773	14.9827063461919	15.0297727422831	15.0297533854017	15.3617422214178	15.2265973491947	Clip3
Dcun1d3	13.588610664813	13.3401822874842	12.8999202951068	12.9191881589227	13.2744123833022	13.5296046966341	13.3344399508865	13.2587138752893	13.3577945862176	13.359159051586	13.7795719773347	13.185979980868	13.6294017745102	13.4624846094321	12.744196078404	13.3653206709313	Dcun1d3
Retreg2	16.3537281437064	16.2507502114429	16.4061734402123	15.8175677085976	16.3381388892183	16.5043924283693	16.2819839882888	16.1614271826047	16.1019085278716	15.8641840227325	16.1349631303275	16.2289693095437	16.5194120992065	15.5826265366938	16.3117552834364	16.0667989129862	Retreg2
Col12a1	18.81835122109	18.5553643674824	18.8397304568013	18.5397313600424	18.3222300439776	18.3765140495274	18.5729368868168	18.6994775188164	19.2488257757954	19.3058193216976	18.7526852942032	18.8805391763709	18.299299081259	18.7680518307398	18.4900268871304	18.6879443715943	Col12a1
Rbm26	14.3853968183819	14.1872933583954	14.0669621667794	14.4163370905367	14.3342135360968	14.4059977298591	14.1972553604757	14.5065088521416	14.3718500580001	14.4647410043394	14.3328482400364	14.2917100336524	14.4099735166222	14.4079533238122	14.1078548835067	14.3588435452212	Rbm26
Prx	22.174829338719	22.4236204714467	22.6063528444225	21.6998426623253	22.0607215855453	22.3229565629036	22.1415899429978	22.1382101664853	22.5300341519002	22.5140099803706	22.4316240772723	22.1146988985959	22.4163119938948	22.0865378051345	22.072924891311	21.7913225087794	Prx
Mblac2	15.0790933997507	15.2079814375539	15.4433654301631	14.8479318236528	15.1779244744759	15.2233199338166	15.1740116588141	15.146891480743	15.1703812576319	15.0308806694259	14.9838537551731	14.9497735944227	15.3182627846673	14.9803741110793	15.3464558364598	15.0926271560132	Mblac2
Krt76	17.0205676566234	17.9651247772264	17.3674574116888	16.9406806484256	19.0410618962061	16.6386480261588	16.0638500652169	16.3813908599685	17.7722178739291	16.422087768144	16.5379509089718	16.6374022754425	16.2834049209597	16.9529004662223	18.6781358812417	15.6458891821232	Krt76
Parp14	12.2051273526097	12.8166990408358	12.4707246011971	12.914188429867	12.6502627066976	12.739889746705	12.3168840796619	12.5638668892918	12.5780053875299	12.8386675317715	12.7767692579122	13.0293727280887	12.1755376015601	12.6817543757529	11.916337567973	12.9469938057695	Parp14
Flot1	18.1184229032194	18.0956079595679	18.1517699039224	17.8509001074819	18.0799736444273	18.0352723720639	17.8371839550225	17.7299283237733	17.7343905405479	17.8087316194851	17.8069952516565	17.9466361317641	18.1140250077641	17.9285352595886	18.2090973344343	17.484232245734	Flot1
Asl	16.1790458130882	16.0819081160225	15.9468344172411	16.0428783225156	15.9954507128144	16.0780828546043	15.8936161445539	15.8169398985457	16.0008876997811	16.0363978978739	15.9272911828928	16.0344432866923	16.0941918534987	16.010954423436	15.9462118102177	15.9428785843927	Asl
Krt6a	NA	13.1869216144206	13.2227442979188	13.3524654104012	14.756033060515	NA	14.4272090710597	13.2831311336358	16.624553069623	13.1145570042292	NA	12.6658353007885	13.4596657952418	14.1477353152475	16.1007351112306	13.4689380333816	Krt6a
Krt85	14.4027735145664	NA	NA	NA	NA	NA	NA	NA	19.9403771646702	NA	16.3925293418719	NA	NA	NA	NA	15.8530105501975	Krt85
Papss2	11.9279779110908	11.810535486584	NA	13.024637577689	11.4701707762665	11.728052298616	11.298119861857	12.6449265428482	12.1807452376766	12.6696668229753	12.3147559948213	13.1845793989473	11.5913727398466	NA	NA	12.5764985185842	Papss2
Rps10	18.0655260706583	17.8429067194656	18.0894447857376	18.1704254881178	17.9888752665189	17.9237605826849	18.1040946654526	18.1536809446166	17.7466860922193	17.559568805306	18.0145066959064	18.1700711822454	18.0138267193504	17.9011400008794	18.0501460069855	18.0504069177308	Rps10
Pdxk	16.2455459109393	16.2095317313398	16.1274520466486	16.3791996666042	16.1999723664481	16.1484209897249	16.1384625496873	16.0977853893611	15.8940555936986	16.2176293813934	16.2926017128187	16.3559507330996	16.001071963841	16.3033729377859	16.061006979901	16.0284497350692	Pdxk
Wbp2	16.9535232870534	16.994068502668	17.1117910375262	17.3119930214844	17.2081289408281	17.1060770385584	17.0741463834278	17.2129943125895	17.025531691901	17.0164259458117	16.7632005438972	17.1578546807188	17.3518987767538	16.9583286522583	17.1889771755384	17.2677315212241	Wbp2
Scyl1	14.5298525722245	14.2709878247422	14.2920219926616	14.3064442244133	14.3944638316275	14.2300813834867	14.4185740531931	14.4161501412594	14.3455686521567	14.2524934342141	14.3610454869715	14.5190980092116	14.3402822763936	14.3046124305091	14.4333167988381	14.4451983207464	Scyl1
Tbc1d15	14.6763913987207	14.6623707907886	14.5303371410639	14.992702224278	14.7194102643193	14.8033492150883	14.6915475492173	15.1676460150503	14.8511333267614	14.753783046401	14.6285453233134	15.1993154901687	14.8935220255466	14.8107619219964	14.6370202843441	15.1144929477134	Tbc1d15
Armc1	16.0966177634451	15.96637605639	16.098243842533	15.8822599302286	15.9453611911668	15.9940421108906	15.9599885048718	15.7981839615596	15.7109676681223	15.8615929639193	16.0951872654749	15.7277249918507	15.9331674145155	16.0544828933976	16.1031480561709	15.7930559430103	Armc1
Anapc5	14.1598968291812	14.0832592376193	14.0099369578751	14.0004685810131	14.1981076926552	14.1779995502711	14.2219667466697	14.1188819259363	14.1690634104907	14.1542649343629	14.0499270550701	14.1291444162448	14.3699962086302	14.1103647714729	14.1709628951005	14.0263587895868	Anapc5
Cdk16	12.7770223288295	12.8836450224812	12.9930362187575	13.6359495020397	13.2043706868137	13.30126878803	12.9477629803048	13.3995116333285	13.3546626916088	12.9712822931631	12.6456432094319	13.0764424403142	13.4127230925502	12.4940474644078	12.5951643230639	13.6112016363668	Cdk16
Washc2	15.5140002815667	15.373641051843	15.3314782902332	15.1678845595591	15.2950098598933	15.4204282833512	15.5003127807005	15.4474399251458	15.4310018285529	15.4353923805905	15.5818413135687	15.4655582642375	15.3858748953094	15.4590298781386	15.3415639526476	15.4001072867975	Washc2
Spats2	15.1431991475622	14.6765984895333	14.7695566706122	15.0531262404122	14.8735707938036	14.8175668106381	14.8348405790871	14.9183729869642	14.74221996806	14.6412103618402	14.7442241280669	15.0295753065523	14.8806992048093	14.7293725233329	14.7289076764859	14.9140283257161	Spats2
Ano8	14.5960549614176	14.7183425948596	14.8256950125884	14.4304446222003	14.8271304382123	14.7273868420162	14.8126694346307	14.6267040825496	14.1673852395467	14.4471297337494	14.8517920507539	14.4407281726021	14.7814941278434	14.5420007369819	14.8762413927977	14.4308244275326	Ano8
Nudcd3	14.6664617579461	14.5196890045247	14.7699330160081	15.0723134044987	14.7452431361695	14.6333584971684	14.8434360736359	15.055253159196	14.6773630568562	14.7746793429278	15.0644018168202	15.2097999254466	14.5262722905105	14.8048331166906	14.6880540905444	15.1138924555044	Nudcd3
Commd9	14.5090042651931	14.6606052318218	14.6406226762622	14.3766775541237	14.5595251367535	14.532804529874	14.6845610195996	14.1996920310702	14.0680305274262	14.200798521385	14.1860138943277	14.4983027590153	14.3762863034548	14.0325600844316	14.6535791447115	14.3304063646278	Commd9
Pcsk1n	17.0643924775453	16.9973977586967	17.0012570988998	16.8296035681145	16.8985926202502	16.9742104705502	16.6998345211259	17.1383703725874	16.8046460354769	16.2909067361492	16.8129995946551	16.9824144639028	17.3048189192116	16.5242524028788	16.5565631614198	16.9968254505114	Pcsk1n
Got2	20.5621092658563	20.6811506532821	20.7520449063432	20.5598806356683	20.6700699222328	20.6738732325693	20.6735903326345	20.6839246986692	20.5411002930223	20.4527533452427	20.4215482076774	20.5265344591398	20.6109919742695	20.5640300932354	20.8574710446826	20.564580519175	Got2
Tars2	14.9600706811044	15.2548934875773	15.1893441709046	15.1380421890945	15.2569757800435	15.2700816165643	15.2006232442416	15.3498753932693	15.1716719985999	15.1013322158646	15.0392968723586	15.1241384766825	15.2644965646503	15.1093072427498	15.3464832414378	15.2757936689199	Tars2
Usp8	14.4701566898022	14.3581328751978	14.366927576453	14.6144537826411	14.4297093429172	14.669066484794	14.4763365150632	14.7927497998681	14.4548044218518	14.4661185265113	14.4247803106787	14.663490130257	14.4681112693184	14.2723571875627	14.3407192266214	14.7296922123378	Usp8
Cic	13.4201731428186	13.7780129696235	13.0824324015595	13.6679124798444	13.5278902653729	13.3725181100971	13.3274527867854	13.6858456634216	13.5088317557839	13.1508498971729	13.416073739633	13.7228020416634	13.6999342360722	13.2391740858773	13.1358418318454	13.3240081083985	Cic
Chmp2a	16.1774593783857	16.1332344827352	16.1984851598425	16.3961199404772	16.1803566047041	15.9431046535479	15.9005442958597	16.1567743210017	16.2135363970792	16.1386686193762	15.9153572977557	16.2555784604935	16.2128840192477	16.0046116969793	16.2300104850493	16.1042033794197	Chmp2a
Eif3b	17.6826558776403	17.4998858907528	17.4115535804133	17.6647220156146	17.6143704486938	17.5611646005734	17.5696874701886	17.5815145868868	17.4779516492733	17.4619238030835	17.6589711411811	17.7938707471934	17.579105078633	17.6202970919428	17.4784559408036	17.6608608421385	Eif3b
Hnrnpul1	18.006287459667	17.9893294034181	17.7707562494206	17.7660289581823	17.8543913568775	17.9236872385071	17.9814811635668	17.7861318808785	17.7936855955668	17.9126809344444	17.9593039335941	17.8978300420198	17.8076341418864	17.9082329778622	17.8982988935159	17.8674917811321	Hnrnpul1
Nid1	20.4495200044731	20.4959026534485	20.3427587915684	20.1662838189947	20.3550637061286	20.5394790136031	20.2752533841203	20.2072223849219	20.3542788383382	20.3694276179812	20.4054044681864	20.4207614687139	20.424685578546	20.3237037643532	20.3549830481478	20.0593736229937	Nid1
Me1	18.7757130699973	18.5001364697415	18.4686778443018	18.4902271365382	18.4096199398278	18.4256746052669	18.3477883186746	18.25397851325	18.2245504816274	18.5253602369537	18.6217364625532	18.4726725709055	18.4980985304937	18.5797813271891	18.3254464314059	18.4282958456196	Me1
Rbm4	14.5943210645514	14.6151231492658	14.2634657849254	14.4400219389164	14.7292878736473	14.8716420134159	14.4030401294395	14.515177858527	14.7551372215523	14.6585917575285	14.7252998048542	14.4855631196913	14.6633080276336	14.6718559002779	14.5068762290653	14.3747252289694	Rbm4
Cluh	15.559046722619	15.1353556094842	15.3703466237476	15.5985040958539	15.6729675131178	15.3845718915052	15.4855316524576	15.6063731202306	15.5713624712605	15.4889161856669	15.4494309927271	15.5363648104353	15.6449642715381	15.3976113442405	15.3189994525434	15.6885311156385	Cluh
Nomo1	18.2932886378143	18.3650224305629	18.4486753991653	18.0260707677105	18.3784234585271	18.3853973368974	18.4307974300863	18.1950741134351	18.1564490185392	18.1029576135068	18.2190640321955	18.1829392269015	18.2686741449526	18.4274622058781	18.4661858644429	18.2039816308652	Nomo1
Inf2	15.5476797556321	15.4481322193903	15.4467314688981	15.832609594868	15.3137041342799	15.3911499020581	15.2586522340761	15.8125025371185	15.3856739300972	15.2265211953233	15.2148997391374	15.8668708229517	15.4877573048149	15.2252973273844	15.2844533528054	15.7104729936999	Inf2
Cp	18.0172104099318	18.1711640117278	18.2703658011151	17.5984156231541	17.7294086066603	17.8640024017464	17.746386094158	17.4686015303886	17.9367090548469	18.3155115663937	18.2868214187276	17.9516772716125	17.7559947560759	17.7555986312466	17.8782302801939	17.3426325909341	Cp
Luzp1	15.1313765423403	14.9612012597823	14.7312129401565	15.0720954081242	15.0056804698834	14.9813836995574	14.8612104035838	15.0408996304715	15.2243767207569	15.1378706485124	15.1123605617442	15.0069340616348	15.1139635790865	15.1540192164235	14.8479155117019	15.0511376995138	Luzp1
Hspa1a;Hspa1b	18.4703631618562	18.4389805619121	18.2739132608673	17.9473527287404	18.2298744592253	18.3145534040998	18.0993755517656	17.7918051163712	18.2480099731734	18.4332328207004	18.2072561880626	18.0241902116984	18.3005447378677	18.3629503912901	18.3007868116816	17.76554274818	Hspa1a
Marcks	19.4126839394194	18.9549487195476	18.6047388446333	18.8271041680988	18.9705835682294	19.0791500176064	19.4103380339884	19.0083272736086	18.5957789065735	18.9155846162761	19.5487279675411	19.2046068414585	18.9509726334362	19.2838672624353	18.6312002752972	18.718637419566	Marcks
Tbca	16.0154476959235	15.935688359416	15.9035423258519	15.4765246086806	15.4497500259638	16.3290967820831	15.2727557409175	15.7212373137334	15.2514363617129	15.1789203596176	15.9491752555694	15.8093358683618	15.6860599522385	15.468408232068	15.3774407922984	15.439304966431	Tbca
Lmnb2	17.7947727109053	17.7870903163474	17.767198070003	17.4717888621035	17.5702611816613	17.6422235772924	17.711567668693	17.3974557921139	17.6345322286336	17.8295110605437	17.8090911584586	17.3874793517287	17.5536757323339	17.7417430924522	17.6513104866819	17.3567570485435	Lmnb2
Anxa2	21.6451187904966	21.7398025099994	21.5414660951951	21.6108369382477	21.5361160564706	21.5239306056055	21.486624462244	21.5913022483927	21.8705738350696	21.7612669095026	21.9290371778235	21.9166965516669	21.5417209424434	21.6365058180345	21.3810814341043	21.7392146353898	Anxa2
Myof	15.0491320316006	15.4055504752164	15.1335368787015	15.4761437899396	15.072060749206	15.2262411239396	15.3218161851115	15.3687085124018	15.509480091916	15.7481958971056	15.5478123925003	15.6459161098818	15.0214299434717	15.1688220923509	15.1094766230647	15.3666482054241	Myof
Rps2	19.6700114264845	19.3894967660774	19.7714538248062	20.0160647015476	19.8110441709796	19.532760197252	19.7412243604315	19.6855529091929	19.4809008109508	19.6649871548544	19.4341618116722	19.8864730539971	19.5433300801425	19.4352858521223	19.788436373689	19.7698667299073	Rps2
Ado	15.2317190177284	14.9972142760577	14.9064004953624	14.9813550407274	15.010991836565	15.0442995198739	14.917934803937	15.0553370517786	14.9734167039808	15.2326976050419	14.8850757968242	14.9212963239287	14.9697197694301	14.9334284236996	14.6943067001891	14.9752456901061	Ado
Tmed3	15.7359039269508	15.8193409371699	16.1086148169241	15.9570082558415	16.0085939794742	15.8425254712818	16.2178128950117	15.9839942556627	15.6991493994263	15.7044926636521	15.7737475782727	16.0156891426271	15.578214199014	15.7590238164961	16.0699353101759	15.9358879825929	Tmed3
Esyt1	18.0743149004182	18.0318897877447	18.1496967788282	18.1280962317752	18.0931698900746	18.0356388314133	18.0325796112421	18.0399815222803	17.9527859850321	17.8465231675931	17.8790300810621	18.1553359145832	18.0875591900891	17.9690929778928	18.07020564758	18.0654881800614	Esyt1
Dysf	16.1090925003936	16.3232154279812	16.3870558210915	16.2016188217384	16.2781197122949	16.3046945881053	16.3598966851302	16.2953900561858	16.2420612796857	16.2261617227514	16.1994309897747	16.2138511695728	16.2554921820793	16.3326378644944	16.3847286043891	16.3026239070517	Dysf
Pcna	14.9597888965389	14.9729911590806	14.8557808593075	15.7252571132569	14.8283076154535	15.0969009343851	14.7088847974027	15.0817941696518	14.7572652388145	14.9343390391892	14.7135387886553	15.7494065495226	14.7399193683903	14.7896327376512	14.9721436312228	15.2094453824731	Pcna
Kank3	13.3281848183251	13.4134001644203	13.4282772305975	13.4210573768955	13.394111481455	13.5592968021531	13.3906225826942	13.6087934700897	13.6262559559405	13.7146075775994	13.6575838109222	13.5598517976426	13.4860471988803	13.4250864424859	13.5179092732196	13.7106283910575	Kank3
Hook3	15.8475753640821	15.9158980842713	16.0131158610569	15.7032382396118	15.8264566108715	15.9047283861682	16.1372071109665	15.9402117706432	15.7539985706876	15.9494233536792	16.09240034256	15.8917098700775	15.7783295930907	15.8614699923064	16.0633697538687	15.801022346384	Hook3
Ankle2	13.7892105810706	13.7081062933378	13.3850664703638	13.9286381980319	13.6238165728857	13.8203084744178	13.8987795797017	13.9336999474327	13.8575154383369	13.994407886657	13.850154330532	13.9214280404764	13.73802644017	13.630381683675	13.4700979301797	13.9773866965931	Ankle2
Hp1bp3	18.2554078232437	18.3400909887809	18.4424798894753	18.257177565912	17.9803474192696	17.9602785944042	18.0290098175212	17.7472261394627	18.2950760912105	18.4588115959624	18.1917552530911	18.0145279633329	17.9631169334405	17.8463276225452	18.0912821442649	17.6738635885883	Hp1bp3
Caskin1	15.1380857078155	15.1715932805623	15.2038983009582	15.0635007894508	15.1718621800675	15.1600890405695	15.3528325440525	14.9919780440395	14.9774625191179	15.1429950386713	15.2821826420866	14.8911561128714	15.0685166404446	15.027966841879	15.2576925529041	14.961652395583	Caskin1
Hsph1	17.6211595830892	17.4926768408013	17.2727560796364	17.4901088841215	17.5004125395079	17.6018625998611	17.3868470581031	17.5509654035584	17.3364855964219	17.483365955718	17.554390548747	17.7522525558028	17.5427100502054	17.4921411573629	17.4795282246733	17.4808246414489	Hsph1
Sema3b	13.6381252169418	13.7538225766138	13.6905032767284	14.3917133594871	13.7581839032167	13.6127753283477	13.5843504940453	14.3157182574188	13.8935920059429	13.8848611900773	13.5618766358119	14.0389386540318	13.7287206412701	13.6662025824523	13.5853365798826	14.2752487792813	Sema3b
Rdh14	16.1475320329288	16.2719718972604	16.3742212528849	15.7121716522375	16.3303128071421	16.1695426920515	16.1471170584056	15.7820227808068	16.0144548158394	16.0880023643794	16.0983799915443	15.7797734763468	16.2022065740176	16.2929869259454	16.3362346264909	15.7715162099935	Rdh14
Scn3b	13.8161358881126	13.9267108793393	13.7099499065754	13.4217037108432	13.8969041585057	13.8177577887791	13.6805136429603	13.6179921786913	13.9544337441125	13.5123615435748	13.9159206017872	13.7992829643405	13.7999093934844	13.9098206762644	13.7883958219783	13.5846159830971	Scn3b
Strn3	15.2494020555086	15.2742017392565	15.3183892814489	15.3430699897613	15.2036624956009	15.1544408711291	15.2340352378511	15.1029961680636	15.1631961131182	15.3257821077363	15.3302469481791	15.2517184723538	15.2606664516988	15.1034439603115	15.1901906636032	15.1620928199146	Strn3
Epb41l3	18.1531081877477	17.9003566311104	17.7410400474119	17.9453213328717	17.8899866744081	17.9539689696204	17.7458808516991	18.0201498480103	17.9764820211514	17.8686221117982	17.8642388272998	18.0740040304598	18.0550929094857	17.880374208867	17.7622668134598	17.9985104924387	Epb41l3
Canx	20.3348815968403	20.4002840667844	20.3551571040695	20.1313404046128	20.4306758189446	20.4958977986102	20.6812710129293	20.2632930446329	20.4111636873724	20.3315235079007	20.6769697354601	20.509768273217	20.3280291465108	20.8269150130354	20.3448286741037	20.4448119899999	Canx
Pald1	16.3249893449176	16.458076215037	16.2576148489434	16.220235370891	16.2733164548703	16.1940143013432	16.3994303695383	16.3855506309033	16.4423235843626	16.6325318940212	16.2743738226813	16.3734333133847	16.3136506627434	16.32431727214	16.2094690494744	16.2648592131561	Pald1
Scn10a	15.0113373244883	15.0195328125379	15.1033741239216	15.2978057177416	15.2897489789948	15.3550703218927	15.1885462739752	15.2524285541983	15.0710580078342	14.7449155609299	14.8828533656418	15.2645385577485	15.2891186346636	15.1519554142761	15.3476063117722	15.3710610786238	Scn10a
Fbln2	13.1502359065325	13.4592450729085	13.1262707192287	15.206299852161	13.4266818389679	13.1606093702334	13.3409882925718	14.2562507371936	13.4302684266791	13.3849032463907	13.5019274178607	15.1344801238015	13.3309276442427	13.1864502871379	13.2727052451129	14.6194298387966	Fbln2
Pitpna	17.5913783931069	17.4922179925281	17.2327480903862	17.4976464468092	17.5545472782105	17.4689028887868	17.312345518149	17.2683424160526	17.5317289734397	17.4009986036574	17.3933717084243	17.4508131626158	17.5315431300018	17.3951901352417	17.4606470593154	17.5443229299025	Pitpna
Atp5if1	19.9021541943075	19.7286370953301	20.1947954913204	18.7252390289012	19.151229486242	20.2777050146802	19.3469053540345	19.6470037759228	18.8522172801728	18.9627187059147	19.5437117819925	19.3311321749865	19.827713242634	18.8810849853473	19.8651521004441	18.6281473119387	Atp5if1
Cdc37	16.7429915475437	16.5641751057919	16.3219682076441	16.6516310971804	16.5621728077501	16.6355953880813	16.503056000053	16.8290984446402	16.4211874279377	16.5871608372285	16.4407005338205	16.834365321291	16.6232531250247	16.4024111461841	16.4912420563759	16.6551047832083	Cdc37
Dbnl	16.5804856277787	16.2985974756368	16.1018525293056	16.5282056395743	16.3873199231273	16.3872408043122	16.3107068164358	16.4655030448907	16.3429294754099	16.3586750715883	16.4555112056884	16.6533585182735	16.3709992532598	16.4035986672542	16.3072941327009	16.5536367830076	Dbnl
Atp6v1e1	18.4445191297863	18.5541946919896	18.4338915257469	18.3615980350056	18.5577530913004	18.4716463628432	18.4519033118701	18.3511003724943	18.3927513905029	18.1218197023832	18.3548096405325	18.5146971967812	18.5157372361921	18.4908699422609	18.4451263678118	18.4189690509071	Atp6v1e1
Nefm	22.2710532513758	22.0874355941104	22.3757585522053	21.1664715449354	21.9464807890118	22.171999414507	22.154744506394	21.8623070841629	22.1287835764835	22.1830663199904	22.2144712871356	21.7111596159242	22.3042212373381	22.3402962173204	22.0816450157657	21.6155783941787	Nefm
Cdc37l1	14.7144356162168	14.3943700207928	14.5755511778507	14.340490340221	14.4262439093538	14.5241989701121	14.6183298643482	14.4315331426893	14.3439715121748	14.4736573722183	14.5170803912976	14.4000662312259	14.2092176866155	14.5313090859381	14.1546425945179	14.1446540800845	Cdc37l1
Map7d2	16.2608218427241	16.105459992688	16.3453088552741	16.0944775239714	16.1252677480778	16.1275655146948	16.3223405689219	16.2659156844747	16.1221308365275	16.2670399229148	16.1767515937958	15.9164848663891	16.1848004807312	16.2179634588354	16.2469278863503	16.2190145295412	Map7d2
Ascc3	13.6041948059387	13.3458018480946	13.7101701086675	14.3631209944457	13.7417706764016	13.4196608667988	13.3899915014365	14.496059923056	13.7009230220961	13.5562190079074	13.0948060479153	14.316443782878	13.8579015878454	13.3005324447058	13.3190503543087	14.3783055863873	Ascc3
Rab30	13.8146456387869	13.7874202816452	13.9909637624559	13.7792024446992	13.9515001272842	13.937351640605	13.7519159730239	13.8923487281674	13.4151811865153	13.7845512810294	13.3649236895847	13.0472140283677	13.6646659925147	13.7319058535306	13.928119364259	13.5398625059942	Rab30
Lrpap1	17.8245765964917	17.9499619856295	18.1247934578611	17.5086507422246	17.8911525056903	17.9125727900525	18.0139548163162	17.8493871644713	17.6760154982772	17.6792624981888	17.7847560733838	17.7319440541601	17.8777057285742	17.8701058534118	18.1472444650737	17.7479348930354	Lrpap1
Tfip11	15.3576329136768	15.2457289518508	15.420023887272	15.0783674976274	15.2493224784222	15.2222860345702	15.1860587577562	15.0923514388624	15.209851835787	15.3124544247384	14.882540033321	15.1917876748112	15.2476660884673	15.0056080696938	15.1658311028053	15.1038982368214	Tfip11
Astn2	16.5739949380984	16.4476954616054	16.3274955510961	16.4727009292458	16.108507424705	16.4595788523737	NA	14.7412642423444	16.3743676114136	15.1675763337516	NA	16.0530775566502	16.2503477881079	16.2382218603487	16.2125149429673	16.2921222113676	Astn2
Rpl11	19.0104916787603	19.1570247338903	19.5298585501559	19.414196471171	19.3006986686218	19.1259420001171	19.3583901218288	18.7691035578707	19.0281397297725	19.1310177052304	18.9619012002431	19.1734936202935	19.0214082753726	19.1917180542357	19.5458246833773	19.0421048085555	Rpl11
Rhot1	15.6290854528524	15.8073712364805	15.8181367150673	15.2447861700656	15.8298420500428	15.9418598497122	15.931263725859	15.4198623598302	15.7343202767909	15.7495218643458	15.5962866377418	15.4059799067185	15.8273379311119	15.7912515184506	15.9192572020278	15.3622908716665	Rhot1
Aars1	18.523695859863	18.067045026252	17.8460043078486	18.6871008551918	18.4633871036281	18.2496361792812	17.8995299431735	18.6962365840085	18.3688790487851	18.2629453329411	17.9501771514463	18.7167993107464	18.5548850283048	18.2164263783112	17.9569569630408	18.8205649674046	Aars1
Tbl2	16.119818514038	16.0891664722624	16.0669625018169	15.9501375351349	16.1618934391491	16.0527465932875	16.1608313038862	15.9352228936422	16.0794177441582	16.1481743504881	16.178946650252	16.034368888692	15.9485879784132	16.2018177617215	16.1964031975731	15.8732633206777	Tbl2
Ubxn1	16.5347016191599	16.5673153796218	16.4650482608738	16.4284776101879	16.488111206479	16.4874496772244	16.3034803300971	16.3460859041945	16.4452760951707	16.1933032237713	16.1886017266265	16.3846056958794	16.5118141273086	16.4415642277616	16.4907668890816	16.5166654415058	Ubxn1
Vipas39	14.1713083321418	14.222979154443	14.2474115402129	14.0373768691739	14.2181117468771	14.1874383451459	14.2354652206554	14.0711984888675	14.2402626482165	14.385176679272	14.4479257101319	14.171602867173	14.2587937272138	14.2418697421629	14.2497757566202	14.2620028477435	Vipas39
Itsn2	14.9790303119612	14.8440867486708	14.856420769382	15.2239304793546	14.9998898373967	15.0131079854169	14.9223167307795	15.1634693284461	14.976800567972	14.9053680882993	14.8024243859408	15.1508930213157	14.9421043342841	14.9343279828263	14.9213621503674	15.1719831563642	Itsn2
Acaa1a	17.3514872903364	17.4252681615625	17.4161198965813	17.0621184154279	17.2653131812943	17.5762277529075	17.3840718244735	17.3373488520808	17.0109637814654	17.2235071044387	17.3180374141998	17.2305264577817	17.361221044515	17.3757405194877	17.6009715722711	17.0500870375916	Acaa1a
Numa1	17.1059092943205	17.1104655149338	17.0891454084756	17.1639196638228	17.0075815454184	17.0427364731078	17.0501480337503	17.0776223288248	17.0607147275738	17.1508796379274	17.1499746568586	17.1058523068293	17.0205572454268	16.9971226078501	16.9625209589241	17.0066384052655	Numa1
Rabep2	14.639685270088	14.5248379631205	14.2342468980424	14.6253065437076	14.4416528752088	14.4218493844865	14.2658133162411	14.6205791215137	14.3296443663277	14.5308559982048	14.4851919267915	14.6272963855496	14.4376935756497	14.4348823752199	14.2558827671577	14.5478151470988	Rabep2
Dnm1l	17.7863686174061	17.7788323045745	17.7456013106319	17.5699818364058	17.83070539286	17.9761316244987	17.8648847133737	17.6356086310578	17.4688723114216	17.7092824988197	17.8386348133864	17.7080252524315	17.6500866265666	17.7277431237304	17.8691840751414	17.5563271238482	Dnm1l
Rmdn3	15.8119480835244	15.8634418847884	15.7808810372119	15.3827980752341	15.7855763860136	15.8722218674661	15.9799262737033	15.7086952205561	15.9631546584922	15.8431194379245	16.2124081524553	15.6000255826641	15.868355376653	15.9936853728298	15.8981315329769	15.604276873076	Rmdn3
Thrap3	15.5429882858987	15.3258898159059	15.1757179616154	15.4980200915306	15.4106330430651	15.4742501202354	15.3186638931113	15.2987915987586	15.3685613353024	15.4365220170018	15.3656885050523	15.4786723302125	15.4041473660784	15.5531512921001	15.1934576756414	15.3742800062692	Thrap3
Ogfod1	13.4831820510816	13.0996287570246	13.2519483520428	12.9233456954193	13.4387776329743	13.5333363230643	13.5969709029999	12.9752071388371	13.6755910342891	13.5209481109114	13.520092683518	13.5361043104885	13.5796430461196	13.3085777734094	13.6701144238921	13.3791540565933	Ogfod1
Plekha6	14.6173762730603	14.6050031642416	14.5318392941123	14.5047646642043	14.7562768067526	14.7693199814291	14.7773433919788	14.649986825443	14.6775450545025	14.7735018471675	14.8962401726866	14.6969119042922	14.6851444658819	14.77764653756	14.6822339707213	14.6461672493031	Plekha6
Tax1bp1	14.259367276771	14.0922554295518	14.1228368239403	14.4275739535881	14.1651253582475	14.2287963715079	14.0039830148711	14.3694266722812	14.2326789145851	14.0082901013758	13.9941008942096	14.4679617789893	14.3333760960697	14.1201963521247	14.0651187142394	14.3843371582893	Tax1bp1
Tpm1	19.2092321249477	19.0919321402906	19.103403747236	18.7763804116515	18.8969408789368	19.2471276730821	19.0914040128257	18.9882945176098	19.1432721782034	19.4845724855996	19.4946813826032	19.2898576375118	19.1471344932829	19.1199237076582	19.0112515376249	19.0094535511968	Tpm1
Plxnb2	16.3430272005354	16.40674341814	16.4244636746559	15.9976393658512	16.1807609769508	16.2982311312729	16.1893689439545	16.0572105043778	16.3100578315649	16.425596658912	16.5271232845521	16.3362466575268	16.2374214670233	16.4323222988712	16.3192449675505	16.0227868888731	Plxnb2
Nasp	14.4716374857261	14.3559677780564	14.0009677647835	14.5904286912454	14.2097524188375	14.2912402354075	14.2753185924803	14.5285231117524	14.1126815394841	14.2485082774846	14.1597893632875	15.0191495838763	14.1795060357308	14.4523302863802	14.2609612705524	14.584324774353	Nasp
Tmub2	13.3682326674088	13.9006724125661	13.4386009210883	13.3133587725298	13.4238383433132	13.9340454119755	13.6715054843156	13.2323131868185	13.687094443515	13.6037620046444	13.6298863978826	13.186038200259	13.6223369774785	13.518367594344	13.3403617279	12.9470020919919	Tmub2
Ces1c	14.618663297466	14.8986464721818	15.0988419318692	14.4137763695269	14.8682600128671	14.8465316522662	15.0110353876795	14.7178049557337	15.2848303380874	15.2848038975836	15.3670318965899	14.9731393182152	14.9472662482059	14.9662142536268	14.9860139301108	14.6376540424679	Ces1c
Top1	16.5506403448157	16.2879851583723	16.0680626647991	16.81882752429	16.4679633729311	16.4706239238002	16.3533758468153	16.8828362335207	16.4327092857739	16.562178562879	16.2885010775287	16.7958661156268	16.5168585602919	16.2719499704972	16.2824916068733	16.7995563796056	Top1
Rmdn1	15.6894094638671	15.8001248532682	16.0338832315255	15.7382394080318	15.8629963078755	15.6830170203094	15.9870474125734	15.7028170806443	16.0339673038944	15.745880396589	15.752960317307	15.6948472396249	15.8186613630026	15.9447204957584	15.9918571684522	15.8588789259609	Rmdn1
Klc2	17.8732180692138	17.7685095419715	17.9081426914837	17.6886202029373	17.865369081976	17.9868695911292	17.9697300360253	17.7181823123518	17.6433466419294	17.7082160630152	18.0370484110922	17.7284552642018	17.8349685173539	17.8277829628363	17.9900503528907	17.8181627695694	Klc2
Mia3	16.0187699586964	16.0198140344752	16.1686214303326	16.1030410823084	16.0066927116592	15.9387906079696	16.2074213250003	16.3519241023978	16.0165451357709	15.9557809895653	16.167529176823	16.3019538249116	16.0208008828985	16.1574255732623	16.0679545756995	16.3029067794183	Mia3
Fundc2	15.7219893863345	16.1030747357701	16.2758326095549	15.9424988333162	16.1482584446286	15.8074872855604	16.290250795539	15.8512600264671	16.2194443687143	16.1390163510662	16.0714704359498	15.9073683475088	16.1141796368235	16.0479675032579	16.27020893279	15.9500925187091	Fundc2
Cc2d1b	15.7344988975722	15.5110646663925	15.5816243949115	15.5019072016233	15.4820988640137	15.7189549231019	15.5527230652261	15.5677434216605	15.513509601743	15.6900896216838	15.6478584892294	15.6114524876541	15.4730989372566	15.5119997957083	15.5480190519682	15.4812346896549	Cc2d1b
Ralb	15.9883857591088	16.0012787813152	15.8119797323579	15.6764228400206	15.8045358700977	15.8971103715996	15.6865964961031	15.7602675219909	15.9498184300134	15.7382031669105	16.0215767510003	15.8575209198803	15.8169143304452	15.8015398322801	15.6938208963931	15.7982982746108	Ralb
Arhgdia	20.2518895950251	20.2062378694177	20.0440214275178	20.330274647444	20.0508797176509	20.4132511744805	20.0471063670602	20.2901526752678	20.0690732661627	20.1053868696858	20.2499915418174	20.5249399293331	20.1793172383226	20.0842597139532	20.0603031151676	20.1643212045076	Arhgdia
Exosc8	14.4359183777652	14.2501917397866	14.3250669578196	14.5298600080325	14.2861567107642	13.9613103550513	14.3478547127406	14.2688741046041	14.3019062927672	14.2489491644297	14.2631965495632	14.3808014982241	13.9007756456147	14.2356638661986	14.2022211968067	14.388782833701	Exosc8
Ctsl	18.6115516258748	18.5265583401985	18.3084229150395	18.436928666254	18.6688830452576	18.8746567386519	18.5137116757467	18.5327985888244	18.2136989305452	18.1118663557024	18.5540935774557	18.6032202359882	18.753279746701	18.5440324332417	18.6907731202309	18.4846192757973	Ctsl
Cggbp1	13.7516686467887	13.9209139486554	13.8415880401393	13.5936434950043	13.5456066995628	13.4875286603871	13.4685038979997	13.4096616914095	13.7031827647694	13.6225001628564	13.9040622725595	13.7431321855083	13.2808324093473	13.7630676626605	13.3809095653632	13.8247393803854	Cggbp1
Enoph1	15.4166268024249	15.3433175997281	15.1545128801329	15.3083700133443	15.1712768167693	15.3707208139002	15.4138653789028	15.3212241017236	15.0751494315089	14.8654999065117	15.4284215121172	15.1721137005886	15.3777247471957	15.1696303581178	15.163005435253	14.9756839917246	Enoph1
C1galt1c1	13.6602203179793	13.8392693362796	14.0493242101863	13.7128872180072	14.1025112866041	13.9241844688626	14.0931709163979	14.4717003637603	14.5711108182497	13.8281489326713	13.8169439333072	14.0474250893395	14.0748100923352	13.9768311957913	13.7399823974977	14.2290784640163	C1galt1c1
Dhdh	14.8564825533695	14.6873827407459	14.7612686431658	14.5447752837878	14.596623657103	14.7894494485523	14.5716941257738	14.4923962220559	14.5283803138776	14.7510111414749	14.6215206708224	14.5360877959428	14.6863680580413	14.4936953980539	14.7285774428748	14.397792974179	Dhdh
Rnpep	15.3565957461907	15.351380214888	15.1401208918493	15.3228488288639	15.3704748277034	15.4266985866547	15.3494644390349	15.3166855923358	15.3112040904268	15.2809184802584	15.242953246238	15.3679280725582	15.2305603041747	15.2902271635068	15.1810648779386	15.2907474189091	Rnpep
Heatr5a	12.6538626359495	12.2545326814337	12.2223726760497	12.8271011361578	12.0347878298734	12.2154210638143	12.4967192986229	12.5945768108046	12.2878982982395	12.4949573168947	12.4451043524865	12.742128956767	12.3213745212098	12.4980439575925	11.9553693528809	12.7525068705531	Heatr5a
Acsl6	16.7334940716619	16.7632921116487	16.9043887526141	16.2160291797508	16.6857950475376	16.5990198367516	16.8378564445755	16.4459472228382	16.5948677868255	16.6706471240054	16.4597941372181	16.1787240624222	16.7086936873811	16.8045375442727	16.7749922554588	16.322343386885	Acsl6
Clec10a	14.3064889311175	14.2032122538045	14.2220340000047	13.5755444831586	13.9021672461543	13.7244484355902	13.9178927845738	13.6682320178392	14.0520871813509	14.3368727459531	14.2566761916191	14.2088748593605	13.9344135832209	14.1489522555062	13.8582229278783	13.6883613607585	Clec10a
Fip1l1	14.9956199423865	15.0183165242101	14.896881742733	15.2122006263808	15.0277480587341	15.0965178544695	14.9415428101088	15.1449902890582	14.9862328466777	15.0085757747725	14.9491625251511	15.2218805113585	15.2472785354454	14.8834044875862	14.7452599049321	15.1460977059869	Fip1l1
Flna	18.0240309800356	18.1192696286281	18.0564607473203	18.7085054875035	18.0120783779387	18.2105503444363	18.0998597552885	18.4987077678413	18.0180396750999	18.318321873777	18.2013553654676	18.7232849805616	18.0054167311106	18.0044304256705	17.9827286802013	18.4238828600981	Flna
Lztfl1	14.9656670040156	15.0619411830117	14.7859694478755	14.8893273990932	15.0416129737567	14.9721896819248	15.0553662204176	14.6521254007194	15.2467673949594	15.1752328748992	15.1138914149835	14.8845969145377	14.798225750361	15.11095456935	14.7441377397728	15.1212052816818	Lztfl1
Bcl2l13	16.3438451710717	15.7987675460173	15.9894367809515	15.9139090441269	16.2688066823997	16.4233686383293	16.2225429702969	16.0358389614451	15.9912260760345	16.0802606894998	16.3473509123028	15.9884523686677	16.1321674485928	16.3121018989305	16.1645597212102	16.0442095863869	Bcl2l13
Basp1	18.5160318451846	18.1863210200689	17.8078650942447	17.6954403615858	17.7653066897282	18.6976738495638	17.9427390345181	18.7933784093753	17.9279430494069	17.6962145091624	18.3950199752754	18.6393791509557	18.5836230729044	17.9837354176599	17.5708435901227	18.0632400973408	Basp1
Pacsin1	17.8328161740464	17.8299694004401	17.7930875647525	17.5171305826041	17.7604062319752	17.9971630290068	18.0244289469183	17.6710009822038	17.6409179373231	17.8263626016652	17.9386365838435	17.6245136046276	17.7991907352421	17.7892411223311	17.9758586556033	17.7101139048584	Pacsin1
Tpm4	18.0923881297677	17.7752435732213	17.7607057581177	18.2979243845678	17.6643721137676	17.5953484258319	17.351925556374	17.9539129587103	17.5764555705188	17.5943408118284	17.7072779286779	18.5924744862862	17.7665208828548	17.728826366123	17.6482724977651	18.2249493423246	Tpm4
Atxn10	17.7393083141429	17.7531447401475	17.7974305608006	17.8614477386305	17.7317312944761	17.8280174527517	17.6955679191267	17.8466533634261	17.5937399912992	17.6844139084162	17.9070678100685	18.0516182578197	17.6752219308715	17.7328156629986	17.7698648291117	17.8086370837402	Atxn10
Ptgdr	NA	12.9848509888421	13.0348385020568	NA	NA	NA	NA	NA	NA	NA	13.8732037714948	NA	NA	13.3756775306757	NA	12.8350397989948	Ptgdr
Als2	13.4923304409567	13.5183915811168	13.7328822306045	13.0425786407264	13.3264410999173	13.2705034648418	13.6855519034945	13.2357238831058	13.5695855114427	13.7577377599026	13.4808321143218	13.3620750997793	13.5978990077523	13.7298066854964	13.3925577127567	13.404356723683	Als2
Arhgap23	13.4240699627656	13.1572869908281	12.9243715175494	12.9536293075165	13.4164932512945	13.2232340335955	12.9775038195445	13.2676879590555	13.4748739716578	13.2373367662747	13.2351729040993	13.3280243543465	13.1485347524125	13.2566210204262	12.7916004826162	13.3352131607735	Arhgap23
Srsf4	18.0627617366268	17.9596247016004	17.7918854875061	17.9932979804917	17.943233180333	17.8886122261596	17.9370585210175	17.7153362070271	17.9103702970669	17.9662287165513	17.9219161443844	17.8764468631539	17.944486211913	17.9601208521686	17.9182868886121	17.9153427333877	Srsf4
Ank2	16.222885050771	15.8372742771233	15.7926271493308	16.9133000380236	16.2456596785585	16.0227245638833	15.8073284959674	16.7831983581263	16.1289093855244	15.835953537252	15.9044592280922	16.8997115775506	16.3539157802045	15.8306435212442	15.7151210351292	16.9859351641284	Ank2
Slc25a18	13.7159271125744	14.020054063428	14.104146776121	13.8006216709464	13.8772618350794	13.8107210653159	13.9500898485167	13.7686356405925	14.0218959612759	13.87195471338	13.551239059789	13.6802812990038	14.0327130402574	13.8463424396828	14.1348378371096	13.6705125677167	Slc25a18
Papln	15.4803786338511	15.5453140214897	15.308784272223	14.69606337346	15.4758032223729	15.610950957895	15.5329482973478	14.9225469193094	15.470484842611	15.7131476023144	15.561864472284	14.685621090976	15.4785397991537	15.6121571230382	15.2825529388661	14.7019382485365	Papln
Cyp4f14	NA	15.624044379293	NA	NA	15.5915875422673	16.1920603199481	15.7323877094226	NA	NA	15.9471274325887	15.585731399794	NA	NA	15.3397676964257	16.0855359276983	NA	Cyp4f14
Vcpip1	16.6671730783789	16.421604218996	16.1651739847405	16.4174688464833	16.5617970270142	16.4523653497419	16.1412412874684	16.4630338184322	16.5194655549153	16.6113512889663	16.3491986679972	16.3552505295778	16.6652534855499	16.41587172148	16.1986345363948	16.5008060535338	Vcpip1
Thoc2	15.3006537837931	15.2652097372584	15.3498871456776	15.2801596275421	15.4811537073835	15.4322302203396	15.4288008700947	15.323112662818	15.4604565609257	15.4383837728678	15.3233745460702	15.2399004609974	15.3894916453633	15.4920024809615	15.352299244928	15.2863785683847	Thoc2
Ptpra	15.6673389807778	15.6942112616626	15.7347852891049	15.5986973495656	15.6623518164406	15.6313402778109	15.5008862201864	15.6338623972209	15.7613072568865	15.5838637448951	15.587023810078	15.6991215174724	15.5730691770632	15.5174182929678	15.6006579483115	15.727220056954	Ptpra
Parp4	14.6607506591937	14.7391776536237	14.5442472251632	14.7866073000432	14.8319266937847	14.7980547592873	14.7581658455551	14.8383208653925	14.900986070596	14.7658204848571	14.7082446210473	14.9437984857863	14.784252899531	14.793950831145	14.7545202680005	14.9996872182358	Parp4
Ptpre	14.5510885871719	14.631120020322	14.7824808449555	14.4120392106305	14.4215986675778	14.5601942260155	14.5848515762806	14.4544797839487	14.5368759675272	14.4999309071338	14.3361250159249	14.3861177805659	14.593722671948	14.3815879102802	14.45502796122	14.0464373801239	Ptpre
Mctp1	13.024484171171	13.3632629665793	13.6777645200218	13.3706596616532	13.5980063399667	13.8197017249995	13.6017692333299	13.1115610261466	13.2196508012029	13.6052252373765	13.4169091741206	13.5816697179058	13.2770368210731	13.0490840061051	13.8299276473973	13.2618860286773	Mctp1
Lama1	13.9277891571538	13.9726187256666	13.856903215823	13.8819488423819	14.1125632769145	14.063991108835	14.0627618134826	14.3340511884578	14.3256929492839	14.095572975991	13.866209598339	13.9858383385034	14.1892447873047	14.1230064620532	14.0996663356965	14.1411966636652	Lama1
Celsr2	NA	NA	15.3360298123756	NA	NA	15.2035385461061	NA	NA	14.6061727169527	NA	NA	NA	NA	NA	NA	NA	Celsr2
Pxdn	13.4789615225605	13.8421600361981	13.8420656047912	15.3701423764198	13.6213561031425	13.6652617006701	13.56091783906	15.0140013980758	13.8753698712769	13.9842285758386	13.6840592848493	15.3172850403891	13.8937746875217	13.4343975537166	13.4407485829281	14.9391053278177	Pxdn
Flnc	15.8766141183387	15.5714803006152	15.1461545333343	16.8099414082621	15.732842226407	15.5295480532218	15.1728289573612	16.4126442510952	15.851589216323	16.1074911277263	15.4881238539759	16.8068093146425	15.8518683986288	15.4093463411695	15.1441864437859	16.4825742217063	Flnc
Ide	16.0683869613278	15.8968159575044	15.838869420282	16.3228847169681	16.0831879039517	15.9344725182292	15.9117027919511	16.206558857623	15.9598590346739	16.0243655916745	15.8687837900256	16.2951150827192	16.1891314327162	15.943730711843	15.8476648033817	16.241235150964	Ide
Ptprn	14.1197109660583	13.7320191266044	13.6430743609007	14.3124850622144	14.1900478510975	13.641732596431	13.2954549967391	14.1530461839894	13.7405409251865	13.6202648137027	13.2165711993904	14.2601337578024	14.2880049877679	13.4281190670948	13.3722405046062	14.3508400555383	Ptprn
Pkp4	13.7363553859787	13.6948246274919	13.5423688503746	13.5654945229163	13.7267367442351	13.5422124825974	13.5538827571052	13.4496934316682	13.7623228642516	13.9415092216947	13.4645314844381	13.5687227267969	13.3963150875011	13.3104414484387	13.4672284327948	13.2952898240225	Pkp4
Abcf3	18.4271706030633	18.3889947695994	18.3052924715537	18.260514573276	18.5442047048614	18.4684606255136	18.3201931377029	18.2604054640687	18.501651181	18.3778404838777	18.1070055851417	18.4551921032192	18.5658924437958	18.447811105308	18.189962833414	18.4614631374707	Abcf3
P4hb	19.406712988346	19.3665978960291	19.5560118588075	19.519884772036	19.3934616554843	19.4026604238106	19.3151532774853	19.532212311849	19.1871450729033	19.2354804458416	19.2586576357634	19.5936244580869	19.3310652279215	19.3390673281245	19.4430206766951	19.4095921485685	P4hb
Zc3h4	12.8356247051076	12.461929104457	12.2093763910205	12.7369901198875	12.7670515158119	12.5848732588671	13.0915017606869	12.3906659568353	12.5524125951226	13.5381217388816	12.8479457724181	12.6385302563311	12.573335339276	12.5136997824079	12.3149018335915	12.6485372745666	Zc3h4
Syne1	17.121777419277	17.2238190999473	17.3999680437728	17.014345288924	17.1682556131631	17.0815946598416	17.3155267742481	17.069866296601	17.1171099848345	17.1266574914558	17.2248696073311	16.9336477604422	17.1039280139855	17.1978428530031	17.2228721668851	17.0723677572143	Syne1
Rcsd1	13.3693347960046	13.3478461352657	13.3296520008317	12.692189280666	12.9588226465883	13.4350889144925	13.3531331183694	13.4221011196651	13.0710839678643	13.5855306349058	13.696821111083	13.3029202766176	13.2277747899807	13.3921526928165	13.3378243055888	13.0591225352235	Rcsd1
Ap3d1	16.4453354004806	16.4035564606872	16.2809792377062	16.4546771640269	16.623157839533	16.5199098314083	16.4534125509784	16.3626429910113	16.2840551687568	16.3879265501294	16.3593991684985	16.4467705415423	16.5404773976088	16.4422966033418	16.5937218169692	16.3809428321329	Ap3d1
Atg7	15.5553005857359	15.4871008457801	15.511089676021	15.6290957905336	15.5960073437698	15.6915714779601	15.634107436967	15.5628543994189	15.6841566020708	15.5707629211854	15.44596059923	15.6591878998795	15.6732699516304	15.4949748790083	15.6331889495041	15.6535391879975	Atg7
Lmnb1	16.9785011615929	16.9915525202437	16.9596251188043	16.6742615594273	16.8832489136559	16.9977094995009	16.8946771024434	16.6904125463921	16.902989823158	17.0473601065269	17.0071549960017	16.7934960808148	16.7966519254079	17.0039991853021	16.8593554292253	16.6327321251191	Lmnb1
Extl2	17.6681427148749	17.6298077344328	17.8554366003113	17.3138250015358	17.6577497771899	17.4817599154736	17.8109628366451	17.3618599372991	17.6431373406177	17.6790365787297	17.7546898886821	17.4882116601509	17.674764934735	17.6057341901873	17.849896268732	17.4229365863226	Extl2
Mprip	14.7226992944734	14.7538631058831	14.7626467479828	14.5944058975104	14.5083499146329	14.6813692125936	14.8065755090717	14.7583189093345	14.7897224271341	14.7849407513644	14.9750752230869	14.9040810173466	14.6915383768732	14.723215445604	14.6581808252332	14.65268477928	Mprip
Xxylt1	13.4375134877213	13.4585294276431	13.3114162787116	13.4295271443201	13.1971995888465	13.597785342405	13.4366217550742	13.4563650164913	13.3843981510313	13.6518504646444	13.6874833665242	13.6905101359076	13.5369172905596	13.3722661829162	13.6043465204409	13.6205586166554	Xxylt1
Git1	16.4683274668208	16.3304306614819	16.1861108066486	16.3031049000227	16.3442879277378	16.2793692790723	16.1843293098002	16.2303137157227	16.1158435851657	16.2647027372603	16.1265144795097	16.2434059654692	16.3894758590677	16.1278802259579	16.2498666966076	16.1611629034077	Git1
Sco1	13.9789347608515	14.1518583190078	14.1048978720395	14.0035942269306	14.1074440919219	14.3488013512012	14.0347195861372	14.3707490764499	13.8686655807776	14.0587793436023	13.7461279189746	14.065758768878	14.187536284155	13.8417102179953	14.2822526310525	13.5974696532292	Sco1
Rpl32-ps	15.0560661117726	14.39218170578	15.2397402262014	15.3055060422812	15.2959098309778	13.9835191645067	14.3843385716822	13.7553883509873	NA	15.0741414627461	14.9739484350849	15.2486577226362	14.6170197103684	15.2136776286016	14.3771698523169	15.6485909471591	Rpl32-ps
Bnip3	14.6599505576383	14.4742953019147	14.501817431934	14.8492539478695	14.5359302607476	14.2762867641479	14.6163798820009	14.764182304001	14.6124938370511	14.1565462726484	14.7008569661064	14.6577386801679	14.3224841586742	14.5573787694137	14.4723250886581	14.7670467837842	Bnip3
Srgap2	15.6282949615811	15.3717969595536	15.2576417191658	15.9233167088862	15.3867701030953	15.3184201286101	15.3537811769726	16.0058664739874	15.5357746774621	15.4505361683543	15.5622798813447	16.010768824716	15.5046769176308	15.4030573144683	15.1649126534198	15.937972171665	Srgap2
Avil	18.9674187953197	18.65554638998	18.7255912066303	18.8529836833995	18.9640656592431	18.9946024773151	19.1078815649522	18.7970537853231	18.6093727449502	18.5209377070581	18.97243610376	18.9657262616414	18.8000532594763	18.9298116323754	18.9869152196898	18.9297011957993	Avil
Kif3b	14.337780700581	14.2885773496413	14.2998552224789	13.942615506301	14.257755585203	14.2325650324829	14.0826983718846	14.1260660571425	14.268706531644	14.1251645131513	14.3632294029983	14.0919284366783	14.3696183514944	14.3902549193556	14.1730568060759	14.0051395825304	Kif3b
Hnrnpa0	17.2549703387357	16.6234843608525	16.893714548232	17.1854520673312	16.9656343065764	16.7137562041488	16.6152513892278	16.4493544695095	16.2337477317395	16.4735422060499	16.6367601840226	16.9807024710572	16.7934298715193	16.8960059638657	17.0326686675923	16.5665946835951	Hnrnpa0
Thnsl1	15.1985526377007	15.0381881897181	14.9246950580594	14.8596524697731	15.1721724463291	15.2069019523795	14.9827607787351	14.7329324122538	15.0814773248484	14.9649999479293	14.9347071359591	14.8957119151319	15.1758564594033	15.1340556385806	15.0685082464027	14.8948840373892	Thnsl1
Vps25	15.9631050003642	16.0459617425357	15.937404006591	15.8376155338357	15.7771887856107	16.0839959378533	15.9267829086374	15.9441545681267	15.706604392038	15.5833248719926	15.9703376691385	15.8332393576427	15.7120380696108	15.9839916425664	15.6562820099847	15.8236702200121	Vps25
Rabep1	15.994946945143	15.9283037640908	15.9878645223112	15.7571621867907	15.8989581587334	15.8092089618137	15.9020204617257	15.8116712072266	15.9450177115218	15.9204393889697	16.0378849613293	15.7456192616348	15.8649012081463	15.8652975807229	15.8858226255308	15.7949245275652	Rabep1
Trappc10	13.691378974886	13.399165870194	13.3941481310112	13.2551193153747	13.466050068436	13.5921466020493	13.4309677124346	13.376058516195	13.3724394447766	13.5622693111777	13.3750261339712	13.2346584124905	13.4916697059371	13.5201330132552	13.5080004255705	13.209366531045	Trappc10
Pam	15.0854595871121	14.8681234036052	14.8016415667614	15.0916286598578	15.1132986716443	14.7124729921847	14.4426205705244	14.9974565746634	14.9021750873715	14.7941549887986	14.5901309006092	15.2610791733829	15.1693856615491	14.7445942336562	14.6303291159821	15.1139842183529	Pam
Rnf214	16.2545735992582	16.115504260719	16.1614670447351	16.0519914979851	16.0903568516045	16.0801697297695	16.1532789835793	16.1209168856613	16.0267253527089	16.1131546668159	16.2797289519223	16.1276186314548	16.0709839577265	16.1184451322894	16.1205706204391	16.132333273518	Rnf214
Eml1	17.3117655234217	17.3970234093819	17.3711708884384	17.3802532024298	17.5072734993537	17.7487742910033	17.5799321503421	17.283411199819	17.1677447310524	17.1930349862333	17.3143762200106	17.3586114536773	17.4541779692652	17.3941221987754	17.6388767122964	17.2365770548799	Eml1
Kif3c	15.8180230802271	15.782248452929	15.9806061164237	15.810788840458	15.8567928286974	15.864936256047	15.931644370932	15.8874152525137	15.7856889384993	15.9041676631941	15.9672444000454	15.8359113438943	15.7269733202998	15.9197009433656	15.8615281306407	15.8541071999355	Kif3c
Polr2a	14.4349904045664	14.1919203358453	13.9813499164728	14.813457027005	14.3648077526107	14.3459086396986	14.0845109210462	14.7229267337437	14.5167166226199	14.3060550376905	14.0157529642649	14.8128621321267	14.4892484871566	14.2378257724538	13.9226494479919	14.6593823541355	Polr2a
Get1	14.8900771768575	15.5549725770993	15.6737143660174	15.1127982743052	15.3157368719126	15.3846954727095	15.3154869758598	15.107203534323	15.2122036138419	15.196858228398	14.9687145688849	14.8460533216465	15.7879965220195	15.0035608037797	15.6013866470471	15.0957822156573	Get1
Lifr	15.3243163233108	15.1683258076806	14.999722320627	15.4814197170572	15.5759448003827	15.3303235794276	15.1851913964146	15.6407065700875	15.5421818952024	15.1794505427283	15.0876520537433	15.5985455324898	15.5411400875347	15.2944039305762	15.1150097348484	15.7093509605856	Lifr
Katnb1	14.3009918814922	14.2118159114924	14.3070955003633	14.3036137839228	14.3493605459085	14.2897943946621	14.220102748255	14.2978570456641	14.3035810121111	14.3236296155077	14.4015138379354	14.4360259611694	14.3156693579942	14.2884559400035	14.3195407425598	14.5672673879974	Katnb1
Dctn1	17.356789609422	17.1779540799161	17.1963338986343	17.165301785727	17.2063912558155	17.2420539739767	17.215991388432	17.1342336050874	17.0507036351852	17.0401678905319	17.3874251326896	17.2342169274699	17.1412239118225	17.1315127838772	17.2873759976263	17.1578803087678	Dctn1
Thoc5	13.6949361639933	13.7264088282159	13.7317226396891	13.823575374711	13.7018656750188	13.3571498378328	13.733267943162	13.4358980876194	13.8312746324439	13.8119333833814	13.6319111614697	13.5080460458143	13.5357860323467	13.7765100782139	13.6998639102839	13.6399467014016	Thoc5
Ghitm	17.1499434192228	17.2384273722007	17.0041413588842	17.3384819141429	17.4608774075106	17.1396410322606	17.2602271432405	17.7344203801962	17.2573629988801	17.0632970588209	16.5597970114904	17.2510403356491	17.3708083181569	17.2453326813149	17.0695707643938	17.4038538788206	Ghitm
Eps15	15.9542731061166	16.0131899244884	16.0249495752031	15.9625670960124	15.8483806916676	15.9229866937167	15.9764507135958	15.9151493907404	15.9016477276006	15.9371187184675	16.094048032291	16.011413819756	15.9343790345076	15.9849163324613	15.8191988603661	15.9667505255811	Eps15
Adck1	14.5257856110122	14.4379654078666	14.3545769138746	14.4496964740843	14.4858760238848	14.5421189140774	14.4867151466329	14.4756417477009	14.4724418455931	14.3992739033462	14.4853483948815	14.3215377452998	14.3876851413137	14.5695719385984	14.447865072327	14.4984649461638	Adck1
Ccdc86	13.2965004260238	12.9755005045718	12.7909064047315	13.3819754785573	13.182704710519	12.3901393924743	NA	12.9883758090526	12.9306726661257	12.2807765687325	12.8554641898617	13.6806342336162	13.1488403878064	12.8276185922873	12.348404507272	13.3158288505248	Ccdc86
Tbp	12.8732403059104	12.8368571073916	12.0805410844847	12.472518233452	12.5332372488903	12.6525447536683	12.6347566078222	12.5537708688183	12.6690577782993	12.7211526050406	12.552304055253	12.7002121115772	12.7768442324022	12.9755882738542	12.5330693033201	12.5557298944088	Tbp
Ganab	18.1800002168657	18.2353692909104	18.4482007138027	18.213930275551	18.3371676778232	18.2027520910827	18.3283544172273	18.1772606047604	18.0296769932417	18.0531027376085	18.1841413210577	18.2530678763467	18.1558163719614	18.3091042039802	18.4846422577006	18.1957401524269	Ganab
Pdcd10	16.5706130159564	16.3128502478387	16.5700648741197	16.3332245408469	16.3803458022576	16.5624859447766	16.3203841116306	16.4045835866336	16.0589247193477	16.048408913725	16.3777578528615	16.239406037209	16.3108045541996	16.1860933737804	16.4899332914896	16.2583506730443	Pdcd10
Mxra8	13.9517708170032	14.3544516417763	14.1557021241916	15.6572013663924	14.0127000497535	14.0173789788594	14.146460081755	15.3307610260051	14.4961176985589	14.3981917327568	14.2993445040643	15.5133936331321	13.9718619515232	13.9024018866639	13.7319004661147	15.578934688907	Mxra8
Rnf31	13.4309110266366	13.4369101939272	13.3245467472672	13.6660743595331	13.7381660208863	13.5411582844711	13.3575669865868	13.6671695116915	13.6675734281586	13.6175105588048	13.9796963024028	13.4206128076258	13.4862752779631	13.514861362755	13.2877798497644	13.7828787901472	Rnf31
Slk	16.7864887497558	16.3291040005526	16.2833022804207	16.7138025839244	16.5246851363008	16.494481713709	16.3184846777306	16.6944079632137	16.6045170907944	16.526610586344	16.3338985447481	16.707126731663	16.6354556753413	16.4497989944533	16.1486957937213	16.7726441981955	Slk
Sfpq	19.0959226977908	19.0629761976485	18.9528883420239	19.1278887377878	19.065536375514	19.0542137624751	19.0540185067303	19.0092788650754	19.0365521793128	19.0899991565176	19.018271127846	19.1374985106368	19.0898916457998	19.0989810915816	18.9874396918968	19.0855289460019	Sfpq
Pspc1	16.4552139892522	16.399887007156	16.4879856841368	16.1622898050737	16.4306720489862	16.4645816327532	16.5634433625446	16.1440861215053	16.3075665186788	16.5260016158155	16.4369144340604	16.2018686923821	16.3851979105596	16.4913786747232	16.5981655617321	16.209275334379	Pspc1
Dop1a	13.9850090262829	13.9613539617366	13.997682662268	13.8661265671426	14.301371225697	14.0433197430878	14.2058979377152	13.9477053692198	14.4087827449624	14.273632721579	13.7362894801783	13.848551456164	14.3437974698705	13.8540261077545	14.1088918076874	13.960773306129	Dop1a
Abcg2	16.0784166303193	15.9936339715771	16.1371550060964	16.1033778548112	16.0223892836681	16.1075475966481	15.9888229252614	16.1991116845758	16.1506831370336	16.1037928655891	15.5280014376712	15.93428163595	16.4041779063924	15.7118302039236	15.9947060127457	15.9691646925828	Abcg2
Dtnbp1	12.2457800633446	12.0927928436527	12.4298006001576	12.3285202413857	12.2179707530131	12.0949446067461	11.6795130901233	12.2532595679809	12.3670866090886	12.1405745688982	12.8403254661041	12.4580589504368	12.179674596506	12.3485212725222	11.9878406445278	12.098023534852	Dtnbp1
Ccpg1	14.5367780838242	14.3494808141519	14.1291298987924	14.2151463260183	14.1416959911739	14.1271800525317	14.1363423315235	14.4636658130112	14.262450276523	14.1550011910376	14.3178379650038	14.44574233566	14.2133551620187	14.2156823627161	14.2330387175131	14.2508761009335	Ccpg1
Sptbn1	19.1834646543259	19.1526300732076	19.0719223678847	18.8495696438455	18.9939740440963	19.125467660748	19.004595669269	18.9434906563868	18.9935254341678	19.0657559245484	19.2230017336189	19.1027481487971	19.0568782916167	19.0276681427355	19.0001522095992	18.8920767658734	Sptbn1
Nln	14.6441191882613	14.6863925165763	14.5242099325496	14.8457862303356	14.6443913337017	14.5326546156904	14.6240181403312	14.9266060888872	14.6839127337607	14.658329651444	14.5894193563433	14.9423660536969	14.6812822732549	14.7722698667079	14.4798361653608	15.1136768678882	Nln
Ap4m1	15.0600614359768	14.8876348745202	14.6687763756356	14.5723028479713	14.902701391097	15.0502421306729	15.1878819797239	14.9645044242797	15.0109545970285	15.1585573692381	15.0626416269609	14.883258713601	15.1483159658288	14.8869560720214	14.847040265609	14.938372036727	Ap4m1
Acss2	16.0836584541945	16.0297356725943	15.8933297153372	16.3372158132092	16.2338681601761	16.2677743929094	16.0268831652344	16.4466173315859	16.0222147361857	15.9816491420756	15.9203648232039	16.199361670457	16.1795896230947	15.9709518753565	16.0988696923842	16.4078988869416	Acss2
Smc3	15.0333592486612	15.1926115677433	15.0268289263546	15.0179961528479	14.9850568358411	15.047549082582	15.1000427147531	14.947192301907	15.0757069033124	15.1864180406838	15.1275151716276	15.0497728970241	14.9621063812082	15.0089975998168	15.0279772485598	14.9604884560851	Smc3
Gcc2	19.6471652285055	19.5508306297626	19.6355636481613	19.3302728393682	19.5873710917052	19.5623102806999	19.6467627209606	19.4182163895683	19.4614065044369	19.5137234518652	19.6249445463482	19.3529749556646	19.4986343115602	19.5023968405883	19.4983060328	19.5067754013052	Gcc2
Tpd52l1	13.4518035256475	12.998905940712	12.9292417620597	NA	13.3120462444671	NA	13.1005966410138	12.8567328661898	12.9483927851673	NA	12.9969306581107	NA	12.5389357966546	12.5301868434697	13.0242220100367	NA	Tpd52l1
Dhx32	13.5023910303413	13.5792809507714	13.591821505092	12.9618060487891	13.6689201588094	13.3582169677472	13.6917998781101	13.3322411973994	13.4697215867949	13.3562865963766	13.4183288157594	13.492518623734	13.5135952938357	13.6447200701019	13.4590891413845	13.5435878477165	Dhx32
Nptxr	14.8207540066544	14.2473715422101	14.1071171270671	15.1565454080649	14.7436051355031	14.0993073922118	14.2689015642803	14.7147147920374	14.7297260894608	14.333196551758	14.2710606118067	15.1636017253674	14.821851056386	14.7190747364754	14.1297914660723	15.2710824819821	Nptxr
Prpf40b	12.94012505498	12.8584423639729	12.3100648832191	12.4672843514423	12.6903568053794	13.0340779928258	12.9569645777406	12.8661208968118	12.4902097271913	12.9293432286293	NA	12.3922571061381	12.722753782256	12.8783226914335	12.760198590965	12.5982135454609	Prpf40b
Pgap1	15.3068244221245	15.6450702175724	15.7257321717067	15.4628542331573	15.6488101318266	15.7220731278197	15.6253553817499	15.5079188103729	15.3726887105945	15.1766818903545	15.4612082838108	15.4318559276211	15.4947504651083	15.572281641975	15.9300874262003	15.5967321348297	Pgap1
Bnip1	14.9975747865576	15.2922763363448	15.4354788677144	15.0257395908833	15.0303839340032	15.0704791188117	15.2934328451629	14.8942541895851	14.8953236450114	15.0134301978964	15.2509419572229	14.9017822827661	15.0506669994056	15.3116026626095	15.1964658138106	14.933031837383	Bnip1
Rad50	14.8288266252082	14.8165631355376	14.8353455224849	14.366834722273	14.756787413805	14.8190163525549	14.9202419474922	14.430487244042	14.786621695989	14.7787034955419	14.8097489123268	14.6029683833011	14.7509997452061	14.8730910663501	14.9708360774555	14.3861771160342	Rad50
Tmem132e	13.4147905410761	13.3612758424314	13.382490116456	13.5842171963682	13.5560607372013	13.6308742975144	13.2640005866151	13.665492049189	13.6447894990846	13.3494114720501	13.0141912490158	13.4455652911013	13.9122342142777	13.36786496853	13.1191880101152	13.5623243207774	Tmem132e
Arfgef2	16.4383123700499	16.3694193402896	16.3920012509863	16.3138422292988	16.570812642267	16.5781467951963	16.5973961283135	16.2760736359954	16.3404094881901	16.368574457518	16.6345816114796	16.4258013178529	16.4419563218222	16.4954755879394	16.6137071169321	16.3744701206927	Arfgef2
Pip4p2	15.7046956362643	16.025076457116	15.7970581079065	15.8161117909697	16.0288382461591	16.402713658655	15.911478541897	15.8546837017936	15.9119355810804	15.850054083828	15.4616661457505	15.7883693553807	16.1109355486438	15.514760852058	15.9100854857424	15.6150669669729	Pip4p2
Plod1	14.4434603711528	14.339246480624	14.347974455882	15.5658542398443	14.4376960483589	14.3093493002404	14.2210979584391	15.3968270383187	14.5838555994868	14.440789507538	14.4311294791347	15.431674570122	14.5067989136769	14.3796006676681	14.2517980914066	15.3677638196018	Plod1
Psmd11	17.6145243783006	17.430486844646	17.4485284877922	17.5934862214335	17.6816013210632	17.4003306965079	17.4435240974393	17.3370007034652	17.2769930745111	17.388633087517	17.2689428442688	17.5634105478521	17.4404216368272	17.3867549141703	17.4837215608649	17.2944669349964	Psmd11
Tle1	13.4885620937272	13.3291255128609	13.2515107001639	13.3864822881713	13.2427699226372	13.4472234675772	13.4030732695527	13.4613182495431	13.4194693919055	13.5696978521954	13.2484197615933	13.7550579360119	13.2848706552884	13.2261434398	13.3210842591942	13.6712461575285	Tle1
Iffo1	13.2038545538747	12.944884731471	13.4684058926225	12.0515865839489	13.0390700204062	13.1886863813926	13.4096779884097	12.1800545816359	NA	12.9918006783475	12.6714820065216	12.4553682459865	12.8986647189738	13.2653703607472	12.9260737953338	12.2937413604742	Iffo1
Aldh6a1	17.9029042224046	17.9715855127049	17.7927512370308	17.6274783999355	17.8591588334362	17.9412912908718	17.8119877794267	17.8092005306667	17.8015434770752	17.9953063063723	17.7883886033991	17.7739833608389	17.8514568476766	17.9381519118647	17.8248954319771	17.5899861419386	Aldh6a1
Diaph1	14.6543571497955	14.7334016262329	14.5902237731616	15.311054174827	14.612875178469	14.7785900784589	14.630694880998	15.0976695067322	14.7966014959519	14.8407852710204	14.8070806276154	15.2163754767761	14.8096092024303	14.6773041888536	14.5535175420818	14.9912678374736	Diaph1
F13a1	15.1433628379725	15.2093057054059	15.3282181529058	15.5628335418177	15.1395480490697	14.8822710824849	15.3028508337808	15.1146143065468	15.1712859975773	15.5033053649595	15.3884172686046	15.4316429873753	15.148359560261	15.206200602461	15.344358819581	15.1628772328123	F13a1
Myh11	17.4915572536118	17.9073700549858	17.4784265406721	17.6602265395906	17.7666433241823	18.4187315655695	18.0878321677503	17.5758500613642	17.7176673850404	18.0676072709544	18.3337632781469	17.8462378972914	17.9436422950657	17.8522186849517	17.6921250202136	17.6355908868946	Myh11
Dhrs7b	15.753284147471	15.8607144700608	16.1076738475378	15.6331939520824	15.854664074794	15.8433896959758	15.979952152953	15.579621265198	15.8690072633624	15.8509963514923	15.7828839788008	15.7098395739385	15.8989570556135	15.8309719447371	15.9086466615783	15.6070208344806	Dhrs7b
Gpm6b	17.2700898672159	17.3981241176038	17.3809725093754	17.062011965562	17.0491041541788	17.2083891328318	17.2164704084858	16.5922895644687	16.8533947346226	16.7726351239634	16.7791220681589	16.7856319242935	17.1619868037247	17.1306451179367	17.3822210208739	16.8172839394949	Gpm6b
Pkd2	13.2939406592383	13.8191325054821	13.7705916874062	14.0666091116286	13.9605039698554	13.6340186248935	13.9313086512291	13.7562423744624	13.7750519722143	13.7414331254922	14.028127537018	14.0795357074693	13.426105752255	13.8726651258935	13.9164219082931	13.9001835556689	Pkd2
Lsg1	13.6799825921426	13.6536108043134	13.731888483739	14.0010266305232	13.6405214733248	13.8238986634328	13.7097921714993	13.947945955807	13.572162104382	13.8154405462925	13.5991035544862	13.9500755265294	13.9200511403307	13.7823255356308	13.781137177019	13.8677897836814	Lsg1
Jam2	14.1667913787331	14.1984620712251	14.4542132194097	14.0430045945307	14.181777657818	14.3099483682278	14.4722597964956	13.9859290619741	14.3371743865537	14.4160331828543	14.3659083290748	14.1405760191716	14.0225675655875	14.2765598842347	14.2634403671967	14.224544791142	Jam2
Ncald	17.4223101186436	17.9393019053279	17.8386065318113	17.1732797279891	17.6132060032936	17.9319794439138	17.9017805051625	17.2361333706361	17.5899202590045	17.5961413782573	17.8177761068039	17.4327229132499	17.5565770192171	17.6135700082026	17.845718272332	17.2909271835742	Ncald
Gfap	15.3815085134838	15.70706488577	15.4568614869634	15.9695662429919	15.4018510698102	15.3789986238866	15.200765037607	14.916706079982	16.0988299544783	15.4334048113814	16.3460786135243	15.6210115263862	15.1884570190569	15.4465995781775	15.1671458614472	15.3029864666582	Gfap
Aldoc	18.5595253537637	18.3218588789486	18.3667415009216	18.2640694448255	18.3313032825738	18.3393462985237	18.3584866807888	18.4830331529816	18.2666783656357	18.5504876493385	18.4014933727759	18.1722404031122	18.2819317099909	18.2583857392571	18.3522504448988	18.3073238369481	Aldoc
Ccz1	13.7499441188279	13.6343847721429	13.3249707738538	13.2243953621038	13.747493737409	13.5391621848948	13.6598720399307	13.4575056368122	13.7213293869166	13.7197853637937	13.6032116276965	13.5002663391698	13.617116638235	13.5624276129855	13.4110053983538	13.3485258129306	Ccz1
Hebp2	15.5912762327545	15.4463632859053	15.3553348973835	15.0945283309768	15.3768886607724	15.4957897013423	15.3558226366817	15.0959871982719	15.3793618773012	15.5901362373598	15.1250508319748	15.0798617738904	15.6585610764999	15.432180449794	15.4200990706285	15.253889660631	Hebp2
Atp13a1	16.0864197396939	16.1063931919097	16.1379959091092	15.8126547748093	16.1473697783954	16.138160125749	16.1145265977825	15.8800637959391	16.0790345761358	16.0540118752209	16.0056313383099	15.9020878894472	16.0751569860397	16.1288189605518	16.1751167321825	15.9063102811317	Atp13a1
Gatm	17.293266904263	17.4082072799557	17.2593334134116	17.5233995028005	17.2070873981042	17.2316221322234	17.1659685213383	17.5719275593557	17.2263687206026	17.2258631562945	17.227180236788	17.5396916225551	17.2535435672049	17.2795185507908	17.1882153426609	17.4434830624452	Gatm
Junb	14.232435917695	14.278580131201	14.0202507701656	14.5497966983767	13.6877474641484	14.1855568677089	13.6926372945064	14.0136018326835	14.5410905637637	14.295008363676	14.3990842880596	13.6414873244817	14.0547908320609	14.0426255293968	13.615985899113	14.3589876623077	Junb
Bcap31	18.3692214292409	18.3841439345119	18.5234926075953	17.8614275219476	18.3020470176857	18.341832498837	18.4525475748389	17.8420570881882	18.0981211727769	18.2211809396102	18.3315263701766	17.9868568632799	18.3561142969301	18.3937640435705	18.44412159624	17.7591432049757	Bcap31
Magi1	15.4978575246489	15.2413696429798	15.3265411929818	15.4389724779564	15.4174093947022	15.5223875538812	15.28206999971	15.4673863910835	15.2669549253031	15.1445690872755	15.4083436787179	15.3855895372178	15.4869440813826	15.3028341659578	15.4349951680973	15.3776360478713	Magi1
Arpc4	17.969334127679	17.9736960828838	18.1562092358932	18.0859493340337	18.0455365265414	18.0849018028215	17.9594473345711	17.7971035292787	17.7842763910973	17.8082093215952	17.7260839592002	17.8959361018088	18.0802398584535	17.7608339365174	18.1475609729633	17.6959424499413	Arpc4
Igf1r	12.552302973542	12.991304266264	13.1167717212564	13.2526409316563	13.0512801390682	13.0478786757359	12.5395304698594	13.3759348484586	13.2246439877393	13.0850228336978	12.7332137950004	13.2575526144085	12.4782210423908	12.6764698185782	12.9721137422218	13.5832338773023	Igf1r
Dock11	15.8371774775606	15.9298655722439	16.020582034479	15.7459571568967	16.1529713377606	16.2525105831765	16.3423670789486	15.7437569958677	15.984569246673	15.9726063250432	16.273330350764	15.8772933358465	15.9916458450644	16.1067099772561	16.3053858818312	15.8519669429855	Dock11
Tm9sf4	16.3770148234669	16.4678170075414	16.4345051072202	16.5930641854114	16.6405982050355	16.6342961292219	16.4553126209354	16.4248203161081	16.2082035418125	16.1750367379012	16.277472322408	16.4924145805944	16.4496789575989	16.4630470500176	16.6259271886331	16.6025464619188	Tm9sf4
Mark2	15.6540677309277	15.7466627217228	15.5464868755733	15.5943180675728	15.7139363059238	15.6400771719043	15.82250580752	15.5481748093467	15.682216492129	15.6512571649159	15.7916010449555	15.5974082737887	15.7736811194286	15.6445816380027	15.5831473425325	15.6731435548117	Mark2
Mark4	13.9241909329392	13.7245061577299	13.9102062291338	13.7603286899721	14.0204294643568	14.0114614493337	13.8368282307774	13.9770020409291	14.0514340632658	14.1371600644735	13.7087042750988	13.6984334093331	14.2084835854605	13.9587449735684	13.8041806571713	13.8927336176042	Mark4
Sik3	13.5229825079706	13.4901043356515	13.3540555118393	13.8440772859549	13.6420049487575	13.250339945548	13.1363436304075	13.7796997057454	13.6854031192869	13.5702469025111	13.5135767133455	13.7907103244914	13.5820021490002	13.5834030449663	13.142160431518	14.1306522905493	Sik3
Hexim1	14.2812500598134	14.1744747591626	13.867163160008	13.4244689276112	13.9965140902459	14.0395653485568	14.0416869084008	13.4077336653921	13.9485166975253	14.2072756760055	14.2151506850168	13.6291635108338	13.8096420359623	14.2811146958094	13.8147555907275	13.3087833051727	Hexim1
Lpcat4	13.6848803857223	14.6270016056364	14.8032092002909	13.9248347811774	14.5312068729458	14.4768030026686	14.8327673159817	14.2105028327383	14.4180914378437	14.4796823785814	14.0975547017939	13.8086503444208	14.6211368936484	14.2667646781954	14.6293642864631	13.8379187612147	Lpcat4
Macf1	16.6796900036788	16.5684806554037	16.622069609072	16.8295064234471	16.7662513927376	16.7035902823953	16.7410356916749	16.8760562591982	16.6940996307102	16.6363769319852	16.6595354256217	16.8111832861859	16.7775654178567	16.6652652128323	16.5822190796088	16.9184157543267	Macf1
Fga	17.8709607995474	18.1509872410205	18.568957687846	16.5393552908229	17.4348622992691	17.6591702979662	17.9323582664642	15.7742579084858	18.2650661832707	18.4702912095125	18.5574115238155	17.4894051126921	17.5467391416854	17.8038001815146	17.7129676385094	16.1254441850761	Fga
Rbm12b1	13.7897270898508	14.3554879113247	13.8336090182738	13.2877218650172	14.2169326543614	14.1129374568281	14.1428895465633	13.3028675938762	13.7880051782572	14.3064397389987	NA	13.6147097983221	14.1447560300765	13.6463336930328	14.3199559617551	13.6660867575177	Rbm12b1
Hmox2	16.7682001867489	16.9282635741825	17.0422359795908	16.3317082845062	16.7289322873718	16.9593617538268	17.0130137712108	16.3739850681068	16.5145295859531	16.6131337798681	16.8551945114774	16.5530635788932	16.8172132042509	16.7934469242558	17.0373745787329	16.3478530065309	Hmox2
Cacybp	16.4474348180707	16.4516375197932	16.193640461019	16.2933285316726	16.2871738949905	16.5494807711893	16.6128272785784	16.344802619285	16.192112799135	16.2812209981767	16.798200629874	16.5261546636155	16.2884934224993	16.502156593419	16.4860049598298	16.3055503873053	Cacybp
Mybbp1a	15.4106629753388	15.2387209652345	15.0079242669372	16.7061249085253	15.4707818912762	15.3002520622516	15.0922710361014	16.5716113728492	15.3612417481381	15.3759229211549	15.1539611328863	16.6937835411	15.4312886499012	15.1844913370785	15.026882374892	16.5084154402785	Mybbp1a
Ube2n	18.6062099817931	18.7160534562412	18.5182349949861	18.662096513865	18.6319909813758	18.8467590620084	18.4942660021272	18.8014446481694	18.6061076385798	18.696270273846	18.6698406858679	18.5620869685195	18.7377665124464	18.3647927554766	18.5593950895767	18.7012075738125	Ube2n
Iars1	18.2431687983425	18.3011671835088	18.5233745741842	17.9422756020476	18.2951498915612	18.4480327310891	18.5157726155179	17.9266226223553	17.9761754881627	18.1492092182515	18.2659613721623	18.0197221109496	18.2992666047305	18.2886245686175	18.6193115887095	17.9066220296198	Iars1
Actr3	17.6967123803057	17.5476320770582	17.3667769723323	17.551781132098	17.4326151863196	17.8902907351287	17.4663362390223	17.6110202060617	17.2951586846564	17.4915415419405	17.6715042126204	17.7632229054719	17.5745206401242	17.5113408516748	17.5083535835102	17.5165937834251	Actr3
Shd	12.8325617320578	NA	NA	NA	NA	NA	NA	NA	NA	NA	NA	NA	NA	13.2685595441137	NA	NA	Shd
Myo9b	16.5468625135638	16.4912148767024	16.4091246405762	16.8590344683994	16.3920205129421	16.3916029436688	16.3152125841436	16.7618116390395	16.6639896919699	16.5419854052625	16.3336203343442	16.8417837096083	16.6082479377854	16.3326806618527	16.1448740310177	16.8234701793923	Myo9b
Nubp2	13.9731779273918	13.7395527763317	13.5740774568079	13.95803491029	13.7827205899913	13.988239506598	13.6190538237041	13.865255995312	13.4917498483072	13.6161002843616	13.731852106887	14.0141686909007	13.8487685418724	13.4802908406699	13.9272351303953	13.9344237484045	Nubp2
Lpgat1	13.7868364784183	13.8540094419581	14.1159525448163	13.9586011173902	14.1957370935528	14.099614833715	14.1694673614117	13.5154119811701	13.9540778535237	13.8611864507695	13.8568214067465	13.8604647871374	14.1929550523187	14.0931211355233	14.139653627082	14.0256632203793	Lpgat1
Lsm8	16.7304122882047	16.3517422680698	16.1154612280542	16.2525654838207	16.4401926963087	16.1684156909915	16.3148766671327	15.4391980862876	15.6298964677323	15.7549490413931	16.2496749486523	16.0868609875572	16.1504224572053	16.638713119248	16.3018154172866	16.0955959430038	Lsm8
Chordc1	16.3879264540912	16.2588839568599	16.2005924140187	16.1612641920602	16.3106077765163	16.3831030664655	16.3470299720992	16.3106471465919	16.0624425154263	16.329032251512	16.2785406613516	16.3527790250818	16.2894443433577	16.2457303409375	16.2512224752375	16.1993275022344	Chordc1
Dgkz	15.1279157455515	15.3626029068085	15.5255963150487	15.1092867623781	15.5922526381785	15.6778578852759	15.7992265330372	15.2130716793577	15.1541616358306	15.4668426102536	15.7199972354973	15.2101093273618	15.2407804302161	15.3939456246699	15.820188908567	14.9943805759548	Dgkz
Bmerb1	NA	NA	11.7597508960199	NA	12.0344791687027	NA	13.1557321590533	12.2827091036414	12.1936701155508	12.3603670202251	12.5568604581269	NA	12.2006442417318	11.7760093739251	12.1551154760654	NA	Bmerb1
Rack1	19.3188779708434	19.2116218751379	19.4713911687066	19.5067836638147	19.341034670238	19.4313032114166	19.3091902367326	19.4991504887881	18.8290755448352	19.0784183744254	19.2891685817137	19.585558890863	19.1990107922645	19.1578842960023	19.7035615315774	19.2635823599281	Rack1
Hexb	18.3801052596165	18.516233692855	18.4818962287173	18.3726486255488	18.5307595114842	18.5020230525395	18.5184748066769	18.5571412507965	18.468404808918	18.555550910288	18.2936074882017	18.3456506649478	18.4989088792368	18.5781421480941	18.6179987657517	18.4527816727828	Hexb
Mapk7	12.3639677174337	12.2085117730202	NA	12.0075984834649	12.3945162855555	12.189620739105	12.3401839214235	NA	12.2416257078027	12.6028658554222	12.2652663432786	12.2651227351047	12.0771094494456	12.0426443374085	11.7408137493654	11.9596796072623	Mapk7
Nat9	13.6384337861951	13.7496494876101	13.5751373917968	14.0878734049907	14.0724962963463	13.4786921104732	13.5318899180218	13.714200616921	13.9483988379956	13.6246917413519	13.4910263154368	13.740600603415	13.8653092416378	13.5019632189803	13.6430126206848	13.8461159688435	Nat9
Dock9	14.9148916747183	15.1203473271836	15.03174725621	15.3529024858045	15.1535033460254	15.1293057185533	15.1891920092859	15.3705045942184	15.2903293952509	15.2797303099151	15.2656235085439	15.3844385924584	15.094130285549	15.0225896264018	15.0191573164976	15.4597106972105	Dock9
Nop9	13.0397686417255	12.2831560003707	12.437745194198	13.1114620269365	12.6082430730759	12.5028113952803	12.3750141958785	12.7887908468578	12.5877785066993	12.637860315105	12.6919781365708	13.2639735859231	12.6798580742811	12.7887898211095	12.3961189580197	13.1242350594991	Nop9
Lrrfip2	15.2041247999447	14.9408602794758	14.9644237056671	15.2967923482918	15.0880596272709	14.9399995254928	14.9328024938262	15.498793179071	15.1826945281133	15.0800131558738	15.192355785432	15.4221475339198	15.1717702225497	15.1128879087893	14.8384262606612	15.510497317097	Lrrfip2
Dcp1a	13.2690073003739	13.3982636673014	13.1634041586344	13.4376147554706	13.3756699008623	13.5619258441974	13.2785130496953	13.523898329346	13.1759869245823	13.4640486367646	13.1232972184781	13.6165325647136	13.2762645596708	13.4708234161795	13.241877245578	13.2246536225859	Dcp1a
Ogdh	19.4209353071289	19.444535691012	19.3374124980826	19.1481296066606	19.4664369500596	19.5382096736567	19.3729645609336	19.4223482257653	19.2501179414403	19.3786398546186	19.2225715860801	19.3001601664752	19.4393033156314	19.4559110316529	19.4530819722634	19.2546714720504	Ogdh
Stoml2	17.5768984066651	17.5151261577542	17.6345807141449	17.3060868347835	17.4193773398744	17.5004919127333	17.6556997883282	17.668286933476	17.4075507281153	17.470955260743	17.6659419857228	17.4201311454911	17.4734704298913	17.6503774465202	17.6434071497707	17.459743731806	Stoml2
Tjp1	15.8244059066076	15.8762648014702	15.8063374845413	15.7436874578412	15.6348857530132	15.7532403180191	15.7264280723259	15.8111496825812	15.8110740953444	15.9504325678645	15.9423102483444	15.776251050263	15.7068802238152	15.7615591441841	15.6210095946687	15.7524290203508	Tjp1
Luc7l	14.5958557389696	14.7482531253118	14.1774763168062	14.1322290535654	14.1922609180513	14.7797429889261	14.6364715080122	14.0787549778633	14.3093726337376	14.8334653402527	14.5730534741832	14.0897786262835	14.8901560562877	14.68639525678	14.3346594861443	13.8064144926075	Luc7l
Adar	12.8373404042396	12.6257352397919	12.6979545333763	13.3823071271881	13.0627983658912	12.7340107546442	12.6865448281112	13.1676984509494	13.0421637802722	12.9931843759932	13.1172891502019	13.3280301698533	12.9238211919574	12.6342108130615	12.7402253367704	13.0825148749066	Adar
Cyp46a1	13.7097377866187	14.0501788467522	14.0730302154066	13.7424238575173	13.9312595063375	13.7767864274684	13.9294753800851	13.5540354141034	14.0131947445445	13.8888903788986	14.044772894839	13.4894237923952	13.8788626334177	13.9440990050579	14.0217991155829	13.7299196849567	Cyp46a1
Tjp2	15.8976643688977	15.9432713957211	15.9425733767902	15.9458181173376	15.7673042523592	15.8799756164476	15.7648886327901	15.924933533929	15.9197389624648	15.9676219362052	15.6692211898491	15.9400863591417	15.8848032189476	15.8312618824701	15.7694059528655	15.780239573406	Tjp2
Prpf40a	15.0740114820391	14.9970714822915	14.9801826930108	15.0831134990195	14.9401900083869	14.823752578163	14.954402636349	15.0075572697178	14.9979663120727	15.013304757707	14.9034390901084	14.9739348437468	15.0849241290509	14.8716315265933	14.84962227943	14.9497233954346	Prpf40a
Sp2	12.1126765166191	12.2252178702031	11.4622993973667	12.1081549784731	11.5872480302398	12.097698860678	11.9286608422736	12.2084165413418	11.8723552094014	11.6666144200752	11.9617852917729	11.941314761978	12.1288147421841	11.9391539702177	11.766066655204	11.9783961068279	Sp2
Stim1	15.9270727716214	16.2856571810965	16.4979273180348	15.9945827961913	16.0484716656398	16.1757444911639	16.3557867572273	15.7953240454889	16.1528681401209	16.1674107144839	16.232104331112	15.9690793748578	16.1010963738466	16.2386933653454	16.2880449504237	15.9674450787451	Stim1
Spta1	14.0673941500826	14.2486925799599	14.5878039018096	13.926811858897	14.0343908935323	14.0446164788852	14.1964942244219	13.4849435491226	14.9580415567695	14.8488929541728	14.7413457162874	14.3297592247225	14.0341962591148	14.0603562177813	14.3469734288334	13.7675804920852	Spta1
Nectin2	14.7393762028223	14.2393515257222	14.2369673433076	14.7765017400579	14.7051561035073	14.6109456670672	14.1581105935981	14.8015762547808	14.4689235545523	14.6090261344226	14.273683402777	14.7377742022039	14.7955806898713	14.4515409494789	14.3671394653927	14.7983874590806	Nectin2
Cdkal1	13.4257210833551	13.4238430695972	13.5548136769361	13.9040558021891	13.0602908181725	13.2391850680531	13.4712657395888	14.0446176501098	13.3963988989739	13.3555042272542	13.1113234854435	13.7271451198226	13.3764269986237	13.3232564102846	13.2125756097919	13.8033659198489	Cdkal1
Tacc1	15.365438236569	15.4597942296292	15.5185390784608	15.5035753251077	15.239113583759	15.4368870292541	15.4559584924497	15.3228653545844	15.4077007000848	15.3765053291789	15.399085643201	15.5590758300015	15.3912061275325	15.3823837188244	15.4019027466599	15.4894112735314	Tacc1
Cnot10	13.2838114709878	13.486769071336	13.4854973656375	13.5042234118653	13.4648592106605	13.5575891466471	13.4405050315507	13.3161543262944	13.5004425450149	13.4911764881203	13.3327073416546	13.4003075768707	13.6278904362786	13.4767813208495	13.6272500349192	13.3914775240666	Cnot10
Mmp25	12.835336053588	12.3288478760758	12.1856610837319	13.399541210895	13.1459803243593	12.7331268828545	12.5194357387368	13.2543726631862	13.1024088215108	13.5466600467546	12.5857480970301	13.2937806088063	13.2962260783242	12.7259317450489	12.6060379486521	13.2393316999225	Mmp25
Sec23b	15.1558374058225	14.8891502187118	14.6089846373949	15.6126133243322	15.1400340799376	15.065915209771	14.6722267296074	15.5329049365889	14.9735926442299	15.0671580213171	14.7949420234733	15.6909505374898	15.1515427142082	14.9073806989232	14.8034081446005	15.5590112439206	Sec23b
Hspa4	18.0819089881919	17.8816728254564	17.7352438318142	17.9708273304161	17.9582689284538	18.0906338751742	17.8637798544436	18.1017445492179	17.7573817984657	17.9037224000328	17.9171115653825	18.1477442495656	17.9793327394151	17.8820280980397	17.9116026529979	17.9071371264796	Hspa4
Cep170	16.9915670252502	16.6563457138	16.4569436853626	17.1640716952469	16.8982450874294	16.900523505859	16.5454811447143	17.0553188087536	16.8317053677996	16.7946519233771	16.6637796286887	17.1302721848843	16.9371340912869	16.6447333900581	16.5062149404859	17.0622972126566	Cep170
Shtn1	13.9768997169595	13.7774252821541	13.8040617983444	13.8766721448672	13.5859528114207	13.8220586142357	13.5534813752135	13.9953339753378	13.942337180481	13.9560609414986	13.623041159526	13.9306243270148	13.909217141297	13.7068593987356	13.5719917681992	14.1608772089601	Shtn1
Apeh	15.9740074167309	15.8906728604384	15.796610008651	15.878955309622	15.9046676262458	15.9662946141239	15.8830410925538	15.8210397119064	15.7319205331063	15.9719688254102	15.9344884093056	15.820109155845	15.8302451716747	15.8297858103747	16.0292326137617	15.8136854737812	Apeh
Map1a	17.8221409452905	17.7239888217465	17.7690724036365	17.5813141987485	17.6218931872755	17.7921793263459	17.8607421317249	17.6644037098495	17.5859534248633	17.5950869934026	17.9313057042936	17.6740864092826	17.6704702729189	17.7297941409546	17.7426907832266	17.6714471968601	Map1a
Them6	18.1244334505984	18.1351680696895	18.3870950552521	17.843566080869	18.1370949054216	18.1875132414315	18.2230124956424	18.0042975151964	17.8141954088428	17.9658394738506	17.9918096453159	17.7293394137753	18.1578961683068	18.0986016842427	18.4899890936659	17.7578730390957	Them6
Gtpbp8	13.515521176536	13.6524508975547	13.5428848604454	13.4860249114697	13.7079552269318	13.5128677271522	13.7281047130138	13.7245697924337	13.5534015478395	13.6166365734294	13.1864534865998	13.6211720564457	13.5621992640106	13.4888187492233	13.647390368231	13.7748787547443	Gtpbp8
Mtap	16.0424037385304	16.0772079557307	15.868234110293	16.2543007974035	15.8863434004045	15.8232530526051	15.7992651278601	16.0784898781751	16.1283170178774	16.0160431693703	15.9553715461513	16.344017645189	15.7714359449986	15.9074861677656	15.8342590981546	16.103446560996	Mtap
Fech	17.454144372222	17.5336223918257	17.5829902562554	17.3393653573858	17.619238642145	17.5971266209454	17.7923106904035	17.7023964893065	17.7024601402045	17.6016130369791	17.3543479918745	17.3852117254351	17.574108030562	17.6058163114961	17.5283920439668	17.4380938905083	Fech
Pls3	18.2573033351099	18.1221582724393	17.8619975845623	18.3043445188055	18.144506817588	18.1712472130203	18.0791619230342	18.3471825302675	17.9387576346994	17.980323312759	18.1211334698346	18.5177939235138	18.1317284451253	18.0802641377328	18.0023637214997	18.3369765498809	Pls3
Mapk8ip1	12.9731938098255	12.860307387353	12.8976616913644	12.9765074384662	12.73052653582	12.9030721406003	12.9742715073039	13.0295878937684	12.8001934150582	12.8737633471998	13.0821081774747	12.7942849333956	12.9393210204928	12.7092308796653	12.7837400312154	13.0437339489569	Mapk8ip1
Dis3	14.2781185451834	14.3420571168793	13.927750150724	14.6619668084915	14.262790333427	14.2023156848362	14.0315093191673	14.4613346220955	14.1994615460292	14.3069204887954	14.1890511426875	14.6234775956673	14.0573105021368	14.2525560282776	13.9702977646093	14.3444879140533	Dis3
Pds5b	14.9769116358173	15.0697122029918	15.0049046078739	14.9779837149894	15.0597798757018	15.0636549436363	15.116791322779	14.9662549619039	15.1125278773624	15.2190305410662	15.0870737533716	14.999083319868	15.0031996208047	15.0687692656766	15.0159333104364	14.9280538127295	Pds5b
Plekhm3	12.9407301805559	12.9303120714777	12.8212961934907	12.9021652124254	13.3028275049322	13.018613309692	13.2313633478162	13.0168208314066	13.2223793153285	13.3318020003529	13.1978525261289	13.0384138424253	13.0617460838584	13.0354413407163	13.1247791933634	13.2762939922489	Plekhm3
Wdr44	16.080736326169	16.050741243537	16.0474606979911	16.0239152882325	16.1869055006913	16.1830004937564	16.1625131289816	16.1141483292538	16.1232127374277	16.1630549615383	16.1125208258484	16.1561806192861	16.1214569341954	16.1702320630363	16.0927199286634	16.2437923973112	Wdr44
Commd10	14.9302208744203	15.0820100077204	15.1183855517998	14.7733612615621	15.0206201688013	14.8147823334156	15.1398224226012	14.8335599258581	14.5225975192039	14.6611798426919	15.1929744260135	14.8155992383897	14.7852491743455	15.0758356134511	14.9357464793218	14.7020178478572	Commd10
Sparcl1	13.6324130184137	13.8054881601358	13.8398389329531	14.2292003610485	13.6476168854607	13.5782917360254	13.8949643206405	14.5640115134173	13.720712953413	13.7088285025794	13.5555592746645	13.8420246289704	13.7246994495274	13.8214943649327	13.6326325937658	14.2299185795517	Sparcl1
Ankrd17	15.1022040927023	14.9016062228559	15.0936757872364	15.2203304366577	15.2214662023292	15.011881600695	15.1599942951524	15.1286764420066	15.173117365306	15.1101617424765	15.0055378874003	15.231545372122	15.0868831140819	15.068388998844	15.0058001791435	15.1828168539154	Ankrd17
Cpsf1	13.9735312805941	14.0332216819074	13.9106640462198	13.9023668782977	14.1638559399023	14.3142352765257	14.1010023625616	13.986289866114	14.0279270725017	14.1318388548982	14.2108669429405	14.1050123707396	14.1039410755313	14.0204021347191	14.0108660243078	13.9399908880064	Cpsf1
Chchd6	16.6556199038475	16.9316294129578	16.9648191578356	16.136565097276	16.5151163479403	16.9716790983335	16.8124189117427	16.9081939728743	16.5637744504235	16.423883372002	16.9459564424426	16.4145526857715	16.6635533197557	16.7932660322715	16.6243346067814	16.4531300857221	Chchd6
Gps1	16.8976884908044	16.7792729522606	16.868357929639	16.6871554158402	16.7446538783076	16.7321306346131	16.7471488428554	16.3105878227481	16.4767385290295	16.5918217690425	16.6687523224461	16.5578454115735	16.7541426509886	16.8235885295194	17.0409061476503	16.4342199203678	Gps1
Rnf14	15.6907141139339	15.5450393942278	15.5121113876115	15.3755251791552	15.6485039163608	15.6606305008055	15.5642023212722	15.4477392196747	15.8130561258541	15.5782986341149	15.5116314981102	15.6126466848503	15.6889966808629	15.7472384378975	15.5730177382767	15.5914022813398	Rnf14
Mvd	16.7033083512313	16.6896870919162	16.5511681498384	17.0452955685729	16.7973272790383	16.8106831318852	16.6801692654145	16.9098653396792	16.6780936146042	16.6481534455221	16.8406068756656	16.9626996166897	16.6503412974887	16.7332840744981	16.7211074101481	16.9353397768882	Mvd
Cds2	18.7791442053428	19.0318452704563	18.8529240448024	18.3897319152575	19.1336345168804	19.2126455907005	19.3467864717577	18.5743387003061	18.5635629208599	18.5577486201358	18.9385860158147	18.9459777239728	18.7678484040703	19.4214988652346	19.1696281200798	18.6078824152856	Cds2
Sars2	15.3412172659833	15.5981232954924	15.6374609213825	15.3184581934215	15.6071460570732	15.5152113635175	15.4986264744653	15.5122502907977	15.5195891208167	15.4998518036594	15.2960114714941	15.5250390676445	15.6332127801539	15.4625151705131	15.677038903973	15.4316121765046	Sars2
Shpk	13.62497322631	13.3864472309354	13.2638671523173	12.9622420053791	13.3500056454185	13.0588237610775	13.2031468843992	13.1927518567791	12.9892731449019	13.3335674294296	13.336773836209	13.0452676944262	13.1296160495782	13.2878200147156	13.3039101901154	13.051468385173	Shpk
Seh1l	15.7026341000946	15.76298442922	15.6230903829019	15.2158787648189	15.5700014192047	15.6858247661787	15.8391669121121	15.2273455428415	15.5810233000319	15.6595239737398	15.7004403943971	15.3860490361846	15.5553455307583	15.6454496813471	15.649959618315	15.2526564695347	Seh1l
Ppfia3	15.0307970305415	14.8660835760864	14.9276554340728	14.9366874771404	15.1169280199459	14.956526576017	15.0146100107415	15.0535190816713	15.0479075487908	14.9210351896141	15.123131209428	14.9767243253323	15.0581767568944	14.9131585265106	14.9943124597677	15.0314198541377	Ppfia3
Ppfia2	14.8443677793349	14.4293372186091	14.3770504416683	14.9848382865995	14.7894357331589	14.6743029727533	14.5139271058773	14.8822167587391	14.6671166194161	14.5478091455446	14.5451710670115	15.0230079005596	14.64247897395	14.4662413986058	14.4432798279961	15.0587787243124	Ppfia2
Llgl1	14.5860553871947	14.5393116997667	14.4373799165262	14.3281104736299	14.4744652422657	14.492448849726	14.4501758549564	14.3996983837082	14.4998833064657	14.5750927497026	14.6208499573369	14.3783207332835	14.4554473806735	14.4187658030244	14.4594256789862	14.2407446365607	Llgl1
Epb41l1	15.4059591410474	15.1429005870439	15.2655584850284	15.7569075381609	15.3135871165621	15.179889139546	14.9264469826313	15.3432442307404	15.0468861172156	15.1878193729142	15.1824828187415	15.5080459499767	15.1908709789969	14.9092534274213	15.0811997317044	15.2809488418479	Epb41l1
Nudc	17.306077361549	17.1239150855072	17.1113309608106	17.3006761485427	17.1605891138576	17.1213843421493	17.3033569968065	17.3791758869569	17.072521114151	17.1414977130758	17.4895481501051	17.5274759624644	17.1665882052051	17.2834401357867	17.2365706404815	17.4153771132065	Nudc
Skt	14.4219421864227	14.5785969327306	14.5549129773387	14.3321205907656	14.3067563669242	14.5383895680878	14.4603881749186	14.4385146087663	14.3848184235145	14.6440081036496	14.4449293113247	14.2997310721604	14.5446616337956	14.3069116669556	14.3669952486974	14.3286769675864	Skt
Fam114a2	15.2147529115305	14.9153310738589	14.8318862747381	15.2477253131299	15.0814832289806	15.0902791658707	14.8937091158494	15.1599857531081	14.9177838495644	14.9174822336732	15.0430526101557	15.2299345608878	15.1324978605506	15.0213082437574	14.9694642482153	15.1468467110048	Fam114a2
Clmp	12.0645800110641	11.5305572075762	NA	12.2783748490661	11.6899519061124	12.4600698681838	NA	11.7573185918091	11.9064396945557	11.334047320668	NA	12.4569134781216	12.0740512818146	NA	NA	12.1248558661951	Clmp
Nrcam	14.3837322707856	13.8600182172256	13.8660111169029	15.3291136179138	14.1651901306012	14.019878759716	13.8920565430152	15.3907942275407	14.2346906842841	13.6816534118406	13.8065576121399	15.1853861996342	14.5596831124063	13.8319777203167	13.6663747607525	15.4212244514225	Nrcam
Uba3	15.9479195127204	15.8670141836425	15.7650936504675	15.8471300597687	15.8465330427781	16.0359057526365	15.6909961044099	15.6057950857982	15.7048662323103	15.800733068186	15.7814311609559	15.7249816758788	15.8012731785479	15.7736003159975	15.9016590610023	15.6672266544872	Uba3
Nploc4	16.7952132666439	16.7180166890814	16.6516100140803	16.6675049624874	16.7852176674337	16.7173926406995	16.7508025392547	16.6073283431527	16.6614285469332	16.7633285051127	16.7984806850367	16.7139258757431	16.7597225894979	16.6718215366289	16.7647894944098	16.731946281917	Nploc4
Ppfibp2	13.1648589650883	12.6235257992239	12.6666846186265	13.543483591278	12.9802900909853	12.9720963085775	12.7486676706889	13.4183191829392	12.4786501750531	12.8071873460087	12.7746936478858	13.4190449631083	12.7068961585119	12.5257301425371	12.5137664914133	13.2742983928848	Ppfibp2
Get4	14.8933926396272	14.9973215206983	14.8932503057525	14.9586430819474	14.758581511131	15.0799984076222	15.1327995360833	15.1203959039352	15.0819415430698	15.1391632363185	15.1474726905724	15.1854940732172	15.0910008246957	14.8473880911126	15.2439970882384	15.183021394361	Get4
Tdrd3	14.5678639226343	14.5611411662567	14.5393517384114	14.5688873211527	14.4847601492151	14.5720304537152	14.6139280011533	14.4687518460416	14.4311529273871	14.591726794384	14.4905488263971	14.6174430117361	14.4290258818238	14.491483126338	14.4700962040599	14.5723699502457	Tdrd3
Uggt1	17.8694276538469	18.0907480056638	18.1881723073224	18.019472102163	18.1142942891737	18.0922358968997	18.11615821157	17.9909604125892	17.8253485651546	17.8314445759823	17.938432647899	18.0022549613707	17.9251095521776	18.0068195195498	18.2845630707591	18.0020009800292	Uggt1
Mog	11.9043749939222	12.3584801502042	NA	NA	12.4261529631705	NA	NA	NA	13.5463853458486	13.2520524230875	13.8637463773633	13.1067576435621	12.9465339033874	12.0220206861696	NA	NA	Mog
Trip10	14.8431385942296	14.5121986556401	14.4676452290549	15.0293760607412	14.5220850780099	14.6255657921791	14.3391887764649	14.84474036477	14.7604927522444	14.7468948733653	14.6702982095101	14.8132265427876	14.5558560798567	14.5049627927644	14.407648333457	14.859908232924	Trip10
Sdf2	15.8798645018448	15.7811909148015	16.141999298386	15.7208149910532	15.85934786715	15.8100626757559	15.8590535781606	15.7297707975585	15.8024270173058	15.6538983306799	15.5445011086547	15.531812443113	15.8114382419124	15.7758433956762	16.0334598659327	15.5373995912431	Sdf2
Kcnab1	14.7669416827327	14.7665555395575	14.9303698830993	14.6586680106815	14.8763571533015	15.1131790219419	15.1561017040697	14.2993658580444	14.9720959001938	14.8851041503766	14.9977529418298	14.9301120188665	14.8290468828576	15.0259816011725	15.2264126463676	14.9321488308469	Kcnab1
Uqcrfs1	19.348296934569	19.2591046084957	19.3192650435259	18.9169760222813	19.3319655127001	19.1762719540568	19.2995441599059	18.946256673989	18.91624973387	19.072709174643	19.2230376914596	19.0877010518806	19.1880598826017	19.3491877829936	19.3423539236251	18.9171467924152	Uqcrfs1
Ncoa1	12.7455958590106	12.4798908952574	12.7350967144812	12.5147918321538	12.7890679567727	12.6901823260662	13.073182136037	12.563652841396	13.060317640494	13.180240873066	12.3668448186773	12.7099733521373	13.0645644241625	12.5692814963293	12.9060948726979	12.9939631246836	Ncoa1
Bzw1	16.3224368717949	16.2181453889828	16.2650388391908	16.4389271365843	16.2990470626506	16.2653067784383	16.1479767217879	16.1774492599337	16.2073550755857	16.2031338707183	16.0242197038304	16.342805961907	16.2933678944799	16.1741084451162	16.3067380848742	16.2586118077016	Bzw1
Thtpa	13.672698338815	13.4637049538183	13.4096860065404	13.3449578061551	13.4393551373041	13.1750671024663	13.4435284356866	13.2302115980349	13.4791231177424	13.5831467998901	13.2532952963574	13.4130737518862	13.3121845517056	13.4324002674945	13.5309344864601	13.2766753857721	Thtpa
Mical3	14.4313660548652	14.4695831866675	14.7654418695521	15.2936133876325	14.4938893679446	14.5026202926658	14.3493084829298	14.9103276225457	14.7863135952778	14.6350578961004	14.5535659960469	14.9237983857766	14.38537874221	14.2923571795691	14.0577756184355	14.9184007883273	Mical3
Ntan1	13.2834076015372	13.7088825966679	13.5090572434137	14.0311602793043	13.3133219187027	13.4948706882587	13.4488822199286	13.8620441633447	13.7448726742988	13.5332200633124	13.1026599188004	13.9009984836495	13.4354560148684	13.2561011684646	13.5327996051312	14.101259519898	Ntan1
Angel2	13.818710538952	13.8131967174521	13.4870576864413	13.5967238841531	13.753233617392	13.7555810628684	13.5574890558454	13.6065965452309	13.9202945599779	13.869812078965	13.5116652252931	13.8226994049924	13.7122102114358	14.0160231182089	13.4412245411026	13.6839745775761	Angel2
Ctnna1	17.3332684390636	17.4046736148987	17.3461771057155	17.3273814915834	17.1816308788805	17.3274952943905	17.198953115888	17.274621804256	17.1323465647829	17.3422323260955	17.387568480167	17.3132201527618	17.1661566581736	17.1910802916062	17.261369662556	17.1614144146551	Ctnna1
Gars1	18.3006340117505	18.0443050952374	17.9494837397576	18.4668476199728	18.3114180039589	18.1112908369929	17.9696205453479	18.3165152111354	18.1600422296493	18.1047840656302	17.9381291869273	18.4716137256114	18.353498047445	18.0998783629193	18.0531956795394	18.4312132564255	Gars1
Ak1	17.4667862793497	17.0447166009991	16.8950778824826	16.8894924596504	17.1509238978543	17.0235930224398	16.8270959618196	16.6207275726393	16.6504546763323	16.7522169915165	16.8720522182725	16.9506075932611	16.9761097882546	16.9548764283115	16.9107280313118	16.6854613103446	Ak1
Nup98	17.1822704310178	17.2616893543869	17.0795669727784	17.1218461294594	17.1536090731913	17.1548637471334	17.1730703398276	17.0164319609648	17.1324816044936	17.3064905082164	17.1742370375993	17.1204660126083	17.0298168047162	17.2852452896709	17.0883670799021	17.0408216765652	Nup98
Keap1	13.5885130255642	13.8411693873396	13.8508272737001	13.5725971854346	13.8777928712516	13.7562526492606	13.8487280128991	13.7030457857532	13.9771351130031	13.5697787768219	13.3732394342753	13.7225508264993	13.9480638624726	13.5645833451267	13.8085749404555	13.7349907371416	Keap1
Lhpp	13.73757570097	13.3292752600904	13.2929728969289	13.2574046403456	13.3114036794456	13.3974337708311	13.5251130530132	13.9281032831406	13.249648722985	13.5097101902111	13.5472642048776	13.6390716835449	13.5153076999657	13.18723650254	13.3628652899672	13.2286374649484	Lhpp
Kcnab2	17.6199387703365	17.466322628612	17.7771861174955	16.9033475621985	17.506023753114	17.5022517530772	17.4927138597571	17.3211525761244	17.5454680174584	17.5079225257665	17.6350880360548	17.0376801525768	17.5695347815634	17.6112465563145	17.6541597581183	17.1195983209471	Kcnab2
Aasdhppt	12.9631692776332	13.2977918198281	12.9074406584084	12.8860328412084	12.9185536498061	13.2616954720335	13.2152162321049	13.0453038981866	13.3222719349587	13.0434536595665	13.2435196242098	12.9876148640219	13.180178151664	13.2534702230562	12.8618401730651	12.9256712309383	Aasdhppt
Camk1	15.3199968860794	14.8494797539904	14.477836412842	15.5638996635893	15.2768096910174	14.9896525179751	14.6486237236331	15.6563763147376	15.0778148216332	14.935313994763	14.8083334256661	15.6949899736711	15.4580091568302	14.8463403160324	14.5318764632742	15.7973019874271	Camk1
Psmd6	17.3985206996874	17.2836682868786	17.2884265411993	17.0877602866778	17.4013529740273	17.4165103570751	17.2798912553061	17.1761072751099	17.0362277580251	17.1804702674719	17.3197013221908	17.3229806917911	17.3993517714285	17.3060811280131	17.5668726215746	17.1432932691238	Psmd6
Enpp1	15.9205342880623	15.867096412219	16.162258565373	15.4280419155754	15.6617358921456	15.8525302509134	15.739912555591	15.6292524914769	15.6986414786778	15.8281101185036	15.7361640064513	15.4619654093919	15.8730306453061	15.7944831573744	15.8785604963973	15.4363149165512	Enpp1
Pgs1	17.2997747861727	17.1291212864803	17.2928157096667	17.3389745849993	17.4433352593599	17.3782819821144	17.2099324032598	17.2840982381118	17.17714803249	17.0913511102731	17.1342903838925	17.2006952859271	17.4554620857556	17.1575331981895	17.3480806133251	17.3742497121789	Pgs1
Hace1	13.0962347194026	13.1840614742815	12.9930122157797	13.1825071222881	13.2923478071634	13.171987748205	13.2171269893506	13.0934586093665	12.9218714562041	13.0140169692755	13.2808908731982	13.3546255961213	13.2333696846931	13.3820294453209	13.2706452571521	13.1234903809374	Hace1
Ndufs7	18.3232144043091	18.3955652917588	18.5583916409527	18.0714395397836	18.2960002962468	18.4067879033484	18.2067096532615	18.380400438092	18.3278353720866	18.0823490278293	18.233139204224	18.1598373600865	18.3953226493349	18.3556158614613	18.4385006513485	18.2262649696777	Ndufs7
Rab34	14.0507581626874	14.123927605003	13.9260103708368	14.0950443459915	13.9480866815045	13.9555646021047	13.9129209652401	13.8215774143798	14.216693457901	14.3189491120386	14.1215621152825	14.182337308982	13.8349691337365	14.1571435403039	13.8110804833077	14.0739037278261	Rab34
Trio	14.5405508458518	14.3571875874149	14.2611045361061	14.8150404714085	14.5093593851678	14.3775824796542	14.3051132796933	14.7964082404264	14.5134552213863	14.399850161988	14.468494414466	14.7753256916206	14.4796097838655	14.3891645348682	14.3903288701836	14.8191342094795	Trio
Wdfy3	14.7929189183709	14.8676926223266	14.748037610154	15.1707356769095	14.9178771197677	14.9183873965798	14.7790182038362	14.9914768723577	14.9164791600053	14.7721137867989	14.5669485113693	15.0006532204603	14.92194296841	14.7661918912321	14.7819904059065	15.0603616615047	Wdfy3
Echs1	17.9258536701531	17.8447679458545	17.857152729546	17.6061750304575	17.8321558489209	17.7665841628752	17.7528444654079	17.6599166379649	17.7403971782403	17.7556707001232	17.7851777365839	17.6390783432372	17.7486601637486	18.0118518841333	17.9648627318193	17.7501246298264	Echs1
Nrbp2	15.0386999060929	15.2048365137393	15.2685409582146	15.0708613354435	15.126481576372	15.1335657824085	15.2283292585083	15.0513675926871	15.0391704485338	15.0623904732603	15.1514520967667	15.0863101084335	15.1221788849834	14.908717596824	15.2690257860749	15.0466022151399	Nrbp2
Rdx	16.8585576630478	16.7964018276127	16.7033820524518	16.8122062191846	16.7754835869585	16.8057221560567	16.6690576802977	16.8899947184656	16.6065287954119	16.7146987541069	16.8111078565161	16.8233330805768	16.869583292519	16.7345314105699	16.6664277395138	16.8215159664533	Rdx
Cct4	19.2133336525565	19.3093545716324	19.4661018278593	19.3478577621576	19.3750205233645	19.4014672707577	19.4162731169781	19.1347016715646	19.146963325626	19.2230488230666	19.3487547009804	19.3179047921363	19.2304393709976	19.2274630557317	19.5356011881315	19.1231319266834	Cct4
Ocrl	14.5010733316835	14.6865847712701	14.5037986393473	14.6055205088376	14.770471458165	14.6376579526066	14.7443405539879	14.457142361492	14.8517092560927	14.55189711029	14.7145060053584	14.6024340831312	14.5075556601912	14.617138917207	14.871025351539	14.5166821028217	Ocrl
Plcd1	15.1693338926614	15.221951871656	14.9164977158089	15.2841275680715	15.0791812282082	15.0353512272536	14.8242344808728	15.205916622394	15.1921950182524	15.1982344372256	15.0913774299329	15.3515636368601	15.2277640655873	14.8543869105096	14.8666116852436	15.1943640579374	Plcd1
Ldhd	14.5536247505811	14.6052464570882	14.4171929264587	14.5228350710101	14.642682593343	14.3612581078125	14.4404929375582	14.6803608411883	14.4532275705575	14.2942931384473	14.1570585292901	14.5007276054176	14.6098840490813	14.5331741714104	14.4461411771363	14.6400583785262	Ldhd
Mkrn2	14.0942308214363	13.86007485288	13.9837825388367	13.9466776384297	14.008422397978	13.8591524849285	14.1880328365343	14.0679914823429	13.9235490531345	13.9587378227719	14.1380824109344	13.9594336228047	13.9033377014931	13.9778272706709	14.1067850088852	13.9676244124257	Mkrn2
Tardbp	18.015111751855	17.8644900384359	17.82896168528	17.7623882981664	17.9186195241735	17.9556530988609	17.9631520734878	17.7905420685227	17.726299854476	17.8185017428263	17.736952922621	17.8977956997889	17.889592935289	17.9688923514698	18.0217625164748	17.6490176231679	Tardbp
Ppa2	16.8729940873609	16.7496987248071	16.7856030247503	16.3510759848203	16.7416742446825	16.8185556337845	16.7830427507225	16.4714051951649	16.8066293307881	16.7184430445684	16.7757260782271	16.6928327350217	16.7117258567684	16.9868998086435	16.8224304184157	16.7263637902703	Ppa2
Pcbp3	19.2939580282222	19.4284473076729	19.3298416678998	19.1621585120401	19.2905251706038	19.3641691788845	19.1614914563051	18.9995745798815	18.8156023793214	19.1548734601488	19.2794988889963	19.1214198324832	19.0109405894569	19.1386903683193	19.4650703358812	18.5911359624169	Pcbp3
Pcbp1	18.9325619267232	18.8336288814218	18.8098111110126	18.9314104283157	18.8277586307313	18.9077877053387	18.617918911915	18.7492572462844	18.5454217833238	18.5069056244037	18.7157166024652	18.9198410886128	18.6879430930452	18.6915204901515	18.8325492822196	18.6671144611394	Pcbp1
Pcbp2	18.1901757547037	18.0198681675369	18.0802675539584	18.1128384121338	18.2018099793796	17.8860686943341	18.2819395279341	17.7799245209194	17.8459554473775	17.9939112731917	18.0408138741662	18.1640053343002	17.7604784446236	18.3019196190265	18.0792166154052	17.9529023992277	Pcbp2
Ptges	14.5781702683148	14.6360653845101	14.6960546878576	15.1317362209743	14.8347458047504	14.4665761178194	14.4648742795495	14.6187389649005	14.4454405031541	14.5911044149142	14.3917785037628	14.6233015182028	14.1940806871152	14.2097337554834	14.7269104254609	14.5649445184474	Ptges
Lgi4	13.7829067666005	14.3220007654004	14.4274125922891	14.6521611618811	14.068775380999	14.4880073376263	14.45102429746	14.7995875482992	14.3110105989787	14.1564554343	14.1031877059701	14.5606538772944	14.098798888259	14.0189196669546	14.1696460392697	14.4998105153604	Lgi4
Ipo7	16.404577744388	16.0949765315078	15.8221762305428	16.6877061267342	16.3050643104926	16.0103383424306	15.9041057657178	16.478119405117	16.2689557566126	16.0158424004654	16.0624242334259	16.7306932493124	16.3333826728123	16.1270570464615	15.8152088035587	16.7568877738236	Ipo7
Epm2aip1	15.7759309105676	15.7194688500248	15.6495609902382	15.4323197666677	15.6733555767644	15.8769141344377	15.7499970582184	15.2864283825014	15.4820534737456	15.7059640742125	15.5985247688289	15.4001858207608	15.7674535178382	15.7828674150655	15.88733327512	15.2614072828663	Epm2aip1
Rbm27	13.8952309489315	13.7284892216469	13.4002345322686	13.7577609446713	13.8595374032609	13.7316266839119	13.5419099003978	13.7512195847234	13.8354345746668	13.9931441824234	13.6028539032377	13.6367544477978	13.9402578543693	13.7946537819957	13.5425503078004	13.7389093181376	Rbm27
Hibch	17.1160237516866	17.1817843034906	17.1415326999979	16.9981948310069	17.1963428262374	17.0552441000461	17.1883468138666	16.9432579743414	17.0530094764234	17.1558264214118	16.9816116953963	16.9136230288859	17.078403568874	17.1644408970564	17.123071192911	16.963363406862	Hibch
Rap1gap2	14.8179800792396	14.6932733693832	14.7049699191039	14.9652974049778	14.9605782599761	14.9219219066876	14.9458512493082	15.0073603802889	14.8806544256376	14.8962499041151	14.9947566926062	15.1087712992419	14.8243863807597	14.7294927445402	14.6492329025904	15.0257203372608	Rap1gap2
Qrsl1	14.3784946154831	14.4824329951679	14.2651635525057	14.386880454897	14.6129930859265	14.4266370623788	14.5043657560261	14.5734425251278	14.6462923169772	14.341517491003	14.2974079280603	14.3639476017519	14.4912495946521	14.4172927273548	14.5456085928286	14.423447275136	Qrsl1
Yars1	17.513634894336	17.3585227648476	17.3340657600131	17.5045847097977	17.4064964093337	17.438714750369	17.3834384142691	17.452358768941	17.4556178664969	17.4896118835689	17.505461117971	17.510468864287	17.4413475251713	17.3559615937824	17.3497670116884	17.4107434393937	Yars1
Snx16	14.2958878933945	14.0214247880854	14.0073339740991	13.9982767223063	14.1090174071751	14.1291937503221	14.1217574854286	14.0647223469659	14.1723182760487	14.2619296007272	14.1568465148765	14.179009425982	14.3108506446171	14.1001897509847	14.1274823093247	13.8753466484781	Snx16
Lgi3	16.089248080827	16.1449671089547	16.2659308068577	15.6902166830159	15.8663669586113	15.9796400332317	15.8578050843386	15.9183361104392	16.1022332932502	16.2748168726472	16.1038155872465	15.8338710424704	16.0943897698398	16.2320982534328	15.898617290497	15.8133074243396	Lgi3
Nrdc	14.9798265063138	14.7735577527787	14.7559826522275	15.4006843191025	14.965866359133	15.0106152920605	14.9533820281357	15.3217481207366	14.8281144671119	14.9671401882793	14.7990451886562	15.391275457476	15.0559331884244	14.8655339850281	14.8364473031247	15.3427407441798	Nrdc
Spag9	16.6108782122959	16.4670465678572	16.4085614118076	16.8740720566954	16.5683716107907	16.5258004746542	16.3502895440309	16.8575589113906	16.5516608352697	16.5297632143017	16.5293938291303	16.8967039389685	16.5596383434269	16.4623609899515	16.3711484763844	16.8300399963848	Spag9
Ppp1r13l	15.8082015509858	15.4420146510517	14.6257027263946	15.8280012248841	15.8185896062558	15.5801437193662	14.8147384312175	15.8139306091044	15.7656392110514	15.6361092738264	15.0009087626289	15.6785003747312	16.0077014105209	15.6251466460839	15.0009200873475	15.7417776793581	Ppp1r13l
Pgm2	14.6147266435344	14.4790835649136	14.3595978471011	14.9942145297689	14.4393469479211	14.6813222860813	14.4527875093559	14.8653206983627	14.6558336605967	14.6580283079958	14.6776283848316	15.0179324115893	14.5558674855633	14.5737825137332	14.3667839538474	14.8438063201666	Pgm2
Gdpd1	17.1307094042769	17.197242375242	17.2026783784863	16.8622474239293	17.1007178902635	17.0248564669576	17.248219952886	16.9866380382632	17.1446642318733	17.0575328369418	17.0510627086844	16.8383028576461	17.1788124298607	17.2646560905403	17.1362308228736	16.9654184982733	Gdpd1
Syt6	14.7196358527326	14.8096901795523	14.8202398350885	14.7939989819775	14.7532019172528	14.9983426403085	14.9675274464555	14.5360882403234	14.7327517810358	14.6997871112727	15.0891610216297	14.7829441750218	14.6658733110833	14.7052701914097	15.0660968366162	14.8585440794959	Syt6
Clcc1	14.0443235753114	13.8872109524299	13.9806037326921	14.0068214463738	13.9741377847877	13.9597344151152	14.0956583473763	14.1006545141692	14.0362151644621	14.1111039960454	14.119292526239	13.9993421339344	13.9967641673094	14.0624874731945	13.8611273371181	13.9149690560678	Clcc1
Tlk2	13.4001070677688	13.3773623417486	13.2471615938755	13.6682229803952	13.2556866265476	13.243047298249	13.3656691277218	13.4453021020962	13.6252668355622	13.6203376094902	12.8416114856178	13.4448545387523	13.6317070065479	13.4750231020273	12.934890756329	13.4528438713979	Tlk2
Antxr2	15.1547272695285	14.830459501472	14.9239241617342	15.6170135726214	15.1063310491056	14.7936555199511	14.6950371551095	15.4165793491713	15.2017106102057	14.958792408889	14.9170830683958	15.6453052857528	15.1417822258686	15.0110719929224	14.7715076209165	15.5065055189258	Antxr2
Gipc1	14.8487052633205	14.8338769789768	14.5145668063186	14.6868397625646	14.7105406863093	14.7048512823367	14.7947058522124	14.8923572404323	14.7782109906665	14.8867869656399	14.8630605967505	14.8446885002238	14.8103601936812	14.7425998191895	14.5034724542479	14.8722610728343	Gipc1
Fam3a	13.4821990212152	13.9882996985486	14.0280701587971	14.0837631951161	14.0042489805852	14.170370924188	13.9947412690943	14.325331805162	13.8134012587851	13.7577236583126	13.4723612718344	13.9613557734995	14.1620849940423	13.5973322204943	13.8949819607145	14.2661335277859	Fam3a
Pccb	16.7683509058096	16.9339726052874	16.9175664925655	16.7072580845819	16.8844724370541	16.8792127997488	16.9501009740884	16.7902279352525	17.027977384012	17.0904946123769	16.9989678468175	16.8229161893832	16.7802969682308	16.9464952021135	16.9614496875826	16.8478020445382	Pccb
Uqcr10	17.6450378000847	17.9466339829405	18.495257223607	16.903664867228	17.5717174933139	17.9776377427905	17.9189233669632	17.9776971410483	17.0978179406883	17.2847502014999	18.0698761635923	17.2420998018336	17.8883638306001	17.8670186146011	17.7548184455171	17.5668301001034	Uqcr10
Ttc26	14.9752681001082	15.1207822596271	15.2688517536265	15.0390758417744	15.138570589626	15.1715781143885	15.1903874779556	15.0761794056505	15.4389007454819	15.4502317478361	15.0964498390798	15.0303077273553	15.0659390252369	15.0751103402981	15.1958490143231	15.1479942722202	Ttc26
Nek8	NA	11.0751582177706	NA	11.1231579007933	11.2099041373998	NA	NA	11.0294114728656	11.5107246143931	11.201554226518	NA	11.2439831893504	10.9774802838976	NA	11.3228576573916	NA	Nek8
Dnajc8	15.4198047501134	15.5433335116387	15.5313834348338	15.7188484435701	15.3781096797247	15.388053785691	15.3481032108929	15.3228990154115	15.2504569865333	15.412013515292	15.0296095970902	15.4967562448812	15.3223212916648	15.3587245882365	15.5318300244322	15.566418447726	Dnajc8
Ola1	18.2614470412305	18.0968435321947	18.0755762313965	18.3851471016067	18.2644765798381	18.223251532903	18.2765669559252	18.2123017872601	18.1734643270719	18.2452135484623	18.171302558119	18.2744686539228	18.2342328720224	18.2225294896945	18.2639697249904	18.3257450792494	Ola1
Sptb	17.1720285399407	17.3768533157055	17.5806846241314	16.9518218967846	17.1494830948227	17.1769280098861	17.2386812183011	16.9840251703087	17.6595679109382	17.6508576641642	17.7430850198435	17.2597429355793	17.1799096620854	17.3300504918229	17.3058977757852	16.9475535163848	Sptb
Vcp	20.2323115357749	19.9278631875553	19.8622922136026	20.237387599754	20.0855333665959	20.0974092564082	19.9937210053968	20.2722841279499	19.8267017098849	19.8886366686735	20.0528935535164	20.4561628190499	20.0759441531	19.9463337385556	19.9938362022411	20.2535364011782	Vcp
Rrp9	13.8539522756186	13.7909501473827	13.5339499973796	14.6605002589959	13.8276056708497	13.8359063197173	13.5886935639099	14.3813223622287	13.8569892566876	14.0585178862244	13.9589070946058	14.6686641419319	13.5300575310092	13.8243152126294	13.5010231845855	14.4268197310448	Rrp9
Steap3	16.1557738722155	16.5364464862384	16.2068015777898	16.158177690778	16.4347170779034	16.4151225307494	16.1407145420713	15.9658370893947	16.2633521104541	16.5440822832248	16.4547674857187	16.2904662171575	16.5429829952487	16.2547566142388	16.1637282824063	16.0473953870432	Steap3
Slc2a3	16.1326587484475	15.7396880523796	15.2375140672448	16.01334573292	16.1795596611451	16.2947062531518	15.4506366396956	16.2347267425456	15.8366554501048	15.5465084649231	15.5184838222302	16.0462485272649	16.4920783099809	15.9652496615307	15.4236884481338	16.2313658022063	Slc2a3
Nt5e	16.659032302086	16.7638732412167	16.943328548946	16.6042811742405	16.6044814927659	16.8060906993597	16.5940990912673	16.3914034918023	16.9034642635527	17.1646933509142	17.0845291992515	16.9302546463985	16.5814193650497	16.3719316543666	16.7310749416965	16.4622403440339	Nt5e
Psma3	17.6859699647911	17.4543820661704	17.5585737796074	17.5791100772324	17.4801643824214	17.4684240901657	17.462628648041	17.1313653225822	17.2225176685776	17.3173066125729	17.3771725534703	17.4446677391452	17.4762160532836	17.3430595906328	17.7596995216421	17.4200155778799	Psma3
Zwint	15.5342467397615	15.6414758922117	15.7357826051235	15.394300872581	15.4573348462477	15.5199719608437	15.5790081370935	15.4732650386214	15.3506019906138	15.4433437821194	15.423282654852	15.4606464032855	15.560375626256	15.5310007245171	15.6241351640398	15.3587935895462	Zwint
Crtc3	13.2989827724529	12.9745801611616	12.6394754894955	13.102366346059	13.1693558644004	12.9930263976674	12.944757856027	13.2021414831747	13.0043430346046	13.2028991647361	12.956546702064	13.0476866861188	12.9586886496744	12.7640721453109	12.771054044376	12.7110813204212	Crtc3
Arhgap5	13.7842203177709	13.325664354986	13.3062719635898	13.4764654917551	13.334985564084	13.4919881284976	13.2411580540003	13.2965663937013	13.3368700728531	13.4113849119549	13.2954104655678	13.3582515792562	13.4554776275358	13.2844030987604	13.3014797382914	13.3807993488631	Arhgap5
Ric1	NA	12.0339703441376	12.4096508825085	12.3179203748386	12.0453091146119	NA	12.4646835925078	12.5018368150872	12.4530792382141	NA	NA	12.5139979570561	12.4111955596802	11.5475508083463	12.107202492265	12.0506612496681	Ric1
[truncated: 6,469 more rows]
