# Supplementary material for: Proximity Labelling Reveals the Compartmental Proteome of Murine Sensory Neurons
Source: Eur J Pain. 2026 Apr 26;30:e70277. doi: 10.1002/ejp.70277 (PMC13111903; doi:10.1002/ejp.70277)
Supplement: Supplementary file 19 — Table S12: DEPs (bulk oxaliplatin). [file EJP-30-0-s014.xlsx]

## Sheet: README
Sheet	Description	Notes
STable12.bulk-explant-limma	limma output for differentially expressed proteins (DEPs)	NAs are present when protein is in to few samples to fit a linear model. These are not considered significant

## Sheet: STable12
	logFC	AveExpr	t	P.Value	adj.P.Val	B
Gfra1	-2.46197	14.4103	-26.6347	5.43e-14	2.38e-10	21.9512
Gpc1	-1.91702	15.1582	-26.3049	6.51e-14	2.38e-10	21.795
Mybbp1a	-1.53143	15.5903	-25.6543	9.39e-14	2.38e-10	21.479
Hk2	-1.93211	15.274	-23.0949	4.34e-13	8.25e-10	20.1266
Plxna4	-1.63278	14.1343	-22.5569	6.12e-13	9.29e-10	19.818
P4ha2	-1.89249	13.8229	-22.1715	7.85e-13	9.94e-10	19.5913
Vgf	-2.1929	16.7261	-21.6853	1.08e-12	1.18e-09	19.2982
Plin2	-1.78226	14.5892	-21.1995	1.5e-12	1.43e-09	18.9975
Ddx21	-1.39425	15.8991	-18.9693	7.46e-12	6.3e-09	17.5034
Map7d1	-1.56665	16.3162	-18.7507	8.82e-12	6.7e-09	17.3462
Nes	-1.91	17.2487	-18.2641	1.28e-11	8.87e-09	16.9885
Spp1	-2.56738	14.7904	-17.2462	2.91e-11	1.84e-08	16.2048
Kcnj10	1.72052	14.9797	17.1	3.29e-11	1.92e-08	16.0881
Tnc	-1.84473	16.5047	-16.9274	3.8e-11	2.06e-08	15.949
Nrcam	-1.47092	14.449	-16.7678	4.35e-11	2.2e-08	15.8189
Ank2	-1.16776	16.051	-16.4396	5.76e-11	2.73e-08	15.5472
Sema7a	-1.65678	13.668	-16.1085	7.68e-11	3.42e-08	15.2672
Fos	2.35367	13.6742	17.3372	8.1e-11	3.42e-08	15.2004
Nptx1	-1.24306	15.8778	-15.8339	9.8e-11	3.59e-08	15.0303
P4ha1	-1.37913	15.8515	-15.8284	9.85e-11	3.59e-08	15.0256
Upp1	-1.50992	14.1931	-15.8193	9.93e-11	3.59e-08	15.0176
Gpr158	-1.46864	13.9261	-15.5432	1.27e-10	4.2e-08	14.7749
Adamts4	-1.29505	13.737	-15.5428	1.27e-10	4.2e-08	14.7745
Ybx3	-1.58907	15.8963	-15.4584	1.37e-10	4.35e-08	14.6995
Mthfd2	-1.30091	14.688	-15.2059	1.73e-10	5.27e-08	14.4723
Maged1	-0.974528	15.3477	-15.1598	1.81e-10	5.28e-08	14.4303
Esd	-1.16689	18.1241	-14.6303	2.98e-10	8.08e-08	13.9395
Sprr1a	-3.40558	16.3856	-17.1067	2.97e-10	8.08e-08	13.878
Poldip3	-0.97365	14.6171	-14.3979	3.73e-10	9.76e-08	13.7185
Ldha	-0.923374	20.4949	-14.231	4.39e-10	1.11e-07	13.5575
Lgals3	-2.31914	16.8687	-13.6839	7.57e-10	1.85e-07	13.0164
Slit1	-0.94408	14.751	-13.5341	8.82e-10	2.07e-07	12.8646
Sec23b	-0.852544	15.2267	-13.5132	9.01e-10	2.07e-07	12.8432
Timp1	-2.77323	15.315	-14.3154	1.02e-09	2.21e-07	12.7681
Rsl1d1	-1.48594	14.8638	-13.4393	9.72e-10	2.17e-07	12.7677
Dnmt1	-1.22566	14.0814	-13.3622	1.05e-09	2.22e-07	12.6883
Ugdh	-1.57721	15.6948	-13.2727	1.15e-09	2.37e-07	12.5957
Cntn2	-0.893096	15.5245	-13.2058	1.24e-09	2.45e-07	12.526
Sez6l	-1.98121	13.3644	-15.1856	1.29e-09	2.45e-07	12.5175
Ubr2	-0.875589	15.6037	-13.1786	1.27e-09	2.45e-07	12.4977
Ppp1r18	-0.825722	15.5306	-13.1149	1.36e-09	2.47e-07	12.431
Pgk1	-0.888607	20.371	-13.1125	1.37e-09	2.47e-07	12.4284
Aars1	-0.821498	18.3679	-13.0455	1.47e-09	2.59e-07	12.3579
Ddx5	-0.793368	17.602	-12.983	1.57e-09	2.7e-07	12.2918
Flrt3	-1.43434	15.4302	-12.9154	1.68e-09	2.84e-07	12.2199
Hmox1	-1.7789	14.8417	-12.862	1.78e-09	2.94e-07	12.1628
Ndel1	-0.757429	14.7759	-12.6912	2.14e-09	3.38e-07	11.9791
Pxdn	-1.59123	14.1333	-12.6757	2.18e-09	3.38e-07	11.9622
Daam2	0.939125	14.626	12.6741	2.18e-09	3.38e-07	11.9605
Akr1b7	-1.66829	16.2445	-12.5531	2.49e-09	3.78e-07	11.8286
Htra1	-0.980952	17.857	-12.3948	2.96e-09	4.4e-07	11.6545
Lrrfip1	-1.56109	13.3542	-12.3504	3.11e-09	4.4e-07	11.6052
Plod1	-1.01689	14.6352	-12.3458	3.12e-09	4.4e-07	11.6001
Rrm1	-1.07248	13.1242	-12.3441	3.13e-09	4.4e-07	11.5982
Erc1	-0.736218	14.6933	-12.3243	3.2e-09	4.42e-07	11.5761
Plod3	-0.952626	15.002	-12.2375	3.52e-09	4.77e-07	11.4793
Irs2	-0.99375	16.8459	-12.2106	3.63e-09	4.77e-07	11.4491
Zc3hav1	-0.834006	14.883	-12.2047	3.65e-09	4.77e-07	11.4425
Rbfox3	0.733191	14.9956	12.1918	3.71e-09	4.77e-07	11.428
Arhgef2	-1.04105	14.1689	-12.1614	3.84e-09	4.86e-07	11.3938
Polr2a	-0.772318	14.8559	-12.0562	4.32e-09	5.33e-07	11.2748
Ret	-1.11562	15.9296	-12.0501	4.35e-09	5.33e-07	11.2678
Peak1	-1.07421	13.8918	-12.0043	4.58e-09	5.52e-07	11.2158
Pecam1	-1.17469	14.3846	-11.9251	5.01e-09	5.95e-07	11.1251
Hmga1	-1.39833	17.0721	-11.8645	5.37e-09	6.27e-07	11.0555
Rps19bp1	-1.83836	12.6217	-11.8343	5.56e-09	6.4e-07	11.0207
Mmp14	-1.30821	13.3572	-11.8118	5.7e-09	6.47e-07	10.9947
Madd	-0.722772	14.4888	-11.7487	6.13e-09	6.69e-07	10.9215
Rab9b	0.733736	15.1135	11.7376	6.21e-09	6.69e-07	10.9086
Nop2	-1.02553	14.0957	-11.7331	6.24e-09	6.69e-07	10.9033
Plekha1	-0.757473	13.7943	-11.7178	6.36e-09	6.69e-07	10.8855
Appl2	-0.76866	14.8038	-11.7152	6.38e-09	6.69e-07	10.8825
Map6	-0.809651	17.1663	-11.6894	6.57e-09	6.69e-07	10.8524
Nol7	-1.25543	13.3926	-11.6837	6.61e-09	6.69e-07	10.8458
Bicd2	-0.732443	14.3755	-11.6824	6.62e-09	6.69e-07	10.8442
Abca1	-0.808506	15.017	-11.6649	6.76e-09	6.69e-07	10.8237
Micall2	-1.03689	13.657	-11.6574	6.82e-09	6.69e-07	10.8151
Nsun2	-0.655932	15.735	-11.6501	6.87e-09	6.69e-07	10.8065
Kif5a	0.856283	16.3537	11.5718	7.53e-09	7.24e-07	10.7145
Ldlr	-1.00274	15.4611	-11.5521	7.71e-09	7.32e-07	10.6912
Ube4b	-0.956659	15.5164	-11.4573	8.61e-09	8.08e-07	10.579
Cttn	-0.893402	17.4347	-11.4287	8.91e-09	8.17e-07	10.5449
Tnfrsf21	-0.990832	13.676	-11.4268	8.93e-09	8.17e-07	10.5427
Cmip	-0.718403	14.4442	-11.2945	1.04e-08	9.44e-07	10.3843
Zyx	-1.12001	15.6658	-11.2122	1.15e-08	1.02e-06	10.285
Ezr	-0.959806	17.0897	-11.2089	1.16e-08	1.02e-06	10.2809
Igfbp7	-1.64022	13.0373	-11.1836	1.19e-08	1.04e-06	10.2502
Cd44	-1.22719	17.2697	-11.1666	1.22e-08	1.05e-06	10.2295
Baiap2l1	0.782952	13.5502	11.0881	1.34e-08	1.13e-06	10.1338
Ddx18	-1.17645	14.6022	-11.0873	1.34e-08	1.13e-06	10.1329
Stard13	-0.663417	14.4204	-11.016	1.46e-08	1.21e-06	10.0454
Sting1	-1.29747	14.3797	-11.0069	1.48e-08	1.21e-06	10.0342
Frmd4a	-0.705276	14.9003	-11.0063	1.48e-08	1.21e-06	10.0335
Sdc1	-1.81426	13.2432	-11.5519	1.62e-08	1.24e-06	10.0085
Acbd5	0.682641	15.8585	10.9822	1.52e-08	1.22e-06	10.0039
Bysl	-1.26775	12.7696	-10.9784	1.53e-08	1.22e-06	9.99912
Myo10	-1.18907	13.3133	-10.9609	1.56e-08	1.23e-06	9.97748
Angptl2	-1.08	15.4127	-10.9534	1.58e-08	1.23e-06	9.96833
Tubb6	-1.69455	19.5642	-10.9313	1.62e-08	1.24e-06	9.94097
F10	1.77401	18.8781	10.908	1.67e-08	1.26e-06	9.91201
Itga7	-0.701713	17.8377	-10.8863	1.71e-08	1.28e-06	9.88517
Mxra8	-1.34394	14.486	-10.8731	1.74e-08	1.28e-06	9.86876
Flii	-0.597572	15.1003	-10.8718	1.74e-08	1.28e-06	9.8671
Mrto4	-0.955476	14.2821	-10.7585	2e-08	1.46e-06	9.72553
Cacna1b	-0.856482	13.5188	-10.7234	2.09e-08	1.51e-06	9.68148
Prkar1b	1.07421	15.7331	10.7087	2.13e-08	1.52e-06	9.66298
Nlgn2	-0.735701	13.2325	-10.7052	2.14e-08	1.52e-06	9.65857
Cd63	-1.48647	16.7693	-10.6822	2.2e-08	1.55e-06	9.62947
Tspyl4	0.870956	14.2243	10.6621	2.26e-08	1.57e-06	9.60417
Tagln2	-0.868936	17.8896	-10.5998	2.44e-08	1.68e-06	9.52519
Pgm1	-0.724336	17.7883	-10.5099	2.73e-08	1.87e-06	9.41051
Pkm	-0.714673	21.1541	-10.4605	2.91e-08	1.95e-06	9.34716
Nol6	-1.35078	12.6417	-10.448	2.95e-08	1.97e-06	9.33102
Uap1	-1.07103	14.9446	-10.4405	2.98e-08	1.97e-06	9.32139
Clic4	-1.01282	17.3659	-10.4012	3.13e-08	2.05e-06	9.27079
Igfbp3	-1.88676	14.1413	-17.8436	2.77e-08	1.88e-06	9.24948
Klf13	-1.47383	12.4705	-10.3612	3.3e-08	2.14e-06	9.219
Rab27b	0.922361	13.9196	10.3132	3.5e-08	2.26e-06	9.15678
Mfap1a	-0.858347	13.3051	-10.2327	3.89e-08	2.47e-06	9.05181
Ppp1r13l	-0.87959	15.4725	-10.2283	3.91e-08	2.47e-06	9.04601
Sparc	-0.961634	15.3117	-10.1783	4.17e-08	2.62e-06	8.98043
Rnf213	-0.681317	13.5145	-10.1429	4.36e-08	2.72e-06	8.93392
Nudt16l1	0.709023	14.1252	10.1205	4.49e-08	2.77e-06	8.90436
Dclk1	-0.679815	18.5835	-10.1081	4.57e-08	2.8e-06	8.8879
Acsbg1	0.752062	17.6185	10.0551	4.89e-08	2.97e-06	8.81771
Raver1	-0.948288	14.6619	-10.0268	5.07e-08	3.06e-06	8.78018
Ubl5	-0.963857	15.181	-9.99768	5.27e-08	3.15e-06	8.74135
Cdk17	-1.07268	13.3195	-9.98769	5.34e-08	3.17e-06	8.72803
Rtn4	-0.729021	19.308	-9.97865	5.41e-08	3.18e-06	8.71596
Itih3	1.04819	15.9483	9.93913	5.69e-08	3.33e-06	8.6631
Ddx27	-1.1146	12.5697	-9.93239	5.74e-08	3.33e-06	8.65407
Plat	-2.15553	14.3543	-10.3435	6.49e-08	3.68e-06	8.63168
Slc12a2	0.705358	17.7955	9.88528	6.11e-08	3.52e-06	8.5908
Rab11fip5	-0.686114	16.2692	-9.86457	6.28e-08	3.59e-06	8.56291
Mthfd1l	-0.67994	16.9088	-9.83156	6.56e-08	3.69e-06	8.51837
Ptprf	-0.687779	15.5745	-9.80058	6.84e-08	3.8e-06	8.47644
Sema6d	-0.978261	14.1434	-9.79955	6.85e-08	3.8e-06	8.47506
Adarb1	-0.863479	12.8305	-9.78934	6.94e-08	3.81e-06	8.46121
Sema4f	-0.875929	13.8415	-9.78605	6.97e-08	3.81e-06	8.45675
Ipo7	-0.7702	16.2278	-9.77359	7.09e-08	3.85e-06	8.43985
Akap2	-0.826539	14.9601	-9.76199	7.2e-08	3.88e-06	8.42409
Slc17a6	-0.99844	16.1872	-9.72238	7.59e-08	4.06e-06	8.37016
Tenm3	-1.20038	14.6361	-9.67914	8.04e-08	4.27e-06	8.31112
Antxr2	-0.737607	15.0836	-9.66777	8.17e-08	4.31e-06	8.29555
Serpinb1a	-1.54164	17.2344	-9.64804	8.39e-08	4.39e-06	8.2685
Pgrmc1	0.825218	17.6135	9.63439	8.54e-08	4.4e-06	8.24978
Trip12	-0.89904	14.1615	-9.63339	8.55e-08	4.4e-06	8.2484
Xpnpep1	-0.534028	15.6012	-9.63221	8.57e-08	4.4e-06	8.24678
Tes	-1.13132	16.1311	-9.60223	8.92e-08	4.55e-06	8.20556
Polr2b	-0.646995	14.4672	-9.59725	8.98e-08	4.55e-06	8.19869
Ctsc	-0.862343	15.2114	-9.57353	9.27e-08	4.66e-06	8.166
Erc2	-1.19633	14.7077	-9.54671	9.61e-08	4.8e-06	8.12894
Pum3	-1.05463	13.544	-9.46549	1.07e-07	5.33e-06	8.01624
Txnrd1	-0.71198	17.2737	-9.45732	1.09e-07	5.35e-06	8.00486
Inpp5f	-0.697906	14.4356	-9.42703	1.13e-07	5.55e-06	7.96262
Pcdhga4	-1.39967	13.3866	-9.41012	1.16e-07	5.64e-06	7.93899
Drg1	-0.551806	14.8245	-9.35902	1.24e-07	6.01e-06	7.86738
Ppp2r1b	-1.17327	12.9548	-9.34121	1.27e-07	6.12e-06	7.84234
Galk1	-0.66531	15.6887	-9.31528	1.32e-07	6.3e-06	7.80583
Atp1a2	0.709065	19.395	9.29406	1.36e-07	6.44e-06	7.7759
Ttc39b	-0.730823	14.4001	-9.28903	1.37e-07	6.44e-06	7.76879
Zeb1	-1.18673	12.8787	-9.28621	1.37e-07	6.44e-06	7.76482
Niban2	-0.736898	17.6019	-9.27673	1.39e-07	6.48e-06	7.75142
Mars1	0.652118	17.7189	9.26332	1.42e-07	6.57e-06	7.73244
Flnc	-1.3324	16.2104	-9.25424	1.44e-07	6.61e-06	7.71958
Fbln2	-1.46681	13.827	-9.21993	1.51e-07	6.89e-06	7.67091
Procr	-1.48623	13.6836	-10.0018	1.9e-07	8.43e-06	7.61598
Zfp36l2	-1.71526	14.9398	-13.7388	2.65e-07	1.05e-05	7.59199
Dcaf1	-0.961386	13.3051	-9.16116	1.63e-07	7.43e-06	7.58724
Ascc2	-1.26736	13.1228	-9.92203	2.08e-07	8.88e-06	7.563
Tmub1	0.850959	14.3792	9.14356	1.68e-07	7.57e-06	7.56209
Zfand6	-0.8183	13.6795	-9.10013	1.78e-07	8e-06	7.49991
Ncl	-0.714589	18.6946	-9.05983	1.88e-07	8.42e-06	7.44199
Hdlbp	-0.703876	16.7577	-9.04454	1.92e-07	8.47e-06	7.41997
Loxl4	-1.46724	12.8283	-9.04172	1.93e-07	8.47e-06	7.41591
Rab4a	0.64801	15.6827	9.03873	1.94e-07	8.47e-06	7.41159
Sh3kbp1	-0.70296	14.3702	-9.03495	1.95e-07	8.47e-06	7.40615
Adamts1	-1.51864	13.3887	-9.01489	2.01e-07	8.61e-06	7.3772
Cdc5l	-0.536109	15.1047	-9.01488	2.01e-07	8.61e-06	7.37717
Nifk	-1.19583	12.8786	-9.35493	2.23e-07	9.29e-06	7.34186
Pcsk1	-0.847674	14.1285	-8.98004	2.11e-07	8.95e-06	7.32677
Aldh1l2	-0.847718	13.6308	-8.97587	2.12e-07	8.95e-06	7.32072
Papln	0.659396	15.4016	8.95216	2.19e-07	9.21e-06	7.28634
Trp53i11	-1.23978	14.367	-8.92504	2.28e-07	9.41e-06	7.24691
Il6st	-0.628077	15.0801	-8.92485	2.28e-07	9.41e-06	7.24663
Ebna1bp2	-1.37679	12.8724	-8.9208	2.29e-07	9.42e-06	7.24073
Snw1	-0.655928	15.0271	-8.90155	2.36e-07	9.63e-06	7.21268
Tars3	0.607232	16.4239	8.89705	2.37e-07	9.64e-06	7.20612
Serpinh1	-0.668707	18.4842	-8.893	2.39e-07	9.64e-06	7.20021
Plxna2	-1.64038	14.2826	-8.886	2.41e-07	9.69e-06	7.19
Synpo	-0.94977	14.8312	-8.82288	2.64e-07	1.05e-05	7.0976
Aatf	-1.33996	12.1468	-8.81496	2.67e-07	1.06e-05	7.08597
Nptx2	-0.784162	14.7274	-8.8031	2.71e-07	1.07e-05	7.06853
Impdh1	-0.873097	15.2723	-9.11493	3.05e-07	1.19e-05	7.02018
Matn2	0.650606	15.5125	8.75233	2.92e-07	1.14e-05	6.99373
Gdap1	0.704051	17.199	8.71251	3.09e-07	1.19e-05	6.93485
Nop16	-0.888845	13.2066	-8.71185	3.1e-07	1.19e-05	6.93387
Rmdn2	0.620452	13.8698	8.67378	3.27e-07	1.25e-05	6.87739
Timp3	-1.06625	14.9209	-8.66629	3.31e-07	1.26e-05	6.86626
Alas1	-1.30212	12.7153	-8.65724	3.35e-07	1.27e-05	6.85279
Shmt2	-0.892874	16.6317	-8.62964	3.49e-07	1.32e-05	6.81169
Noc2l	-1.39903	12.4989	-8.60614	3.61e-07	1.36e-05	6.77661
Aldh18a1	-0.658754	17.6716	-8.60025	3.64e-07	1.36e-05	6.76779
Gys1	-0.577911	15.6421	-8.59447	3.67e-07	1.37e-05	6.75915
Nosip	-0.60433	14.0349	-8.56146	3.85e-07	1.43e-05	6.70971
Picalm	-0.544273	16.4696	-8.51439	4.13e-07	1.52e-05	6.63897
App	-0.724491	15.93	-8.51257	4.14e-07	1.52e-05	6.63623
Spryd7	0.584983	15.5592	8.4927	4.26e-07	1.56e-05	6.60628
Zdhhc17	0.682159	16.2424	8.48404	4.32e-07	1.57e-05	6.59322
Ascc3	-0.979456	13.0409	-8.48022	4.34e-07	1.57e-05	6.58744
Fmo1	0.73237	16.575	8.47682	4.36e-07	1.57e-05	6.58231
Slc7a2	0.887405	15.242	8.47584	4.37e-07	1.57e-05	6.58084
Nrdc	-0.52733	14.9883	-8.47008	4.41e-07	1.57e-05	6.57212
Pdlim1	-1.2095	16.3	-8.46611	4.43e-07	1.57e-05	6.56613
Ubr3	-0.687356	14.5272	-8.4595	4.48e-07	1.58e-05	6.55612
Itgb8	-0.738664	14.459	-8.43388	4.65e-07	1.64e-05	6.51734
Jakmip1	0.649542	14.2166	8.42661	4.7e-07	1.65e-05	6.50631
Chd8	-0.875279	13.4799	-8.38052	5.03e-07	1.75e-05	6.43627
Ncor2	-0.69324	14.9097	-8.37369	5.08e-07	1.76e-05	6.42588
Pitpnm2	0.588062	15.5014	8.33194	5.41e-07	1.86e-05	6.36215
Trio	-0.486752	14.6399	-8.33152	5.41e-07	1.86e-05	6.36151
Rbm22	-0.480442	14.1016	-8.2926	5.74e-07	1.96e-05	6.30192
Zfand5	-1.10254	13.8323	-8.28572	5.8e-07	1.97e-05	6.29136
Stat2	-0.669063	15.0293	-8.25221	6.1e-07	2.07e-05	6.23987
Srxn1	-0.861276	15.3633	-8.23822	6.23e-07	2.1e-05	6.21833
Puf60	-0.491748	16.0499	-8.19795	6.62e-07	2.22e-05	6.15617
Esf1	-1.15198	13.0654	-8.17184	6.88e-07	2.3e-05	6.11577
Bop1	-0.682424	13.6964	-8.16741	6.93e-07	2.31e-05	6.1089
Rimkla	0.82672	14.5642	8.14026	7.22e-07	2.39e-05	6.06678
Hcn1	-0.691896	14.3409	-8.13917	7.23e-07	2.39e-05	6.06509
Chtop	-0.780424	15.3848	-8.1332	7.3e-07	2.39e-05	6.05582
Clip4	0.652081	13.5916	8.13023	7.33e-07	2.39e-05	6.05119
Ptk7	-0.844151	14.3559	-8.12887	7.34e-07	2.39e-05	6.04909
Mcam	-0.766582	16.5193	-8.12293	7.41e-07	2.4e-05	6.03984
Serpina3n	-0.924581	15.2772	-8.1205	7.44e-07	2.4e-05	6.03607
Nptxr	-0.896207	14.6607	-8.11716	7.48e-07	2.4e-05	6.03086
Map1b	-0.581589	20.1615	-8.11659	7.48e-07	2.4e-05	6.02998
Bcar1	-0.731287	13.8023	-8.11338	7.52e-07	2.4e-05	6.02498
Adcyap1	-1.16505	15.1609	-8.08803	7.81e-07	2.48e-05	5.98547
Icam2	-0.733238	13.9167	-8.07687	7.95e-07	2.52e-05	5.96807
Znfx1	-0.574919	14.6608	-8.06447	8.1e-07	2.55e-05	5.94869
Pdcd6ip	-0.421726	16.782	-8.05449	8.22e-07	2.58e-05	5.93308
Gfpt1	-0.523861	15.0831	-8.04678	8.32e-07	2.6e-05	5.92102
Slc7a14	-0.768864	14.1736	-8.04459	8.35e-07	2.6e-05	5.91758
Arhgap22	-0.788522	13.3895	-8.03671	8.45e-07	2.61e-05	5.90524
Pde1c	-0.741858	15.095	-8.0367	8.45e-07	2.61e-05	5.90523
Habp2	1.25177	13.9459	8.0317	8.52e-07	2.62e-05	5.8974
Clstn1	-0.526433	15.499	-7.96521	9.43e-07	2.88e-05	5.79289
Stam2	-0.552442	14.507	-7.96322	9.46e-07	2.88e-05	5.78976
Jph3	0.544815	14.2716	7.95881	9.52e-07	2.88e-05	5.78281
Top1	-0.592379	16.4733	-7.95817	9.53e-07	2.88e-05	5.78181
Abca6	0.661818	15.1315	7.953	9.61e-07	2.9e-05	5.77364
Riok3	-0.770274	14.2311	-7.9413	9.78e-07	2.94e-05	5.75518
Adgre5	-0.897736	13.9259	-7.91047	1.03e-06	3.06e-05	5.70644
Ptpn23	-0.433732	15.6194	-7.90969	1.03e-06	3.06e-05	5.70519
Actn4	-0.615048	18.1292	-7.89173	1.06e-06	3.13e-05	5.67673
Snap47	0.465482	15.9884	7.88344	1.07e-06	3.16e-05	5.66358
Fbxo30	-0.568285	13.6883	-7.88036	1.07e-06	3.16e-05	5.65871
Map2	0.578249	16.0435	7.86639	1.1e-06	3.22e-05	5.63652
Wdr24	0.554264	14.3666	7.85925	1.11e-06	3.22e-05	5.62516
Ddi2	-0.468403	15.6303	-7.85882	1.11e-06	3.22e-05	5.62448
Ripor1	-0.584964	13.5289	-7.85861	1.11e-06	3.22e-05	5.62414
Slmap	0.560666	16.9669	7.85687	1.11e-06	3.22e-05	5.62139
Cfdp1	-0.792976	15.4663	-7.84076	1.14e-06	3.29e-05	5.59575
Cep170	-0.549027	16.9274	-7.83696	1.15e-06	3.29e-05	5.5897
Steap4	0.699248	15.0679	7.83628	1.15e-06	3.29e-05	5.58861
Fyttd1	-1.12979	13.9847	-7.83249	1.16e-06	3.29e-05	5.58257
Rrbp1	-0.530826	18.1033	-7.81747	1.18e-06	3.36e-05	5.55862
Ttc5	0.528444	14.8142	7.80746	1.2e-06	3.4e-05	5.54264
Stbd1	0.534482	15.4609	7.78742	1.24e-06	3.49e-05	5.51061
Rrp9	-0.867314	13.8144	-7.78356	1.25e-06	3.5e-05	5.50444
Kdm4b	-1.28214	12.928	-9.77958	2.08e-06	5.18e-05	5.50225
Robo2	-0.665802	13.4583	-7.77591	1.26e-06	3.53e-05	5.4922
Tmx2	0.751941	17.7821	7.76295	1.29e-06	3.59e-05	5.47144
Chl1	-0.682074	15.6721	-7.73971	1.34e-06	3.71e-05	5.43416
Oxsr1	-0.432727	16.2033	-7.70235	1.42e-06	3.92e-05	5.37408
Bcap31	0.550424	18.3662	7.69558	1.43e-06	3.93e-05	5.36317
Ecm1	-0.915385	14.1558	-7.69372	1.44e-06	3.93e-05	5.36017
Znf593	-0.725159	13.3932	-7.69299	1.44e-06	3.93e-05	5.359
Ptpn12	-0.57177	14.2832	-7.66152	1.51e-06	4.11e-05	5.30819
Tln1	-0.484062	17.9961	-7.6597	1.52e-06	4.11e-05	5.30526
Ptprn	-0.877378	13.8646	-7.65865	1.52e-06	4.11e-05	5.30356
Tbl3	-0.943101	13.244	-7.65429	1.53e-06	4.12e-05	5.29651
Map4k5	-0.538237	13.8523	-7.63983	1.57e-06	4.2e-05	5.27312
Plrg1	-0.592309	14.2647	-7.63481	1.58e-06	4.21e-05	5.26499
Irf2bp2	-1.23041	12.7062	-7.6335	1.58e-06	4.21e-05	5.26286
Syt4	-0.979486	15.8059	-7.62486	1.6e-06	4.26e-05	5.24886
Serpine2	-1.17626	15.1503	-7.61659	1.62e-06	4.29e-05	5.23544
Camk2b	0.610896	14.4288	7.61274	1.63e-06	4.29e-05	5.22919
Mpp2	0.571932	15.1069	7.61248	1.63e-06	4.29e-05	5.22878
Ppfibp1	-0.59983	14.4884	-7.60841	1.64e-06	4.31e-05	5.22218
Crocc	0.461353	14.2249	7.60218	1.66e-06	4.34e-05	5.21206
Phactr4	-0.847082	13.0365	-7.58538	1.71e-06	4.44e-05	5.18475
Tubb1	0.915498	15.0674	7.57777	1.73e-06	4.48e-05	5.17237
Atl1	0.753742	17.6067	7.56042	1.77e-06	4.58e-05	5.14411
Nop14	-0.705838	12.3609	-7.5407	1.83e-06	4.71e-05	5.11195
Clic1	-0.71998	19.1321	-7.53671	1.84e-06	4.73e-05	5.10544
Mapk8ip3	-0.465225	15.175	-7.52991	1.86e-06	4.76e-05	5.09434
Pak2	-0.485185	15.5359	-7.52156	1.89e-06	4.8e-05	5.08068
Prdx1	-0.651372	20.0858	-7.52039	1.89e-06	4.8e-05	5.07877
Adgrg1	-0.637321	15.2019	-7.51301	1.91e-06	4.85e-05	5.06669
Tbc1d15	-0.507059	14.6753	-7.50281	1.95e-06	4.91e-05	5.05
Tsr1	-0.611556	13.8978	-7.49309	1.98e-06	4.97e-05	5.03408
Eef2	-0.673003	19.5461	-7.47067	2.05e-06	5.13e-05	4.99731
Cdh2	-0.577071	15.2686	-7.46131	2.08e-06	5.18e-05	4.98194
L1cam	-0.752102	17.2165	-7.45708	2.09e-06	5.19e-05	4.97498
Yju2	-1.56253	12.1244	-9.1991	3.61e-06	8.05e-05	4.96864
Ero1a	-0.626106	17.2451	-7.44733	2.13e-06	5.26e-05	4.95895
Imp3	-1.19863	13.2134	-7.42904	2.19e-06	5.4e-05	4.92884
Nrp2	-0.779894	13.6926	-7.42216	2.21e-06	5.44e-05	4.91751
Lcat	1.39894	14.7251	7.6211	2.49e-06	5.94e-05	4.91413
Dgki	0.598544	15.4963	7.41879	2.23e-06	5.44e-05	4.91195
Spag9	-0.450524	15.015	-7.41842	2.23e-06	5.44e-05	4.91134
Efhd2	-0.546118	16.727	-7.41488	2.24e-06	5.45e-05	4.9055
Rgs7bp	0.673728	13.92	7.40284	2.28e-06	5.54e-05	4.88563
Lgmn	-0.848315	16.3242	-7.39247	2.32e-06	5.62e-05	4.8685
Ahr	-1.38162	12.7036	-7.39025	2.33e-06	5.62e-05	4.86482
Gatad2a	-1.06326	13.4804	-7.37533	2.39e-06	5.74e-05	4.84015
Lrrc8d	0.418592	14.7773	7.37023	2.41e-06	5.77e-05	4.83172
Dhfr	-0.544032	14.3701	-7.33915	2.53e-06	6.01e-05	4.78019
Cad	-0.533809	15.5179	-7.33892	2.53e-06	6.01e-05	4.77982
Ak4	-0.897244	14.7976	-7.31982	2.61e-06	6.18e-05	4.74809
Kcnab2	0.61399	17.5002	7.29613	2.71e-06	6.4e-05	4.70866
Ddx56	-0.72965	13.5066	-7.28864	2.75e-06	6.46e-05	4.69619
Pcdh8	-2.33488	12.7554	-9.65256	5.13e-06	0.000105024	4.69374
Rrp12	-0.874658	14.2349	-7.284	2.77e-06	6.49e-05	4.68845
Nrxn1	-0.575371	14.7571	-7.26519	2.85e-06	6.67e-05	4.65708
Klhdc4	-0.773662	12.7653	-7.24462	2.95e-06	6.87e-05	4.6227
Gars1	-0.445607	18.2342	-7.2399	2.97e-06	6.9e-05	4.6148
Numbl	-0.420211	15.0678	-7.22738	3.03e-06	7.03e-05	4.59385
Zpr1	-0.525491	14.7033	-7.21622	3.09e-06	7.13e-05	4.57514
Eral1	-0.763005	13.1275	-7.19827	3.18e-06	7.32e-05	4.54502
Hmox2	0.626811	16.7423	7.19597	3.19e-06	7.33e-05	4.54116
Diras2	0.710187	14.8046	7.18464	3.25e-06	7.44e-05	4.52213
Rock2	-0.539551	16.2686	-7.18188	3.27e-06	7.45e-05	4.51749
Emc4	0.681452	16.139	7.17647	3.3e-06	7.5e-05	4.5084
Serinc5	-0.767397	15.6746	-7.16891	3.34e-06	7.57e-05	4.49568
Akap12	-0.820539	17.5333	-7.15856	3.4e-06	7.68e-05	4.47825
Mospd2	0.645818	14.8821	7.13945	3.5e-06	7.9e-05	4.44603
Dnajb14	0.542166	14.7705	7.13398	3.54e-06	7.94e-05	4.4368
Odr4	0.524156	15.7242	7.13113	3.55e-06	7.96e-05	4.432
Cuedc2	-0.947925	14.0113	-7.2856	4.14e-06	9.08e-05	4.39253
Arhgap26	0.539976	16.6253	7.08943	3.8e-06	8.47e-05	4.36148
Rrs1	-1.07822	14.8784	-7.07988	3.87e-06	8.58e-05	4.3453
Nme2	-0.794746	17.6788	-7.07444	3.9e-06	8.64e-05	4.33607
Lifr	-0.472818	14.8408	-7.05416	4.03e-06	8.9e-05	4.30165
Plekhd1	0.623708	13.8635	7.04766	4.08e-06	8.97e-05	4.29061
Inf2	-0.525522	15.589	-7.02974	4.2e-06	9.19e-05	4.26013
Pde2a	-0.598633	15.1407	-7.02188	4.25e-06	9.29e-05	4.24675
Spata13	-0.438622	14.3971	-7.00694	4.36e-06	9.48e-05	4.22128
Abca9	0.521203	15.3744	7.00492	4.38e-06	9.48e-05	4.21784
Ag2	-0.791845	14.714	-7.00286	4.39e-06	9.48e-05	4.21433
Mocos	-0.847832	13.8543	-7.00283	4.39e-06	9.48e-05	4.21426
Nlgn1	-0.626743	12.7899	-6.99626	4.44e-06	9.55e-05	4.20306
Jup	-0.608943	15.0705	-6.99365	4.46e-06	9.57e-05	4.19861
Ddx41	-0.721693	13.2002	-6.98605	4.52e-06	9.66e-05	4.18562
Slc6a1	1.40952	13.2769	7.68726	5.88e-06	0.000116858	4.17866
Sfrp1	-1.06928	13.437	-7.68407	5.91e-06	0.000116858	4.17435
Impdh2	-0.597293	16.8208	-6.97707	4.58e-06	9.78e-05	4.17029
Itih1	0.765095	17.4172	6.97529	4.6e-06	9.78e-05	4.16724
Map4k4	-0.608641	14.282	-6.97021	4.64e-06	9.84e-05	4.15855
Ppfia2	-0.442639	14.8095	-6.95432	4.76e-06	0.000100386	4.13136
Aprt	-0.606539	16.7271	-6.9521	4.78e-06	0.000100386	4.12756
Larp4b	-0.343247	15.1289	-6.95102	4.79e-06	0.000100386	4.12571
Pus7	-0.720763	13.3502	-6.94884	4.8e-06	0.000100386	4.12197
Hmbox1	0.787513	14.9661	6.94845	4.81e-06	0.000100386	4.12131
Fmo5	0.765218	14.4156	6.94803	4.81e-06	0.000100386	4.12058
Nedd1	-1.125	11.8412	-8.45596	7.62e-06	0.000139849	4.10234
Fgfr1	-0.772792	13.2772	-6.93607	4.91e-06	0.00010213	4.10008
Nap1l5	0.914185	13.6921	6.92848	4.97e-06	0.000103151	4.08706
Eps8	-0.58324	13.8012	-6.92633	4.99e-06	0.00010324	4.08337
Ufsp2	0.430264	15.6827	6.91937	5.05e-06	0.000104165	4.07143
Fhl3	-0.979211	14.4391	-6.91347	5.1e-06	0.000104823	4.06129
Birc6	-0.533153	15.1207	-6.91237	5.11e-06	0.000104823	4.0594
Sik3	-0.605055	13.3436	-6.90428	5.18e-06	0.000105414	4.04549
Mios	0.394808	16.0731	6.9036	5.18e-06	0.000105414	4.04433
Prune2	-0.576794	16.3451	-6.90259	5.19e-06	0.000105414	4.04259
Igf2bp2	-0.908973	13.0631	-6.8982	5.23e-06	0.000105909	4.03504
Serpinc1	0.926565	19.7922	6.88874	5.31e-06	0.000107317	4.01875
Dennd5b	-0.946122	11.9147	-7.50163	7.52e-06	0.000139215	4.00128
Eng	-2.06276	12.1513	-8.27974	9.17e-06	0.000162022	3.97485
Itpk1	-0.612761	14.4108	-6.84045	5.76e-06	0.000116079	3.93547
Axl	-1.15946	12.7047	-6.83596	5.81e-06	0.000116653	3.92769
Ubr4	-0.430977	15.8675	-6.83289	5.84e-06	0.000116858	3.92239
Iws1	-0.600843	14.6356	-6.82928	5.87e-06	0.000116858	3.91615
Aebp1	-0.788484	15.582	-6.82881	5.88e-06	0.000116858	3.91534
Miga2	0.610817	14.0698	6.82696	5.89e-06	0.000116858	3.91214
Myo9b	-0.536407	16.6691	-6.82269	5.94e-06	0.000117121	3.90475
Ggct	-0.656354	14.989	-6.80527	6.11e-06	0.000120303	3.87457
Elavl2	0.512158	17.8891	6.79969	6.17e-06	0.000121129	3.8649
Ide	-0.38343	15.9983	-6.79748	6.2e-06	0.000121268	3.86107
Mmgt1	0.576034	15.7458	6.77526	6.43e-06	0.000125589	3.8225
Usp24	-0.38634	14.2813	-6.77332	6.45e-06	0.000125677	3.81914
Rad50	0.435297	14.5894	6.77054	6.48e-06	0.00012593	3.81431
Dnajb9	-0.685045	12.4906	-6.76846	6.51e-06	0.00012593	3.81069
Dars1	0.483116	19.084	6.76761	6.52e-06	0.00012593	3.80921
Ddx24	-0.674497	14.0609	-6.75773	6.63e-06	0.000127731	3.79203
Myh14	0.420154	16.3138	6.75617	6.64e-06	0.000127745	3.78932
Rnf170	0.536041	15.4176	6.75356	6.67e-06	0.000127987	3.78478
Diaph1	-0.525498	14.9973	-6.74272	6.8e-06	0.000130035	3.7659
Sh3pxd2b	-0.453184	15.0719	-6.739	6.84e-06	0.000130386	3.75941
G6pdx	-0.441539	16.6808	-6.73817	6.85e-06	0.000130386	3.75798
Pgp	-0.435568	16.6103	-6.73075	6.94e-06	0.000131454	3.74505
Bax	-0.734336	15.5149	-6.73042	6.94e-06	0.000131454	3.74447
Akap13	-0.511355	13.9213	-6.72835	6.96e-06	0.00013159	3.74086
Surf6	-1.24435	14.0826	-6.87545	7.86e-06	0.000143151	3.73406
Mtfr1l	0.504176	14.3678	6.71211	7.16e-06	0.000134939	3.71252
Ndst1	-0.617599	14.1527	-6.70314	7.27e-06	0.000136405	3.69686
Elavl4	0.683836	17.6169	6.70285	7.27e-06	0.000136405	3.69634
Usp20	0.51585	14.2378	6.69543	7.37e-06	0.000137769	3.68337
Fam210b	-0.866542	14.2404	-6.69411	7.38e-06	0.000137769	3.68107
Herc4	-0.509297	14.1096	-6.69124	7.42e-06	0.000138107	3.67605
Abcc1	-0.448517	14.2293	-6.68888	7.45e-06	0.000138325	3.67191
Ctnna2	-0.572434	15.2699	-6.68225	7.53e-06	0.000139215	3.66032
Xdh	-0.678868	15.5729	-6.67958	7.57e-06	0.000139512	3.65564
Slc6a11	0.908037	14.6788	6.67654	7.61e-06	0.000139849	3.65032
Clip1	-0.482553	16.5241	-6.6659	7.75e-06	0.000141616	3.63169
Apbb2	-0.71039	12.5835	-6.81226	8.69e-06	0.000155727	3.63056
Nampt	-0.375391	16.7175	-6.66515	7.76e-06	0.000141616	3.63037
Pex6	0.532713	13.4736	6.63566	8.16e-06	0.000148225	3.57864
Hepacam	0.637093	15.4635	6.63133	8.22e-06	0.000148972	3.57102
Slc7a6	-0.675766	13.8035	-6.62554	8.3e-06	0.000150098	3.56085
Fam241b	0.839981	15.3332	6.62301	8.34e-06	0.000150392	3.5564
Sema3b	-0.482119	13.8705	-6.61375	8.47e-06	0.000152438	3.54011
Ptprs	-0.500621	13.7792	-6.61049	8.52e-06	0.00015293	3.53437
Zmym2	-0.69713	13.2793	-6.58529	8.89e-06	0.000158939	3.48998
Fam171a2	-0.770431	16.3041	-6.5797	8.98e-06	0.000159867	3.48012
Fads3	-1.18662	15.3593	-6.57917	8.99e-06	0.000159867	3.47919
Bzw2	-0.421754	17.4398	-6.57678	9.03e-06	0.000160153	3.47496
Rcan1	0.585986	14.4827	6.56739	9.17e-06	0.000162022	3.45839
Add2	-0.465339	16.4404	-6.56369	9.23e-06	0.00016266	3.45185
Apba3	-0.651828	13.1199	-6.5557	9.36e-06	0.000164531	3.43774
Tifa	-0.678919	13.6305	-6.55281	9.41e-06	0.000164972	3.43262
Mfn2	0.443796	16.6388	6.55003	9.45e-06	0.000165381	3.42771
Pgm2	-0.485835	14.7092	-6.54629	9.51e-06	0.000166068	3.4211
Rufy2	0.551886	16.0104	6.54363	9.56e-06	0.000166448	3.41639
Bag2	0.633084	14.3625	6.53988	9.62e-06	0.000167145	3.40975
Cdv3	-0.503391	15.9301	-6.5366	9.67e-06	0.00016771	3.40395
Ppa1	-0.605032	17.7734	-6.53337	9.73e-06	0.000167931	3.39823
Tdrkh	0.478399	15.5915	6.5332	9.73e-06	0.000167931	3.39792
Arhgef40	-0.356707	14.5207	-6.53033	9.78e-06	0.000168312	3.39283
Zfr	-0.435031	15.3701	-6.52926	9.8e-06	0.000168312	3.39094
Preb	0.413987	16.4657	6.52061	9.94e-06	0.000170181	3.37561
Cep170b	-0.487119	14.5122	-6.52025	9.95e-06	0.000170181	3.37498
Hectd1	-0.390093	15.3975	-6.51502	1e-05	0.00017134	3.36571
Sema4d	-1.11647	11.9788	-6.64754	1.13e-05	0.000189278	3.3581
Aldh3b1	0.524043	15.2555	6.50871	1.01e-05	0.000172829	3.35453
Prkacb	0.647899	14.7572	6.49886	1.03e-05	0.000175346	3.33703
Patj	0.571398	13.6961	6.49777	1.03e-05	0.000175346	3.3351
Cfap410	0.452725	14.3028	6.48143	1.06e-05	0.000179977	3.30607
Ndrg3	0.437428	15.4235	6.47474	1.08e-05	0.000181672	3.29417
Sacm1l	0.509225	17.3982	6.47079	1.08e-05	0.000182516	3.28713
Itih2	0.910253	18.3773	6.4656	1.09e-05	0.000183758	3.27791
Phkg2	0.385121	13.7046	6.45341	1.12e-05	0.000187275	3.25619
Pspc1	0.340946	16.2416	6.44475	1.13e-05	0.000189278	3.24075
Nedd4	-0.413884	17.9067	-6.44216	1.14e-05	0.000189715	3.23613
Sema4b	-0.822488	13.3968	-6.43816	1.15e-05	0.000190619	3.22901
Plg	0.584797	19.3475	6.43551	1.15e-05	0.000191082	3.22428
Scn9a	-0.496722	13.9728	-6.43396	1.16e-05	0.000191181	3.22151
Vcam1	-0.947484	12.7963	-6.43055	1.16e-05	0.000191709	3.21543
Prkra	0.558367	17.8258	6.42988	1.16e-05	0.000191709	3.21422
Igsf8	-0.542643	16.2251	-6.4263	1.17e-05	0.000192489	3.20783
Crtap	-0.829342	13.4287	-6.42339	1.18e-05	0.000193049	3.20264
Lgals1	-0.721778	19.2892	-6.40764	1.21e-05	0.000197989	3.1745
Tpgs1	0.519418	13.6469	6.40162	1.22e-05	0.00019965	3.16372
Xpot	-0.444316	14.451	-6.39512	1.24e-05	0.000201493	3.15209
Jpt1	-0.72582	14.7548	-6.39096	1.25e-05	0.00020217	3.14465
Sh3pxd2a	-0.534189	16.6712	-6.39074	1.25e-05	0.00020217	3.14426
Capg	-0.487635	19.7496	-6.38548	1.26e-05	0.000202653	3.13483
Nup160	0.461293	14.7204	6.38384	1.26e-05	0.000202653	3.13189
Csrp2	-0.803509	14.8373	-6.38381	1.26e-05	0.000202653	3.13185
Iqgap1	-0.497986	16.4049	-6.38354	1.26e-05	0.000202653	3.13136
Osbpl1a	0.387025	15.5498	6.38329	1.26e-05	0.000202653	3.13091
Cttnbp2nl	-0.407762	16.0832	-6.36145	1.31e-05	0.000210095	3.09175
Gtpbp4	-0.561135	15.3735	-6.34847	1.34e-05	0.000214471	3.06844
Rrp7a	-1.23529	12.1677	-7.46908	2.24e-05	0.000323839	3.05616
Cyp2s1	0.632049	14.772	6.33926	1.36e-05	0.000217501	3.05189
Esam	-0.529069	14.5972	-6.33439	1.37e-05	0.000218904	3.04315
F2	0.719435	17.7424	6.32635	1.39e-05	0.000221548	3.02868
Slk	-0.436711	15.5096	-6.32327	1.4e-05	0.000222284	3.02314
Borcs5	0.585034	14.709	6.32143	1.41e-05	0.00022254	3.01982
Dzank1	0.392903	14.6262	6.3156	1.42e-05	0.00022436	3.00933
Pdcd11	-1.11008	12.6952	-6.3072	1.44e-05	0.000226815	2.9942
Edil3	-0.747923	15.9966	-6.30704	1.44e-05	0.000226815	2.99392
Utp20	-1.10698	12.426	-6.30499	1.45e-05	0.000227162	2.99023
Rbm28	-0.759244	13.4442	-6.2976	1.47e-05	0.000229659	2.9769
Fosl2	-1.0927	12.5569	-6.5589	1.89e-05	0.000281925	2.94793
Tpgs2	0.717464	13.6632	6.24853	1.6e-05	0.000249878	2.88825
Smpd4	0.430973	14.5103	6.24724	1.6e-05	0.000249935	2.88591
Bcap29	0.533142	15.8576	6.24521	1.61e-05	0.000250319	2.88223
Tmem199	0.551217	13.803	6.24265	1.62e-05	0.000250719	2.8776
Msn	-0.646047	19.2051	-6.24199	1.62e-05	0.000250719	2.8764
Tnks1bp1	-0.502185	14.9718	-6.23151	1.65e-05	0.000254884	2.85742
Ftsj3	-1.25362	12.183	-6.34987	1.85e-05	0.000278612	2.85614
Agpat3	0.418099	16.5712	6.22787	1.66e-05	0.000256005	2.85083
Mical3	-0.641469	15.7548	-6.22154	1.68e-05	0.000258365	2.83933
Cmas	0.399537	17.3827	6.2183	1.69e-05	0.000259321	2.83347
Syt12	-0.903897	14.0151	-6.21427	1.7e-05	0.000260304	2.82615
Map4	-0.501111	18.7598	-6.21388	1.7e-05	0.000260304	2.82545
Abcb1a	0.563109	16.3967	6.20942	1.71e-05	0.000261842	2.81734
Cenpv	0.510862	16.186	6.20524	1.73e-05	0.000263255	2.80976
Gfpt2	-1.68359	13.1816	-7.25916	2.85e-05	0.000390438	2.80537
Usp47	-0.417311	15.2101	-6.19295	1.76e-05	0.000268514	2.78742
Fosl1	-1.3307	12.8435	-6.30184	2e-05	0.000295385	2.77399
Haghl	0.688347	13.3852	6.18501	1.79e-05	0.000271754	2.773
Nudt16	0.438228	14.2817	6.18393	1.79e-05	0.000271754	2.77102
Ngdn	-1.09647	12.3176	-6.33009	1.91e-05	0.000284162	2.76335
Flna	-0.492583	17.9052	-6.17843	1.81e-05	0.00027387	2.76103
Bod1l	-0.56507	13.9735	-6.17251	1.83e-05	0.000276214	2.75025
Rabl3	0.482714	15.88	6.1642	1.86e-05	0.00027921	2.73512
Cpt1c	0.510958	15.2325	6.15783	1.88e-05	0.00028183	2.72352
Etf1	-0.47312	16.2599	-6.15651	1.88e-05	0.000281925	2.7211
Tradd	-0.516732	14.2757	-6.15352	1.89e-05	0.000282323	2.71566
Slc4a4	0.630397	18.5782	6.14767	1.91e-05	0.000284162	2.70499
Cnst	0.755271	14.818	6.13986	1.94e-05	0.000287573	2.69075
Grb10	-0.950255	13.0569	-6.28358	2.07e-05	0.000302774	2.68342
Praf2	0.679793	18.1904	6.12835	1.98e-05	0.000292959	2.66973
Stmn3	0.72545	16.5955	6.12156	2e-05	0.000295385	2.65733
Zc3h14	-0.445126	14.1202	-6.11177	2.04e-05	0.000299993	2.63943
Rab1b	0.490615	18.7549	6.10966	2.05e-05	0.000300541	2.63557
Loxl2	-1.77573	11.7638	-7.10895	3.4e-05	0.000448122	2.62252
Rem2	0.924526	14.5644	6.09816	2.09e-05	0.000305593	2.61453
Camk1	-1.04242	14.9884	-6.0954	2.1e-05	0.00030651	2.60948
Ssrp1	-0.396236	15.8936	-6.09357	2.11e-05	0.000306925	2.60612
Stim1	0.425595	16.1002	6.08936	2.12e-05	0.000308652	2.59841
Vma21	0.907235	15.7782	6.36633	2.55e-05	0.000354685	2.59148
Ptpn1	-0.468679	14.906	-6.08293	2.15e-05	0.00031162	2.58663
Ythdc2	0.362243	13.6751	6.0727	2.19e-05	0.000316768	2.56788
Acvr1	-0.989793	13.7143	-6.17126	2.49e-05	0.000348838	2.549
Pdxp	-0.577349	14.6751	-6.05521	2.25e-05	0.000325602	2.53578
Mt2	-1.31271	13.254	-6.04546	2.29e-05	0.000330714	2.51787
Map2k1	-0.5765	17.462	-6.04336	2.3e-05	0.000331046	2.514
Scpep1	-0.562567	15.3192	-6.04264	2.31e-05	0.000331046	2.51268
Nufip2	-0.39957	18.5864	-6.04174	2.31e-05	0.000331046	2.51103
Ldb2	0.780431	13.3094	6.18369	2.44e-05	0.000344346	2.51073
Nfkb2	-0.617085	14.6623	-6.03624	2.33e-05	0.000333695	2.50092
Sh3gl2	0.456135	15.1942	6.03516	2.34e-05	0.000333717	2.49893
Tnik	-0.691558	14.2129	-6.0298	2.36e-05	0.000336127	2.48907
Ipo5	-0.573724	16.6045	-6.02837	2.37e-05	0.000336127	2.48645
Gphn	0.384565	15.7763	6.02801	2.37e-05	0.000336127	2.48579
Asap2	-0.479417	12.9088	-6.02658	2.37e-05	0.000336368	2.48314
Pfkm	0.438398	17.5278	6.01116	2.44e-05	0.000344346	2.45476
Pgd	-0.393296	18.1749	-6.01017	2.44e-05	0.000344346	2.45293
Utp15	-0.569049	13.1307	-6.00894	2.45e-05	0.000344346	2.45066
Ireb2	-1.27533	12.6744	-6.00836	2.45e-05	0.000344346	2.4496
Arfgap1	-0.486258	14.1057	-6.00413	2.47e-05	0.000346339	2.4418
Rpl7l1	-1.10341	12.8133	-5.9945	2.51e-05	0.000351097	2.42404
Fez2	-0.742067	12.8497	-5.97368	2.61e-05	0.000363176	2.38562
Casp6	-0.419702	13.194	-5.96979	2.63e-05	0.000365063	2.37844
Rhot1	0.488513	15.6741	5.96653	2.64e-05	0.00036608	2.3724
Septin9	-0.426482	17.8082	-5.96623	2.65e-05	0.00036608	2.37185
Pus1	-0.400549	14.1977	-5.96052	2.67e-05	0.000369197	2.36129
Pon1	0.974987	13.0025	5.95139	2.72e-05	0.000374654	2.3444
Rims3	0.498731	14.2087	5.94573	2.75e-05	0.000377814	2.33394
Itsn2	-0.31709	15.1257	-5.94309	2.76e-05	0.000378938	2.32904
Aldh1a3	-1.44388	12.8436	-6.02839	3.18e-05	0.00042505	2.30012
Ccser2	0.456102	14.6954	5.92517	2.85e-05	0.000390438	2.29584
Srgap2	-0.581216	15.1469	-5.9229	2.86e-05	0.000390908	2.29163
Pam	-0.507924	14.7871	-5.91809	2.89e-05	0.00039362	2.28271
Clpx	-0.490334	14.9306	-5.91606	2.9e-05	0.00039436	2.27895
Elmod2	0.372929	14.5354	5.9132	2.91e-05	0.0003957	2.27364
Swap70	-0.496161	15.0587	-5.91042	2.93e-05	0.000396987	2.26848
Triqk	0.62593	15.3106	5.89781	2.99e-05	0.000405442	2.24507
Rcor1	-0.637873	13.5407	-5.89458	3.01e-05	0.000407095	2.23907
Lpar1	0.592517	16.4286	5.89193	3.03e-05	0.000408334	2.23414
Yme1l1	-0.40895	15.1387	-5.8797	3.09e-05	0.000416411	2.21142
Cdk4	-0.670852	12.8874	-5.87918	3.1e-05	0.000416411	2.21044
Adam9	-0.685798	14.4111	-5.86621	3.17e-05	0.000424845	2.18632
Tesc	0.611584	14.9675	5.8662	3.17e-05	0.000424845	2.18629
Maob	0.501442	16.1652	5.85383	3.24e-05	0.000432984	2.16324
Kank4	0.40869	15.3087	5.84965	3.27e-05	0.000435223	2.15546
Ctdp1	-0.650579	13.8016	-5.84816	3.28e-05	0.000435223	2.15268
Pnp	-0.477458	16.3384	-5.8481	3.28e-05	0.000435223	2.15257
Cog5	0.304632	15.4981	5.84474	3.3e-05	0.000437128	2.14631
Ttyh1	0.97579	15.7374	5.84316	3.31e-05	0.000437627	2.14336
Rrp1b	-1.06635	13.0335	-6.21075	4.65e-05	0.000575502	2.13045
Pisd	-0.52203	14.2456	-5.83049	3.38e-05	0.000447063	2.11973
Itm2c	-0.469753	15.136	-5.82777	3.4e-05	0.000448122	2.11464
Gstk1	0.535919	16.4145	5.82308	3.43e-05	0.000450792	2.10589
Cpne6	0.32559	18.0719	5.80759	3.53e-05	0.000461414	2.07695
Ubl7	-0.852218	13.7483	-5.80732	3.53e-05	0.000461414	2.07645
Zeb2	-0.67494	14.828	-5.80697	3.53e-05	0.000461414	2.0758
Srm	-0.791161	16.4115	-5.80654	3.54e-05	0.000461414	2.07498
Gpr151	-1.43645	12.5746	-6.14269	5.15e-05	0.000618319	2.06104
Ephx1	0.474799	18.5882	5.79861	3.59e-05	0.000467338	2.06016
Usp4	-0.354708	14.3967	-5.79294	3.62e-05	0.000471395	2.04956
Pdlim7	-0.929618	15.8405	-5.78674	3.67e-05	0.00047596	2.03794
Ptpn9	-0.467804	14.3894	-5.78285	3.69e-05	0.000477908	2.03066
Got1	-0.524015	18.7636	-5.78248	3.69e-05	0.000477908	2.02997
Tcof1	-0.411516	14.8034	-5.78171	3.7e-05	0.000477908	2.02852
Gns	-0.442932	15.2607	-5.78059	3.71e-05	0.000478069	2.02643
Gnl3	-0.689978	13.8652	-5.77945	3.72e-05	0.000478255	2.0243
Srsf9	-0.441808	15.9602	-5.77409	3.75e-05	0.000482158	2.01424
Bcat1	-0.482751	16.1479	-5.74397	3.96e-05	0.000508649	1.95775
Usp30	0.710198	13.3782	5.74299	3.97e-05	0.000508711	1.9559
Rabep2	-0.344499	14.4038	-5.7389	4e-05	0.000511678	1.94822
Pitpnb	-0.393376	15.0917	-5.73738	4.01e-05	0.000512243	1.94537
Rap1gap	0.400375	14.9102	5.734	4.04e-05	0.000514568	1.93902
Arid1a	-0.331422	13.9992	-5.72701	4.09e-05	0.000520335	1.92589
Larp1	-0.344643	15.7394	-5.72474	4.11e-05	0.000521635	1.92162
Ext2	-0.401439	14.4981	-5.72169	4.13e-05	0.000523692	1.91588
Slc38a1	-0.539318	13.6976	-5.80889	4.64e-05	0.000574912	1.91226
Hspb1	-0.477006	19.5822	-5.71875	4.15e-05	0.000525648	1.91036
Rhot2	0.456824	15.1456	5.71465	4.18e-05	0.000527992	1.90264
Pip5k1c	0.346527	15.8529	5.71452	4.19e-05	0.000527992	1.9024
Camk2g	0.519358	17.7856	5.71081	4.21e-05	0.000530727	1.89541
Mtarc2	0.475345	17.5039	5.70834	4.23e-05	0.000532259	1.89077
Dis3	-0.517123	14.1536	-5.70577	4.25e-05	0.000533897	1.88593
Ubr5	-0.457373	13.055	-5.695	4.34e-05	0.00054234	1.86564
Phf24	0.906161	17.6343	5.69489	4.34e-05	0.00054234	1.86543
Washc5	0.406425	15.2401	5.69456	4.34e-05	0.00054234	1.86481
Ppp4r4	-0.547411	13.6303	-5.68106	4.45e-05	0.000555078	1.83936
Sema6a	-1.8538	12.5983	-5.91459	7.29e-05	0.000805109	1.82975
Atg2b	-0.408761	13.7094	-5.66622	4.57e-05	0.000569542	1.81136
Golga1	0.367076	16.5402	5.66525	4.58e-05	0.000569624	1.80954
Gpx3	0.934489	15.2586	5.66268	4.6e-05	0.000571397	1.80468
Pja1	-0.728004	13.3231	-5.78244	4.86e-05	0.000594241	1.80319
Sacs	0.344329	16.7522	5.65611	4.66e-05	0.000575552	1.79226
Vsnl1	0.476724	18.2945	5.65346	4.68e-05	0.000577434	1.78726
Cthrc1	-1.14234	12.3841	-5.65042	4.71e-05	0.000579748	1.78151
Cyp2d11	0.988663	15.0239	5.86129	5.73e-05	0.000676961	1.75631
Alkbh5	-0.804339	13.6302	-5.63567	4.84e-05	0.000592956	1.75363
Rab2b	0.686273	15.1565	5.63562	4.84e-05	0.000592956	1.75352
Qars1	0.490117	17.4632	5.6356	4.84e-05	0.000592956	1.7535
Wdr46	-1.34281	12.2707	-6.23269	6.63e-05	0.000750434	1.75201
Seh1l	0.40957	15.4769	5.63089	4.88e-05	0.000596218	1.74459
RtcA	0.538428	16.1121	5.62923	4.9e-05	0.00059687	1.74144
Sult4a1	0.644693	16.6167	5.62855	4.9e-05	0.00059687	1.74016
Rit2	0.639775	15.3534	5.62726	4.92e-05	0.00059687	1.73772
Gatm	-0.326488	17.473	-5.62684	4.92e-05	0.00059687	1.73691
Kpna2	-0.629014	14.8818	-5.62156	4.97e-05	0.000601773	1.72691
Bdnf	-0.799623	15.0314	-5.61711	5.01e-05	0.000605781	1.71848
Vapb	0.574377	18.2117	5.61179	5.06e-05	0.000610803	1.70841
Nop9	-0.62891	12.6976	-5.61027	5.07e-05	0.000611493	1.70553
Myo1a	0.787875	15.1433	5.60947	5.08e-05	0.000611493	1.70401
Eno1	-0.672695	21.1429	-5.6032	5.14e-05	0.000617654	1.69213
Stau1	-0.381136	14.8165	-5.59642	5.2e-05	0.000623499	1.67927
Alg1	0.446149	14.491	5.59512	5.22e-05	0.000624016	1.67681
Pes1	-0.572643	13.8697	-5.58984	5.27e-05	0.000628847	1.66678
Gramd1a	-0.48833	13.7976	-5.58927	5.27e-05	0.000628847	1.6657
Nfasc	-0.429735	15.7028	-5.57505	5.42e-05	0.000644653	1.6387
Cpn1	1.06515	12.9865	5.5654	5.51e-05	0.000655283	1.62037
Iars1	0.519383	18.2044	5.55872	5.58e-05	0.000662435	1.60767
Rcor3	0.610953	13.9892	5.55726	5.6e-05	0.000663196	1.6049
Ank3	-0.400955	15.4232	-5.54454	5.73e-05	0.000676961	1.5807
Stam	-0.337849	16.424	-5.5422	5.76e-05	0.000677952	1.57624
Pfkl	-0.561746	18.0129	-5.54209	5.76e-05	0.000677952	1.57603
Mroh2b	1.15824	14.279	8.41544	0.000165139	0.00152212	1.57462
Srrm2	-0.437259	15.288	-5.54085	5.77e-05	0.000678462	1.57368
Plek	-1.27231	12.022	-8.44584	0.000161885	0.00149941	1.56685
Sart1	-0.338661	14.67	-5.53713	5.81e-05	0.000682122	1.56659
Slc9a3r1	0.414848	17.5067	5.53291	5.86e-05	0.000686444	1.55856
Gpx4	0.423762	16.2516	5.53127	5.87e-05	0.000686675	1.55543
Alg2	0.400161	17.6287	5.53108	5.88e-05	0.000686675	1.55506
Mapre2	0.449271	17.5344	5.52997	5.89e-05	0.000687032	1.55296
Carmil3	0.440031	13.2526	5.52695	5.92e-05	0.000689854	1.5472
Ltbp3	-0.825596	12.2212	-5.52547	5.94e-05	0.000690703	1.54437
Fam207a	-0.907991	12.4776	-6.86117	0.000135969	0.0013172	1.53593
Tm4sf1	-1.33825	14.0765	-5.52039	5.99e-05	0.000695871	1.5347
Tmod3	-0.632122	15.1849	-5.51983	6e-05	0.000695871	1.53362
Ak5	0.43153	14.7696	5.51683	6.03e-05	0.000698704	1.52791
Larp4	-0.399151	15.4769	-5.51476	6.06e-05	0.000700344	1.52395
Fga	1.74681	17.529	5.51225	6.09e-05	0.000702563	1.51916
Cpb2	1.28852	14.8674	5.51025	6.11e-05	0.000704118	1.51535
Sbno1	-0.514113	13.483	-5.58663	6.85e-05	0.000769847	1.51284
Egln1	-0.578649	14.2214	-5.50847	6.13e-05	0.000705393	1.51195
Crabp1	-0.78489	14.4646	-5.50748	6.14e-05	0.000705628	1.51006
Rabgap1l	0.45843	14.3394	5.49656	6.27e-05	0.000719063	1.48923
Zdhhc5	-0.719269	12.4741	-5.5723	7.03e-05	0.000782686	1.48685
Hacl1	0.451348	14.1208	5.49006	6.34e-05	0.000726751	1.47681
Scg2	-0.72912	16.7514	-5.48691	6.38e-05	0.000729948	1.47078
Uck1	0.518162	14.4051	5.48521	6.4e-05	0.000731164	1.46754
Dnaaf5	-0.814179	14.0179	-5.47796	6.49e-05	0.000739078	1.45369
Nup155	0.383489	16.5974	5.47784	6.49e-05	0.000739078	1.45347
Poglut2	-0.61154	14.5841	-5.47682	6.5e-05	0.000739389	1.45151
Iffo1	0.909078	12.8996	5.47451	6.53e-05	0.000741477	1.44709
Exosc10	-0.544618	13.3299	-5.472	6.56e-05	0.000743851	1.4423
Ngfr	-0.626009	16.7003	-5.4616	6.69e-05	0.000756214	1.4224
Soat1	-0.45307	15.0033	-5.45458	6.78e-05	0.000765084	1.40896
Ripk1	-0.759141	12.8032	-5.45197	6.81e-05	0.000766932	1.40396
Baz1b	-0.508535	13.5858	-5.45171	6.82e-05	0.000766932	1.40346
Rmdn3	0.436452	15.4438	5.44785	6.87e-05	0.000770218	1.39607
Exog	0.509358	15.1716	5.4418	6.94e-05	0.000777849	1.38448
Golga5	0.307333	15.7153	5.44073	6.96e-05	0.000778262	1.38243
Nefh	0.686254	21.3949	5.43667	7.01e-05	0.000782686	1.37465
Xrn2	-0.349269	14.0104	-5.43564	7.02e-05	0.000782686	1.37268
Nefl	0.596747	22.3631	5.43017	7.1e-05	0.000789188	1.36218
Rint1	0.493488	14.3126	5.42666	7.14e-05	0.000793244	1.35545
Uckl1	0.473964	14.9477	5.42499	7.17e-05	0.000794569	1.35225
Dst	-0.301833	17.3089	-5.42173	7.21e-05	0.000798286	1.34599
Tubgcp4	0.386366	13.3994	5.42007	7.23e-05	0.0007996	1.34282
Rpf2	-0.829768	13.1648	-5.48732	8.17e-05	0.000878072	1.33224
Tomm70	0.463361	17.8919	5.41341	7.32e-05	0.000807323	1.33003
Fkbp10	-0.454026	16.3063	-5.41162	7.35e-05	0.000808868	1.32659
Crybb3	-0.953526	12.797	-5.5912	0.000120824	0.00119487	1.32024
Vti1b	0.411002	17.152	5.4072	7.41e-05	0.000814434	1.3181
Atp2a2	0.44807	18.4184	5.39999	7.51e-05	0.000824353	1.30426
Supt16h	-0.344165	15.8079	-5.39613	7.57e-05	0.000829163	1.29684
Itgb1	-0.411447	18.4549	-5.39432	7.59e-05	0.000830127	1.29336
Coro1c	-0.515932	16.1964	-5.39398	7.6e-05	0.000830127	1.2927
Map3k20	-0.500529	14.0864	-5.39123	7.64e-05	0.000832777	1.28742
Cog8	0.437162	16.5896	5.39076	7.64e-05	0.000832777	1.28651
Rdh14	0.377669	15.8335	5.38867	7.67e-05	0.000834859	1.28249
Unc119	0.880987	13.9606	5.38518	7.72e-05	0.000839149	1.2758
Casp3	-0.668013	15.1098	-5.38305	7.75e-05	0.00084133	1.27168
Hexim1	0.541993	13.7808	5.37972	7.8e-05	0.000845399	1.26529
Plaur	-1.32383	13.5953	-5.37557	7.86e-05	0.000850822	1.25731
Phkb	0.369272	14.0809	5.37189	7.92e-05	0.000855519	1.25023
Ipo4	-0.487152	15.8175	-5.36718	7.99e-05	0.000861928	1.24115
Rab4b	0.571226	16.3455	5.36231	8.06e-05	0.000868643	1.23177
Abcd3	0.494339	16.2821	5.35787	8.13e-05	0.000874696	1.22323
Lima1	-0.526237	16.793	-5.35331	8.2e-05	0.000879766	1.21444
Tle3	-0.926227	13.4128	-5.5395	9.78e-05	0.00101117	1.20559
Smarca5	-0.337055	15.1961	-5.34617	8.31e-05	0.000890438	1.20068
Rexo4	-1.08642	12.1011	-6.08224	0.000122606	0.00120934	1.20064
Ankh	-0.410016	14.8364	-5.34258	8.37e-05	0.000893836	1.19376
Synm	0.456434	17.8155	5.34257	8.37e-05	0.000893836	1.19374
Rnh1	-0.625832	18.1177	-5.34097	8.39e-05	0.000893836	1.19066
Edf1	0.878231	16.1121	5.34053	8.4e-05	0.000893836	1.18979
Gnl2	-0.747561	12.5714	-5.34043	8.4e-05	0.000893836	1.18961
Trim46	0.534337	15.1848	5.33675	8.46e-05	0.000898819	1.1825
Prmt8	0.714965	13.3864	5.33458	8.5e-05	0.000901243	1.17832
Rnf181	-1.17758	13.5899	-5.32404	8.67e-05	0.000917944	1.15797
Nln	-0.358277	14.688	-5.32339	8.68e-05	0.000917944	1.15672
Mtx1	0.547708	16.107	5.31743	8.78e-05	0.000927056	1.14521
Chst2	-0.626853	13.5749	-5.64467	0.000111036	0.00111994	1.13956
Tnfrsf12a	-0.891909	13.102	-5.61008	0.000117267	0.00116577	1.13546
Cyb5r3	0.347877	20.2692	5.31086	8.89e-05	0.000937336	1.13253
Vps51	0.332537	15.3723	5.30963	8.91e-05	0.000938212	1.13016
Gpr89	0.553699	15.0467	5.30872	8.92e-05	0.000938542	1.12838
Wdr43	-0.639553	13.4225	-5.3065	8.96e-05	0.000941189	1.1241
Dhrs7b	0.36181	15.882	5.3034	9.01e-05	0.00094541	1.11811
Rars1	0.385424	18.1757	5.3022	9.03e-05	0.00094625	1.1158
Fbxo42	-0.504069	13.2821	-5.29967	9.08e-05	0.00094949	1.1109
Lars1	0.377934	18.081	5.29468	9.16e-05	0.00095719	1.10125
Ablim2	0.429477	14.0316	5.28659	9.3e-05	0.000969843	1.08561
Rnf25	-0.40494	13.9884	-5.2863	9.31e-05	0.000969843	1.08503
Stk16	0.733402	13.8293	5.27792	9.46e-05	0.000984021	1.06881
Calcoco1	0.381164	13.6682	5.2719	9.57e-05	0.000993953	1.05716
Ddx54	-1.15625	12.65	-5.4538	0.000113025	0.00113409	1.05653
Rab37	0.432576	13.807	5.26817	9.63e-05	0.000999647	1.04994
Pnpla6	0.505355	14.8244	5.2642	9.71e-05	0.00100583	1.04225
Jak1	-0.373935	15.1232	-5.25997	9.79e-05	0.00101117	1.03406
Rpa1	-0.445766	14.6144	-5.24993	9.97e-05	0.00102924	1.01459
Vars1	0.324575	18.5243	5.24246	0.000101166	0.00104255	1.00009
Lyst	-0.530599	12.9402	-5.24156	0.000101339	0.00104291	0.998351
Gfm1	-0.43623	17.5227	-5.23356	0.000102891	0.00105746	0.982832
Pex3	0.573357	14.7027	5.23017	0.000103558	0.00106286	0.976247
Cog2	0.327075	15.9645	5.22826	0.000103934	0.00106529	0.972545
Eif5b	-0.344378	15.8514	-5.22405	0.000104771	0.00107178	0.964354
Stx16	0.318966	14.5213	5.22365	0.00010485	0.00107178	0.96359
Lmnb2	0.327267	17.0704	5.21653	0.000106282	0.00108496	0.949745
Nkiras1	0.782375	13.4197	5.21278	0.000107042	0.00109024	0.942474
Miga1	0.727876	13.9001	5.21257	0.000107086	0.00109024	0.942053
Raly	-0.419635	16.425	-5.21092	0.000107422	0.0010922	0.938855
Plvap	-0.903997	13.8313	-5.20691	0.000108246	0.00109911	0.931054
Cog4	0.284167	16.5683	5.20108	0.000109456	0.00110942	0.919714
Micall1	-0.397224	13.1991	-5.20061	0.000109555	0.00110942	0.918796
Vps52	0.249741	18.7061	5.19695	0.000110321	0.0011157	0.911684
Pex14	0.628032	15.8145	5.194	0.000110944	0.00111994	0.905937
Ctnnal1	0.412454	17.5513	5.18639	0.000112565	0.00113386	0.891136
Ptrh2	0.463943	16.145	5.18473	0.000112923	0.00113409	0.887895
Pld2	0.407201	14.7781	5.18359	0.000113168	0.00113409	0.885687
Prkar2b	0.517292	17.0089	5.18351	0.000113185	0.00113409	0.885535
Gc	0.62982	13.8108	5.17772	0.000114444	0.0011452	0.874244
Mtrex	-0.340833	14.7263	-5.17654	0.000114701	0.00114626	0.871955
Afap1	-0.738021	12.8034	-5.174	0.000115259	0.00115032	0.867003
Sdc4	-1.25852	13.7652	-5.17074	0.00011598	0.00115599	0.860647
Imp4	-1.17999	12.77	-5.89761	0.000238186	0.00199892	0.858929
Flnb	-0.489616	18.0721	-5.16644	0.000116936	0.00116399	0.852272
Nme3	0.40967	15.1549	5.16036	0.000118301	0.0011745	0.840435
Mvp	-0.354203	17.8663	-5.15704	0.000119054	0.00118044	0.83396
Ankrd13a	-0.503355	13.6185	-5.15339	0.000119888	0.00118716	0.826836
Fem1b	-0.44604	13.3841	-5.14327	0.000122232	0.00120722	0.807092
Rela	-0.348151	14.8919	-5.13485	0.000124217	0.00122365	0.790654
Wasf3	0.613503	13.9625	5.12636	0.000126252	0.00124081	0.774082
Dhrs13	0.441434	13.2152	5.12622	0.000126287	0.00124081	0.773804
Eprs1	0.465959	18.2394	5.12497	0.000126589	0.00124217	0.771369
Tsc22d4	0.572809	13.6191	5.12169	0.000127388	0.0012484	0.764954
Kif3a	0.252909	16.8973	5.11918	0.000128003	0.00125281	0.760039
Lgals3bp	-0.590082	15.1798	-5.11747	0.000128421	0.00125398	0.756712
Ubr1	-0.412804	13.8901	-5.11735	0.000128452	0.00125398	0.756469
Alg13	1.07853	12.1876	5.81354	0.000264276	0.00217462	0.752464
Dgkg	0.617634	13.9705	5.11141	0.000129923	0.00126671	0.744854
Slc2a3	-0.761214	15.9976	-5.10577	0.000131336	0.00127884	0.73383
Cntnap2	-0.416366	15.513	-5.10307	0.000132018	0.00128384	0.728543
Clstn3	-0.686904	13.4887	-5.0959	0.000133846	0.00129995	0.714527
Camk2a	0.35837	19.5608	5.09358	0.000134444	0.00130409	0.709979
Kif1b	-0.37744	14.0528	-5.08556	0.00013653	0.00132095	0.694286
Serpinb8	-0.543292	14.5865	-5.08256	0.000137318	0.00132573	0.688414
Nectin2	-0.424918	14.2823	-5.08235	0.000137373	0.00132573	0.688009
Tmem222	0.513853	13.3462	5.07935	0.000138167	0.00133011	0.68213
Igf2r	-0.412323	14.5837	-5.07932	0.000138177	0.00133011	0.682059
Tpt1	-0.416212	18.7403	-5.07178	0.000140192	0.00134779	0.667305
Polr2e	-0.518352	14.6192	-5.07101	0.000140402	0.0013481	0.665778
Arl6	0.377893	13.736	5.06983	0.000140719	0.00134945	0.663475
Ubl3	0.562747	15.1128	5.0655	0.000141895	0.00135901	0.654993
Cdk11b	-0.371606	14.7411	-5.05962	0.00014351	0.00137275	0.643455
Coq8b	-0.517971	13.6876	-5.05756	0.000144079	0.00137604	0.639426
Cog3	0.339976	15.1583	5.05679	0.000144292	0.00137604	0.63792
Extl2	0.406098	18.256	5.05592	0.000144536	0.00137604	0.636199
Pex1	0.466368	13.241	5.05546	0.000144662	0.00137604	0.63531
Hacd3	0.495255	18.3966	5.05511	0.00014476	0.00137604	0.634618
Slc22a23	-1.83231	12.0262	-5.4764	0.000278651	0.00225384	0.630365
Dock11	0.437735	15.4753	5.0456	0.000147435	0.00139971	0.61596
Smarcc1	-0.670827	13.8916	-5.04144	0.000148621	0.00140921	0.607791
Cdc42bpa	0.255946	15.444	5.03615	0.000150142	0.00142186	0.597414
Plekha2	-0.518991	13.4629	-5.03549	0.000150334	0.00142191	0.596111
Cdr2l	0.396952	14.8362	5.03428	0.000150683	0.00142251	0.593748
Olfml2b	-0.536848	13.8385	-5.22723	0.000166623	0.00153209	0.593209
Ppp2r5a	-0.368501	14.121	-5.03397	0.000150773	0.00142251	0.59314
Tax1bp1	-0.34278	14.3822	-5.03197	0.000151358	0.00142626	0.589197
Crym	-0.493743	16.2233	-5.02351	0.000153846	0.00144791	0.57258
A4galt	-0.656856	13.7625	-5.01872	0.000155274	0.00145953	0.563172
Lrrc58	-0.553972	13.7684	-5.01741	0.000155664	0.0014614	0.560613
Svil	-0.602307	13.4418	-5.01206	0.00015728	0.00147317	0.550088
Ncald	0.534726	16.0334	5.01187	0.000157338	0.00147317	0.549714
Crabp2	-1.14343	14.0127	-5.01134	0.0001575	0.00147317	0.548665
Atl3	0.510043	16.7716	5.01052	0.000157748	0.00147367	0.547063
Serinc1	-0.37557	15.6433	-5.00854	0.000158353	0.00147704	0.543164
C3	0.544144	18.1245	5.00801	0.000158515	0.00147704	0.542119
Nudt4	-0.480738	15.1126	-5.0071	0.000158792	0.00147704	0.540345
Csnk1e	-0.789852	13.7992	-5.00679	0.000158887	0.00147704	0.539734
Gpi	-0.52738	19.3666	-5.00477	0.00015951	0.00148102	0.535747
Gab2	-0.395118	12.985	-5.00043	0.00016085	0.00149164	0.527223
Eef1e1	0.651506	16.6596	4.996	0.000162232	0.00150079	0.518511
Purg	0.457693	16.2786	4.99371	0.000162953	0.00150563	0.513992
Dgat1	0.504016	15.2999	4.98931	0.000164342	0.00151662	0.505343
Oxr1	0.487754	15.7128	4.98422	0.000165967	0.0015279	0.495325
Glul	0.536484	18.125	4.98137	0.000166884	0.00153262	0.489714
Dmd	0.308239	17.7189	4.97635	0.000168512	0.00154571	0.479822
Scd1	-0.488308	15.8995	-4.97565	0.000168742	0.00154595	0.478435
Pnkd	0.558752	14.681	4.97448	0.000169124	0.00154758	0.476133
Tfrc	-0.532223	16.1267	-4.97301	0.000169604	0.00155011	0.473243
Fam102a	-0.403171	13.6882	-4.9704	0.000170462	0.00155608	0.468107
Vezt	0.343061	14.7815	4.96908	0.000170901	0.00155821	0.465488
Gorasp1	0.358662	15.0567	4.9659	0.000171953	0.00156593	0.459234
Ctnnd1	-0.335715	16.9579	-4.96491	0.000172284	0.00156706	0.457277
Ctif	0.375696	14.6152	4.95986	0.000173976	0.00158056	0.447327
Ascc1	-0.450179	13.3175	-4.9586	0.0001744	0.00158252	0.444847
Apoh	0.441278	16.3008	4.95329	0.000176203	0.00159559	0.434371
Ythdf2	-0.515111	14.5848	-4.95312	0.00017626	0.00159559	0.434041
Drp2	0.54543	17.5918	4.9504	0.000177193	0.00160212	0.428667
Klhl9	-0.346523	13.8164	-4.94763	0.000178145	0.00160881	0.42321
Tpcn1	0.440209	14.0326	4.94583	0.000178769	0.00161253	0.419649
Cdkal1	-0.563485	13.1361	-4.94369	0.00017951	0.0016173	0.415437
Asrgl1	0.317592	17.2546	4.94098	0.000180456	0.00162311	0.410089
Rpl22l1	-0.513008	16.1877	-4.94062	0.000180583	0.00162311	0.409372
Adss1	-0.514269	15.1573	-4.93728	0.000181754	0.00163171	0.402789
Vapa	0.488831	18.2528	4.93262	0.000183403	0.00164456	0.393597
Dpp3	-0.338667	16.7704	-4.93112	0.000183939	0.00164743	0.390623
Galnt2	-0.349625	15.0755	-4.92297	0.000186868	0.00167169	0.374538
Kcnk1	0.659618	12.1188	5.23621	0.000285435	0.00229628	0.373653
Acsl1	0.419519	18.4205	4.92012	0.000187906	0.001679	0.3689
Mmrn2	-0.74333	13.3099	-4.9174	0.000188901	0.0016859	0.363526
Cpeb3	0.941149	12.9907	4.9161	0.000189378	0.00168817	0.36096
Pld3	-0.601644	17.7359	-4.91174	0.000190985	0.00170051	0.352355
Jph4	0.425576	14.3377	4.91086	0.000191313	0.00170112	0.350611
Ythdf3	-0.476342	14.907	-4.91013	0.000191584	0.00170112	0.349169
Polr2c	-0.464508	13.6578	-4.90968	0.000191752	0.00170112	0.348278
Kdm3b	-0.463195	13.7448	-4.90915	0.00019195	0.00170112	0.347228
Snap25	0.707275	17.9958	4.90576	0.000193217	0.00171035	0.340531
Samd4b	-0.431952	14.5289	-4.9045	0.00019369	0.00171254	0.338044
Fads1	-0.415209	16.8978	-4.90315	0.000194199	0.00171505	0.335369
Prepl	0.507839	15.2078	4.90172	0.00019474	0.00171782	0.332542
Ppfibp2	-0.672778	13.3136	-4.89556	0.000197084	0.00173649	0.320364
Mfsd2a	0.726103	15.5217	4.8942	0.000197606	0.00173798	0.317669
Comtd1	0.410667	15.7129	4.89393	0.000197711	0.00173798	0.317128
Fth1	0.602674	19.3381	4.89083	0.000198907	0.00174647	0.310991
Pld1	0.393449	14.2184	4.88941	0.000199454	0.00174925	0.308197
Ryr2	0.331136	14.4063	4.88814	0.00019995	0.00174983	0.305669
Fscn1	-0.589246	17.2513	-4.88806	0.000199981	0.00174983	0.305511
Edc4	0.288447	16.1613	4.8841	0.000201527	0.00176133	0.297675
Efl1	-0.391448	14.8147	-4.88035	0.000203	0.00176861	0.290264
Snx27	0.287836	15.8069	4.8803	0.000203021	0.00176861	0.290158
Farsa	0.376463	17.3529	4.8802	0.000203058	0.00176861	0.289972
Actl6a	-0.427217	14.3719	-4.8754	0.000204967	0.00178319	0.280453
Cyp4b1	-0.907826	14.5372	-4.87455	0.000205304	0.00178408	0.278781
Camk2d	0.373147	18.417	4.87362	0.000205678	0.00178528	0.276928
Faah	0.461166	14.0152	4.8728	0.000206006	0.00178609	0.275305
Dgke	0.524534	16.5487	4.86111	0.000210749	0.00182386	0.252148
Pex10	0.462576	13.3394	4.86088	0.000210842	0.00182386	0.251697
Itga3	-0.454064	15.1701	-4.86005	0.000211181	0.00182471	0.250066
Dph6	-0.544523	12.6534	-5.04845	0.000291378	0.0023173	0.245208
Usp16	-0.612574	13.0487	-4.85428	0.000213568	0.00184324	0.23863
Eif2ak3	-0.443938	13.8069	-4.85149	0.000214732	0.00185118	0.233099
Abhd3	0.69607	13.8201	4.84718	0.000216544	0.00186329	0.224549
Wbp11	-0.433504	14.8624	-4.84698	0.000216627	0.00186329	0.22416
Lyar	-0.666252	13.8537	-4.84547	0.000217267	0.00186667	0.221163
Fam117b	-0.701852	12.8959	-4.84481	0.00021755	0.00186699	0.219839
Rgs10	0.711893	15.6424	4.8441	0.000217847	0.00186744	0.218448
Alcam	-0.381251	15.8431	-4.84245	0.000218551	0.00187136	0.215166
Sipa1l2	-0.594758	14.0978	-4.8369	0.000220931	0.00188957	0.204152
Tubb2b	-0.507639	19.1652	-4.83633	0.000221175	0.00188957	0.203026
Paat	-0.395061	13.5658	-4.83454	0.000221948	0.00189404	0.19948
Clcn6	0.423886	14.9713	4.8333	0.000222485	0.00189499	0.197021
Nisch	-0.323227	14.66	-4.83313	0.000222559	0.00189499	0.196685
Pkn2	-0.372438	15.269	-4.82944	0.000224169	0.00190657	0.189353
Prxl2a	0.373205	18.7945	4.8286	0.000224534	0.00190754	0.187696
Map2k6	0.391734	14.4877	4.8244	0.000226381	0.00192108	0.179364
Rtcb	0.28196	17.5575	4.82085	0.000227959	0.00193231	0.1723
Gal	-1.41694	12.5262	-4.81819	0.000229142	0.00194017	0.167036
Col4a1	-1.30473	17.1102	-4.81713	0.00022962	0.00194082	0.16492
Fgb	1.4332	17.5121	4.81688	0.00022973	0.00194082	0.16443
Myo5a	0.251085	16.5857	4.81445	0.000230822	0.00194788	0.159608
Npepps	-0.330135	17.0616	-4.81308	0.000231441	0.00195094	0.156886
Frmpd1	-0.958193	12.4172	-4.80922	0.000233194	0.00196354	0.149212
Atp1b2	0.532604	16.8835	4.80831	0.000233607	0.00196484	0.147412
Tceal3	0.368673	16.4568	4.80532	0.000234978	0.00197418	0.141462
Bnip1	0.349252	15.2356	4.79369	0.000240379	0.0020151	0.118357
Twf2	-0.312959	14.593	-4.79021	0.00024202	0.00202662	0.111439
Tomm34	0.3124	17.933	4.78889	0.000242648	0.00202964	0.108805
Smc2	-0.701611	12.3707	-4.95306	0.000269014	0.00220061	0.100506
Gtf2h4	0.375413	13.3061	4.7847	0.000244644	0.00204408	0.100478
Cyb5b	0.492316	18.6762	4.78263	0.000245638	0.00205014	0.0963543
Wipi2	-0.353725	16.0527	-4.7807	0.000246568	0.00205563	0.0925162
Gnaq	0.385799	18.7415	4.77778	0.000247979	0.00206513	0.0867142
Slc27a3	0.680462	15.3231	4.77408	0.000249781	0.00207786	0.0793533
Otud7b	-0.381039	14.5086	-4.76839	0.000252578	0.00209883	0.0680341
Gnpnat1	-0.611567	15.1095	-4.76729	0.000253124	0.00210068	0.0658413
Dnajc11	0.423818	15.969	4.76683	0.000253354	0.00210068	0.0649168
Acsl6	0.44219	16.699	4.76582	0.000253855	0.00210254	0.0629115
Sntb1	0.370099	17.0923	4.76281	0.000255355	0.00211266	0.0569233
Sipa1	-0.699596	13.3662	-4.76199	0.000255766	0.00211376	0.0552859
Rbms2	-0.894779	12.5644	-4.80278	0.000285713	0.00229628	0.0538166
Sh3gl1	-0.368414	15.0169	-4.75633	0.000258617	0.00213499	0.0440234
Smarca4	-0.367276	14.7092	-4.7548	0.000259396	0.0021391	0.0409659
Aldh3a2	0.321707	16.8874	4.75406	0.000259773	0.00213988	0.0394913
MINDY3	0.325195	15.0429	4.74447	0.0002647	0.00217576	0.0203946
Arf5	0.348088	18.1051	4.73957	0.000267256	0.00219439	0.0106316
Golga3	0.288067	15.606	4.73829	0.000267926	0.00219752	0.00808662
Samd9l	-0.545795	13.9321	-4.73696	0.000268628	0.00220061	0.00542832
Atg2a	-0.434659	13.5723	-4.73593	0.000269172	0.00220061	0.00337216
Txnrd3	-0.327725	13.9087	-4.73212	0.000271189	0.00221471	-0.00421178
Gucy1b1	0.376795	13.7563	4.72854	0.000273102	0.00222793	-0.0113519
Diras1	0.311777	16.5697	4.72534	0.000274825	0.00223959	-0.017742
Lsamp	-0.449082	15.9833	-4.72446	0.000275296	0.00224102	-0.0194818
Znf800	-1.39173	10.7193	-8.44196	0.00118128	0.00681232	-0.0238355
Sec22b	0.391622	18.6884	4.72169	0.0002768	0.00224721	-0.0250163
Supt6h	-0.278265	15.1441	-4.72156	0.000276872	0.00224721	-0.0252811
Rfc1	-0.39313	12.6309	-4.72142	0.000276944	0.00224721	-0.0255438
Sugt1	-0.373582	16.7287	-4.72032	0.000277548	0.0022497	-0.0277571
Prkce	0.353809	15.3063	4.71895	0.000278292	0.00225333	-0.030478
Znf592	-0.518751	13.2398	-4.75784	0.00031083	0.00244132	-0.0320094
Eif4g1	-0.328038	17.4711	-4.71665	0.000279552	0.00225872	-0.0350679
Snx13	0.302881	13.5548	4.71322	0.000281444	0.00227159	-0.0419197
Kxd1	0.523807	13.7859	4.71142	0.000282442	0.00227722	-0.0455127
Fry	0.434346	14.5325	4.70584	0.000285555	0.00229628	-0.0566485
Cdkl2	1.30076	11.4719	8.36556	0.0012222	0.00698466	-0.0566902
Fgg	1.48954	17.7168	4.7036	0.000286811	0.00230267	-0.061105
Tpi1	-0.468824	20.3111	-4.70146	0.000288019	0.00230804	-0.0653758
Enah	-0.274999	15.4225	-4.70134	0.000288087	0.00230804	-0.0656138
Emc3	0.52247	17.0029	4.69987	0.000288925	0.00231068	-0.068566
Xpo5	-0.320224	14.3738	-4.69969	0.000289025	0.00231068	-0.0689151
Uchl3	-0.340156	15.8474	-4.69765	0.000290189	0.0023147	-0.0729984
Vps37a	-0.363944	17.2293	-4.69721	0.000290436	0.0023147	-0.0738613
Hba	0.750777	20.9257	4.6972	0.000290443	0.0023147	-0.073885
Ehbp1l1	-0.708652	12.1968	-4.73591	0.0003239	0.00252051	-0.0739495
Nrbp1	-0.368412	14.605	-4.69605	0.000291101	0.0023173	-0.0761857
Nup43	0.434558	14.0529	4.68992	0.000294633	0.00234021	-0.0884314
Dennd4c	-0.293441	13.7761	-4.6895	0.000294875	0.00234021	-0.0892669
Eepd1	0.304165	16.1955	4.68787	0.000295823	0.00234528	-0.0925271
Tmem230	0.465907	15.4805	4.6861	0.000296856	0.00235101	-0.096065
Krt31	-2.54201	15.1702	-12.797	0.00118117	0.00681232	-0.0977884
Tmem192	0.723891	14.6648	4.6834	0.000298437	0.00236107	-0.101459
Gbe1	-0.330597	15.5287	-4.68095	0.000299876	0.00236999	-0.106343
Slc35g2	-0.624443	12.7791	-4.95909	0.000439166	0.00317966	-0.111169
Pafah1b3	-0.394369	16.0261	-4.67337	0.000304385	0.00240212	-0.121496
Kcnab1	0.412787	14.8317	4.67305	0.000304575	0.00240212	-0.122129
Cnot9	0.413361	14.2483	4.66889	0.000307081	0.00241938	-0.13045
Cyp46a1	0.374946	13.6803	4.66394	0.000310088	0.00244054	-0.140344
Hm13	-0.466677	17.6373	-4.66327	0.000310496	0.00244122	-0.141677
Ctbp2	-0.407109	15.0319	-4.6598	0.00031263	0.00245249	-0.14863
Cblb	-0.506351	13.8552	-4.65921	0.000312991	0.00245249	-0.149803
Cdc73	-0.359072	14.3371	-4.65884	0.000313222	0.00245249	-0.15055
Abhd16a	0.453674	16.6768	4.65788	0.00031381	0.00245457	-0.152456
Fmnl1	0.396062	14.6445	4.65148	0.000317796	0.00248319	-0.165268
Gimap4	-0.373472	14.4179	-4.64875	0.000319508	0.002494	-0.170722
Syt5	-0.39104	14.6555	-4.64405	0.000322483	0.00251464	-0.180128
Fam169a	0.268776	16.2361	4.64306	0.000323116	0.00251699	-0.182118
Nefm	0.582921	21.148	4.63969	0.000325272	0.0025286	-0.188868
Ppme1	-0.366647	16.6428	-4.63815	0.000326258	0.00253367	-0.19194
Abat	0.309437	17.5061	4.63686	0.000327087	0.00253752	-0.194517
F5	0.607693	18.7222	4.63533	0.000328079	0.00254261	-0.197588
Fkbp11	-0.577191	13.5779	-4.63363	0.000329179	0.00254854	-0.200986
Abhd2	0.410664	13.9988	4.63153	0.000330551	0.00255655	-0.205207
Ilvbl	0.469279	15.253	4.63062	0.000331145	0.00255854	-0.207028
Cnot3	-0.368583	13.8553	-4.62901	0.000332194	0.00256404	-0.210239
Atp2a1	0.539438	16.6983	4.62831	0.000332658	0.00256501	-0.211654
Slc6a15	0.49746	15.1724	4.62739	0.00033326	0.00256705	-0.213489
Sgcb	0.329042	16.2163	4.6265	0.000333848	0.00256755	-0.215278
Nkrf	-0.68442	13.6778	-4.84057	0.000412677	0.00302245	-0.21556
Gpsm1	-0.32283	14.6034	-4.62539	0.000334577	0.00256755	-0.217493
Shc4	-0.467179	13.3046	-4.62531	0.000334633	0.00256755	-0.217662
Rlbp1	0.403086	14.645	4.62524	0.000334677	0.00256755	-0.217795
Nsun4	-0.376849	15.2523	-4.62391	0.000335556	0.00257169	-0.220457
Rrp1	-1.07091	13.0871	-4.62068	0.000337701	0.00258039	-0.226923
Nasp	-0.535628	14.5217	-4.62063	0.000337736	0.00258039	-0.227028
Shroom2	0.371621	16.9233	4.62054	0.000337793	0.00258039	-0.2272
Washc4	0.25275	15.497	4.61966	0.000338384	0.00258039	-0.228972
Mmp25	-0.654474	12.9905	-4.61965	0.00033839	0.00258039	-0.22899
Cpe	-0.504952	16.4461	-4.61794	0.000339535	0.00258653	-0.232419
Usp38	-0.636314	14.2783	-4.61645	0.000340535	0.00259155	-0.235403
Tex10	0.340891	13.9386	4.61238	0.000343286	0.00260987	-0.243566
Brsk2	0.437123	16.0996	4.60948	0.000345257	0.00262223	-0.249375
Hspa1a	0.302944	18.0802	4.60748	0.000346622	0.00262997	-0.253378
Cend1	0.544616	18.3157	4.60536	0.000348077	0.00263837	-0.257628
Pgrmc2	0.36389	15.6162	4.60249	0.000350055	0.00265072	-0.263376
Zc3h15	-0.330072	14.8484	-4.59631	0.000354361	0.00268065	-0.275777
Gpam	0.652885	14.1642	4.59353	0.000356315	0.00269076	-0.281356
Fkbp3	0.626775	18.0983	4.5934	0.000356406	0.00269076	-0.281614
Crlf1	-2.36913	13.6911	-4.73573	0.000626448	0.00420678	-0.283952
Dgkz	0.511983	15.2629	4.59035	0.000358563	0.00270435	-0.287734
Fip1l1	-0.334993	14.5742	-4.58951	0.000359153	0.00270612	-0.289403
Ccndbp1	0.688779	13.1384	4.62122	0.000402158	0.00295681	-0.294149
Prkcq	0.499555	14.3748	4.58411	0.000363014	0.0027325	-0.300246
Abca8b	0.421594	15.8951	4.58214	0.000364429	0.00274044	-0.304195
Fam120c	0.294529	14.8462	4.57941	0.000366402	0.00275254	-0.309669
Synj2bp	0.449728	15.9904	4.57485	0.000369723	0.00277475	-0.318819
G3bp2	0.37031	17.5277	4.56858	0.000374342	0.0028062	-0.33141
Pdcl3	-0.475049	14.8547	-4.56816	0.000374653	0.0028062	-0.332253
Serpinb6	-0.379531	19.0381	-4.56404	0.000377723	0.00282641	-0.340528
Celf6	0.608222	14.9892	4.55629	0.000383564	0.00286729	-0.356086
Pdpn	-1.00316	14.0866	-4.55565	0.00038405	0.0028681	-0.357371
Rex1bd	0.546286	13.9176	4.55339	0.000385775	0.00287677	-0.361912
Dhx30	0.33689	15.9415	4.55272	0.00038629	0.00287677	-0.363265
Pex11b	0.420438	15.5788	4.55264	0.000386348	0.00287677	-0.363417
Arpc1a	0.334115	15.8526	4.54963	0.000388662	0.00289118	-0.369473
Itga5	-0.665983	14.4245	-4.5491	0.000389067	0.00289135	-0.370528
Dock1	-0.283296	15.033	-4.54839	0.000389617	0.00289261	-0.371959
Hcls1	-1.37803	13.2473	-5.10222	0.00066197	0.00437789	-0.373634
Camsap3	-0.280107	14.2542	-4.54418	0.000392882	0.0029119	-0.38042
Kifap3	0.313247	15.0861	4.54405	0.000392982	0.0029119	-0.380676
Ddx58	-0.372114	16.6585	-4.54219	0.000394437	0.00291983	-0.384424
Cpd	-0.497982	15.5683	-4.53843	0.000397385	0.00293607	-0.391971
Itm2b	-0.359736	16.3327	-4.53841	0.000397403	0.00293607	-0.392019
Zbtb20	0.444018	13.2891	4.53612	0.000399211	0.00294656	-0.396619
Igsf3	-0.267277	14.3337	-4.53562	0.000399609	0.00294663	-0.397629
Wdfy3	-0.27176	14.6372	-4.5345	0.000400493	0.00295028	-0.399867
Rgs3	0.411619	15.9787	4.53362	0.000401195	0.0029526	-0.401644
Cars1	-0.291059	16.617	-4.52933	0.000404624	0.00297207	-0.410269
Ipo9	-0.461852	15.0169	-4.52525	0.000407908	0.0029933	-0.418462
Ogfr	-0.39916	14.8378	-4.52418	0.000408776	0.00299677	-0.420616
Fpgs	-0.52234	13.9221	-4.82926	0.000539418	0.00370758	-0.427106
Pwp2	-0.703416	12.3752	-5.09176	0.00067133	0.004426	-0.435073
Tbck	0.319654	14.0048	4.51665	0.000414929	0.00303601	-0.435755
Mff	0.427859	15.1675	4.51473	0.000416517	0.0030447	-0.439626
Plaa	-0.265916	16.1084	-4.5141	0.000417036	0.00304556	-0.440888
Trip10	-0.374487	14.7841	-4.5133	0.000417702	0.0030475	-0.442506
Nup107	0.307458	16.3347	4.51033	0.00042017	0.00306256	-0.448474
Plcxd3	0.97674	13.5983	4.49634	0.00043201	0.00314585	-0.476631
Dhrs7	0.376536	16.3448	4.49277	0.000435091	0.00316525	-0.48383
Camlg	0.298082	16.4543	4.49179	0.000435939	0.00316665	-0.485802
Dop1b	-0.27655	14.8985	-4.49158	0.000436117	0.00316665	-0.486216
Selenon	-0.64161	13.4058	-4.49094	0.000436672	0.00316683	-0.487504
Rusc2	-0.496346	13.0577	-4.49059	0.000436977	0.00316683	-0.488211
Gna11	0.325912	17.4546	4.48597	0.000441009	0.00318996	-0.497514
Ppp1r12b	0.471385	13.792	4.48515	0.000441732	0.00319215	-0.499173
Emc2	0.348351	17.5096	4.48364	0.00044306	0.00319871	-0.502215
Ppef1	-0.490777	15.7401	-4.48305	0.00044358	0.00319942	-0.503403
Nup37	0.435705	13.949	4.48101	0.000445378	0.00320783	-0.5075
Asns	-0.550456	16.2553	-4.48037	0.000445947	0.00320783	-0.508793
Plcd1	-0.384472	15.1071	-4.48005	0.000446226	0.00320783	-0.509426
Prep	-0.37178	16.7964	-4.47982	0.000446436	0.00320783	-0.509902
Sv2c	-0.378375	15.2497	-4.47727	0.0004487	0.00322106	-0.515026
Snx17	0.286595	17.8003	4.47288	0.000452643	0.00324629	-0.523887
Camkk2	-0.557318	13.2416	-4.49964	0.000506693	0.00354032	-0.528941
Frg1	-0.452265	13.619	-4.47027	0.000454996	0.00326009	-0.529138
Arhgef6	0.254721	17.7853	4.4688	0.00045633	0.00326657	-0.532103
Gmppb	-0.325931	15.4192	-4.46723	0.000457759	0.00327371	-0.535269
Gldn	-0.634668	14.1912	-4.46635	0.000458556	0.00327633	-0.537031
Amotl1	-0.438968	13.3097	-4.46339	0.000461268	0.0032926	-0.543002
Tln2	0.318193	17.012	4.46018	0.000464221	0.00331057	-0.549463
Txndc12	-0.316814	15.7692	-4.45945	0.000464903	0.00331232	-0.55095
Stx18	0.368183	14.9238	4.45261	0.000471275	0.00335109	-0.564735
Snta1	0.324469	15.7492	4.45233	0.000471537	0.00335109	-0.565297
Nup85	0.340294	16.2048	4.45219	0.000471667	0.00335109	-0.565576
Pin4	-0.462638	14.3034	-4.45123	0.000472569	0.00335436	-0.56751
Cntn1	-0.331229	16.6627	-4.4499	0.000473824	0.00336013	-0.570196
Thbs1	1.15484	17.6643	4.44696	0.000476607	0.00337671	-0.576125
Ano6	-0.27967	15.4451	-4.44612	0.000477404	0.00337779	-0.577817
Tbc1d5	-0.410125	13.7371	-4.44586	0.000477649	0.00337779	-0.578335
Lrrfip2	-0.394299	14.5885	-4.44135	0.000481967	0.00340515	-0.587445
Cpt1a	0.424479	17.3697	4.43372	0.000489352	0.00345411	-0.602838
H2-K1	-0.387214	15.9845	-4.43278	0.000490266	0.00345736	-0.604727
Ppp4c	-0.38701	15.0004	-4.43202	0.000491012	0.0034594	-0.606266
Nudcd1	-0.284337	17.6805	-4.42868	0.000494292	0.00347928	-0.613004
Eif4g3	0.331484	16.1027	4.42649	0.00049645	0.00348318	-0.617413
Shtn1	-0.400527	13.8122	-4.42648	0.000496458	0.00348318	-0.61743
Trappc11	0.363947	14.8712	4.42631	0.000496632	0.00348318	-0.617785
Itgb4	0.47001	18.9959	4.42619	0.000496754	0.00348318	-0.618033
Cplx2	0.977035	16.1962	4.4258	0.000497139	0.00348318	-0.618817
Abhd12	0.470714	18.4266	4.42383	0.000499092	0.00349364	-0.622785
Psme4	-0.286489	14.2871	-4.42142	0.000501496	0.00350724	-0.627648
Custos	0.402848	14.4093	4.4135	0.000509481	0.00355335	-0.643634
Prpsap1	0.389347	15.3853	4.41349	0.000509493	0.00355335	-0.643659
Akr1b8	-0.829429	14.7156	-4.40996	0.000513092	0.00357517	-0.650782
Cops8	0.38018	15.5867	4.40713	0.000515996	0.00358495	-0.656492
Rragc	0.356131	16.2345	4.4069	0.000516237	0.00358495	-0.656964
Cfap36	-0.336653	14.9372	-4.40684	0.000516299	0.00358495	-0.657085
Snap91	-0.317072	16.123	-4.40676	0.000516383	0.00358495	-0.657251
Cgnl1	0.482935	14.317	4.40537	0.000517811	0.00359157	-0.660044
Dner	-0.665524	12.8227	-4.40428	0.000518946	0.00359617	-0.662261
Apoa4	0.581285	14.8808	4.40224	0.000521059	0.00360751	-0.66637
Rbm19	-1.03826	12.2579	-4.94663	0.00116047	0.00671779	-0.674104
Sqle	-0.381826	14.7492	-4.39513	0.000528507	0.00365575	-0.68073
Mettl9	-0.596494	14.0233	-4.5265	0.000578045	0.00393039	-0.683712
Dpm3	0.590366	14.5874	4.38945	0.000534538	0.0036941	-0.692207
Cd14	-0.750651	13.2074	-4.38851	0.000535541	0.00369767	-0.694104
Hsd17b11	0.586699	19.4148	4.38707	0.000537083	0.0037029	-0.697013
Reps2	0.36994	14.6257	4.3869	0.000537274	0.0037029	-0.697371
Pex16	0.542117	14.519	4.38591	0.000538331	0.0037044	-0.699361
Mrtfb	-0.648265	13.1134	-4.38579	0.000538466	0.0037044	-0.699614
Arhgap21	-0.517518	13.0814	-4.38287	0.000541615	0.00371932	-0.705512
Smg9	-0.395753	13.9524	-4.38216	0.00054238	0.00372121	-0.70694
Dck	0.478869	12.5397	4.37893	0.000545891	0.00374129	-0.713465
Dhx8	-0.720678	12.1892	-4.37856	0.000546292	0.00374129	-0.714209
Ddx17	-0.34635	17.4423	-4.37508	0.000550107	0.00376402	-0.721247
Bcam	-0.374989	19.0611	-4.37347	0.000551886	0.00377279	-0.724512
Dapk1	0.622428	12.5227	4.37265	0.000552791	0.00377558	-0.726169
Kif5c	0.310241	16.9537	4.36757	0.000558424	0.00381063	-0.736422
Ybx1	-0.89585	17.1611	-4.3648	0.000561533	0.00382841	-0.742037
Agfg1	-0.359319	15.7741	-4.36428	0.00056211	0.0038289	-0.743075
Xrn1	-0.29734	14.7582	-4.35954	0.000567464	0.00386191	-0.75266
Cndp2	-0.40128	18.3145	-4.34409	0.000585282	0.00397604	-0.783916
Ccdc50	-0.623381	14.2524	-4.34163	0.000588173	0.00399212	-0.788897
Fv4	-0.907618	12.5865	-4.66412	0.000908639	0.00557735	-0.790156
Faf2	0.362822	16.3329	4.33982	0.000590305	0.00400301	-0.792554
Anxa6	0.286315	20.2751	4.33894	0.000591351	0.00400652	-0.794343
Rsbn1	-0.970123	12.2126	-4.54454	0.000853734	0.0053192	-0.795942
Caskin1	0.273925	15.1287	4.3375	0.000593061	0.00401452	-0.797262
Bag6	-0.22072	15.8383	-4.33477	0.000596306	0.0040329	-0.802778
Serpina1d	0.465808	16.5345	4.32762	0.000604911	0.00408745	-0.817257
Sphk1	-0.650744	13.8173	-4.34997	0.000674897	0.00444566	-0.819727
Cldn19	0.473149	16.3496	4.32461	0.00060857	0.00410852	-0.823352
Rfk	0.339744	15.4126	4.3195	0.00061483	0.00414705	-0.833695
Fundc2	0.329499	16.0241	4.31906	0.000615369	0.00414705	-0.834579
Smtn	-0.302557	14.0989	-4.31803	0.000616635	0.0041519	-0.836657
Gripap1	0.22946	15.4023	4.31647	0.000618571	0.00416125	-0.839824
Rapgef2	-0.51139	13.4571	-4.31434	0.000621214	0.00417533	-0.844132
Setd3	0.321716	16.3479	4.30868	0.000628307	0.00421456	-0.855602
Sparcl1	-0.466393	14.12	-4.30835	0.000628716	0.00421456	-0.85626
Acss2	-0.333152	16.227	-4.30472	0.000633318	0.00424167	-0.863629
Dync1i1	0.28134	17.3001	4.29989	0.000639483	0.00427918	-0.873415
Mtap	-0.3647	15.9963	-4.29798	0.000641928	0.00429177	-0.87727
Rhoc	-0.91355	15.5497	-4.29732	0.000642784	0.00429371	-0.878616
Rpusd4	-0.462129	13.3982	-4.31906	0.000716267	0.00463772	-0.880002
Syn1	-0.314853	16.2661	-4.2949	0.000645905	0.00431076	-0.883509
Sgip1	-0.351316	13.9521	-4.29308	0.000648275	0.00432205	-0.887207
Rap2b	0.41504	14.92	4.29272	0.000648735	0.00432205	-0.887924
Pfkfb1	-0.401113	14.9929	-4.28797	0.000654952	0.00435746	-0.897558
Prpf3	-0.29312	14.6811	-4.2873	0.000655828	0.00435746	-0.898908
Zw10	0.311096	14.1843	4.28729	0.000655847	0.00435746	-0.898936
Kiaa1841	0.524888	13.3795	4.28673	0.000656586	0.00435746	-0.900075
Rab14	0.52961	18.3057	4.28648	0.000656918	0.00435746	-0.900585
Chd4	-0.262209	15.3719	-4.28486	0.000659048	0.00436777	-0.903854
Psap	-0.478886	18.9158	-4.28365	0.000660653	0.00437459	-0.90631
Smc4	-0.492358	14.3561	-4.88004	0.00126135	0.00711734	-0.907575
Sh3bp5l	0.412868	13.495	4.28241	0.000662303	0.00437789	-0.90883
Rab6b	0.461892	17.3771	4.27752	0.000668836	0.00441723	-0.918743
Tpm4	-0.599048	17.9301	-4.27581	0.000671139	0.004426	-0.922213
Arpin	-0.341831	15.404	-4.27118	0.000677406	0.00445819	-0.931599
Sugp1	-0.472704	14.2378	-4.27076	0.000677974	0.00445819	-0.932445
Bloc1s1	0.350108	13.4627	4.26684	0.000683324	0.00448948	-0.940381
Epm2aip1	0.338008	15.7753	4.2662	0.000684202	0.00449137	-0.941678
Mid1ip1	0.466254	14.1194	4.26554	0.000685119	0.0044935	-0.94303
Vtn	0.574816	20.7841	4.26465	0.000686338	0.00449761	-0.944825
Wwox	0.261617	14.2613	4.2635	0.000687929	0.00450415	-0.947162
Rbpj	-0.582671	12.845	-4.2626	0.000689167	0.00450838	-0.948979
Pcyt2	-0.284739	15.362	-4.2597	0.000693199	0.00453085	-0.954868
Lasp1	-0.454593	16.9484	-4.25509	0.000699651	0.00456909	-0.96422
Gpx8	-0.600125	14.8485	-4.31091	0.000727601	0.0046951	-0.964303
Pygl	-0.291949	15.0439	-4.25428	0.000700794	0.00457262	-0.965867
Aldoa	-0.481953	21.1005	-4.25156	0.000704625	0.00459287	-0.971371
Atad1	0.348601	17.1825	4.25088	0.000705598	0.00459287	-0.972764
Rab5b	0.425519	17.5763	4.2508	0.000705712	0.00459287	-0.972927
Nudcd2	-0.423142	14.7587	-4.24937	0.000707744	0.00460215	-0.975829
Ttc39c	-0.466293	13.7826	-4.24865	0.000708757	0.0046048	-0.977272
Tmem131	-0.522418	13.3587	-4.30394	0.000737445	0.00475055	-0.97794
Wipf3	0.716274	13.6521	4.24644	0.000711912	0.00462134	-0.981755
Col4a2	-1.10485	18.1719	-4.24544	0.000713344	0.00462627	-0.983783
Arpc5l	0.407814	14.8593	4.24506	0.00071389	0.00462627	-0.984555
Lancl1	0.237165	16.8632	4.24221	0.000717996	0.0046439	-0.990345
Mob1a	-0.394776	15.3812	-4.2419	0.000718445	0.0046439	-0.990975
Ring1	0.439695	13.1436	4.23844	0.000723462	0.00467236	-0.997998
Pdlim4	-0.524245	15.2014	-4.23248	0.00073218	0.00472063	-1.01009
Srcin1	0.335051	14.7046	4.22761	0.000739387	0.00475902	-1.01997
Ncam2	0.349386	15.5397	4.2267	0.000740751	0.00476376	-1.02183
Fgf12	0.553219	15.4368	4.22499	0.000743299	0.00477611	-1.02529
Fgd4	-0.675606	12.1579	-4.22007	0.000750692	0.00481953	-1.03528
Pacsin1	0.286856	16.8851	4.21959	0.000751411	0.00482007	-1.03625
Slc39a6	-0.558618	15.1582	-4.21709	0.000755203	0.00484031	-1.04132
Heatr5a	-0.521973	12.4167	-4.21538	0.000757809	0.00485291	-1.0448
Ntpcr	0.423386	12.9385	4.21421	0.000759598	0.00486028	-1.04718
Clk3	-0.536871	13.2878	-4.36951	0.000927705	0.00566392	-1.04763
Myo9a	0.224101	14.0082	4.2126	0.000762064	0.00487195	-1.05045
Map3k5	0.369046	14.3729	4.20705	0.000770615	0.00492247	-1.0617
Cemip2	-0.322535	13.8781	-4.20591	0.000772398	0.00492971	-1.06403
Stx8	0.308016	16.4868	4.20457	0.000774482	0.00493886	-1.06675
Dnttip2	-0.613807	14.0403	-4.20322	0.000776593	0.00494817	-1.0695
Cwc15	-0.400819	15.0569	-4.2008	0.000780383	0.00496815	-1.07441
Ntrk1	-0.445378	14.2981	-4.1972	0.000786059	0.00499877	-1.08172
Uprt	0.304443	15.3584	4.19692	0.000786508	0.00499877	-1.08229
Huwe1	-0.278181	17.0922	-4.1959	0.000788122	0.00500484	-1.08436
Notch2	-1.02856	12.1847	-4.37276	0.00113228	0.00662021	-1.0861
Txnl1	-0.468559	16.8431	-4.19074	0.000796353	0.00505289	-1.09484
Hdac4	-0.373844	13.9245	-4.19006	0.000797444	0.00505306	-1.09622
Abcd2	0.401999	14.3508	4.18989	0.000797712	0.00505306	-1.09656
Mettl16	-0.340177	13.8612	-4.18475	0.000806026	0.00510147	-1.10701
Cog6	0.304428	15.2589	4.18432	0.000806716	0.00510159	-1.10787
Irf2bpl	-0.363735	14.2367	-4.18272	0.000809327	0.00511384	-1.11113
Ddx42	-0.289181	14.9615	-4.18035	0.000813206	0.00513408	-1.11595
Myh8	1.59477	14.3073	8.0284	0.00446258	0.019138	-1.11769
Syne1	0.249499	16.8575	4.17794	0.000817156	0.00515473	-1.12084
Rnf123	-0.325481	13.5964	-4.17653	0.000819482	0.00516512	-1.1237
Kcna2	0.441157	15.2672	4.17569	0.00082087	0.00516908	-1.12541
Opa1	0.24116	17.7967	4.17533	0.000821473	0.00516908	-1.12615
Ccdc9	-0.566937	14.3192	-4.1692	0.000831683	0.005229	-1.1386
Nsfl1c	-0.310582	18.1024	-4.16835	0.000833103	0.0052336	-1.14032
Adi1	-0.326811	13.9559	-4.16697	0.000835434	0.0052439	-1.14314
Tanc1	-0.378255	14.0403	-4.16525	0.000838335	0.00525777	-1.14663
Nup50	-0.264579	14.7569	-4.16419	0.000840125	0.00526422	-1.14878
Terf2ip	0.379176	13.1844	4.16382	0.00084075	0.00526422	-1.14953
Top2a	-0.330304	14.5105	-4.16302	0.000842108	0.00526838	-1.15116
Lbh	-1.02645	14.0078	-4.15961	0.000847921	0.0052967	-1.15809
Hmgcr	-0.362403	14.2526	-4.15955	0.00084803	0.0052967	-1.15822
Dlgap4	-0.388188	14.3918	-4.15885	0.000849234	0.00529986	-1.15965
Sspn	0.416249	15.8361	4.15697	0.000852449	0.00531556	-1.16346
Hgh1	-0.523665	12.5244	-4.15514	0.0008556	0.00532646	-1.16718
Mlip	0.537093	13.7243	4.15332	0.000858751	0.0053417	-1.17088
Rad23b	-0.319649	17.0727	-4.15027	0.000864047	0.00537024	-1.17708
Slc25a17	0.616336	13.8264	4.14569	0.000872081	0.00541574	-1.1864
Ubqln4	-0.306638	14.2602	-4.1448	0.000873648	0.00542104	-1.18821
Glrx2	0.407644	13.9701	4.14299	0.000876834	0.00543637	-1.19188
Fmr1	0.226596	16.1086	4.14216	0.000878301	0.00544102	-1.19356
Frmd8	-0.335685	15.352	-4.14126	0.000879901	0.00544649	-1.1954
Ube2d2	-0.477703	16.1802	-4.14018	0.000881827	0.00545397	-1.1976
Amph	0.239013	16.712	4.13866	0.000884535	0.00546627	-1.20069
Ampd3	-0.258582	15.6603	-4.13739	0.00088681	0.00547587	-1.20328
Plekha4	0.314985	14.8104	4.13456	0.000891891	0.00550277	-1.20903
Rit1	-0.51217	12.8248	-4.27547	0.00109423	0.00645738	-1.21665
Ppp4r1	-0.275373	14.0966	-4.13063	0.000898984	0.00554203	-1.21701
Twf1	-0.280665	17.0554	-4.12938	0.000901268	0.00555161	-1.21957
Spock1	-0.46141	14.4734	-4.12727	0.000905113	0.00556951	-1.22386
Dpp9	-0.339336	14.5536	-4.12698	0.000905641	0.00556951	-1.22444
Pcdha10	-0.817867	12.3574	-4.53135	0.00197226	0.0101075	-1.22508
Qsox1	-0.396795	13.6205	-4.12648	0.00090655	0.00557059	-1.22545
Alb	0.578581	21.5242	4.12508	0.000909119	0.00557735	-1.2283
Gmds	-0.307714	14.7091	-4.12444	0.000910302	0.0055801	-1.22961
Apoo	0.342267	17.7677	4.12242	0.000914025	0.0055952	-1.23373
Gna12	0.3655	15.011	4.1222	0.000914426	0.0055952	-1.23417
Arg2	-0.578797	13.304	-4.1219	0.000914976	0.0055952	-1.23477
Kras	0.471138	16.0756	4.12147	0.000915782	0.00559563	-1.23566
Acaa2	0.270028	19.9195	4.11184	0.000933772	0.00569638	-1.25525
Inpp5j	0.635797	13.0413	4.10742	0.000942136	0.0057428	-1.26423
Grk6	-0.334231	13.306	-4.10609	0.000944671	0.00575363	-1.26694
Ces1	1.48085	17.5886	4.1044	0.000947904	0.00576869	-1.27038
Ercc3	0.482596	13.4295	4.10396	0.000948754	0.00576925	-1.27128
Nle1	-0.352999	13.0275	-4.10069	0.00095505	0.00580288	-1.27794
Vav3	0.624885	12.621	4.15078	0.000991831	0.00600236	-1.27828
Narf	-0.767529	12.3284	-4.25684	0.00137298	0.00761466	-1.28385
Hook3	0.240568	15.9106	4.09501	0.000966067	0.00586513	-1.28948
Prrc2c	-0.302453	15.0564	-4.08989	0.000976136	0.00592153	-1.29992
Insr	-0.49429	14.0069	-4.08436	0.0009871	0.00598326	-1.31116
Dnaja4	0.239966	14.954	4.08324	0.000989349	0.00599211	-1.31345
Homer2	0.617214	13.1882	4.33069	0.00151691	0.00821164	-1.32095
Them6	0.441351	17.9096	4.07901	0.000997836	0.00603389	-1.32205
Elmo1	0.229687	15.2414	4.07686	0.00100219	0.00605542	-1.32644
Zdhhc6	0.388353	16.5068	4.07496	0.00100605	0.00607391	-1.3303
Palm3	-0.472178	13.0223	-4.07392	0.00100817	0.00608185	-1.33242
St3gal4	-0.526791	13.2528	-4.07205	0.001012	0.00609629	-1.33623
Fuca1	-0.588573	14.6583	-4.07196	0.00101217	0.00609629	-1.3364
Prmt1	-0.359947	15.7492	-4.07101	0.00101413	0.00610324	-1.33835
Papss2	-1.05589	12.1419	-4.08493	0.00112736	0.00660163	-1.33861
Gmppa	-0.317052	14.3941	-4.06864	0.00101899	0.00612767	-1.34316
Fabp7	0.4456	20.7744	4.06794	0.00102045	0.00612867	-1.34461
Emb	-0.400561	16.474	-4.06778	0.00102077	0.00612867	-1.34492
Pgm3	-0.387344	15.812	-4.06613	0.00102418	0.00613962	-1.34828
Pick1	0.338941	14.1674	4.06612	0.00102421	0.00613962	-1.3483
Mtx2	0.459132	16.3009	4.06466	0.00102723	0.00615287	-1.35127
Lyn	0.469323	13.7337	4.06371	0.00102921	0.00615986	-1.3532
Rc3h2	-0.530605	12.3662	-4.06328	0.00103012	0.00616043	-1.35409
Ranbp6	0.418878	13.7209	4.05882	0.00103945	0.00620794	-1.36316
Bsdc1	-0.405875	13.8032	-4.05871	0.0010397	0.00620794	-1.3634
Nwd2	0.421316	13.0911	4.05396	0.00104973	0.00626293	-1.37306
Sntb2	0.282509	16.6176	4.0518	0.00105433	0.00628542	-1.37746
Mak16	-0.572286	12.7135	-4.09769	0.00109971	0.00647967	-1.38274
Tmem259	-0.442523	14.887	-4.04853	0.00106135	0.00632229	-1.38413
Scamp5	0.460575	15.8618	4.04738	0.0010638	0.00633197	-1.38646
Prrc2b	-0.302998	13.9347	-4.04649	0.00106573	0.00633807	-1.38827
Txndc17	-0.391899	16.8635	-4.04594	0.00106692	0.00633807	-1.3894
Nob1	-0.483462	13.2964	-4.04575	0.00106733	0.00633807	-1.38979
Nub1	-0.322498	14.935	-4.04395	0.00107122	0.00635621	-1.39345
Pacs1	-0.313505	18.4243	-4.04034	0.00107909	0.00639786	-1.4008
Ano10	0.265717	15.4474	4.03857	0.00108296	0.00641584	-1.40441
Sf3a1	-0.259618	15.5399	-4.03788	0.00108448	0.00641981	-1.40581
Unc13a	-0.838011	12.1269	-4.1045	0.00125858	0.00710701	-1.40811
Rps29	-0.621845	16.4499	-4.08447	0.00112838	0.00660252	-1.40876
Scfd2	0.320427	15.1765	4.03592	0.00108879	0.00643946	-1.4098
Farsb	0.327456	17.9495	4.0356	0.00108949	0.00643946	-1.41046
Rpap3	-0.348889	15.0299	-4.03469	0.00109151	0.00644636	-1.41231
Clstn2	-0.671971	12.6703	-4.33974	0.00149565	0.00812553	-1.41412
Ppp6r3	-0.334816	14.9475	-4.03259	0.00109616	0.00646378	-1.41659
Maneal	0.318392	14.9829	4.03046	0.00110091	0.0064817	-1.42093
Ephx2	0.319347	14.7416	4.02645	0.00110987	0.00652944	-1.42909
Nup133	0.311607	14.9702	4.02536	0.00111235	0.00653893	-1.43133
Ccdc90b	0.433693	14.9257	4.02363	0.00111626	0.00655284	-1.43485
Cers6	-0.665794	13.6216	-4.02317	0.00111728	0.00655284	-1.43577
Usp39	-0.262759	14.3963	-4.02316	0.00111731	0.00655284	-1.4358
Fads2	0.515831	15.4116	4.02024	0.00112393	0.00658664	-1.44175
Cyb5r1	0.380159	17.5518	4.01459	0.00113688	0.00664199	-1.45325
Rab39b	0.356024	15.1361	4.01385	0.0011386	0.00664693	-1.45478
Psmf1	-0.407118	14.8799	-4.01288	0.00114084	0.00665365	-1.45676
Cybc1	0.455381	16.2541	4.01259	0.0011415	0.00665365	-1.45733
Arl2bp	0.526254	14.0007	4.00855	0.00115089	0.00669516	-1.46557
Prorsd1	0.410535	13.8102	4.00843	0.00115118	0.00669516	-1.46582
Ivns1abp	-0.659709	13.9844	-4.00816	0.00115181	0.00669516	-1.46637
Vwa1	0.239021	18.3907	4.00801	0.00115215	0.00669516	-1.46667
Tmem201	0.586666	14.7373	4.00715	0.00115417	0.0067018	-1.46843
Selenom	0.664468	13.7605	4.00586	0.00115718	0.0067055	-1.47104
Pcna	-0.562876	15.0883	-4.00583	0.00115726	0.0067055	-1.47112
Lgi4	-0.434639	14.4415	-4.00574	0.00115746	0.0067055	-1.47129
Rrp15	-1.23953	12.927	-4.78164	0.00317399	0.0146544	-1.47803
Ddx1	0.282657	17.7263	4.00111	0.00116838	0.00675846	-1.48073
Slco3a1	0.854116	13.0585	4.4037	0.00233332	0.0114777	-1.48374
Smyd5	-0.367519	14.1075	-3.99755	0.00117687	0.00680235	-1.488
Slc1a3	0.495559	14.7885	3.99583	0.00118097	0.00681232	-1.49149
Mug2	0.460334	14.1778	3.99496	0.00118307	0.00681743	-1.49328
Creb1	-0.317498	14.9647	-3.99428	0.00118468	0.00682158	-1.49465
Purb	0.301534	18.9054	3.99283	0.00118818	0.00683468	-1.49761
Iqsec2	0.396493	14.2294	3.99259	0.00118876	0.00683468	-1.4981
Fam98a	0.320207	16.2022	3.98916	0.00119705	0.00687714	-1.50508
Grwd1	-0.356973	13.7277	-3.98837	0.00119897	0.00688202	-1.5067
Gja1	-0.272165	14.7689	-3.98807	0.00119971	0.00688202	-1.50731
Rnf149	-0.813053	12.7745	-4.11314	0.00145862	0.00797765	-1.51038
Rhbdf2	1.59318	11.56	4.73044	0.00334371	0.0152342	-1.51206
Sri	0.291933	18.4538	3.98447	0.00120849	0.00692719	-1.51464
Wars1	-0.304502	17.3555	-3.97983	0.00121992	0.00698466	-1.5241
Fam50a	-0.453807	14.4594	-3.9793	0.00122124	0.00698466	-1.52518
Trappc4	0.379875	15.2749	3.97911	0.00122171	0.00698466	-1.52557
Ncoa7	-0.210941	15.4456	-3.97662	0.0012279	0.00701196	-1.53064
Rps15	-0.345831	16.8717	-3.9757	0.00123021	0.00701778	-1.53253
Mib1	-0.300719	14.0161	-3.97547	0.00123077	0.00701778	-1.53299
Snrpb2	-0.341316	15.6322	-3.97443	0.00123338	0.00702399	-1.53512
Arhgap32	-0.323912	13.1193	-3.9743	0.00123371	0.00702399	-1.53538
Gatd3a	0.308928	19.2355	3.97323	0.00123639	0.00703399	-1.53756
Gak	-0.240077	15.065	-3.97175	0.00124011	0.00704192	-1.54058
Rpl23a	-0.278062	19.8229	-3.97163	0.00124041	0.00704192	-1.54082
Plxna1	-0.320728	14.3798	-3.97157	0.00124056	0.00704192	-1.54095
Tmem255a	0.655348	13.3074	3.96974	0.00124517	0.00706279	-1.54467
Serbp1	-0.343415	17.5984	-3.96841	0.00124853	0.00707382	-1.54738
Ppic	-0.596508	13.8293	-3.96787	0.00124991	0.00707382	-1.54848
Sod2	0.330367	19.1184	3.96787	0.00124991	0.00707382	-1.54848
Slc25a30	-0.77909	14.0647	-3.9654	0.00125621	0.00710273	-1.55353
Strbp	-0.385438	13.1126	-3.96513	0.00125689	0.00710273	-1.55408
Maco1	-0.399216	14.7463	-3.963	0.00126232	0.00711757	-1.55841
Lrpprc	-0.39451	18.0033	-3.96173	0.0012656	0.00713075	-1.56101
Gtf3c1	-0.324322	13.692	-3.96002	0.00127	0.0071502	-1.56449
Trex1	-0.309182	15.2272	-3.95946	0.00127144	0.00715303	-1.56563
Kdm5c	-0.77932	13.5897	-3.96232	0.00164263	0.00872487	-1.5671
Ccdc127	0.357364	14.9402	3.95511	0.00128273	0.00721119	-1.57451
Lyrm4	0.538247	15.7974	3.95428	0.00128488	0.00721797	-1.57619
Atp13a1	0.217977	16.1717	3.95277	0.00128883	0.00723476	-1.57927
Pfkfb4	-0.322119	14.5129	-3.94976	0.00129673	0.00727377	-1.58541
Rbfox1	0.417695	16.7085	3.94872	0.00129948	0.00728383	-1.58754
Hspa12b	0.337514	14.6763	3.94306	0.0013145	0.00736257	-1.59907
Wdr3	-0.696739	12.2432	-3.9495	0.00146877	0.00800235	-1.60523
Lactb2	-0.349005	15.7314	-3.9392	0.00132485	0.00741171	-1.60694
Rab2a	0.532011	18.5525	3.93906	0.00132523	0.00741171	-1.60723
Sgtb	-0.425928	15.8776	-3.93838	0.00132707	0.00741656	-1.60862
Dok1	-0.41643	13.5802	-3.93658	0.00133193	0.00743682	-1.61229
Cbwd1	-0.272223	13.7988	-3.93631	0.00133265	0.00743682	-1.61283
Xpo7	0.223462	15.8646	3.93522	0.0013356	0.00744779	-1.61505
Zdhhc20	-0.49815	13.316	-3.9339	0.0013392	0.00745846	-1.61775
Mccc2	0.249919	16.1186	3.9338	0.00133948	0.00745846	-1.61796
Dab2	-0.682371	13.5056	-3.93152	0.0013457	0.0074876	-1.62261
Pcbd1	0.473808	15.304	3.92755	0.00135659	0.00754127	-1.6307
Snx25	0.470224	12.5658	3.92728	0.00135733	0.00754127	-1.63124
Smarca2	0.310538	14.1177	3.92566	0.00136181	0.00756064	-1.63455
St6gal1	-0.466153	12.9727	-3.96715	0.00141887	0.00779765	-1.64009
Blvra	-0.304044	16.5527	-3.92144	0.00137355	0.00761466	-1.64316
Rtf2	-0.662841	12.8377	-4.60837	0.00379144	0.0168201	-1.64584
Thada	-1.15376	12.5683	-4.2351	0.00223592	0.0111065	-1.64706
Ik	-0.38637	13.9623	-3.91905	0.00138022	0.0076461	-1.64803
Hhatl	0.429018	15.9064	3.91719	0.00138547	0.00766955	-1.65183
Vcp	-0.324592	20.0577	-3.91571	0.00138965	0.00768708	-1.65485
Col5a2	-0.680816	17.3661	-3.9131	0.00139704	0.00772233	-1.66017
Gnl3l	-0.546114	13.4922	-3.91118	0.00140249	0.00774124	-1.66408
Eif2a	-0.265773	16.1371	-3.91118	0.00140249	0.00774124	-1.66408
Rgs7	0.381547	17.3313	3.91068	0.00140391	0.00774345	-1.6651
Lpin1	-0.334763	15.0575	-3.9089	0.00140901	0.00776513	-1.66873
Ssbp2	0.360029	14.6124	3.90859	0.00140989	0.00776513	-1.66936
Tmem63b	0.389425	15.5312	3.90773	0.00141236	0.00777308	-1.67111
Arfgap2	-0.274649	16.5048	-3.90658	0.00141567	0.00778566	-1.67346
Las1l	0.291543	14.4435	3.90344	0.00142476	0.00782433	-1.67988
Tcp11l2	-0.627264	13.0511	-3.90089	0.00143215	0.00785923	-1.68507
Pnpla7	0.416632	12.9503	3.90847	0.00159176	0.00852566	-1.68614
Faf1	-0.372234	14.9286	-3.89697	0.00144363	0.0079165	-1.69307
Cd101	0.947389	16.6814	3.89652	0.00144493	0.00791795	-1.69398
Smndc1	-0.390346	15.617	-3.89311	0.00145501	0.0079674	-1.70094
Slain2	-0.326462	15.0002	-3.8917	0.00145918	0.00797765	-1.70381
Krt222	0.583362	13.7741	3.89141	0.00146003	0.00797765	-1.7044
Rasip1	-0.316022	13.7262	-3.89026	0.00146346	0.00798501	-1.70675
Ankrd52	-0.267433	14.6276	-3.89025	0.00146348	0.00798501	-1.70677
Apoc2	1.19428	16.4572	4.29533	0.00269635	0.0128636	-1.70863
Aimp1	0.390891	17.7471	3.88896	0.00146733	0.00800027	-1.7094
Rnaset2a	-0.740779	13.0535	-4.34119	0.00348722	0.0157184	-1.7132
Aup1	0.352848	14.9897	3.88572	0.00147704	0.00804166	-1.71601
Mcm6	-1.29577	13.1623	-4.56081	0.00398393	0.0174961	-1.72087
Txnrd2	0.255064	15.8235	3.88281	0.00148582	0.00808365	-1.72195
Cog1	0.27674	14.9175	3.88212	0.00148789	0.00808913	-1.72335
Noa1	-0.345561	13.6018	-3.87888	0.00149774	0.00813104	-1.72996
Slc25a29	0.3448	14.4247	3.8784	0.0014992	0.00813318	-1.73094
Ktn1	-0.246662	16.8663	-3.87797	0.00150053	0.00813456	-1.73183
Gtf2h3	0.909445	12.7149	3.8774	0.00150225	0.00813806	-1.73297
Pde1a	-1.14204	13.3027	-4.4446	0.00307917	0.0143123	-1.73755
Pex26	0.361086	13.807	3.87109	0.00152167	0.00823155	-1.74585
Lmnb1	0.225934	16.915	3.87066	0.001523	0.00823287	-1.74673
Papola	-0.476146	13.3621	-3.86722	0.00153372	0.00828493	-1.75375
H2-Eb1	0.663868	13.3464	3.86618	0.00153697	0.00829658	-1.75588
Jagn1	0.495162	15.8948	3.86549	0.00153912	0.0082977	-1.75728
Tenm2	0.522877	13.2774	3.86541	0.00153936	0.0082977	-1.75743
Dpp6	-0.309031	16.2719	-3.86199	0.00155013	0.00834982	-1.76442
Serpina10	0.664562	14.1816	3.86135	0.00155217	0.00835486	-1.76573
Psat1	-0.34344	17.8032	-3.85915	0.00155913	0.00838638	-1.77022
Svip	0.643665	16.7866	3.85665	0.00156708	0.00842319	-1.77531
Samsn1	-1.24902	11.3369	-6.28782	0.00882225	0.0319833	-1.77656
Ssbp3	0.629988	13.6177	3.94489	0.00232583	0.0114483	-1.77777
Cul1	-0.204369	16.3242	-3.85447	0.00157404	0.00845461	-1.77975
Abcd4	0.273938	13.9665	3.85145	0.00158375	0.00850076	-1.78591
Efr3a	0.373231	13.4054	3.85081	0.00158582	0.00850588	-1.78722
Hpf1	-0.372609	13.546	-3.85039	0.00158719	0.0085072	-1.78809
Pde8b	-0.68285	12.0297	-3.96275	0.00225598	0.0111623	-1.79193
Mturn	0.385736	14.6525	3.84828	0.00159401	0.00852623	-1.79238
Cmbl	0.36114	14.9344	3.84825	0.00159411	0.00852623	-1.79244
Dhx57	0.284542	14.5073	3.84662	0.00159941	0.00854855	-1.79577
Hint3	0.504961	15.4679	3.84379	0.00160866	0.00859195	-1.80154
Bag5	0.26515	15.653	3.83907	0.00162419	0.00866882	-1.81117
Pls3	-0.330984	17.4745	-3.83742	0.00162967	0.00868751	-1.81454
Cyth2	-0.380611	13.3382	-3.83733	0.00162998	0.00868751	-1.81473
Baiap2	-0.302446	14.1547	-3.83582	0.00163498	0.00870689	-1.8178
Cdc123	-0.377388	13.6847	-3.83555	0.00163591	0.00870689	-1.81837
Rtn4rl2	-0.839912	12.4045	-3.83467	0.00163882	0.00871627	-1.82015
Exosc4	0.334736	13.961	3.8335	0.00164273	0.00872487	-1.82254
Ankrd46	0.395197	14.9833	3.83208	0.00164751	0.0087441	-1.82544
Abca8a	0.596449	13.6888	3.83082	0.00165174	0.00876047	-1.82801
Ppp1r1c	0.719468	14.3427	3.82889	0.00165824	0.00878877	-1.83194
Pde12	-0.209762	14.8381	-3.82781	0.00166189	0.00880197	-1.83414
Tm7sf2	0.376784	15.863	3.82359	0.00167625	0.00887186	-1.84276
Son	-0.241282	14.853	-3.82321	0.00167755	0.00887255	-1.84353
Trappc13	0.265877	16.0671	3.82227	0.00168075	0.0088833	-1.84544
Nprl2	0.566312	12.2667	3.86697	0.00196585	0.0100882	-1.85954
Nsf	0.243984	18.4237	3.81384	0.0017099	0.00903107	-1.86265
Trpv2	-0.385729	15.5349	-3.81296	0.00171295	0.00904091	-1.86444
Efcab14	-0.456107	12.9679	-3.81256	0.00171434	0.00904198	-1.86525
Pdcd2l	-0.574724	12.8961	-4.34352	0.00347738	0.015702	-1.86748
Hpx	0.419977	15.3123	3.81113	0.00171935	0.00906209	-1.86817
Stk11ip	0.330358	13.419	3.81056	0.00172134	0.00906631	-1.86933
Nup58	0.277472	14.2284	3.81019	0.00172264	0.00906685	-1.87008
Hdac6	-0.281092	15.6195	-3.80669	0.00173499	0.00912551	-1.87723
Dynlt1	-0.790381	13.803	-3.80534	0.00173976	0.00914429	-1.87998
Vamp3	-0.445604	14.8946	-3.803	0.00174809	0.00917669	-1.88476
Ptbp1	-0.515288	16.7826	-3.80292	0.00174838	0.00917669	-1.88493
Ovca2	-0.440214	14.2158	-3.80228	0.00175067	0.00917669	-1.88624
Bag3	-0.343946	17.2826	-3.80225	0.00175076	0.00917669	-1.88629
Aig1	0.531185	14.2395	3.851	0.00202603	0.0103066	-1.89
Rcl1	-0.641204	12.3929	-3.9041	0.00212107	0.0106482	-1.89182
Naa38	0.513301	14.4555	3.84944	0.00203202	0.0103301	-1.89298
Hapln1	0.317909	14.3468	3.79895	0.00176258	0.00923226	-1.89302
Efnb1	0.429456	14.7267	3.79691	0.00176995	0.0092645	-1.89719
Pzp	0.585485	19.3959	3.79307	0.00178384	0.00932957	-1.90501
Prkd2	-0.628365	12.1802	-3.7928	0.00178484	0.00932957	-1.90558
Fibp	0.359814	13.7291	3.79112	0.00179096	0.00935513	-1.909
Stard5	-0.736839	13.5415	-4.03695	0.00241304	0.0117783	-1.91015
Tf	0.475322	18.8343	3.78877	0.00179955	0.00939355	-1.91379
Pla2g7	-0.316476	15.5204	-3.78699	0.00180612	0.00942134	-1.91743
Gid8	0.443519	14.0614	3.78573	0.00181076	0.00943906	-1.92
Ptk2	-0.337249	14.7779	-3.78385	0.00181772	0.00946431	-1.92384
Kank2	0.396153	15.5765	3.78375	0.0018181	0.00946431	-1.92404
Gmfb	0.288209	18.4747	3.78336	0.00181951	0.00946521	-1.92482
Ltn1	0.271725	14.4419	3.78198	0.00182465	0.00948543	-1.92764
Cdc37	-0.324133	16.5806	-3.78055	0.00183	0.00950671	-1.93056
Nectin1	-0.463352	13.2626	-3.77977	0.00183289	0.00951526	-1.93215
Cpne3	0.532457	18.1761	3.77692	0.00184359	0.00956427	-1.93797
Gcc2	0.221819	19.4325	3.77496	0.00185099	0.00959606	-1.94197
Vps50	0.277694	15.4194	3.77461	0.00185228	0.00959621	-1.94267
Ndrg1	0.414396	19.3907	3.77175	0.00186314	0.00964136	-1.94852
Clgn	0.497806	17.9074	3.77164	0.00186353	0.00964136	-1.94873
Hsd17b8	0.258862	16.4231	3.7701	0.00186943	0.00966528	-1.95188
Ndufs3	0.24462	19.1731	3.76719	0.00188053	0.00971608	-1.9578
Rgs6	0.354342	14.427	3.76484	0.00188958	0.00975165	-1.9626
Prph	0.439329	21.2494	3.76474	0.00188998	0.00975165	-1.96282
Ccnd1	-1.37179	11.7489	-3.80917	0.0034855	0.0157184	-1.96439
Slc44a1	0.334959	17.1861	3.76159	0.00190214	0.00980771	-1.96923
Gpr37l1	0.704205	14.9757	3.76416	0.002114	0.0106401	-1.97107
Bmpr2	-0.249621	14.0774	-3.76003	0.00190821	0.00983232	-1.97241
Stk32c	-0.281323	13.6007	-3.75712	0.0019196	0.00988432	-1.97836
Cdk16	-0.617563	13.0443	-3.75211	0.0019393	0.00997901	-1.98857
Tbcd	-0.230176	17.9657	-3.74934	0.00195031	0.0100288	-1.99422
Eci1	0.276618	17.2109	3.7479	0.00195605	0.0100475	-1.99716
Specc1	-0.571437	13.0383	-3.74776	0.00195658	0.0100475	-1.99743
Aimp2	0.480814	16.9395	3.7448	0.00196846	0.0100949	-2.00348
Utp18	-0.767815	13.3341	-3.74481	0.0021962	0.0109593	-2.0093
Lin7a	0.543201	16.9569	3.74133	0.00198244	0.0101528	-2.01055
P2ry12	0.403917	15.0942	3.74009	0.00198747	0.0101717	-2.01308
Supt5h	-0.22484	15.0604	-3.73895	0.00199212	0.0101887	-2.01542
Mcee	0.387344	14.6794	3.73724	0.00199907	0.0102173	-2.0189
Vps33b	0.21968	14.9615	3.73601	0.00200411	0.0102295	-2.02141
Trim2	0.322029	16.4215	3.736	0.00200414	0.0102295	-2.02143
Tfam	0.328616	15.6445	3.73549	0.00200621	0.0102332	-2.02246
Aacs	-0.251475	15.8093	-3.73452	0.00201022	0.0102467	-2.02445
Dok4	0.503505	13.8569	3.73242	0.00201886	0.0102826	-2.02874
Zyg11b	-0.225819	15.1506	-3.73215	0.00201996	0.0102826	-2.02928
Tdg	-0.929468	11.9747	-3.82305	0.00286636	0.0134888	-2.03607
Pdap1	-0.343161	16.7273	-3.72799	0.00203719	0.0103495	-2.03777
Prmt9	0.371017	14.2987	3.72761	0.00203877	0.0103505	-2.03854
Pde4dip	-0.374918	13.8605	-3.72431	0.00205257	0.0104136	-2.04528
Commd3	0.361734	14.5086	3.72064	0.002068	0.0104849	-2.05276
Tanc2	-0.276917	14.4948	-3.72023	0.00206972	0.0104867	-2.05359
Ptgir	-0.40762	13.5415	-3.7191	0.0020745	0.0105039	-2.05589
Epn2	-0.271146	15.0399	-3.7183	0.00207788	0.010514	-2.05752
Cyp2d26	0.450476	14.695	3.71773	0.00208032	0.0105193	-2.05869
Slc23a2	-0.355438	13.8438	-3.71705	0.00208321	0.0105269	-2.06008
Crtac1	-0.572666	13.371	-4.08205	0.00280324	0.0132652	-2.06119
Dpm1	0.283659	15.8007	3.71284	0.00210121	0.0106108	-2.06867
Snap23	-0.280941	14.5757	-3.71216	0.00210412	0.0106136	-2.07005
Gorab	-0.425703	13.254	-3.71206	0.00210454	0.0106136	-2.07025
Nudt12	0.34473	15.024	3.71093	0.00210942	0.0106311	-2.07256
Ttc9c	0.589725	13.1376	3.71049	0.00211129	0.0106334	-2.07344
Sft2d3	0.377182	13.2479	3.79006	0.00227354	0.0112279	-2.07653
Parp12	-0.343794	13.3615	-3.70855	0.0021197	0.0106482	-2.07742
Lrrc40	-0.237943	14.0397	-3.70838	0.0021204	0.0106482	-2.07774
Tmem132e	-0.32517	13.5508	-3.70819	0.00212124	0.0106482	-2.07814
Jam2	0.295494	14.1751	3.70728	0.00212519	0.010661	-2.08
Cpeb2	0.336637	15.0643	3.70576	0.00213177	0.010687	-2.08308
Itga4	1.20834	15.2933	4.21928	0.00574032	0.0231533	-2.08795
Hsdl2	0.32584	17.206	3.70009	0.00215663	0.0108043	-2.09466
Rab23	-0.326393	15.9548	-3.69964	0.00215862	0.0108043	-2.09558
Bin1	-0.211501	15.353	-3.69945	0.00215944	0.0108043	-2.09595
Adnp	-0.275647	16.5815	-3.69837	0.00216421	0.010821	-2.09816
Slc44a2	0.313755	17.9784	3.69781	0.00216669	0.0108263	-2.0993
Nek1	0.267648	14.6387	3.69324	0.00218701	0.0109207	-2.10862
Parp4	-0.23327	14.7726	-3.68498	0.00222422	0.0110825	-2.12545
Nat8l	0.52694	15.3987	3.68488	0.00222468	0.0110825	-2.12566
Ranbp1	-0.462489	17.2305	-3.68476	0.00222526	0.0110825	-2.12592
Nolc1	-0.300369	15.5135	-3.6831	0.0022328	0.0111065	-2.12929
Pcyox1l	0.372931	17.3636	3.68274	0.00223447	0.0111065	-2.13004
Cygb	0.425725	13.8795	3.68265	0.00223483	0.0111065	-2.1302
Rps26	-0.362893	19.335	-3.68148	0.00224019	0.0111204	-2.13259
Dpyd	0.242838	15.178	3.68074	0.0022436	0.0111301	-2.13411
Nans	-0.240326	16.6749	-3.67998	0.00224706	0.0111381	-2.13565
Dhodh	0.235825	14.4575	3.67975	0.00224815	0.0111381	-2.13613
Strn	0.210568	15.3199	3.67849	0.00225394	0.0111595	-2.1387
Acaca	0.244094	16.0977	3.67512	0.00226952	0.011222	-2.14557
Alg5	0.259855	15.5104	3.67418	0.00227389	0.0112279	-2.14749
Wdr41	0.280283	13.9501	3.67391	0.00227515	0.0112279	-2.14804
Sike1	0.459575	13.0316	3.6999	0.00307051	0.0142895	-2.15458
Trim9	-0.401441	14.0026	-3.67008	0.00229299	0.0113086	-2.15583
Rabac1	-0.350963	15.481	-3.66859	0.00230002	0.0113359	-2.15888
Gsn	0.262859	19.4028	3.6649	0.00231743	0.0114143	-2.1664
Trim16	-0.472771	13.5014	-3.66026	0.00233948	0.0115006	-2.17585
RTRAF	0.481288	17.3776	3.6599	0.00234122	0.0115017	-2.17659
Ric8a	-0.290892	15.9598	-3.65757	0.00235238	0.011549	-2.18133
Dpy30	0.349236	14.5803	3.65628	0.00235862	0.0115722	-2.18397
Gtf2h1	0.462026	12.7177	3.65501	0.00236473	0.0115947	-2.18655
Pigo	0.554617	13.203	3.68977	0.00244816	0.0119191	-2.18867
Tprg1l	0.361101	15.6962	3.65273	0.00237579	0.0116414	-2.1912
Bcr	-0.237147	14.2098	-3.65181	0.00238024	0.0116556	-2.19307
Cyp51a1	-0.257838	15.8145	-3.65121	0.00238315	0.0116624	-2.19428
Hdac5	-1.11243	10.5635	-4.12597	0.00454127	0.0193209	-2.19668
Macf1	-0.205294	16.4614	-3.64957	0.00239119	0.0116942	-2.19764
Proc	0.662526	14.3079	3.64867	0.00239557	0.0117081	-2.19947
Rps28	-0.498898	17.8754	-3.64799	0.00239893	0.011717	-2.20086
Plec	-0.231643	19.3225	-3.64392	0.00241893	0.0117995	-2.20914
Isl2	0.559273	14.737	3.64203	0.00269028	0.0128507	-2.2124
Fxr1	0.287249	17.611	3.63926	0.00244211	0.0119023	-2.21864
Jam3	0.342547	18.3148	3.63905	0.00244314	0.0119023	-2.21907
Mcu	0.302809	16.5978	3.63531	0.00246189	0.0119783	-2.22668
Sephs1	0.298536	15.1497	3.6345	0.002466	0.0119852	-2.22835
Sez6l2	-0.493966	15.051	-3.6344	0.00246648	0.0119852	-2.22854
Thbs3	0.609585	13.3327	3.6336	0.00247052	0.0119855	-2.23017
Plcg1	-0.25969	15.2482	-3.63351	0.002471	0.0119855	-2.23036
Hsd17b4	0.289536	17.4983	3.63345	0.00247128	0.0119855	-2.23048
Rufy3	0.310698	18.1181	3.63087	0.00248437	0.0120413	-2.23574
Npdc1	-0.452626	16.1056	-3.62998	0.0024889	0.0120556	-2.23755
Uba5	-0.221831	15.3797	-3.62933	0.00249221	0.0120608	-2.23888
Gstm5	0.275268	17.623	3.62914	0.00249316	0.0120608	-2.23926
Scn8a	-0.398762	13.8611	-3.62555	0.00251155	0.0121421	-2.24658
Smg8	-0.291038	13.3319	-3.62424	0.00251825	0.0121667	-2.24924
Prkd1	0.326431	14.2565	3.62125	0.00253371	0.0122337	-2.25533
Ddx52	-1.11117	12.1816	-3.91366	0.00360868	0.0161646	-2.25594
Rragb	0.991861	13.1088	3.76406	0.00453117	0.0192946	-2.25792
Gapvd1	-0.209505	15.001	-3.61947	0.00254296	0.0122697	-2.25896
Amacr	0.366329	15.1964	3.61919	0.00254442	0.0122697	-2.25953
Hmgcs1	-0.299945	18.3126	-3.61701	0.0025558	0.0123168	-2.26398
Ldah	0.29828	16.031	3.61638	0.00255909	0.0123249	-2.26526
Kcnmb1	0.453498	11.8479	3.73732	0.00286849	0.0134899	-2.26859
Dusp26	0.537978	14.431	3.61174	0.00258346	0.0124254	-2.2747
Cav1	0.716017	19.3679	3.61151	0.00258471	0.0124254	-2.27518
Ctsz	-0.257852	16.0788	-3.61148	0.00258487	0.0124254	-2.27524
Nicn1	0.719982	13.3112	3.61065	0.00258924	0.0124385	-2.27692
Pmm2	-0.266682	15.6086	-3.6102	0.00259164	0.0124422	-2.27785
Cobll1	-0.299548	16.229	-3.6051	0.00261881	0.0125647	-2.28823
Fgfr1op2	0.740539	13.9349	3.60288	0.00290687	0.0136535	-2.28976
Enpp1	0.341729	15.8037	3.60405	0.00262441	0.0125836	-2.29036
Sytl3	-0.461508	13.5783	-3.59655	0.00266497	0.01277	-2.30563
Plgrkt	0.484167	14.7022	3.59564	0.00266998	0.0127805	-2.3075
Slc39a10	-0.339749	14.0692	-3.59554	0.00267052	0.0127805	-2.3077
Ppp1r7	-0.19738	16.4921	-3.59394	0.00267925	0.0128142	-2.31095
Ccdc137	-0.543355	12.6489	-3.59228	0.00268835	0.0128496	-2.31432
Ttr	0.666762	16.2529	3.591	0.00269544	0.0128636	-2.31694
Ahsg	0.652499	15.533	3.58867	0.00270829	0.0129124	-2.32168
Ndufc2	0.524365	16.2029	3.58701	0.00271753	0.0129483	-2.32507
Gba2	0.367176	14.7045	3.58663	0.00271961	0.0129501	-2.32583
Sdk2	-0.343292	11.8804	-3.58577	0.00272439	0.0129648	-2.32757
Necap1	-0.230686	16.863	-3.58298	0.00274002	0.0130264	-2.33327
Ahctf1	-0.349914	15.2081	-3.58284	0.00274077	0.0130264	-2.33354
Apob	0.396766	16.9858	3.58171	0.00274714	0.0130485	-2.33585
Fermt3	0.379966	14.4967	3.57947	0.00275978	0.0131003	-2.34042
Atl2	0.329724	15.1547	3.57884	0.00276329	0.0131088	-2.34168
Szrd1	-0.497691	13.4986	-3.5778	0.00276918	0.0131285	-2.3438
Acsl4	-0.381874	17.2653	-3.57612	0.00277874	0.0131657	-2.34723
Chid1	0.302636	16.7577	3.57467	0.002787	0.0131966	-2.35018
Top3b	0.221769	14.6937	3.57107	0.00280758	0.0132774	-2.3575
Cnot4	-0.495885	13.4532	-3.57015	0.00281286	0.0132941	-2.35937
Dnaja2	0.228093	17.1666	3.568	0.00282527	0.0133445	-2.36375
Brd4	-0.800502	13.1613	-3.56534	0.00284069	0.013409	-2.36916
Zer1	-0.557515	12.2557	-3.56132	0.00315606	0.0145804	-2.37184
Snx12	0.256326	16.5999	3.56365	0.00285054	0.0134471	-2.3726
Palm2	-0.272676	13.9138	-3.56205	0.00285987	0.0134828	-2.37586
Cdh5	-0.515393	15.1554	-3.56098	0.00286613	0.0134888	-2.37803
Pip4k2c	0.30821	15.4361	3.56092	0.00286648	0.0134888	-2.37815
Osmr	-0.421016	14.5322	-3.55442	0.0029049	0.0136527	-2.39139
Mto1	-0.534329	12.2838	-3.55363	0.00290958	0.0136578	-2.39299
B2m	-0.327461	16.5467	-3.54944	0.00293464	0.0137656	-2.40152
Pip4k2a	0.363	16.3941	3.54918	0.00293618	0.0137656	-2.40204
Pitpnm1	0.250928	13.9724	3.54803	0.00294315	0.0137838	-2.40439
Vps37c	0.545251	14.1226	3.54794	0.00294368	0.0137838	-2.40458
Tlk2	-0.370766	13.3201	-3.54149	0.0029828	0.0139583	-2.4177
Gpd1l	0.396896	16.6021	3.54038	0.00298956	0.0139751	-2.41995
Scg3	-0.509974	15.7611	-3.5403	0.00299006	0.0139751	-2.42011
Rpl31	-0.288192	20.0041	-3.53615	0.00301557	0.0140856	-2.42856
Ube2r2	-0.289562	15.0442	-3.53555	0.00301928	0.0140943	-2.42978
Dnajb13	0.590613	18.819	3.56773	0.0031163	0.0144231	-2.43018
Pcsk2	-0.311321	14.2973	-3.53504	0.00302242	0.0141003	-2.43081
Cdc42se2	-0.538477	13.0651	-3.56766	0.00347022	0.0156883	-2.43158
Mta2	-0.218483	15.2885	-3.53355	0.0030316	0.0141333	-2.43383
Parp1	-0.244895	14.9921	-3.5333	0.00303321	0.0141333	-2.43435
H2-T23	-1.10233	11.6785	-3.92645	0.00796021	0.0294629	-2.43661
Ccdc51	0.312158	15.0845	3.53063	0.0030498	0.0142018	-2.43977
Dcaf8	-0.264169	15.0843	-3.52655	0.00307536	0.0143033	-2.44806
Pfn2	0.391607	19.1034	3.5231	0.00309716	0.0143871	-2.45508
Eri1	-1.0116	13.0214	-4.13229	0.00939093	0.0335801	-2.45592
Stau2	0.2612	14.9233	3.52227	0.00310245	0.0144029	-2.45678
Arvcf	0.241194	15.952	3.5216	0.00310672	0.0144139	-2.45814
Nsdhl	0.265931	18.2254	3.52119	0.00310929	0.014417	-2.45896
Tuba8	-0.413183	14.0503	-3.5208	0.00311176	0.0144184	-2.45975
Ube4a	0.255462	15.0986	3.52055	0.00311339	0.0144184	-2.46027
Tmed11	1.36715	16.81	3.71206	0.00490767	0.0204689	-2.46378
Fn3krp	0.25925	16.1725	3.51848	0.00312657	0.0144618	-2.46447
Zdhhc3	0.487871	14.4798	3.51425	0.00315378	0.0145788	-2.47308
Slc3a2	-0.208503	18.9495	-3.50882	0.00318905	0.014715	-2.48412
Abcb8	0.239364	15.4907	3.50777	0.00319586	0.0147374	-2.48624
Fam177a1	0.199775	15.2576	3.5064	0.00320485	0.0147699	-2.48903
Spats2	-0.275875	14.8238	-3.50474	0.00321574	0.0148111	-2.4924
Cnp	0.360829	20.5623	3.50427	0.00321884	0.0148164	-2.49335
C1ra	0.974067	14.0288	4.90365	0.0173232	0.0535727	-2.49583
Dnmbp	-0.65881	13.3069	-3.56175	0.00451073	0.0192636	-2.49646
Caprin1	-0.244873	18.1483	-3.5027	0.0032292	0.0148551	-2.49654
Zc2hc1a	0.206388	15.6381	3.50166	0.0032361	0.01487	-2.49866
Pdlim5	-0.286887	15.5391	-3.50162	0.00323635	0.01487	-2.49874
C2cd2	0.278905	14.2197	3.50084	0.00324157	0.014885	-2.50034
Lpcat4	0.67889	14.4217	3.50052	0.00324367	0.0148856	-2.50098
Spty2d1	-0.899532	13.0432	-3.38831	0.00543433	0.022226	-2.5059
Atp5pd	0.405323	19.3896	3.49786	0.00326135	0.0149577	-2.50637
Hspa1l	0.457828	16.1143	3.49747	0.00326398	0.0149598	-2.50718
Dnajb4	0.25744	16.3035	3.49721	0.00326574	0.0149598	-2.50771
Plxnd1	-0.277294	13.631	-3.49551	0.00327712	0.0150029	-2.51117
Cldn11	0.998585	14.9145	3.49507	0.00328006	0.0150073	-2.51205
Lama5	-0.291142	17.2344	-3.49406	0.00328684	0.0150292	-2.5141
Pik3r4	0.205894	14.8345	3.49098	0.00330759	0.015115	-2.52035
Scamp1	0.259955	15.9479	3.48946	0.00331796	0.0151533	-2.52346
Lias	-0.34251	17.2087	-3.48761	0.00333055	0.0151941	-2.52721
Ddx50	-0.324981	13.3981	-3.48755	0.0033309	0.0151941	-2.52732
Rhoj	0.712399	11.5785	3.57344	0.00513322	0.0212346	-2.52805
Casp9	-0.508595	13.5476	-3.48715	0.00333363	0.0151974	-2.52813
Abcd1	0.233199	14.5196	3.48403	0.00335501	0.01527	-2.53448
Ube2z	-0.266839	16.1386	-3.48379	0.00335668	0.01527	-2.53497
Prkca	0.298617	18.4338	3.4832	0.00336073	0.01527	-2.53617
Nrxn3	-0.484805	12.5474	-3.52991	0.00650831	0.0254404	-2.53623
Galnt7	-0.457647	12.8096	-3.48314	0.00336115	0.01527	-2.53629
Eri3	0.378235	15.8024	3.48307	0.0033616	0.01527	-2.53642
Armc1	0.289791	15.939	3.48151	0.0033724	0.0153098	-2.5396
Med30	0.50359	13.2031	3.48041	0.00338	0.0153352	-2.54184
Ewsr1	-0.381072	17.2657	-3.47863	0.00339231	0.0153819	-2.54545
Krr1	-0.575198	13.836	-3.71095	0.00770749	0.0288224	-2.54635
Foxk2	-0.438469	12.0476	-3.50585	0.00352262	0.0158497	-2.55254
Rbp4	0.802596	14.7051	3.50315	0.00499787	0.0207766	-2.55346
Pex12	0.314563	13.3298	3.47275	0.00343337	0.0155587	-2.55738
Vash1	-0.354727	13.3054	-3.47224	0.00343697	0.0155658	-2.55842
Edem3	-0.335335	14.0737	-3.46956	0.00345587	0.015642	-2.56386
Etnk1	-0.354072	14.4509	-3.4691	0.00345915	0.0156476	-2.5648
Tmem209	0.253646	13.4982	3.46686	0.00347504	0.0157007	-2.56935
Trmt2a	-0.314988	13.8104	-3.46614	0.00348014	0.0157051	-2.5708
Trip4	-0.757702	12.8937	-3.64327	0.00545709	0.0222592	-2.57347
Nol11	-0.394589	13.3094	-3.46361	0.00349819	0.0157585	-2.57593
Ubtd1	-0.547597	12.5784	-3.90513	0.00815619	0.0300127	-2.57617
Emc8	0.359948	16.2367	3.46054	0.00352025	0.0158484	-2.58216
Wdr1	-0.333468	18.5026	-3.4596	0.00352703	0.0158602	-2.58407
Fbln1	0.683316	14.3664	3.45868	0.00353372	0.0158808	-2.58595
Rpl28	-0.442812	18.6024	-3.45346	0.00357167	0.0160419	-2.59654
Ppp4r3a	-0.256538	13.847	-3.45215	0.00358123	0.0160753	-2.59919
Pds5a	-0.246781	14.2444	-3.45171	0.00358451	0.0160805	-2.6001
Slc30a9	0.212012	15.9542	3.44915	0.00360333	0.0161554	-2.60529
Cnksr2	0.254446	16.3011	3.44825	0.00360995	0.0161646	-2.60711
Ca2	-0.511073	17.6169	-3.44801	0.00361176	0.0161646	-2.60761
Nelfe	-0.36965	13.4131	-3.44701	0.00361914	0.0161881	-2.60963
Brix1	-1.02118	12.1179	-3.62011	0.00565635	0.0228876	-2.61051
Serping1	0.294868	14.3516	3.4452	0.00363255	0.0162324	-2.61329
Rida	0.319698	16.5535	3.4451	0.00363333	0.0162324	-2.61351
Rps19	-0.257209	19.136	-3.44364	0.0036442	0.0162714	-2.61647
Fam114a2	-0.257061	15.2115	-3.44169	0.00365879	0.016327	-2.62043
Rwdd1	-0.259264	16.0864	-3.43914	0.00367792	0.0164027	-2.6256
Fam136a	0.395522	14.0205	3.43825	0.00368464	0.016423	-2.6274
Slc7a1	-0.397619	14.035	-3.43585	0.00370276	0.0164941	-2.63226
Prmt7	-0.490661	13.1766	-3.43396	0.00371712	0.0165484	-2.6361
Mag	0.355478	18.5909	3.43267	0.00372693	0.0165823	-2.63871
Noct	-0.630291	13.1332	-3.39648	0.00481406	0.020167	-2.64452
Ipo13	-0.396729	13.6097	-3.42917	0.00375372	0.0166918	-2.64581
Plekhb1	0.507383	14.4612	3.42747	0.00376682	0.0167402	-2.64925
Emc6	0.430692	14.6972	3.42718	0.00376907	0.0167404	-2.64985
Mitd1	-0.368676	12.8947	-3.42162	0.00458777	0.0194334	-2.64986
Itpr3	0.204198	16.2264	3.42537	0.00378308	0.0167928	-2.65352
Lrrn3	-0.734827	13.8311	-4.20196	0.0142863	0.0465066	-2.66184
Kmt2a	-0.480064	14.684	-3.4467	0.00437271	0.0188483	-2.66301
Mark3	-0.267873	13.3608	-3.42007	0.00382431	0.016956	-2.66426
Cycs	0.650167	19.4836	3.41944	0.00382927	0.0169601	-2.66554
Atp13a2	0.302099	13.6325	3.41938	0.00382971	0.0169601	-2.66565
Gabarapl2	0.255947	16.7684	3.41871	0.00383496	0.0169735	-2.66701
Pfkp	-0.280573	18.1774	-3.41838	0.00383758	0.0169752	-2.66769
Znf609	-0.425262	11.552	-3.50193	0.00818926	0.0300908	-2.67329
Kct2	-0.480517	14.1899	-3.41465	0.00386701	0.0170954	-2.67525
H2-DMb1	0.618931	13.1972	3.40736	0.00428223	0.0185743	-2.67555
Usp8	-0.270663	14.4679	-3.41253	0.00388382	0.0171597	-2.67955
Rab22a	0.359423	14.5442	3.41193	0.00388856	0.0171707	-2.68076
Rabggta	-0.213826	15.3927	-3.41077	0.00389785	0.0172017	-2.68312
Arhgap31	-0.254496	13.8058	-3.40924	0.00391008	0.0172457	-2.68622
Clpb	-0.266604	15.993	-3.40627	0.0039339	0.0173407	-2.69223
Sec16a	-0.261187	15.7928	-3.40505	0.00394378	0.0173741	-2.69471
Hmbs	-0.311803	15.0611	-3.40462	0.00394725	0.0173793	-2.69558
Ggh	-0.564014	13.777	-3.40372	0.00395451	0.0174012	-2.6974
Gemin5	0.238566	16.8797	3.40067	0.00397929	0.0174961	-2.70358
Gcn1	0.24156	16.3244	3.40048	0.00398083	0.0174961	-2.70397
Naa35	0.23418	15.0003	3.39993	0.00398529	0.0174961	-2.70508
Stat5b	-0.379608	13.4604	-3.39898	0.00399308	0.0175202	-2.70701
Trmt1	-0.283537	13.7959	-3.39424	0.00403196	0.0176745	-2.7166
Pls1	0.391627	15.097	3.39408	0.00403333	0.0176745	-2.71693
Ctu2	-0.269104	13.7212	-3.39362	0.00403706	0.0176745	-2.71785
Nmt1	0.221165	17.2354	3.39356	0.00403755	0.0176745	-2.71797
Slc38a9	0.74049	13.28	3.39209	0.00404973	0.0177176	-2.72095
Pbrm1	-0.37292	13.2485	-3.39163	0.00405354	0.017724	-2.72188
Hgs	-0.26376	16.1922	-3.3888	0.00407711	0.0178168	-2.72762
Psmg4	-0.360383	12.6778	-3.38735	0.00408928	0.0178597	-2.73056
Txndc16	-0.733535	13.0509	-3.64095	0.00844832	0.030908	-2.73442
Adar	-0.509639	12.9009	-3.38174	0.00413649	0.0180555	-2.74192
Fam234a	0.37715	15.6371	3.38129	0.00414025	0.0180616	-2.74282
Aldh3a1	0.7019	15.5136	3.37305	0.00458389	0.0194278	-2.74311
Sub1	0.493626	16.6975	3.38068	0.00414541	0.0180737	-2.74405
Magi2	0.236124	14.2395	3.37311	0.00421015	0.0183454	-2.75937
Hint2	0.327806	16.4356	3.37117	0.0042269	0.0184079	-2.7633
Gsto1	-0.279215	18.3675	-3.37069	0.0042311	0.018413	-2.76428
Eloa	-0.435939	13.4048	-3.37048	0.00423293	0.018413	-2.76471
Sumo2	-0.470793	15.8738	-3.3602	0.00470228	0.019841	-2.7684
Cbr2	0.736678	14.3915	3.38062	0.00619882	0.0245197	-2.77041
Camsap1	-0.25715	13.9382	-3.36704	0.00426278	0.0185209	-2.77166
Rpn1	0.347158	18.9907	3.36692	0.00426389	0.0185209	-2.77191
Nemp1	0.327217	13.3656	3.36678	0.00426504	0.0185209	-2.77218
Ghitm	-0.448709	17.1902	-3.36643	0.00426816	0.0185238	-2.7729
Wiz	-0.683251	12.5017	-3.42607	0.00454885	0.0193224	-2.77387
Trim47	-0.724409	12.3296	-3.35638	0.00473807	0.0198929	-2.77592
Syt7	0.375616	13.1236	3.36451	0.00428491	0.0185753	-2.77677
Rbm12b1	0.375577	13.8478	3.36304	0.00429787	0.0186208	-2.77976
Fer	-0.295764	13.1522	-3.36266	0.00430116	0.0186244	-2.78052
Sult1a1	0.722115	12.5873	3.36238	0.00430362	0.0186245	-2.78108
Mgst1	0.467973	15.6933	3.35875	0.0043357	0.0187527	-2.78842
Arhgef12	-0.184529	15.9373	-3.35826	0.00434009	0.018757	-2.78942
Spag7	-0.324285	14.4766	-3.35809	0.00434164	0.018757	-2.78978
Nudt19	0.301954	14.4482	3.35756	0.00434634	0.0187666	-2.79084
Hspa9	-0.282486	19.5433	-3.35712	0.00435026	0.0187729	-2.79174
Scyl2	-0.240519	14.5916	-3.35592	0.00436089	0.018808	-2.79415
Pla2g4a	-0.683446	13.3894	-3.37623	0.00500455	0.020793	-2.79776
Stat5a	-0.238525	14.6756	-3.35408	0.00437738	0.0188494	-2.79788
Cryl1	0.282631	15.3673	3.35402	0.00437792	0.0188494	-2.798
Pitpnc1	-0.265065	15.2452	-3.35268	0.00438999	0.0188906	-2.80072
Aars2	-0.334283	18.0854	-3.35184	0.00439751	0.0189123	-2.80241
Ampd1	-0.341474	16.3872	-3.34288	0.00486665	0.0203424	-2.80246
Cd74	0.637696	14.4839	3.35126	0.00440273	0.018924	-2.80358
Fbxl2	0.321294	13.7637	3.34914	0.00442189	0.0189956	-2.80787
Padi2	0.375336	14.4894	3.34801	0.00443214	0.0190289	-2.81016
Nbr1	-0.761444	13.5248	-3.3847	0.00615452	0.0243837	-2.81031
Polr3f	0.295517	13.5759	3.34629	0.00444775	0.0190851	-2.81364
Pgpep1	-0.623857	13.1426	-3.36972	0.00562368	0.0227918	-2.81586
Ap3b1	-0.241191	14.3065	-3.34386	0.00446987	0.0191578	-2.81854
Grn	-0.49828	13.9746	-3.34344	0.00447376	0.0191578	-2.81939
Rab18	0.180241	17.5819	3.34333	0.00447477	0.0191578	-2.81962
Ulk1	-0.570857	12.3375	-3.33323	0.00496078	0.0206677	-2.82144
Tbl2	0.197919	16.1255	3.3414	0.00449249	0.0192228	-2.82352
Znf622	0.383895	13.7038	3.33983	0.00450695	0.0192636	-2.8267
Sh3bgrl2	0.549161	14.9068	3.33955	0.00450953	0.0192636	-2.82726
Serpind1	0.666176	17.2341	3.33917	0.00451302	0.0192636	-2.82803
Iqsec1	0.262025	14.588	3.33899	0.0045147	0.0192636	-2.82839
Arl8b	0.509546	17.6681	3.33869	0.00451741	0.0192643	-2.82898
Rnf126	-0.443074	14.5789	-3.33739	0.00452949	0.0192946	-2.83162
Man2a1	-0.508259	13.5199	-3.3371	0.00453214	0.0192946	-2.8322
Aplp2	-0.382879	14.9333	-3.33572	0.00454494	0.0193209	-2.83499
Caskin2	0.258521	15.0342	3.33562	0.00454595	0.0193209	-2.83521
Hspa13	-0.247764	14.7175	-3.33449	0.00455645	0.0193439	-2.83748
Abcb9	0.294247	16.6335	3.33397	0.00456127	0.0193536	-2.83853
Rps6ka5	0.258397	14.2585	3.33228	0.00457704	0.0194096	-2.84194
Cyfip2	0.237217	15.586	3.32646	0.00463194	0.0196035	-2.85371
Vps18	0.187102	15.8783	3.32634	0.0046331	0.0196035	-2.85396
Napg	0.188033	17.3132	3.32429	0.00465252	0.0196748	-2.85808
Lamtor1	0.255662	15.6165	3.32198	0.00467453	0.0197568	-2.86274
Tmem19	0.354195	15.1896	3.31995	0.004694	0.019819	-2.86685
Mtm1	-0.203629	14.0695	-3.3199	0.00469447	0.019819	-2.86695
Emc9	0.464134	14.2853	3.31803	0.0047125	0.0198731	-2.87073
Aplp1	-0.397838	13.7603	-3.31735	0.00471908	0.0198815	-2.87211
Unc45a	-0.196581	15.212	-3.31728	0.00471974	0.0198815	-2.87224
Ifih1	-0.470275	12.7106	-3.31691	0.00472326	0.0198854	-2.87298
Timm17a	-0.396802	14.0182	-3.31603	0.0047318	0.0198929	-2.87476
Tspan6	-0.336205	13.0574	-3.31599	0.00473223	0.0198929	-2.87485
Rundc3a	0.360387	15.4214	3.3154	0.00473796	0.0198929	-2.87605
Lrpap1	0.326111	17.9901	3.31538	0.00473814	0.0198929	-2.87609
Ube3c	-0.20727	15.0389	-3.31203	0.00477074	0.0200186	-2.88285
Ctdsp1	0.390588	14.0408	3.31146	0.0047763	0.0200309	-2.884
Idh2	0.300023	18.288	3.30978	0.00479275	0.0200888	-2.88739
Csnk2a1	0.304198	16.6018	3.30711	0.00481896	0.0201764	-2.89277
Tuba4a	0.224273	20.1452	3.30654	0.00482463	0.020189	-2.89393
Golm1	-0.240508	13.5011	-3.30518	0.00483799	0.0202338	-2.89666
Llph	-1.0092	11.6807	-3.30655	0.0070645	0.0270735	-2.90174
Ttyh2	-0.448972	12.8474	-3.35422	0.00578668	0.0233032	-2.90577
Dnajc7	-0.179524	15.53	-3.30024	0.0048872	0.0204137	-2.90665
Nudt9	-0.218129	14.7716	-3.30005	0.00488906	0.0204137	-2.90702
Ifrd1	-0.425611	13.8442	-3.29947	0.0048949	0.0204268	-2.9082
Trip6	-0.763873	12.5468	-3.29771	0.00717575	0.0274016	-2.91742
Chmp7	-0.242602	14.5622	-3.2943	0.00494695	0.0206213	-2.91863
Mrps36	0.530241	15.4612	3.29198	0.00497046	0.0206966	-2.92331
Rpp38	-0.446343	13.4241	-3.29086	0.00498181	0.0207325	-2.92556
Afdn	-0.206825	15.3955	-3.28957	0.00499496	0.0207758	-2.92815
Dcakd	0.319631	14.9785	3.28821	0.00500887	0.0207996	-2.9309
Prkar1a	0.422999	17.0372	3.28678	0.00502355	0.0208491	-2.93378
Htatip2	0.256562	15.4686	3.28517	0.00504013	0.0209065	-2.93703
Ccdc9b	-0.899942	12.4162	-3.17007	0.00899646	0.0323986	-2.93822
Hars1	-0.226759	17.817	-3.28245	0.00506823	0.0210116	-2.94251
Ces1c	0.482787	14.2266	3.28014	0.0050923	0.0210999	-2.94718
Trabd	0.34666	14.498	3.26897	0.0056355	0.0228275	-2.94763
Mtif3	0.83186	13.6979	3.28039	0.007399	0.0280137	-2.94815
Akt3	0.29708	17.4468	3.27858	0.00510859	0.0211558	-2.95033
Aspa	0.287478	18.1424	3.2771	0.00512405	0.0212083	-2.95331
Ubap1	-0.419849	13.9792	-3.27564	0.00513933	0.0212484	-2.95624
Ak3	0.288202	18.1193	3.27516	0.00514441	0.0212578	-2.95722
Brap	0.37032	15.5834	3.27405	0.00515611	0.0212945	-2.95945
Rala	0.40015	17.7876	3.2704	0.0051947	0.0214423	-2.9668
Cdk13	-0.536483	14.2682	-3.27	0.00519894	0.0214481	-2.96761
Itprip	-0.740432	11.8515	-3.29561	0.00720242	0.0274886	-2.96852
Mif	-0.858142	17.2049	-3.26866	0.00521327	0.0214955	-2.97032
Iqcb1	0.315838	13.831	3.26819	0.00521825	0.0214991	-2.97126
Naa15	0.210395	16.5595	3.26805	0.00521979	0.0214991	-2.97155
Dock9	-0.250229	15.2536	-3.26732	0.00522751	0.0215192	-2.973
Tbc1d8b	-0.381251	13.4882	-3.26457	0.00525698	0.0216288	-2.97854
Ier3ip1	0.634686	15.2876	3.26267	0.0052775	0.0217015	-2.98238
Rrm2b	0.222717	14.2719	3.26159	0.00528915	0.0217376	-2.98455
Syt6	0.265049	14.831	3.25781	0.0053302	0.0218931	-2.99217
Nrp1	-0.343396	14.0885	-3.25758	0.00533274	0.0218931	-2.99264
Gpd1	0.275731	18.0501	3.25726	0.00533621	0.0218955	-2.99328
Fgl1	1.28625	12.3898	3.1379	0.00952527	0.0339327	-2.99471
Memo1	-0.269457	15.0701	-3.25612	0.00534864	0.0219346	-2.99557
Nup62	0.325764	14.4601	3.25339	0.00537854	0.0220453	-3.00106
Agtpbp1	-0.228242	13.1082	-3.25286	0.00538436	0.0220573	-3.00212
Sptb	0.450408	17.6522	3.25198	0.00539415	0.0220855	-3.00391
Larp6	0.365491	13.4355	3.2492	0.00542489	0.0221994	-3.00951
Wdr59	0.301986	13.281	3.24767	0.00544181	0.0222446	-3.01257
Ctnna3	0.39303	17.079	3.24727	0.00544634	0.0222512	-3.01339
Pias1	-0.533796	12.663	-3.24665	0.0054532	0.0222592	-3.01463
Sec24a	-0.207356	14.4762	-3.24645	0.00545539	0.0222592	-3.01503
Acp3	0.610893	16.7217	3.24369	0.0054863	0.0223663	-3.02059
Nudt5	-0.251539	15.75	-3.24325	0.00549121	0.0223743	-3.02147
Apoc1	0.569383	13.2578	3.24281	0.00549615	0.0223825	-3.02236
Acadsb	-0.202142	16.4617	-3.23911	0.00553793	0.0225405	-3.02981
Afap1l2	0.19519	14.2324	3.23837	0.00554626	0.0225544	-3.03129
Pm20d1	0.393248	13.212	3.23828	0.00554729	0.0225544	-3.03147
Gbp4	-0.376032	15.9928	-3.23692	0.00556276	0.0226052	-3.03421
Gap43	-0.53017	16.6422	-3.23602	0.00557295	0.0226288	-3.03601
Clic5	0.317083	14.6373	3.23588	0.00557453	0.0226288	-3.03629
Gpcpd1	0.33895	15.1087	3.23554	0.00557842	0.0226326	-3.03698
Rnase4	0.959007	12.4952	3.26005	0.00573612	0.0231487	-3.03704
Igf1r	-0.448304	13.0501	-3.23273	0.00561062	0.022751	-3.04264
Ndrg4	0.289622	17.4432	3.22898	0.00565378	0.0228876	-3.05018
Tnr	-0.606335	12.7149	-3.31419	0.00696985	0.0268302	-3.05042
Nipsnap2	0.324754	18.6463	3.22768	0.00566884	0.0229259	-3.0528
Isg15	0.38552	16.8384	3.22734	0.00567279	0.0229296	-3.05348
Tbc1d23	0.267806	14.2739	3.2253	0.00569638	0.0230127	-3.05757
Myo1e	-0.223314	15.892	-3.22477	0.00570264	0.0230258	-3.05865
Fgf13	0.53844	16.124	3.2204	0.00575377	0.0231953	-3.06743
Cic	-0.395781	13.7973	-3.21947	0.00576469	0.023227	-3.06929
H3c1	-0.786595	15.5656	-3.56949	0.016511	0.0518616	-3.07198
Osbpl11	-0.222299	13.8371	-3.21582	0.0058079	0.0233642	-3.07664
Tmem41a	0.238623	14.3087	3.21559	0.00581057	0.0233642	-3.07709
Kdm2a	-0.515418	12.5558	-3.21555	0.00581107	0.0233642	-3.07717
Kcng4	-0.861208	15.7348	-3.42831	0.0191683	0.0577942	-3.07967
Pura	0.305789	20.2916	3.21424	0.00582668	0.0234146	-3.07981
Gnai3	0.374943	17.9262	3.21379	0.00583198	0.0234235	-3.0807
Tmem176b	-0.63261	12.6355	-3.22772	0.00665392	0.0258267	-3.08116
Armc10	0.303918	15.3906	3.21309	0.00584038	0.0234449	-3.08212
Gnas	0.256526	17.9387	3.21268	0.00584521	0.0234519	-3.08293
Ctnnb1	0.203073	16.9709	3.21205	0.00585281	0.02347	-3.08421
Zc3h11a	-0.280659	15.3422	-3.20578	0.0059282	0.0237597	-3.09679
Col11a1	-0.693814	15.8773	-3.20552	0.00593135	0.0237598	-3.09732
Dmtn	-0.211037	14.9596	-3.20485	0.0059395	0.0237788	-3.09866
Mmd2	0.683244	13.4568	3.21847	0.00677311	0.026199	-3.09877
Epb41l3	-0.209109	17.9417	-3.20461	0.00594236	0.0237788	-3.09914
Wdr18	0.205818	14.6425	3.20417	0.00594772	0.0237877	-3.10002
Map3k12	-0.479617	13.1544	-3.43638	0.0110928	0.0380926	-3.10036
Vasp	-0.237911	15.9771	-3.20174	0.0059773	0.0238856	-3.1049
Ptpn2	-0.42771	13.1053	-3.2014	0.00598154	0.0238856	-3.1056
Gstz1	0.270664	15.5277	3.20126	0.00598322	0.0238856	-3.10587
Rps6ka4	-0.300393	14.1691	-3.20113	0.00598478	0.0238856	-3.10613
Leng8	-0.613935	12.3047	-3.18859	0.00870557	0.0316717	-3.11096
Rpl13	-0.414781	19.4086	-3.19848	0.00601732	0.0239989	-3.11146
Nol9	0.29199	13.9915	3.1983	0.00601947	0.0239989	-3.11181
Fsd1	0.189564	15.1662	3.19749	0.00602943	0.024026	-3.11343
Dpysl3	-0.250978	19.7358	-3.19692	0.00603648	0.0240415	-3.11458
Coro1b	-0.255346	16.6681	-3.19414	0.00607092	0.024166	-3.12017
Aip	-0.315176	16.3947	-3.19362	0.00607732	0.0241788	-3.12121
Faim2	0.475638	12.8744	3.19274	0.00608829	0.0242097	-3.12298
Rps6ka1	-0.257311	15.7119	-3.19207	0.00609662	0.0242302	-3.12432
Rin1	-0.727107	13.0106	-3.14255	0.00783576	0.0291015	-3.12714
Tomm20	0.537027	15.1237	3.18971	0.00612608	0.0243306	-3.12906
Nfia	0.279709	14.6223	3.18936	0.00613048	0.0243306	-3.12976
Cmtm4	0.498613	14.2643	3.18914	0.00613313	0.0243306	-3.13019
Ifi205a	-0.64213	12.7524	-3.18902	0.0061347	0.0243306	-3.13044
Eif4g2	-0.214706	16.17	-3.18785	0.00614933	0.0243759	-3.13278
Far1	-0.229769	15.9551	-3.1867	0.00616382	0.0244078	-3.13509
Drg2	-0.186804	15.912	-3.18634	0.0061684	0.0244133	-3.13582
Phip	-0.244821	13.2801	-3.20917	0.0063455	0.0249065	-3.13686
Paqr4	0.348193	15.4862	3.1837	0.00620175	0.0245197	-3.14112
Ina	0.454777	16.8697	3.18262	0.00621545	0.024561	-3.14329
Gatad2b	-0.285655	14.2942	-3.18064	0.0062406	0.0246476	-3.14725
Rbm26	-0.234159	14.0824	-3.17784	0.00627638	0.024776	-3.15287
Carns1	0.285768	12.9054	3.1774	0.00628205	0.0247776	-3.15375
Immt	0.262467	19.4945	3.1773	0.00628329	0.0247776	-3.15395
Lypla1	0.274734	15.5944	3.17672	0.00629076	0.0247789	-3.15511
Serpina1f	0.985513	20.2483	3.17669	0.00629109	0.0247789	-3.15516
Gdpd1	0.221527	17.0355	3.17651	0.00629341	0.0247789	-3.15553
Nab2	-0.784437	13.1366	-3.35499	0.0156484	0.0497071	-3.15556
Wdr74	-0.792765	12.7981	-3.37349	0.0152975	0.0490586	-3.15803
Ablim1	-0.194008	14.9482	-3.17517	0.00631069	0.0248302	-3.15822
Ctsf	0.450834	14.5388	3.17499	0.006313	0.0248302	-3.15858
Acap2	-0.258045	13.7677	-3.17462	0.00631774	0.0248361	-3.15932
Jund	0.345657	13.4452	3.16049	0.00698876	0.0268622	-3.15995
Rraga	0.740708	15.2263	3.17348	0.00633253	0.0248813	-3.16161
Tor1aip1	0.227653	15.6296	3.17286	0.00634052	0.0248998	-3.16285
Cyp4x1	0.435406	14.5484	3.17006	0.00637686	0.0250167	-3.16846
Fbln5	0.372617	17.3454	3.16801	0.00640359	0.0251085	-3.17256
Cox4i1	0.404412	20.1378	3.16517	0.00644083	0.0252415	-3.17826
Bcl2l1	-0.297517	14.6089	-3.16419	0.00645365	0.0252788	-3.18021
Smim8	0.402085	13.1712	3.17481	0.00736529	0.0279222	-3.18185
Otub2	-0.382241	13.2342	-3.16306	0.00646866	0.0253245	-3.18249
Acyp2	0.250184	17.3183	3.1622	0.00648003	0.0253556	-3.18421
Snap29	-0.270932	14.536	-3.16195	0.00648329	0.0253556	-3.1847
Prkag2	0.305236	15.3088	3.15938	0.00651742	0.0254559	-3.18986
Vamp7	0.365717	15.6942	3.15926	0.00651899	0.0254559	-3.19009
C1qbp	0.525999	16.7256	3.15861	0.00652766	0.0254767	-3.1914
Maoa	0.274173	18.2712	3.15789	0.00653721	0.0255008	-3.19283
Cul9	0.407856	13.8438	3.15671	0.006553	0.025549	-3.1952
Mtss1	-0.26568	14.3108	-3.15646	0.00655629	0.025549	-3.19569
Pikfyve	-0.279249	13.0752	-3.15446	0.00658319	0.0256407	-3.19971
Cyp39a1	0.340082	13.9451	3.1538	0.00659204	0.025662	-3.20103
Scamp3	0.240675	16.391	3.15321	0.00660003	0.0256799	-3.20222
Mblac2	0.274913	15.1301	3.15002	0.00664308	0.0258267	-3.20859
Tmem65	0.24228	17.315	3.1499	0.00664477	0.0258267	-3.20884
Gulp1	0.310702	18.2475	3.1494	0.00665154	0.0258267	-3.20984
Wasf2	-0.237574	15.468	-3.14916	0.00665476	0.0258267	-3.21032
Arhgef16	0.47195	15.6408	3.14805	0.00666983	0.0258694	-3.21253
Ndufb10	0.283109	18.6693	3.14785	0.00667261	0.0258694	-3.21294
Atp5pb	0.341972	20.0076	3.1476	0.00667597	0.0258694	-3.21344
Dclk2	0.19817	16.1719	3.14712	0.00668256	0.0258817	-3.2144
Krt8	-0.629423	12.3986	-3.60854	0.0234008	0.0670676	-3.2154
Dusp3	0.23988	16.9926	3.14217	0.00675028	0.0261307	-3.22429
Zgpat	0.40511	12.2377	3.15073	0.00771377	0.0288317	-3.22762
Mapk11	0.259115	13.8397	3.1404	0.00677482	0.026199	-3.22785
Gdap2	0.362978	12.9065	3.13799	0.00680823	0.0263148	-3.23267
Snx9	-0.35767	14.5849	-3.13647	0.00682935	0.026383	-3.23571
Ndfip2	-0.325789	13.9876	-3.13567	0.00684044	0.0264124	-3.2373
Atrx	-0.359426	14.5255	-3.13463	0.00685503	0.0264553	-3.23939
Dhx29	-0.216835	14.7346	-3.13418	0.0068613	0.026466	-3.24029
Cys1	0.78221	13.1821	3.11862	0.00759349	0.0285225	-3.24159
Ogfod3	-0.272025	14.7071	-3.13309	0.00687651	0.0265112	-3.24246
Ggcx	-0.313995	14.2117	-3.13273	0.00688168	0.0265177	-3.24319
[truncated: 5,997 more rows]
