# Supplementary material for: Proximity Labelling Reveals the Compartmental Proteome of Murine Sensory Neurons
Source: Eur J Pain. 2026 Apr 26;30:e70277. doi: 10.1002/ejp.70277 (PMC13111903; doi:10.1002/ejp.70277)
Supplement: Supplementary file 20 — Table S13: expression matrix, explant (TurboID). [file EJP-30-0-s006.csv]

	Ox_f_T_Slot2-16_1_3811	Ox_m_T1_Slot2-13_1_3813	Ox_m_T2_Slot2-14_1_3820	Ox_m_T3_Slot2-15_1_3816	Ox_m_TC1_Slot2-5_1_3807	Ox_m_TC2_Slot2-6_1_3798	Ox_m_TC3_Slot2-7_1_3804	Ox_f_TC_Slot2-8_1_3796	V_m_T1_Slot2-9_1_3817	V_m_T2_Slot2-10_1_3814	V_m_T3_Slot2-11_1_3810	V_f_T_Slot2-12_1_3819	V_f_TC_Slot2-4_1_3801	V_m_TC1_Slot2-1_1_3799	V_m_TC2_Slot2-2_1_3805	V_m_TC3_Slot2-3_1_3802
Aaas	13.09028447	12.80610249	12.87335759	12.64006866	NA	NA	NA	NA	12.99138366	NA	NA	NA	NA	NA	NA	NA
Aacs	13.75373715	14.01892992	13.99811445	14.11583493	NA	NA	NA	NA	NA	NA	NA	NA	NA	NA	NA	NA
Aak1	17.58410424	17.74623882	17.81968603	17.82857405	12.80720234	12.79449969	13.32027155	13.18108265	18.02461438	17.9947405	17.7261842	17.96677554	12.00553333	11.38943237	NA	NA
Aamdc	13.37697152	13.83204846	14.23870805	13.5504954	NA	NA	NA	NA	NA	NA	NA	NA	NA	NA	NA	NA
Aars1	15.23367114	15.13578734	15.00344336	14.88702349	NA	NA	NA	NA	14.99547502	15.02680165	15.23059041	15.12649227	NA	NA	NA	NA
Aatk	12.89578353	12.7852338	12.7971346	12.85367213	NA	NA	NA	NA	NA	NA	NA	NA	NA	NA	NA	NA
Abat	NA	12.32268024	12.9063119	12.98504852	NA	NA	NA	NA	NA	NA	NA	NA	NA	NA	NA	NA
Abca1	NA	NA	NA	NA	NA	NA	NA	NA	14.32558655	13.90255561	13.97505892	13.90712299	NA	NA	NA	NA
Abcc5	14.14609776	14.34426091	14.06882405	14.12770076	NA	NA	NA	NA	13.94722601	13.59493374	13.57848134	13.73430595	NA	NA	NA	NA
Abcd3	15.70664728	15.9226074	15.97652865	16.10291265	NA	NA	11.67208938	NA	15.60566124	15.84309712	15.71709146	15.90130582	NA	NA	NA	NA
Abce1	13.55092711	13.78711694	13.87172239	13.90926495	NA	NA	NA	NA	14.19349456	14.17871153	14.28620397	14.2331328	NA	NA	NA	NA
Abcf1	15.37252375	15.11825595	15.01934203	15.162704	NA	NA	NA	NA	13.45394147	13.69909454	13.78026522	13.69270161	NA	NA	NA	NA
Abcf2	15.8662764	16.14799907	16.13479213	16.20548173	NA	NA	NA	NA	15.73239022	15.55858345	15.70880263	15.67818499	NA	NA	NA	NA
Abcf3	14.42075076	14.38799585	14.54939831	14.6479254	NA	NA	NA	NA	14.50576435	14.66143833	14.7318233	14.59255588	NA	NA	NA	NA
Abhd10	13.95877019	13.72138761	13.97044747	13.96848681	NA	NA	NA	NA	14.043839	14.06677875	14.02813917	13.87288646	NA	NA	NA	NA
Abhd12	16.40275436	16.22025635	16.10456491	16.2927806	NA	NA	NA	NA	16.14914498	16.17245305	16.42306441	16.49899158	NA	NA	NA	NA
Abhd6	13.28200871	13.30486405	13.24395999	13.28069888	NA	NA	NA	NA	13.12187841	13.2222433	13.67849764	13.62597348	NA	NA	NA	NA
Abi1	15.60122912	15.28804562	15.59211568	15.51441179	NA	NA	NA	NA	15.3679381	15.54538705	14.98021772	15.41400939	NA	NA	NA	NA
Abi1;Abi2	15.95403484	15.87786473	15.74523157	15.79568018	NA	NA	NA	NA	15.33469369	15.36125766	15.22883792	15.41027959	NA	NA	NA	NA
Abi2	13.66782572	13.57777994	13.59573005	13.57450857	NA	NA	NA	NA	12.96683346	NA	12.34985067	13.67424745	NA	NA	NA	NA
Ablim1	15.31283251	15.58817694	15.49464429	15.52674704	NA	NA	NA	NA	15.40462855	15.62318306	15.58620422	15.38800428	NA	NA	NA	NA
Ablim1;Dmtn	14.79905391	NA	14.96143161	NA	NA	NA	NA	NA	NA	14.5648878	NA	14.66260162	NA	NA	NA	NA
Ablim2	15.44529904	15.73863666	15.78968476	15.79017413	NA	NA	NA	NA	16.08903362	15.98104896	15.98178777	15.81496515	NA	NA	NA	NA
Ablim3	NA	13.21986174	NA	13.41132353	NA	NA	NA	NA	12.41568632	12.30984295	NA	NA	NA	NA	NA	NA
Abr	15.45233632	15.46137972	15.27397757	15.36173791	11.53229878	12.6452013	11.30621068	11.40498087	15.14145408	14.97488439	14.96322922	15.39796606	NA	NA	NA	NA
Abraxas2	13.89299145	13.82565952	13.77369374	13.95864588	NA	NA	NA	NA	13.66866763	13.88637634	14.11774475	13.93220346	NA	NA	NA	NA
Abtb2	14.32040794	14.18754874	14.21037108	14.04295041	NA	NA	NA	NA	14.94421666	14.95288807	14.77217407	14.92776865	NA	NA	NA	NA
Acaa1a	13.14616133	NA	NA	NA	NA	NA	NA	NA	13.06507107	13.08593547	NA	13.01491839	NA	NA	NA	NA
Acaa2	18.1893275	NA	NA	18.39303426	14.09621276	14.49493682	14.70403871	NA	NA	NA	NA	NA	NA	NA	NA	NA
Acaca	16.28037965	16.5143846	16.46161934	16.59090834	18.32294779	18.38946137	18.34415302	18.15424592	16.20153773	16.2087277	16.20553805	16.06945429	17.96604458	18.12315466	18.10144776	18.18579911
Acaca;Acacb	NA	NA	NA	NA	18.02866227	18.0198472	18.05448804	17.79430505	NA	NA	NA	NA	17.562476	17.84037115	17.85527691	17.87527677
Acacb	NA	NA	NA	NA	14.79045024	14.61340543	14.87563046	14.68216259	NA	NA	NA	NA	14.24200532	14.46852904	14.34039052	14.38024302
Acad8	NA	NA	NA	NA	12.6133774	11.89073927	12.02642316	NA	NA	NA	NA	NA	NA	NA	NA	NA
Acadl	14.13622962	13.38440254	14.02289438	13.56511371	14.20284968	14.8072731	14.43581474	14.44636973	NA	NA	NA	NA	NA	NA	NA	NA
Acadm	NA	NA	13.63220004	14.02932174	14.04010132	13.87024634	13.86288868	13.72230049	NA	NA	NA	NA	NA	NA	NA	NA
Acads	NA	NA	NA	NA	13.59933174	12.92256582	13.46671378	12.69192668	NA	NA	NA	NA	NA	NA	NA	NA
Acadvl	NA	13.18832457	NA	13.00982337	NA	NA	NA	NA	NA	14.45005956	NA	14.65264393	NA	NA	NA	NA
Acap2	NA	13.83847517	13.3367297	14.02695563	NA	NA	NA	NA	NA	13.49503054	13.45446638	NA	NA	NA	NA	NA
Acat1	14.20172098	NA	14.10683119	NA	14.17871931	14.14318802	14.46490085	13.99322724	NA	NA	NA	NA	NA	NA	NA	NA
Acbd3	15.6948782	15.67568153	15.73760623	15.66589767	NA	NA	NA	NA	15.54347511	15.62283166	15.92873538	15.84148307	NA	NA	NA	NA
Acbd5	16.31283781	16.47562373	16.34918696	16.22913376	13.32184356	12.38517216	12.92726315	11.53114262	15.62992603	15.7950265	15.92558593	15.70277683	NA	NA	NA	NA
Acbd6	13.02968334	13.14407056	13.29383555	13.06880897	NA	NA	NA	NA	NA	NA	NA	NA	NA	NA	NA	NA
Acin1	16.3988384	16.48877728	16.43212631	16.45108968	14.78083357	14.7687152	15.51229128	14.97117454	16.3327714	16.51063095	16.42173002	16.38959229	14.29689526	14.45074547	14.86287352	14.67548166
Acly	15.17047052	15.24223323	15.22069126	15.22596644	NA	NA	NA	NA	15.82415842	15.55290015	15.74083795	15.71247605	NA	NA	NA	NA
Aco2	14.46332111	14.04123771	13.74457525	14.39825474	14.64969094	14.76353235	14.90580167	14.85770733	13.65781131	13.59118785	14.04499545	13.80923851	NA	NA	NA	NA
Acot1	NA	NA	NA	NA	14.20745411	13.9397383	13.85590018	NA	NA	NA	NA	NA	13.85767004	13.22753171	13.4461399	13.629516
Acot1;Acot2;Acot3;Acot4;Acot5;Acot6	13.40373106	13.67749943	13.5740258	13.79530915	NA	NA	NA	NA	13.35828032	13.36988357	NA	13.62546913	NA	NA	NA	NA
Acot7	14.08098403	14.14453876	14.2546522	14.27026612	NA	NA	NA	NA	13.48133275	14.01328777	14.26706463	14.1957336	NA	NA	NA	NA
Acox1	13.88760077	14.19241864	13.77414417	14.10100526	NA	NA	NA	NA	13.07399759	NA	13.49523046	NA	NA	NA	NA	NA
Acp1	15.3806335	15.23807877	15.40675401	15.31236891	NA	NA	NA	NA	15.72183438	15.93907785	15.60154284	15.52993101	NA	NA	NA	NA
Acsbg1	NA	NA	NA	NA	12.73539101	13.03846122	12.83505165	12.94567975	NA	NA	NA	NA	11.02486263	11.48609589	11.39646564	NA
Acsf2	NA	NA	NA	NA	11.90698827	11.96987213	11.28449447	11.82317614	NA	NA	NA	NA	NA	NA	NA	NA
Acsl3	12.46524498	12.42119437	12.29872418	12.44580377	NA	NA	NA	NA	NA	NA	NA	NA	NA	NA	NA	NA
Acsl3;Acsl4	NA	13.3746999	14.04334348	13.17515966	NA	NA	NA	NA	NA	NA	NA	NA	NA	NA	NA	NA
Acsl4	15.4932002	15.60043649	15.50507092	15.33465133	NA	NA	NA	NA	15.63052586	15.86500327	15.96993969	15.89574111	NA	NA	NA	NA
Acsl6	13.73375682	13.11009012	13.80043483	NA	NA	NA	NA	NA	NA	NA	NA	NA	NA	NA	NA	NA
Acss2	13.90172786	13.97964167	14.04364744	13.87878127	12.26296983	NA	12.56400893	12.59379259	14.21040591	14.2518047	13.968145	14.24731613	NA	NA	NA	NA
Acta1;Acta2;Actb;Actc1;Actg1;Actg2	17.97088435	17.5979858	17.64695474	17.68215216	NA	NA	NA	NA	16.74354055	16.8371221	16.91117444	16.90280858	NA	NA	NA	NA
Acta1;Acta2;Actc1;Actg2	NA	NA	NA	NA	NA	NA	NA	NA	13.81135462	13.63308604	NA	NA	NA	NA	NA	NA
Actb;Actg1	17.20647285	17.37261131	17.34228255	17.42468112	16.02331701	16.50432628	15.90957032	16.3062814	16.51032173	16.55471379	16.95593578	16.45909151	15.51084101	15.78439637	14.27792236	15.24182934
Actbl2	16.69542209	17.13918349	16.93829215	17.06090137	14.59810618	15.05234366	14.19505369	14.63940512	16.12038667	16.28891345	16.16897564	16.33162566	13.22905571	14.09606438	12.15050573	13.09413571
Actn1;Actn2;Actn3;Actn4	NA	NA	NA	NA	12.01144742	12.00683097	NA	12.06310516	NA	NA	NA	NA	NA	NA	NA	NA
Actn4	13.69792508	13.66535803	13.39111466	13.59042993	NA	NA	NA	NA	13.52942386	13.34089016	13.90483055	13.87218089	NA	NA	NA	NA
Actr10	16.49831544	16.58308042	16.66746328	16.46444754	NA	NA	NA	NA	16.55570029	16.42498653	16.50327003	16.52221172	NA	NA	NA	NA
Actr2	15.94088482	15.79711809	15.95577601	16.03240826	NA	NA	NA	NA	15.82857237	15.66645213	16.03945225	15.91865474	NA	NA	NA	NA
Acyp2	13.52032797	13.37748777	13.861336	13.8560431	NA	NA	NA	NA	NA	11.9300831	NA	NA	NA	NA	NA	NA
Ada	NA	NA	NA	NA	NA	NA	NA	NA	NA	NA	NA	NA	13.72714403	NA	NA	NA
Adam22	12.092987	NA	13.22495942	NA	NA	NA	NA	NA	12.64266999	13.08503421	12.74951541	13.33986392	NA	NA	NA	NA
Adcy9	NA	NA	NA	NA	NA	NA	NA	NA	13.41955627	13.57925072	13.70188776	13.3806837	NA	NA	NA	NA
Add1	17.31017076	17.14986845	17.27069686	17.18208464	14.37464176	14.32762752	14.26902245	14.12928457	17.77499559	17.86136355	17.6111168	17.71119399	13.32205415	13.63389004	13.42248506	13.60281605
Add1;Add2	NA	16.90242222	17.35195719	16.70364678	NA	NA	NA	NA	16.92923529	NA	16.76787408	16.53668129	NA	NA	NA	NA
Add2	18.41453316	18.48930967	18.49693339	18.42613836	12.49813072	12.35303308	12.11648804	12.50650368	18.9068013	18.81893469	18.81235332	18.87015452	NA	NA	NA	NA
Add3	14.16544418	13.72997355	13.74103506	13.94704503	14.0970806	13.83240111	14.06818571	13.78704068	13.18324435	12.94902962	12.28007186	13.03067133	NA	NA	NA	NA
Adh5	NA	NA	NA	NA	NA	NA	NA	19.92488353	NA	NA	NA	NA	NA	NA	NA	NA
Adnp	13.82805206	14.06294462	13.63444359	13.87744761	NA	NA	NA	NA	13.21730343	12.81577954	12.50551634	12.85823943	NA	NA	NA	NA
Adprh	14.49179048	14.18677971	14.69617426	14.56890022	NA	NA	NA	NA	15.20946098	NA	15.01168589	NA	NA	NA	NA	NA
Adrm1	12.62701626	11.24308471	12.65667512	12.6978863	NA	NA	NA	NA	12.48113342	12.20723095	11.91519222	NA	NA	NA	NA	NA
Adsl	15.89269357	15.63215801	15.80877463	15.49312364	NA	NA	NA	NA	15.73918043	15.81449836	15.53118543	15.83767381	NA	NA	NA	NA
Adss2	NA	NA	NA	NA	NA	NA	NA	NA	12.82634192	13.11862156	NA	13.00460497	NA	NA	NA	NA
Afdn	14.91812596	14.99962192	14.86143383	14.84507849	NA	NA	NA	NA	15.2194347	15.07571048	15.30834491	15.1812892	NA	NA	NA	NA
Aff4	14.01629866	13.59076569	13.68810392	13.36280687	NA	NA	NA	NA	NA	NA	NA	NA	NA	NA	NA	NA
Aftph	14.91827456	14.91488481	14.75387932	14.63148882	NA	NA	NA	NA	14.24130568	14.42313539	14.45880815	14.3386818	NA	NA	NA	NA
Ag2	16.14703331	16.30669751	16.38728586	16.3286684	NA	NA	NA	NA	17.20504098	17.46918249	16.80924058	17.17191543	NA	NA	NA	NA
Agap1	14.14222674	13.89770367	13.60634737	13.89477988	NA	NA	NA	NA	14.60961933	14.31511736	14.65926747	14.84861663	NA	NA	NA	NA
Agap1;Agap3	15.83430714	15.79362982	15.63326041	15.56475909	NA	NA	NA	NA	15.5338396	15.65931323	15.5436466	15.57415865	NA	NA	NA	NA
Agap3	15.19105488	15.2310566	15.3539119	15.30031555	NA	NA	NA	NA	15.04861495	14.95182656	15.19852059	15.13898913	NA	NA	NA	NA
Agfg1	17.46193109	17.46301711	17.84994874	17.52951481	15.05055331	15.35677878	15.46016989	15.41195877	18.11977079	18.21312926	17.75381103	18.13695158	14.57148534	13.97627661	14.54396839	14.32733878
Agfg2	15.68957878	15.66830687	15.54062943	15.61456694	NA	NA	NA	NA	14.84250843	14.99099483	14.92276807	15.13576671	NA	NA	NA	NA
Agpat1	13.0054725	13.68673212	12.7935838	13.9942615	NA	NA	NA	NA	13.38691922	14.08764933	14.2246235	14.33100265	NA	NA	NA	NA
Agpat4	13.89886587	13.30919211	13.45643143	13.53765522	NA	NA	NA	NA	14.94956195	15.03286103	15.04067257	15.1193607	NA	NA	NA	NA
Agtpbp1	NA	NA	NA	NA	NA	NA	NA	NA	17.05809498	16.88359738	16.60671777	16.7933076	NA	NA	NA	NA
Ahctf1	NA	NA	NA	NA	NA	NA	NA	NA	13.05427023	13.36658177	14.00467694	13.7054164	NA	NA	NA	NA
Ahcy	14.77947157	15.06801723	14.77269554	15.26557571	NA	NA	13.1520281	12.50228236	15.08488827	14.95668471	15.16703782	15.22424694	NA	NA	NA	NA
Ahcyl1	15.7329124	16.25938308	16.38447744	16.17016995	15.59262956	15.40112434	15.50814832	15.39296215	16.53695292	16.58771335	16.59503997	16.03351815	14.95084046	14.76457308	15.036112	14.79563406
Ahcyl1;Ahcyl2	16.15265045	16.25960798	16.53150663	16.38645621	NA	NA	NA	NA	15.74440628	16.06889353	15.50769566	15.51625157	NA	NA	NA	NA
Ahcyl2	13.13356264	13.47237611	13.29828763	12.69645721	NA	NA	NA	NA	11.477996	12.76268932	12.84268033	NA	NA	NA	NA	NA
Ahsa1	17.74143319	17.56996888	17.72608965	17.56106006	NA	NA	NA	NA	17.7749628	17.78619912	17.69241996	17.74555043	NA	NA	NA	NA
Ahsa2	15.31257657	15.0444481	15.20885425	15.23855319	NA	NA	NA	NA	14.76011823	14.53790555	14.80504875	14.62194341	NA	NA	NA	NA
Aifm1	12.62498489	12.64497491	12.60863982	12.87185905	NA	NA	NA	NA	NA	NA	NA	NA	NA	NA	NA	NA
Aimp1	16.14816601	16.42368333	16.36238655	16.48900828	NA	NA	NA	NA	15.94536808	15.79848419	15.93171822	15.85247765	NA	NA	NA	NA
Aimp2	15.39336074	15.31186025	15.42676373	15.36485117	NA	NA	NA	NA	16.65997061	16.67405292	16.56186676	16.79389663	NA	NA	NA	NA
Aip	14.86085419	14.88310897	14.93541875	14.78631646	NA	NA	NA	NA	14.17859483	14.23590204	14.32422275	14.14750705	NA	NA	NA	NA
Ak1	13.7295995	13.4230371	14.03515134	13.63789276	NA	NA	NA	NA	13.67424745	NA	13.19203539	13.7536764	NA	NA	NA	NA
Ak2	NA	NA	NA	NA	NA	NA	12.10382216	NA	NA	NA	NA	NA	NA	NA	NA	NA
Ak3	12.6542489	11.99747237	11.89830284	11.85863379	NA	NA	NA	NA	NA	NA	NA	NA	NA	NA	NA	NA
Akap1	14.41515843	14.45828573	14.40687214	14.5928946	NA	NA	NA	NA	14.76607078	14.95883323	14.46805921	14.65114793	NA	NA	NA	NA
Akap10	14.8053714	14.90576496	14.89943085	14.98058314	NA	NA	NA	NA	14.73392251	14.93701332	14.83640051	14.75751105	NA	NA	NA	NA
Akap12	18.44747759	18.31215691	18.48719945	18.39270241	14.86021761	14.84820568	14.81012327	14.82478229	19.74419361	19.8426644	19.69559725	19.75590626	14.34209361	14.26793823	14.33529282	14.43277208
Akap13	14.80714163	14.95055781	14.84709126	14.89752191	NA	NA	NA	NA	15.99901079	15.97382634	16.03352789	15.88507176	NA	NA	NA	NA
Akap2	14.08663563	14.30882236	14.49090893	14.33731932	NA	NA	NA	NA	15.8818947	15.84064857	16.01990048	15.87102589	NA	NA	NA	NA
Akap8	NA	16.84678987	16.71958926	17.08473603	NA	NA	NA	NA	12.15030263	NA	NA	NA	NA	NA	NA	NA
Akap9	16.29446743	15.89252779	15.97799876	15.97489331	NA	NA	NA	NA	16.32361907	16.26663654	16.31072694	16.41886169	NA	NA	NA	NA
Akr1a1	NA	NA	NA	NA	NA	NA	NA	NA	14.92632843	NA	NA	NA	NA	NA	NA	NA
Akr1b1	NA	NA	13.53343924	NA	NA	NA	NA	NA	NA	NA	NA	NA	NA	NA	NA	NA
Akt3	15.1462786	15.072437	15.27993377	15.5370746	NA	NA	NA	NA	15.54824576	15.32715647	15.75224868	15.54081116	NA	NA	NA	NA
Aktip	16.65562859	16.9401961	16.81922969	16.88844344	NA	NA	NA	NA	16.77548832	16.62272765	16.9185119	16.48197173	NA	NA	NA	NA
Alb	18.77856368	19.14950118	18.99833922	18.88569526	19.63213435	19.0209388	19.45282308	19.74734825	19.45690984	18.63853137	19.82129442	18.6570253	19.65377226	19.37865471	19.55487172	19.25638148
Aldh2	NA	13.6029076	13.92367103	13.39899748	14.4636436	14.68765752	14.45364143	14.09514442	14.11243951	NA	NA	NA	NA	NA	NA	NA
Aldh4a1	NA	NA	NA	NA	11.88195134	NA	12.16442301	NA	NA	NA	NA	NA	NA	NA	NA	NA
Aldh6a1	NA	NA	NA	NA	14.3677965	14.60899197	14.66726061	14.24039982	NA	NA	NA	NA	NA	NA	NA	NA
Aldh9a1	13.86096086	13.19148184	13.28201549	13.61984169	12.78873615	12.77189632	12.67486583	12.67717816	12.63049239	13.34854836	NA	13.58620648	NA	NA	NA	NA
Aldoa	16.85806601	16.53075775	16.63233207	16.53448807	12.0968813	13.19631903	13.14842687	12.59773125	16.30423674	16.2513259	16.49779122	16.49192316	12.36781605	12.47425604	12.27908819	11.55790879
Aldoc	NA	NA	NA	NA	NA	NA	NA	NA	NA	NA	NA	12.74266522	NA	NA	NA	NA
Alg13	13.47065642	13.58835011	13.42174077	13.34839443	NA	NA	NA	NA	13.68468288	13.71597271	13.54443322	13.72517451	NA	NA	NA	NA
Alg2	NA	NA	NA	NA	NA	NA	NA	NA	13.81613367	13.81989965	13.76690154	NA	NA	NA	NA	NA
Alkbh1	NA	NA	NA	NA	NA	NA	NA	NA	14.4313213	14.30228192	14.50666709	14.56774222	NA	NA	NA	NA
Alkbh3	14.81446023	14.86802464	14.96553605	14.80779483	NA	NA	NA	NA	15.32035023	15.40154072	15.29387232	15.3386455	NA	NA	NA	NA
Alkbh6	14.80446192	14.60027516	14.50401971	14.73671765	NA	NA	NA	NA	13.6889387	14.33867372	14.36386782	14.24231817	NA	NA	NA	NA
Alms1	NA	NA	NA	NA	NA	NA	10.71136584	NA	NA	NA	NA	NA	NA	NA	NA	NA
Als2	14.3593515	14.70670105	NA	14.83642025	NA	NA	NA	NA	NA	NA	NA	NA	NA	NA	NA	NA
Alyref	14.73825028	15.20591264	14.97303606	15.16504603	NA	NA	NA	NA	14.79177536	14.47599727	14.87580833	14.85961301	NA	NA	NA	NA
Amer2	16.47841452	16.29779961	16.07181466	16.28051464	NA	NA	NA	NA	16.09416393	16.08840874	16.07563744	16.41160811	NA	NA	NA	NA
Amer3	12.80665635	12.83980807	NA	13.17897912	NA	NA	NA	NA	NA	NA	NA	NA	NA	NA	NA	NA
Amigo3	NA	NA	NA	NA	NA	NA	NA	NA	NA	NA	NA	NA	16.3252545	NA	NA	NA
Amn1	15.50674989	15.918322	15.74318016	15.97887105	NA	NA	NA	NA	15.99003148	16.16562553	15.86940755	15.91185078	NA	NA	NA	NA
Amotl1	NA	NA	12.71960956	12.92305862	NA	NA	NA	NA	12.60555128	13.10558937	NA	13.12536826	NA	NA	NA	NA
Ampd2	17.19094578	17.17311985	17.0090488	16.97583312	13.36301224	NA	13.5386982	11.89708156	17.49063559	17.57583998	17.3877648	17.37112857	NA	NA	NA	NA
Ampd2;Ampd3	15.5789505	15.19267425	15.20685411	14.64752026	NA	NA	NA	NA	15.26828247	15.28263599	15.74661141	15.62754243	NA	NA	NA	NA
Ampd3	17.06909611	16.99776607	17.06519774	16.82324754	NA	NA	13.50005759	NA	17.1825421	17.27722569	17.1439334	17.41543676	12.1661568	NA	NA	12.65730282
Amph	17.59454926	17.61123583	17.66094591	17.6873256	12.39357011	12.06453396	11.98412647	12.18118332	17.72294765	17.87481346	17.66716897	17.69470749	11.41480678	11.10730209	10.53915881	NA
Amph;Bin1	16.84567493	17.33505148	17.42704909	17.58099959	NA	NA	NA	NA	17.33287157	17.447175	16.5844027	16.64551365	NA	NA	NA	NA
Anapc1	14.69638077	14.29354349	13.95052856	14.6930404	NA	NA	NA	NA	12.73329502	12.71312012	13.05904697	13.20746585	NA	NA	NA	NA
Anapc2	NA	NA	14.73267092	14.88580122	NA	NA	NA	NA	13.92944336	13.3681381	NA	14.71657299	NA	NA	NA	NA
Anapc4	13.94500141	13.62556948	13.71797723	14.07265293	NA	NA	NA	NA	NA	NA	NA	NA	NA	NA	NA	NA
Angptl8	NA	NA	NA	NA	NA	NA	NA	NA	NA	NA	16.32400998	NA	NA	NA	NA	NA
Ank1	16.98237116	17.18944287	17.17963939	17.32324512	NA	NA	NA	NA	17.04854026	17.0603774	17.07168353	16.87477422	NA	NA	NA	NA
Ank2	16.23494106	16.3332485	16.3975275	16.40010473	NA	NA	NA	NA	17.89614058	18.0057808	17.95620542	17.86422398	NA	NA	NA	NA
Ank2;Ank3	16.22597598	16.47648288	16.42754907	15.90322863	NA	NA	NA	NA	17.38399371	NA	17.26005129	16.61794625	NA	NA	NA	NA
Ank3	15.10840379	15.42172957	14.99546831	15.09340885	NA	NA	NA	NA	15.91779605	16.1290378	15.86891426	15.8359309	NA	NA	NA	NA
Ankfy1	13.51451416	13.07539451	13.2514016	13.32536042	NA	NA	NA	NA	NA	NA	NA	NA	NA	NA	NA	NA
Ankle2	13.86655377	14.04817843	13.94227804	14.15893036	NA	NA	NA	NA	14.44741207	14.11136485	14.09296426	14.76520775	NA	NA	NA	NA
Ankrd13a	14.28230694	13.65127597	14.20778225	14.01566867	NA	NA	NA	NA	14.99100746	14.218634	14.93593943	14.97127706	NA	NA	NA	NA
Ankrd13d	13.84883202	13.89054994	13.97900574	13.80355292	NA	NA	NA	NA	13.27866	14.00969523	13.74929349	13.85323889	NA	NA	NA	NA
Ankrd17	16.16033905	16.11891754	16.09686933	16.14040821	NA	NA	NA	NA	15.78272226	15.89171765	15.96110161	15.85283944	NA	NA	NA	NA
Ankrd28	NA	NA	NA	NA	NA	NA	NA	NA	13.56023255	13.74174896	13.56219872	13.60252058	NA	NA	NA	NA
Ankrd40	13.82960462	13.20870152	13.5169513	13.3665173	NA	NA	NA	NA	NA	NA	NA	NA	NA	NA	NA	NA
Ankrd46	15.14078185	15.97416584	16.24871331	15.81824263	NA	NA	NA	NA	NA	NA	NA	NA	NA	NA	NA	NA
Ankrd49	13.38529621	12.63853999	13.03962165	NA	NA	NA	NA	NA	NA	NA	NA	NA	NA	NA	NA	NA
Ankrd52	15.08663268	14.84918413	15.02926164	15.00257588	NA	NA	NA	NA	15.71912108	15.55900965	15.83577431	15.69548134	NA	NA	NA	NA
Ano10	13.71312871	13.85650334	13.37188552	13.57239233	NA	NA	NA	NA	13.75525272	13.70733756	13.95356899	13.45752196	NA	NA	NA	NA
Ano8	15.34588733	15.31469975	15.73089124	15.37783617	NA	NA	NA	NA	15.48917845	15.52973598	15.22531991	15.49609088	NA	NA	NA	NA
Anp32e	13.91186669	13.77564575	13.65533249	13.39789587	NA	NA	NA	NA	13.39531991	13.01820366	13.49368035	13.08560358	NA	NA	NA	NA
Anxa1	NA	NA	NA	NA	14.1550687	14.78993919	11.37042042	13.61436206	NA	12.71005304	NA	NA	12.00109499	12.94776659	NA	12.75299314
Anxa11	13.96986793	13.77305844	13.89519623	13.70230257	NA	NA	NA	NA	NA	NA	NA	NA	NA	NA	NA	NA
Anxa2	18.56060642	18.94806067	18.93235762	19.02481519	15.85856629	15.76934185	15.5797868	15.57060179	18.69555353	18.83325334	18.54935149	18.57583658	15.27059583	15.53328779	15.31034051	15.32186362
Anxa5	17.21207187	16.8535395	17.03732394	16.95745373	13.25120339	13.09265218	12.88979483	13.57095616	16.58504147	16.75800583	16.5515433	16.85752516	12.31229964	12.50554708	12.12874895	NA
Anxa6	18.70564382	18.60522763	18.86692243	18.6745916	13.91521791	14.01437783	14.1773438	14.22403455	18.98030421	19.1505206	18.93859283	19.01822655	13.36377091	13.27683428	13.39701918	13.56334074
Anxa7	14.82208837	14.91835894	14.95209095	14.69678939	NA	NA	NA	NA	14.46647647	14.42439141	14.42782659	14.60168877	NA	11.34972354	9.69376397	10.96695239
Aoc3	NA	NA	NA	NA	NA	NA	NA	NA	12.89345323	NA	NA	NA	NA	NA	NA	NA
Aox1	NA	NA	NA	13.20800263	NA	NA	NA	NA	NA	NA	NA	NA	NA	NA	NA	NA
Aox3	NA	NA	NA	NA	NA	NA	NA	NA	NA	NA	NA	NA	15.13769963	NA	NA	NA
Ap1b1	14.87726831	14.44909051	14.57488743	14.82104778	NA	NA	NA	NA	14.3231956	14.38266438	14.23656651	14.68651751	NA	NA	NA	NA
Ap1b1;Ap2b1	15.41967005	15.37528885	15.45666458	15.47422772	NA	NA	NA	NA	14.92784464	15.04561251	15.19390512	15.00955219	10.35400689	9.988698886	10.69555891	NA
Ap1g1	14.06493904	14.10290851	14.25874308	13.84207212	NA	NA	NA	NA	13.75601786	13.94153113	NA	14.01900969	NA	NA	NA	NA
Ap1s2	15.01886086	14.71589766	15.16297345	15.1909358	NA	NA	NA	NA	14.65458009	14.5574637	14.9672758	NA	NA	NA	NA	NA
Ap2a1	14.43771367	14.44617022	14.04163504	14.31120845	NA	NA	NA	NA	14.56989517	14.38131706	14.46284192	14.54544169	NA	NA	NA	NA
Ap2a1;Ap2a2	14.062327	13.99817717	14.23299283	13.99058423	NA	NA	NA	NA	14.11300703	14.26528547	14.11511771	13.94229804	NA	NA	NA	NA
Ap2a2	14.80412102	14.75453322	14.69311497	14.7752591	NA	NA	NA	NA	14.71321709	14.57017493	14.99684091	14.6945319	NA	NA	NA	NA
Ap2b1	15.30552671	15.33360986	15.10985042	15.32045536	NA	NA	NA	NA	13.95002141	14.15063725	14.33912749	13.90287088	NA	NA	NA	NA
Ap2m1	12.87009111	12.76566941	12.49113407	12.57645128	NA	NA	NA	NA	NA	NA	NA	NA	NA	NA	NA	NA
Ap2s1	13.69930133	13.54183472	NA	13.51197497	NA	NA	NA	NA	NA	NA	NA	NA	NA	NA	NA	NA
Ap3b1	12.19318652	11.89212535	12.06276798	11.99826956	11.27860046	11.70503618	11.84191024	11.82642932	NA	NA	NA	NA	NA	NA	NA	NA
Ap3b1;Ap3b2	16.55139612	16.48919246	16.57952782	16.5956362	NA	NA	NA	NA	NA	NA	NA	NA	NA	NA	NA	NA
Ap3b2	17.20221018	17.24024886	17.37491746	17.44606107	NA	NA	NA	NA	17.07319747	17.06071829	16.9618863	17.11047237	NA	NA	NA	NA
Ap3d1	16.20613224	16.38859956	16.43901688	16.43474152	NA	NA	NA	NA	16.3935025	16.45860608	16.27594019	16.47221943	NA	NA	NA	NA
Ap3m1	12.88459601	12.74591797	12.36619925	12.74910683	NA	NA	NA	NA	NA	NA	NA	NA	NA	NA	NA	NA
Ap3m1;Ap3m2	NA	NA	NA	NA	NA	NA	NA	NA	13.04728924	NA	NA	NA	NA	NA	NA	NA
Ap3s1	18.56761643	18.57387594	18.6483807	18.5259433	10.98881958	11.31676235	12.00061977	NA	18.51617307	18.5704215	18.49107129	18.57230038	11.54144998	10.95402905	NA	NA
Ap3s2	17.59399976	17.58878495	17.62013484	17.44878218	NA	NA	NA	NA	18.06365809	18.02637648	17.88381709	17.719495	NA	NA	NA	NA
Ap4e1	14.02832205	14.0403149	14.12772082	14.17694366	NA	NA	NA	NA	14.20675533	13.97050788	14.28960132	13.99222128	NA	NA	NA	NA
Apba1	14.55313572	14.07796263	14.55015659	14.51405005	NA	NA	NA	NA	NA	NA	NA	NA	NA	NA	NA	NA
Apbb1	13.55036636	13.64972544	13.75666734	13.77709347	NA	NA	NA	NA	13.01978686	12.85022505	12.88292223	13.18362255	NA	NA	NA	NA
Apbb1;Apbb2	NA	NA	NA	13.39998548	NA	NA	NA	NA	NA	NA	NA	NA	NA	NA	NA	NA
Apbb1ip	14.19899746	14.12763167	14.76595942	14.55876747	NA	NA	NA	NA	15.2586838	NA	14.96486878	13.71559741	NA	NA	NA	NA
Apbb2	12.48512238	12.45317287	12.62379006	12.24375416	NA	NA	NA	NA	NA	NA	NA	NA	NA	NA	NA	NA
Apc	13.70060114	13.17257134	13.70983996	13.69218475	NA	NA	NA	NA	NA	NA	NA	NA	NA	NA	NA	NA
Apc2	NA	12.9959099	13.13529356	12.70541913	NA	NA	NA	NA	NA	NA	NA	NA	NA	NA	NA	NA
Api5	15.95857328	15.76040276	15.80226484	15.8590773	NA	NA	NA	NA	14.99831849	14.85360382	15.07917948	14.97453812	NA	NA	NA	NA
Aplf	12.87941573	13.0852856	12.77237798	13.05732358	NA	NA	NA	NA	13.75847308	13.47323644	12.96970129	13.21830894	NA	NA	NA	NA
Apool	12.48655852	NA	12.23853312	NA	NA	NA	NA	NA	NA	NA	NA	NA	NA	NA	NA	NA
Appl1	14.80866797	14.82152724	14.78654397	14.93476001	NA	NA	NA	NA	14.46192702	14.65761148	14.68084966	14.67701679	NA	NA	NA	NA
Aqp1	17.00299732	16.81031765	16.61254388	16.43737987	NA	NA	NA	NA	15.94126991	16.1960465	16.2520105	16.19724869	NA	NA	NA	NA
Aqp4	NA	NA	NA	NA	NA	NA	12.51132522	NA	NA	NA	NA	NA	NA	NA	NA	NA
Araf	16.71002245	16.7825541	16.84375444	16.95951124	12.90886477	13.31688903	13.55063858	13.17306489	16.47620612	16.58915434	16.35577663	16.36020797	12.56422572	12.46155618	NA	NA
Araf;Braf	14.694347	14.81122415	14.71417038	14.41988778	NA	NA	NA	NA	14.70419546	14.62502386	14.58102989	14.49768346	NA	NA	NA	NA
Araf;Braf;Raf1	15.93618237	15.96841223	15.9795904	15.66608805	NA	NA	NA	NA	16.01246959	NA	16.38031224	16.09089394	NA	NA	NA	NA
Arap1	14.97930171	15.00052246	14.60473292	14.6891816	NA	NA	NA	NA	14.92436235	14.70039808	15.0536844	14.92867137	NA	NA	NA	NA
Arcn1	16.59175343	16.59248453	16.55910714	16.71001261	NA	NA	NA	NA	16.32348557	16.38048087	16.32707803	16.36525982	NA	NA	NA	NA
Arf1;Arf2;Arf3	16.45765415	16.75747132	16.77236605	16.76319561	NA	NA	NA	NA	16.94703744	16.75473522	17.03039923	17.10454342	NA	NA	NA	NA
Arf1;Arf3	NA	NA	NA	NA	13.08354928	13.16279675	12.53470299	13.52460605	NA	NA	NA	NA	12.23949619	11.9216562	12.22136074	11.67812581
Arf4	14.58151629	14.39133558	13.98690841	14.75325965	NA	NA	NA	NA	14.57073986	14.05062956	14.36859248	14.12506245	NA	NA	NA	NA
Arf4;Arf5	17.04925297	17.0985873	17.14405075	17.25947663	NA	NA	NA	NA	17.45903932	17.42903072	17.38239605	17.36611727	NA	NA	NA	NA
Arf5	14.94830468	15.35352517	15.51579606	15.30947926	NA	NA	NA	NA	15.54583974	15.19494661	15.58014227	14.99830269	NA	NA	NA	NA
Arf6	14.72984907	14.50357111	15.00757921	14.82195331	NA	NA	NA	NA	14.09330182	14.91374937	14.58788883	14.60052855	NA	NA	NA	NA
Arfgap1	16.21141274	16.29581532	16.09189044	15.93694857	12.8535045	12.5685927	13.50715044	12.77440616	16.1965511	16.35715328	16.3801551	16.39961204	NA	NA	NA	NA
Arfgap2	15.19332011	15.16356002	15.08504885	15.24003496	NA	NA	NA	NA	14.99815574	15.15042613	15.19314557	15.13577724	NA	NA	NA	NA
Arfgap3	15.08828305	15.35236302	15.28281253	15.39700886	NA	NA	NA	NA	14.94487029	15.17071435	14.92411915	15.00618238	NA	NA	NA	NA
Arfgef1	16.37031957	16.38446472	16.38985811	16.34942072	NA	NA	NA	NA	16.20619168	16.29901427	16.24726617	16.25733195	NA	NA	NA	NA
Arfgef1;Arfgef2	18.72260498	18.83767896	18.72077311	18.79094253	NA	NA	NA	NA	18.78358218	18.97515043	18.90560365	18.90077855	NA	NA	NA	NA
Arfgef2	15.39031817	15.44154491	15.26365998	15.62528899	NA	NA	NA	NA	14.87761413	14.99726243	15.05184105	15.13163775	NA	NA	NA	NA
Arfgef3	15.42308787	15.4325638	15.2664722	15.13248687	NA	NA	NA	NA	15.22088478	15.00153035	15.24882285	15.21735075	NA	NA	NA	NA
Arfip2	18.51346949	18.47329052	18.64263527	18.05940998	NA	NA	NA	NA	18.50464286	18.46444569	18.6656358	18.32323352	NA	NA	NA	NA
Arfrp1	15.02828387	15.04069973	14.89312365	14.96374245	NA	NA	NA	NA	14.31691547	14.25259795	14.4750104	14.46111416	NA	NA	NA	NA
Arg1	NA	NA	NA	NA	12.39215103	11.70994107	NA	NA	NA	NA	NA	NA	NA	NA	NA	NA
Arglu1	15.66538818	15.5021232	15.62268176	15.381035	NA	NA	NA	NA	14.43971403	14.74469721	14.48904513	14.2757826	NA	NA	NA	NA
Arhgap1	18.99558965	18.98070666	18.88083243	18.6291418	NA	NA	12.83339811	NA	18.43633227	18.61644487	18.49390849	18.43814471	NA	NA	NA	NA
Arhgap12	NA	NA	NA	NA	NA	NA	NA	NA	NA	13.19898672	NA	13.08483662	NA	NA	NA	NA
Arhgap17	15.61486152	15.6565848	15.55930975	15.84433858	NA	NA	NA	NA	16.10496208	15.87216283	16.03391265	15.98279683	NA	NA	NA	NA
Arhgap17;Arhgap44	NA	14.43220911	14.08650117	14.64066295	NA	NA	NA	NA	NA	NA	NA	NA	NA	NA	NA	NA
Arhgap21	13.01572846	12.89764788	12.72872456	NA	NA	NA	NA	NA	16.51014251	16.5960581	16.78286145	16.33399472	NA	NA	NA	NA
Arhgap22	12.7788061	12.06194154	NA	12.31132259	NA	NA	NA	NA	13.27670311	NA	13.00988109	13.38184033	NA	NA	NA	NA
Arhgap23	11.49095113	NA	NA	NA	NA	NA	NA	NA	NA	NA	NA	NA	NA	NA	NA	NA
Arhgap27	14.57417002	14.26062451	14.1467839	14.59843297	NA	NA	NA	NA	14.03727239	14.12619253	14.23383435	14.68034853	NA	NA	NA	NA
Arhgap28	15.32547889	15.31849562	15.24834225	15.29186964	NA	NA	NA	NA	14.96951295	14.85607629	14.89038517	14.95680759	NA	NA	NA	NA
Arhgap31	NA	NA	NA	NA	NA	NA	NA	NA	11.62509694	11.63902862	12.33009617	12.05109336	NA	NA	NA	NA
Arhgap32	13.33105688	12.88123444	12.69130515	13.38599718	NA	NA	NA	NA	13.22855718	13.68052436	13.5677541	13.5797402	NA	NA	NA	NA
Arhgap32;Arhgap33	NA	NA	NA	NA	NA	NA	NA	NA	NA	NA	NA	NA	15.16437666	NA	NA	NA
Arhgap35	14.34415589	14.59026647	14.48167183	14.73299172	NA	NA	NA	NA	14.97920782	14.7360054	14.97659204	14.8518089	NA	NA	NA	NA
Arhgap44	14.52916813	14.78520141	14.52831847	14.77537177	NA	NA	NA	NA	14.85085295	14.67975783	14.84787169	14.7957677	NA	NA	NA	NA
Arhgdia	18.75101569	18.69754501	18.7709769	18.63291177	13.4195229	13.84210407	13.75716178	13.94335652	17.89649395	17.89844287	18.02501783	18.06076786	12.68368768	12.15670251	NA	12.40822092
Arhgef1	12.65143577	13.01915806	12.91846175	13.38938196	NA	NA	NA	NA	13.30178196	13.29800527	13.24592403	13.77467383	NA	NA	NA	NA
Arhgef12	13.36014015	13.22437983	13.4735205	13.3066741	NA	NA	NA	NA	13.6127431	13.67435061	13.20723438	13.67434604	NA	NA	NA	NA
Arhgef17	14.66401143	14.93358637	14.71402624	14.93459306	NA	NA	NA	NA	15.75768566	15.71612285	15.65711791	15.59587565	NA	NA	NA	NA
Arhgef18	15.13258565	15.26356016	15.13078634	14.9971722	NA	NA	NA	NA	14.94344262	14.83088481	15.07378611	15.09302987	NA	NA	NA	NA
Arhgef40	13.73511019	14.30682784	14.07054145	14.08932281	NA	NA	NA	NA	14.74509794	14.44192028	14.59442938	14.55464313	NA	NA	NA	NA
Arhgef6	14.26423002	14.29155732	14.14631743	14.28810903	14.41257981	14.52464793	14.58857431	14.41873501	14.65835655	NA	14.99979306	14.33051078	NA	NA	NA	NA
Arhgef6;Arhgef7	14.31962374	14.60599521	14.50582172	14.26458156	NA	NA	NA	NA	15.33408469	15.33907752	15.09294292	15.13540068	13.0088015	13.00395529	12.68423798	13.10521121
Arhgef7	14.67654806	14.60866337	14.64748414	14.64949086	NA	NA	NA	NA	14.76596962	14.86926377	14.81731729	14.50952457	NA	NA	NA	NA
Arid1a	12.9382619	NA	NA	NA	NA	NA	NA	NA	NA	11.54317202	NA	NA	NA	NA	NA	NA
Arid1b	12.6670095	NA	NA	NA	NA	NA	NA	NA	12.62556046	12.86369458	12.98137998	12.45778357	NA	NA	NA	NA
Arl15	13.52587557	13.39795534	13.57552743	13.60547952	12.08056838	12.71658877	12.11462189	NA	14.2057169	NA	14.05099646	NA	11.20009552	11.77548271	12.10296645	11.79431838
Arl2	15.7373716	15.70170507	15.81150915	15.67683805	NA	NA	NA	NA	14.96491476	NA	14.90506727	14.91408747	NA	NA	NA	NA
Arl2bp	14.20270276	14.25740372	14.63871786	13.99578635	NA	NA	NA	NA	NA	NA	NA	NA	NA	NA	NA	NA
Arl3	15.06177641	15.17868537	15.48013584	15.24763071	NA	NA	12.86760501	NA	14.95389765	14.98928087	15.02636324	14.872495	NA	NA	NA	NA
Arl6ip4	NA	13.73230524	13.52287573	13.33088888	NA	NA	NA	NA	NA	NA	NA	NA	NA	NA	NA	NA
Arl6ip5	19.15527572	19.40040584	19.19371245	19.1564452	NA	NA	NA	NA	19.06269985	18.97649141	18.961527	18.9117338	NA	NA	NA	NA
Armc10	13.86070976	13.53775227	13.82730968	13.45873712	NA	NA	NA	NA	NA	NA	NA	NA	NA	NA	NA	NA
Armc6	13.63310295	13.74090404	13.93593898	14.00088732	NA	NA	NA	NA	13.86240218	14.71717147	14.71507902	13.60433315	NA	NA	NA	NA
Armc8	12.54435352	12.17201802	NA	NA	NA	NA	NA	NA	NA	NA	NA	NA	NA	NA	NA	NA
Armcx1	13.50434728	13.22663948	13.49767723	13.94239538	NA	NA	NA	NA	NA	NA	NA	NA	NA	NA	NA	NA
Armcx2	14.89461382	15.00021129	15.03861967	14.93392876	NA	NA	NA	NA	14.12255056	14.03388835	14.31631901	14.18249994	NA	NA	NA	NA
Armcx3	15.13711887	15.2933216	15.318955	15.38563729	NA	NA	NA	NA	13.57972976	13.58136098	14.17376553	13.72466439	NA	NA	NA	NA
Arpc1b	16.32162575	16.45162055	16.47606075	16.54342797	NA	NA	NA	NA	16.70691157	16.44705262	16.42298577	16.41613164	NA	NA	NA	NA
Arpc2	16.16436288	16.17295214	16.44508027	16.05383934	NA	NA	NA	NA	16.26409849	16.26700474	16.33079081	16.05754681	NA	NA	NA	NA
Arpc4	NA	NA	NA	NA	NA	NA	NA	NA	11.49305484	12.19048523	NA	12.17038829	NA	NA	NA	NA
Arpc5	16.72377269	16.4915335	16.7938842	16.57976672	NA	NA	NA	NA	16.31548571	16.24624355	16.20107874	16.28726634	NA	NA	NA	NA
Arpc5l	NA	NA	NA	NA	NA	NA	NA	NA	NA	12.81488884	NA	NA	NA	NA	NA	NA
Arpin	16.51482192	16.43487184	16.50671874	16.32559016	NA	NA	NA	NA	16.13554349	16.22853354	16.19512832	15.98011847	NA	NA	NA	NA
Arpp19	15.91705692	16.11942055	15.92407189	16.08474163	NA	NA	NA	NA	15.61347495	NA	15.74102402	15.76043117	NA	NA	NA	NA
Arpp19;Ensa	13.83113897	14.73589973	14.84897985	14.18664045	NA	NA	NA	NA	13.15410449	13.67495359	NA	13.13597856	NA	NA	NA	NA
Arrb2	15.51552481	15.15696512	15.24722696	15.25281473	NA	NA	NA	NA	14.38136011	14.25642467	14.61832979	14.45389834	NA	NA	NA	NA
Arvcf	NA	NA	NA	NA	NA	NA	14.1075522	NA	NA	NA	NA	NA	NA	NA	NA	NA
As3mt	14.24404889	14.2578072	14.38967939	14.07737361	12.60379555	12.74619308	12.97398968	12.93384369	14.79983958	14.42837343	14.40830309	14.67802714	12.0345184	12.27335562	12.11323159	NA
Asap1	16.51964684	16.62453871	16.60583297	16.72567667	NA	NA	NA	NA	16.34230206	16.60167678	16.49518716	16.60762889	NA	NA	NA	NA
Asap1;Asap2	NA	NA	NA	NA	NA	NA	NA	NA	13.9223707	NA	13.32776314	13.74788876	NA	NA	NA	NA
Asap2	NA	NA	NA	NA	NA	NA	NA	NA	NA	12.81295942	12.46961638	12.8650218	NA	NA	NA	NA
Asl	15.44030856	15.32436026	15.53222778	15.56178086	NA	NA	NA	NA	15.55962889	15.50972444	15.51608895	15.72962027	NA	NA	NA	NA
Asns	14.64442688	14.5746643	14.60542412	14.48641356	NA	NA	NA	NA	15.10463368	14.95689151	14.74349957	14.8804406	NA	NA	NA	NA
Asph	12.58978455	12.39449753	12.44069531	12.60453701	NA	NA	NA	NA	NA	NA	NA	NA	NA	NA	NA	NA
Aspscr1	14.65916304	14.62406322	14.78353792	14.56578548	NA	NA	NA	NA	14.82415089	15.13190493	15.10339831	14.98404426	NA	NA	NA	NA
Asrgl1	14.57488322	14.75392706	14.39108245	14.5523629	13.88054586	13.90132889	13.60206088	13.81531773	14.65527915	NA	14.9575646	14.69687518	13.11084051	13.32623284	12.65650531	12.14871807
Ass1	15.01816226	14.77597397	14.59475871	14.83755361	NA	NA	NA	NA	14.79634856	14.49419299	14.97759502	15.0484855	NA	NA	NA	NA
Atad1	15.29134547	14.97706843	15.00965972	15.21109291	NA	NA	NA	NA	14.85584698	14.71492179	15.04998699	14.83701045	NA	NA	NA	NA
Atad3	13.29020609	12.83488381	NA	12.1722431	NA	NA	NA	NA	13.45383649	NA	NA	13.66646813	NA	NA	NA	NA
Atf3	12.20539923	11.44896804	12.33436268	12.79130129	NA	NA	NA	NA	NA	NA	NA	NA	NA	NA	NA	NA
Atg2a	13.11023715	13.14660282	12.89765984	13.05623193	NA	NA	NA	NA	13.82601612	13.31842183	13.8403977	13.98784867	NA	NA	NA	NA
Atg2a;Atg2b	NA	NA	NA	NA	NA	NA	NA	NA	14.64010369	14.73807114	14.65904262	14.7332537	NA	NA	NA	NA
Atg2b	15.34523108	15.34817599	15.37499722	15.28239448	NA	NA	NA	NA	15.37361532	15.37794518	15.56052566	15.486664	NA	NA	NA	NA
Atg3	14.40807096	14.2844424	14.19375145	14.35783375	NA	NA	NA	NA	13.50628681	13.69324106	14.32749823	13.82399702	NA	NA	NA	NA
Atic	13.92413935	13.74097365	14.02730709	13.88312415	NA	NA	NA	NA	14.32161931	14.08501863	13.93555412	14.28398483	NA	NA	NA	NA
Atl1	16.89286442	17.05600337	17.19871526	17.11474223	NA	NA	NA	NA	16.50264022	16.68504027	16.47295277	16.30187932	NA	NA	NA	NA
Atm	NA	NA	NA	NA	NA	NA	NA	NA	13.65814452	NA	13.00926003	NA	NA	NA	NA	NA
Atn1	13.81649371	13.19902967	13.16379117	12.89890365	NA	NA	NA	NA	12.53188096	12.87477007	12.72507437	12.83000609	NA	NA	NA	NA
Atp13a1	14.15443245	14.39102879	14.47048501	14.5926866	NA	NA	NA	NA	NA	NA	14.83622299	14.16006837	NA	NA	NA	NA
Atp13a2	13.41419633	12.13372662	12.1737552	12.66571786	NA	NA	NA	NA	12.56436388	12.87060168	13.36203969	13.48952186	NA	NA	NA	NA
Atp1a1	16.24042472	16.3727772	16.47581374	16.4946026	NA	NA	NA	NA	16.65566763	16.58758405	16.64449483	16.70290878	NA	NA	NA	NA
Atp1a1;Atp1a2	13.73638247	14.66135222	14.65209947	14.67803336	NA	NA	NA	NA	14.7258579	14.68978256	13.89421489	14.32856002	NA	NA	NA	NA
Atp1a1;Atp1a2;Atp1a3	16.45318357	16.48280957	16.63743655	16.60782633	NA	NA	NA	NA	16.56056355	16.64108376	16.3918412	16.51076112	NA	NA	NA	NA
Atp1a2	15.26441498	15.38099323	14.67618606	15.03370375	13.35661013	13.66565339	13.2831091	13.69584376	13.91945927	14.30000355	NA	14.27095246	NA	NA	NA	NA
Atp1a2;Atp1a3	15.3779842	15.44986958	15.17604707	15.38662291	NA	NA	NA	NA	15.15916968	NA	14.76696881	15.45131738	12.02722713	11.68429447	12.15973743	NA
Atp1a3	13.96928918	14.25065019	14.13725886	14.34711976	NA	NA	NA	NA	13.97126963	13.89424697	14.17199677	14.12012341	NA	NA	NA	NA
Atp1b1	13.31051954	13.24904889	13.22166609	13.38372379	NA	NA	NA	NA	13.26618188	12.27868756	13.56667248	12.99664472	NA	NA	NA	NA
Atp2a1;Atp2a2	NA	NA	NA	NA	12.02008405	11.98464631	11.37567482	11.46831857	NA	NA	NA	NA	NA	NA	NA	NA
Atp2a2	14.69982572	14.70384596	14.41465908	14.70037233	NA	NA	NA	NA	14.21661664	14.01253781	14.45119888	14.24453911	NA	NA	NA	NA
Atp2b1	15.29721366	15.22420842	15.31838042	15.12968904	NA	NA	NA	NA	15.20739188	15.34649642	15.14711348	15.34740683	NA	NA	NA	NA
Atp2b1;Atp2b2	14.9245249	15.1211409	15.2647981	15.31423626	NA	NA	NA	NA	14.95277309	14.90002241	14.89192132	15.03539194	NA	NA	NA	NA
Atp2b1;Atp2b2;Atp2b4	14.9175638	14.76272473	15.16497115	15.18566	NA	NA	NA	NA	15.06358901	15.13587145	15.16140691	15.12492042	NA	NA	NA	NA
Atp2b1;Atp2b4	15.54493085	15.5905696	15.45202901	15.55060643	NA	NA	NA	NA	15.70621809	15.77854176	16.03986579	15.73978852	NA	NA	NA	NA
Atp2b2	13.95706107	13.99245281	13.67791386	13.96302481	NA	NA	NA	NA	14.31939972	13.99181398	14.36413879	14.39392659	NA	NA	NA	NA
Atp2b4	NA	13.31010767	13.43062537	13.5585893	NA	11.83511088	12.48683251	12.32032672	14.19302339	14.1464601	14.10901891	13.81384787	NA	NA	NA	NA
Atp5f1a	18.53387971	18.37364322	18.52502799	18.33350444	14.94104325	14.97793741	15.05662168	15.19494632	18.03972971	18.04294511	17.87181772	17.99056887	13.6919205	13.49296875	13.32232252	13.54964114
Atp5f1b	18.42547921	18.44300013	18.45987052	18.55908826	14.44392156	14.43040098	14.44009958	14.79595703	18.10771926	18.10427104	18.09876161	18.25951175	13.66533709	13.66356301	13.46327339	13.58012093
Atp5f1d	14.4631795	14.15780481	14.08815883	14.14287289	NA	NA	NA	NA	13.46457128	13.98033597	NA	13.82389462	NA	NA	NA	NA
Atp5mg	13.56055973	12.85314773	NA	12.87975171	NA	NA	NA	NA	12.92466593	NA	13.02334893	NA	NA	NA	NA	NA
Atp5pf	15.53665449	15.37503144	14.82573652	15.14954785	NA	NA	NA	NA	14.5559344	14.61174059	14.82633791	14.83460548	NA	NA	NA	NA
Atp5po	13.86431246	15.05192338	14.85277546	14.76009444	NA	NA	NA	NA	NA	NA	NA	NA	NA	NA	NA	NA
Atp6v0a1	NA	NA	NA	NA	NA	NA	NA	NA	13.84662651	13.43405479	13.26966145	14.3290535	NA	NA	NA	NA
Atp6v0d1	13.71399218	13.61529701	13.86810825	13.95265641	NA	NA	NA	NA	12.40550847	NA	NA	NA	NA	NA	NA	NA
Atp6v1a	16.97861447	16.92559512	16.97958171	17.19364122	NA	NA	NA	NA	17.18410232	17.25972217	17.11524948	17.40993052	NA	NA	NA	NA
Atp6v1b2	17.23970498	17.32396086	17.34864958	17.33122939	NA	NA	12.01401349	NA	17.2906186	17.39215857	17.17195303	17.17270668	NA	NA	NA	NA
Atp6v1e1	14.06136719	13.90857726	13.74932547	13.79420749	NA	NA	NA	NA	13.38578153	NA	13.70258396	13.86909255	NA	NA	NA	NA
Atp6v1f	14.0571525	14.17558998	13.71584392	13.85216945	NA	NA	NA	NA	13.46627869	13.56323389	12.980896	13.5535488	NA	NA	NA	NA
Atp6v1h	16.4305214	16.48926257	16.65150205	16.69950317	NA	NA	NA	NA	15.69408513	15.87709332	15.62212264	15.45674634	NA	NA	NA	NA
Atp7a	14.28668911	14.23220028	14.22612344	14.36506726	NA	NA	NA	NA	14.01858526	14.4133333	14.52004182	14.36759657	NA	NA	NA	NA
Atp8a1	15.60858988	15.61112369	15.19276454	15.64508791	NA	NA	10.33581461	NA	13.95879185	14.13344072	14.10132141	14.608366	NA	NA	NA	NA
Atp8a2	NA	NA	NA	NA	NA	NA	NA	NA	13.21932131	NA	13.01663247	NA	NA	NA	NA	NA
Atp9a	14.47172444	14.3033879	14.30806445	14.48049691	NA	NA	NA	NA	14.75260136	14.42280892	14.39966035	14.41425778	NA	NA	NA	NA
Atpaf1	13.88880983	13.39210272	13.53083303	13.61441079	NA	NA	NA	NA	14.38001495	13.94877679	14.27500911	13.84643709	NA	NA	NA	NA
Atxn1	NA	NA	NA	NA	NA	NA	NA	NA	12.88445865	13.10118617	12.99957904	12.63010328	NA	NA	NA	NA
Atxn10	15.9820644	16.10573875	16.14694786	16.03875284	NA	NA	NA	NA	15.16135438	15.13912332	15.36212146	15.03289189	NA	NA	NA	NA
Atxn1l	13.62371006	13.05896244	13.66072018	13.05221311	NA	NA	NA	NA	13.1725869	12.99822195	NA	NA	NA	NA	NA	NA
Atxn2	16.70068762	16.7123856	16.86576152	16.82070316	NA	NA	NA	NA	16.23742049	16.24629927	16.24676665	16.16054275	NA	NA	NA	NA
Atxn2;Atxn2l	17.09615921	17.37325601	17.23451809	15.60050242	NA	NA	NA	NA	15.22732262	15.61192101	17.21485032	16.99197572	NA	NA	NA	NA
Atxn2l	18.71972909	18.66869178	18.82982891	18.71056264	13.31605061	13.53196931	13.05693964	13.09925864	18.50292903	18.67011809	18.46949202	18.52437241	NA	NA	NA	NA
Atxn7l3b	15.05318051	15.03463239	14.28989785	14.79572094	NA	NA	NA	NA	15.19143003	NA	NA	15.09964348	NA	NA	NA	NA
Auh	13.2484361	13.49729051	13.04060138	13.34921211	NA	NA	NA	NA	13.81104349	12.63785428	13.36952919	NA	NA	NA	NA	NA
Aup1	12.27918398	NA	12.39097232	NA	NA	NA	NA	NA	NA	NA	NA	NA	NA	NA	NA	NA
Aven	15.61776764	15.80683404	15.83229915	15.74440844	NA	NA	NA	NA	15.39865488	15.6118029	15.57260966	15.56294485	NA	NA	NA	NA
Avil	19.71053926	20.02825187	20.19678757	20.28142131	13.92295134	13.51357602	13.90222135	14.04478423	20.21745728	20.34382076	20.05105254	20.15723753	13.25287245	12.94739865	13.20654134	12.88387024
Avl9	13.89479882	13.07068617	13.37710205	13.68800984	NA	NA	NA	NA	13.820877	13.48438237	14.02516552	13.1898261	NA	NA	NA	NA
Azi2	13.58284763	13.49755249	13.40101282	13.37343615	NA	NA	NA	NA	NA	NA	NA	NA	NA	NA	NA	NA
B3gnt5	13.96234477	NA	NA	NA	NA	NA	NA	NA	NA	NA	NA	NA	NA	NA	NA	NA
Babam1	NA	12.37648269	NA	12.3702629	NA	NA	NA	NA	NA	NA	NA	NA	NA	NA	NA	NA
Bace1	NA	NA	NA	NA	NA	NA	NA	NA	12.91852972	NA	13.10689332	NA	NA	NA	NA	NA
Bad	14.22357873	14.33619248	14.22184839	14.27606719	NA	NA	NA	NA	14.02241116	NA	13.902328	13.62586863	NA	NA	NA	NA
Bag1	13.24468195	12.98819649	NA	13.18626284	NA	NA	NA	NA	NA	NA	NA	NA	NA	NA	NA	NA
Bag2	15.91388451	15.79182909	15.77283296	15.74444591	NA	NA	NA	NA	15.27782134	15.24885411	15.41761191	15.49667593	NA	NA	NA	NA
Bag3	19.52474119	19.54022286	19.52148411	19.54325035	12.40850224	12.54202826	11.91178894	NA	19.59696149	19.60300136	19.53660891	19.40368828	11.65117281	NA	NA	NA
Baiap2l1	15.65877078	15.70690018	15.79559766	15.92160695	NA	NA	NA	NA	15.32672583	15.2221166	15.0914435	15.23458887	NA	NA	NA	NA
Basp1	18.42124316	18.21932541	18.30611976	18.05983462	NA	NA	NA	NA	18.2015383	18.30697791	18.50510336	18.23768764	NA	NA	NA	NA
Baz2a	17.00319945	17.0226929	17.0567118	17.0788909	15.55627852	15.19109392	15.42383156	15.21271296	18.18710556	17.91234556	18.14610125	18.25041871	15.1193424	14.98242323	NA	14.81573852
Baz2b	NA	15.36805282	NA	NA	NA	NA	NA	NA	NA	NA	NA	NA	NA	NA	NA	NA
Bcap29	14.3597427	14.44621099	14.54803317	NA	NA	NA	NA	NA	NA	NA	NA	NA	NA	NA	NA	NA
Bcap31	17.73368113	17.64328415	17.57250469	17.43419631	NA	NA	NA	NA	17.13400525	17.11995207	16.86486698	17.21031966	NA	NA	NA	NA
Bcar1	14.91791	14.76325693	14.77000065	14.74021399	NA	NA	NA	NA	15.32495504	15.398542	15.443514	15.49518556	NA	NA	NA	NA
Bcas1	12.91171382	12.59870758	12.80840438	12.97856428	NA	NA	NA	NA	12.71312227	12.62228523	12.58110876	NA	11.09242021	11.16268085	10.92243574	NA
Bcas3	14.42582117	14.59994761	14.40708213	14.68455052	12.91061112	12.77576371	12.94141316	12.87022948	14.93779685	14.95914876	15.26073935	14.8639473	NA	NA	NA	NA
Bcat1	13.59095263	13.99769375	13.4343646	13.55067221	NA	NA	NA	NA	15.0317424	15.01680907	15.26884794	14.95148919	NA	NA	NA	NA
Bcat2	NA	13.16905885	13.29294347	13.21428454	NA	11.89754675	NA	11.95098959	13.69138925	13.79802909	13.77803584	14.33097988	NA	NA	NA	NA
Bcl10	NA	NA	NA	NA	NA	NA	NA	NA	15.88987942	NA	NA	NA	NA	NA	NA	NA
Bcl2l13	15.882156	15.42950066	15.68673686	15.38061668	NA	NA	NA	NA	15.10792013	15.05264457	15.12030008	15.13940468	NA	NA	NA	NA
Bcl2l2	14.24964681	14.32940394	14.44404427	14.46362016	NA	NA	NA	NA	13.95578611	14.42127591	14.25439386	14.09119569	NA	NA	NA	NA
Bcl7c	14.64017493	14.88163468	14.57838812	14.54043344	NA	NA	NA	NA	NA	NA	NA	NA	NA	NA	NA	NA
Bclaf1	15.4411501	15.48521925	15.43501752	15.47908933	NA	NA	NA	NA	15.06886601	15.0595111	15.12253561	15.17110464	NA	NA	NA	NA
Bcr	14.3847225	14.42560502	13.86815596	14.36622148	NA	NA	NA	NA	14.30724755	14.27581683	14.52087622	14.32485575	NA	NA	NA	NA
Becn1	13.96255521	14.1161059	14.12833858	13.62377054	NA	NA	NA	NA	14.03670594	14.17681985	13.84991328	13.91606605	NA	NA	NA	NA
Bet1l	16.06056609	15.76967066	15.83792694	15.43093297	NA	NA	NA	NA	15.37003599	15.4813585	15.25058042	15.43645568	NA	NA	NA	NA
Bicd1	14.36538909	14.62912181	14.34826906	14.40300368	NA	NA	NA	NA	13.84257386	13.8089856	14.95825744	14.10831822	NA	NA	NA	NA
Bicra	NA	NA	NA	15.97523672	NA	NA	NA	NA	NA	NA	NA	NA	NA	NA	NA	NA
Bin1	16.70724588	16.87167337	16.64074407	16.61176745	NA	NA	NA	NA	16.99966075	17.00362229	17.06797423	17.00810776	NA	NA	NA	NA
Birc6	15.24980521	15.47469766	15.40804983	15.41713574	NA	NA	NA	NA	16.50068754	16.51092208	16.59169854	16.41605498	NA	NA	NA	NA
Blk;Cdk20;Cilk1;Fgfr1;Fgfr2;Fgfr3;Fgfr4;Fgr;Fyn;Hck;Lck;Lyn;Mak;Yes1	15.85141721	15.40793159	15.69965107	15.56587262	NA	NA	NA	NA	15.55629648	15.68199053	NA	15.0213921	NA	NA	NA	NA
Bloc1s1	13.67693775	13.80986859	14.13469905	14.00777191	NA	NA	NA	NA	NA	NA	NA	NA	NA	NA	NA	NA
Bnip1	13.57208665	14.01160321	13.83799576	13.98447221	NA	NA	NA	NA	NA	NA	NA	NA	NA	NA	NA	NA
Bnip3	15.21806999	15.14478432	15.48427776	15.09431669	NA	NA	NA	NA	14.93858328	14.8832063	NA	14.70822673	NA	NA	NA	NA
Bod1l	13.14953882	13.16074613	13.33376143	13.17383713	NA	NA	NA	NA	14.37557418	14.32286613	13.81005519	13.55891707	NA	NA	NA	NA
Bola1	NA	13.13467819	13.12328726	13.34378255	NA	NA	NA	NA	NA	NA	NA	NA	NA	NA	NA	NA
Borcs5	15.12143264	15.2901055	15.08086041	15.28417596	NA	NA	NA	NA	14.78976012	14.45987343	14.66131605	14.50981699	NA	NA	NA	NA
Borcs6	14.85307348	14.76034739	14.74252677	14.92342435	NA	NA	NA	NA	15.10447392	14.88675872	14.9227745	15.01171757	NA	NA	NA	NA
Bpnt1	15.0682642	15.03144359	15.29588055	15.16645678	NA	NA	NA	NA	14.99385445	15.23300681	14.84696679	14.86116874	NA	NA	NA	NA
Braf	15.08717799	14.89337484	14.68932835	14.69588816	NA	NA	NA	NA	14.46855732	14.7018571	14.55946404	14.8010789	NA	NA	NA	NA
Braf;Raf1	14.14897699	14.3036238	14.57008101	14.27292133	NA	NA	NA	NA	NA	NA	NA	NA	NA	NA	NA	NA
Brap	15.45912887	15.47972072	15.6078007	15.63371951	NA	NA	NA	NA	14.37794348	14.11778665	14.37533559	14.49251989	NA	NA	NA	NA
Brcc3	14.98409984	15.03845806	15.43751245	15.11474955	NA	NA	NA	NA	15.73332345	15.70072411	15.53901935	15.5908346	NA	NA	NA	NA
Brd8	11.98455731	12.27789179	NA	11.97914292	NA	NA	NA	NA	NA	NA	NA	NA	NA	NA	NA	NA
Brox	12.49779696	12.87874833	NA	12.73908018	NA	NA	NA	NA	NA	NA	NA	NA	NA	NA	NA	NA
Brsk2	14.63416646	14.84732199	14.68371438	14.81391685	NA	NA	NA	NA	14.37610365	14.44884183	14.10244715	14.05245447	NA	NA	NA	NA
Bsdc1	15.88702063	15.84860486	15.73298711	15.62586532	NA	NA	NA	NA	15.59845343	15.7048354	15.6100419	15.54016562	NA	NA	NA	NA
Bsg	13.46390555	13.13436069	13.11753252	12.91226014	11.38237545	NA	10.61354086	11.09123041	13.53417851	13.76913803	13.58181162	13.34124504	NA	NA	NA	NA
Bsn	13.51320944	13.16247473	12.92376387	NA	NA	NA	NA	NA	NA	NA	NA	NA	NA	NA	NA	NA
Btf3	15.45572648	15.39218758	14.96734114	15.12593289	NA	NA	NA	NA	15.0078411	14.61445555	14.96480033	14.70024018	NA	NA	NA	NA
Btf3l4	14.42663822	14.57781825	14.68371029	14.37814968	NA	NA	NA	NA	14.41617736	14.13007178	14.00905879	14.46749092	NA	NA	NA	NA
Bzw1	14.36848673	14.69325005	14.51129481	14.63563851	NA	NA	NA	NA	13.53483784	13.82764042	14.06307482	14.00638745	NA	NA	NA	NA
C2cd2	14.78195589	14.98386657	14.96700333	15.16944638	NA	NA	NA	NA	15.47683971	15.24155792	15.79431944	15.4154905	NA	NA	NA	NA
C2cd2l	15.53172773	15.67744131	15.62380907	15.89700847	NA	NA	NA	NA	15.68968538	15.53733089	15.6457045	15.56777111	NA	NA	NA	NA
Cab39	14.13777889	14.6082471	14.86729804	14.79809166	NA	NA	NA	NA	16.59549757	16.57852518	16.33528475	16.51269182	NA	NA	NA	NA
Cab39l	14.45831763	14.40390187	14.38914917	14.87382885	NA	NA	NA	NA	NA	NA	NA	NA	NA	NA	NA	NA
Cabp1	NA	NA	NA	13.46564292	NA	NA	NA	NA	NA	NA	NA	NA	NA	NA	NA	NA
Cacna1b	NA	NA	NA	NA	NA	NA	NA	NA	NA	12.53122644	11.96485108	11.63341489	NA	NA	NA	NA
Cacnb1	13.47906448	14.38481291	14.35335559	14.13653723	NA	NA	NA	NA	14.12192444	14.57832793	14.2736702	14.31973131	NA	NA	NA	NA
Cacnb1;Cacnb3;Cacnb4	NA	14.17959036	13.76863923	13.85404047	NA	NA	NA	NA	NA	NA	NA	NA	NA	NA	NA	NA
Cacnb1;Cacnb4	13.71295682	13.53873457	13.4532835	14.26109589	NA	NA	NA	NA	14.41626632	14.27842729	14.3891261	14.32814959	NA	NA	NA	NA
Cacnb3	12.54397912	13.46573219	13.32992244	13.27283241	NA	NA	NA	NA	NA	NA	NA	NA	NA	NA	NA	NA
Cacnb4	14.20418138	14.50857473	13.83141611	14.43368323	NA	NA	NA	NA	14.10016132	NA	14.50955235	13.93372753	NA	NA	NA	NA
Cacul1	14.49743398	14.38592305	14.72820752	14.24643629	NA	NA	NA	NA	14.65376317	14.53844359	14.47177681	14.76055883	NA	NA	NA	NA
Cacybp	16.60082526	16.42429868	16.59311553	16.28495691	NA	NA	NA	NA	16.02501686	16.21810489	16.04305435	16.21090936	NA	NA	NA	NA
Cadm1	15.73000972	15.32147457	15.68002599	15.18227381	NA	NA	NA	NA	15.59025203	15.82123041	15.6983248	15.78658885	NA	NA	NA	NA
Cadm3	15.5018156	15.53934734	15.51001409	15.22751083	NA	NA	NA	NA	15.86771447	15.6769869	16.17448375	16.00875729	NA	NA	NA	NA
Cadps	18.10635693	18.37474328	18.43092623	18.49541033	11.62674028	12.33843595	12.82308488	12.76764229	18.83887112	18.77746578	18.66709088	18.66951487	NA	11.38119684	10.9334251	NA
Calb1;Calb2	13.87273259	13.82692579	13.87123146	13.66001818	NA	NA	NA	NA	14.31126582	NA	14.09055079	14.32512272	NA	NA	NA	NA
Calca	13.13415836	13.38288066	11.68233188	13.14168408	NA	NA	NA	NA	13.91772637	13.67063412	13.5721436	13.67800586	NA	NA	NA	NA
Calcoco1	13.89678682	14.06807606	13.98051793	14.00508986	NA	NA	NA	NA	13.76858895	13.77003197	13.97190275	13.95915803	NA	NA	NA	NA
Calm1;Calm2;Calm3	21.40913999	21.48504841	21.66284359	21.33149572	NA	NA	NA	NA	21.48750133	21.53131398	21.45191598	21.07151538	NA	NA	NA	NA
Calr	14.44393267	14.08355751	13.7376647	14.25653578	NA	NA	NA	NA	13.43348112	13.71708732	13.82691587	13.05067174	NA	NA	NA	NA
Camk1d	14.87178962	14.85627733	15.26251024	15.0231101	NA	NA	NA	NA	15.63840771	15.68191965	15.63309053	15.28331062	NA	NA	NA	NA
Camk2a	15.11067661	15.17762992	14.83849318	15.47129036	NA	NA	NA	NA	NA	NA	NA	NA	NA	NA	NA	NA
Camk2a;Camk2b;Camk2d;Camk2g	17.93611117	18.40131121	18.19551574	18.51552253	NA	NA	NA	NA	NA	NA	NA	NA	NA	12.63734488	NA	11.61665911
Camk2a;Camk2d	19.77161036	19.47290102	18.98020374	19.44519676	NA	NA	NA	NA	NA	NA	NA	NA	NA	NA	NA	NA
Camk2b	14.32106595	14.47343377	14.41424098	14.67496564	NA	NA	NA	NA	14.96177802	14.83646036	15.02846512	14.70830477	NA	NA	NA	NA
Camk2b;Camk2d;Camk2g	NA	NA	NA	NA	NA	NA	NA	NA	18.11827686	18.56919379	18.07182134	18.22250128	NA	NA	NA	NA
Camk2b;Camk2g	15.15609984	15.63905437	16.03995197	16.05883204	NA	NA	NA	NA	15.32640303	NA	15.29688544	15.04552094	NA	NA	NA	NA
Camk2d	15.93180424	15.89440277	16.00907434	15.96646306	13.29685886	NA	12.61406794	13.30268176	18.47879217	18.4885381	18.46406298	18.56471841	NA	NA	NA	NA
Camk2g	16.29381981	16.54306184	16.52187828	16.50118619	NA	NA	NA	NA	16.13048892	16.19198151	16.12591178	15.83458175	NA	NA	NA	NA
Camk4	14.35693097	13.98059699	13.97865689	14.05231713	NA	NA	NA	NA	NA	NA	NA	NA	NA	NA	NA	NA
Camkk1	13.15625408	13.19151628	13.28751518	13.35949739	NA	NA	NA	NA	13.53026077	13.80249738	13.82836846	13.2704298	NA	NA	NA	NA
Camlg	15.56999597	15.9646489	15.905338	16.04859502	NA	NA	NA	NA	15.63536074	15.56625086	15.50661745	15.64107843	NA	NA	NA	NA
Camsap1	14.95818369	14.74978656	14.84310531	15.03583958	NA	NA	NA	NA	15.36591014	15.4257595	15.48964711	15.38230222	NA	NA	NA	NA
Camsap1;Camsap3	14.6444985	14.49810748	14.55323929	14.37249101	NA	NA	NA	NA	14.27229444	NA	15.04610937	NA	NA	NA	NA	NA
Camsap2	15.45291992	15.43976269	15.48270186	15.51379413	NA	NA	NA	NA	15.29481876	15.37614066	15.36490351	15.19675935	NA	NA	NA	NA
Camsap3	15.4684308	15.21665463	15.09394365	15.11194175	NA	NA	NA	NA	15.30271326	15.18956839	15.32341031	15.10530776	NA	NA	NA	NA
Cand1	13.66371364	13.85028013	13.57135109	13.86955126	NA	NA	NA	NA	13.2974813	13.69879046	13.55261825	13.71743254	NA	NA	NA	NA
Canx	14.68581414	14.44956691	14.81256597	14.6216339	NA	NA	NA	NA	14.50554883	14.43778449	14.66791826	14.68453654	NA	NA	NA	NA
Cap1	16.57043638	16.8048802	16.73898532	16.94415356	NA	NA	NA	NA	16.66150775	16.71360313	16.48480597	16.72851863	NA	NA	NA	NA
Capg	14.02384543	14.41999811	13.73446298	13.95273052	NA	NA	NA	NA	14.55382448	14.17045255	14.33988224	14.37770343	NA	NA	NA	NA
Capn1	NA	14.75294909	14.79086707	NA	NA	NA	NA	NA	NA	NA	NA	NA	NA	NA	NA	NA
Capn2	13.5105985	13.42511167	13.65620453	13.79456647	NA	NA	NA	NA	13.26865268	13.34635967	13.52719398	13.49658512	NA	NA	NA	NA
Capns1	15.2845796	15.26916406	15.53464374	15.35244263	NA	NA	NA	NA	15.43448607	15.49610322	15.09808672	15.40076244	NA	NA	NA	NA
Caprin1	17.48218178	17.52702594	17.56507074	17.31870463	NA	NA	NA	NA	17.30501662	17.43296872	17.21957765	17.12946935	NA	NA	NA	NA
Caprin2	NA	NA	NA	NA	NA	NA	NA	NA	NA	NA	12.18070484	11.95534477	NA	NA	NA	NA
Capza2	15.03639475	15.19228675	14.92336385	15.25204462	NA	NA	NA	NA	14.69834575	14.92421868	14.79054959	14.86132107	NA	NA	NA	NA
Capzb	17.29283567	16.96226422	17.06759316	16.9732062	NA	NA	NA	NA	17.04438016	17.02432149	17.09150494	17.03099955	11.94030626	12.43753882	12.09594749	12.58572544
Card10	15.00950936	NA	NA	NA	NA	NA	NA	NA	14.99324801	NA	NA	NA	NA	NA	NA	NA
Carhsp1	15.8642181	15.94967681	16.0080086	16.00771651	NA	NA	NA	NA	15.63640618	15.53829335	15.77402032	15.9415268	NA	NA	NA	NA
Carmil1	NA	12.4247358	12.13931152	12.28725353	NA	NA	NA	NA	12.07545909	NA	12.52418908	12.06816359	NA	NA	NA	NA
Carmil2	14.55377599	14.5080769	14.16477064	14.48809764	NA	NA	NA	NA	14.13988514	14.32912465	14.30131448	14.51905071	NA	NA	NA	NA
Carmil3	13.22017727	12.90994182	12.94766798	12.85004225	NA	NA	NA	NA	NA	NA	NA	NA	NA	NA	NA	NA
Cars1	13.76212246	13.57436883	13.54868948	13.53951023	NA	NA	NA	NA	13.70601029	13.21135753	NA	14.04685117	NA	NA	NA	NA
Casc3	11.46777874	NA	12.0025865	NA	NA	NA	NA	NA	NA	NA	NA	NA	NA	NA	NA	NA
Cask	13.27373587	13.23374699	13.57812499	13.59809904	NA	NA	NA	NA	14.28569119	13.88215583	13.78953364	13.97471034	NA	NA	NA	NA
Caskin1	15.62584119	15.68891278	15.76644666	15.83396049	NA	NA	NA	NA	15.56082038	15.60868405	15.5873827	15.67661348	NA	NA	NA	NA
Casp1	12.84901212	12.56905099	12.91191624	12.35125398	NA	NA	NA	NA	NA	NA	NA	NA	NA	NA	NA	NA
Casp3	16.52956406	16.57081291	16.79204601	16.51436156	NA	NA	NA	NA	16.5357693	16.45335531	16.77756809	16.27911516	NA	NA	NA	NA
Casp6	NA	NA	NA	NA	NA	NA	NA	NA	12.55505161	12.52968432	12.49614973	12.91781213	NA	NA	NA	NA
Casp9	13.15302312	13.1239888	13.60078405	13.42909285	NA	NA	NA	NA	13.75005792	13.51574911	13.79474076	13.84084675	NA	NA	NA	NA
Cast	17.3481528	17.47143726	17.57530878	17.57219924	13.52834623	13.24503549	13.40605296	12.94926563	17.82212452	18.09377475	17.64117929	17.87817071	13.1068269	12.76892725	12.60131981	12.84356441
Castor2	NA	NA	NA	NA	NA	NA	NA	NA	11.20347648	12.27080631	NA	NA	NA	NA	NA	NA
Casz1	NA	12.82770194	NA	13.25531484	NA	NA	NA	NA	NA	NA	NA	NA	NA	NA	NA	NA
Cat	14.52147935	14.36904281	14.54527479	14.74064994	13.31387503	12.6035429	11.17863373	NA	14.68127715	14.20598419	14.55801871	14.21100103	12.6255947	NA	NA	NA
Cav1	NA	NA	NA	NA	13.98333211	14.34793966	14.34174814	NA	NA	NA	NA	NA	13.31995431	13.80430247	13.8936049	13.2921059
Cav2	13.89310843	14.21718366	14.24419066	13.73231908	NA	NA	11.65156749	NA	13.38325693	13.10268593	13.60766443	NA	NA	NA	NA	NA
Cavin1	14.03919592	13.79865805	14.04296438	14.02495394	NA	NA	NA	NA	13.05678164	13.15336677	NA	13.29010527	NA	NA	NA	NA
Cbfb	13.9111664	14.13665926	14.1658846	14.32809337	NA	NA	NA	NA	13.84579809	14.07566352	14.06602338	13.65272028	NA	NA	NA	NA
Cbl	14.30947519	14.33672943	14.18485438	14.51884247	NA	NA	NA	NA	14.70483908	14.59107827	14.95361694	14.03905464	NA	NA	NA	NA
Cblb	12.17810459	11.64596909	12.22108862	12.69518478	NA	NA	NA	NA	13.18470877	12.70688263	NA	12.48941921	NA	NA	NA	NA
Cbll1	NA	14.89680858	15.1744273	15.0476115	NA	NA	NA	NA	15.41987544	NA	15.44066043	15.9407976	NA	NA	NA	NA
Cbr1	14.66985391	14.44861589	15.01885651	14.75906174	NA	NA	NA	NA	14.4212233	NA	14.2875681	14.37026511	NA	NA	NA	NA
Cbwd1	16.25432972	15.83063556	15.97621735	15.60066276	NA	NA	NA	NA	16.20562914	16.08110027	16.50333832	16.12631228	NA	NA	NA	NA
Cbx3	14.74126054	15.01383103	14.35329287	14.82463238	NA	NA	NA	NA	13.42982516	13.49379292	14.26971843	13.99807912	NA	NA	NA	NA
Cc2d1a	14.24964578	14.06205587	14.12575232	14.12191781	NA	NA	NA	NA	14.32751856	14.36031012	14.3076621	14.29666366	NA	NA	NA	NA
Cc2d1b	14.20549993	14.20218958	14.16819998	14.18737517	NA	NA	NA	NA	13.95273059	14.13863881	14.09014299	13.93804884	NA	NA	NA	NA
Ccar1	16.27677408	16.31897266	16.28602422	16.2619531	NA	NA	NA	NA	14.47793287	14.29806926	14.61327819	14.71811503	NA	NA	NA	NA
Ccar2	16.44230345	16.52736697	16.46842585	16.70121464	13.14576134	12.78726389	12.72017039	13.00733803	16.28028276	16.3095929	16.2487307	16.29862767	NA	NA	NA	NA
Ccdc115	13.81498487	13.50557308	13.46946562	13.53761519	NA	NA	NA	NA	NA	NA	NA	NA	NA	NA	NA	NA
Ccdc124	15.40704835	15.40163178	15.51101563	15.29570881	NA	NA	NA	NA	14.96819954	14.59197004	15.0702177	14.58223377	NA	NA	NA	NA
Ccdc174	NA	NA	NA	NA	NA	NA	NA	NA	12.71921981	NA	NA	NA	NA	NA	NA	NA
Ccdc186	13.92717689	14.00794706	13.56733021	13.86613079	NA	NA	NA	NA	NA	NA	NA	NA	NA	NA	NA	NA
Ccdc22	14.39241805	13.92282595	13.82876128	14.25615708	NA	NA	NA	NA	14.210405	NA	14.30510698	14.30602608	NA	NA	NA	NA
Ccdc32	13.32915163	13.58448105	13.49852514	13.59262055	NA	NA	NA	NA	NA	NA	NA	NA	NA	NA	NA	NA
Ccdc43	14.40492007	14.6501746	14.50734023	13.87615239	NA	NA	NA	NA	NA	NA	NA	NA	NA	NA	NA	NA
Ccdc47	13.73606363	13.67117615	13.55152803	14.15115928	NA	NA	NA	NA	13.82084181	13.87497095	13.89501737	13.38527199	NA	NA	NA	NA
Ccdc6	15.26062686	15.4396929	15.26007983	15.43777126	NA	NA	NA	NA	15.04923728	15.14834558	15.21157857	15.2225107	NA	NA	NA	NA
Ccdc85a	13.94663898	14.11134895	13.91524718	13.5396258	NA	NA	NA	NA	NA	NA	NA	NA	NA	NA	NA	NA
Ccdc88a	NA	NA	NA	NA	NA	NA	NA	NA	14.1881561	13.97276444	14.27606623	14.17138793	NA	NA	NA	NA
Ccdc9	13.19805976	13.500929	13.32676653	13.31742675	NA	NA	NA	NA	12.76355681	13.3138892	12.10484115	12.77785734	NA	NA	NA	NA
Ccdc91	NA	NA	NA	NA	NA	NA	NA	NA	NA	14.42796751	NA	NA	NA	NA	NA	NA
Ccdc92	16.44794968	16.64040542	16.69065799	16.59386564	NA	NA	NA	NA	16.06968445	16.4406018	16.11534216	15.81111383	NA	NA	NA	NA
Ccdc93	14.97404164	14.81127753	14.81793242	14.86560085	NA	NA	NA	NA	14.9202346	15.02317961	15.00146639	15.16244978	NA	NA	NA	NA
Ccdc9b	NA	NA	NA	11.93958289	NA	NA	NA	NA	NA	NA	NA	NA	NA	NA	NA	NA
Ccn2	NA	NA	15.68313169	NA	NA	NA	NA	NA	NA	NA	NA	NA	NA	NA	NA	NA
Ccnt1	14.42643257	14.55820379	14.17998044	14.37149709	NA	NA	NA	NA	NA	NA	NA	NA	NA	NA	NA	NA
Ccnt2	14.31534778	14.3052994	13.97876083	14.33874335	NA	NA	NA	NA	NA	NA	NA	NA	NA	NA	NA	NA
Ccp110	14.2473243	14.01775015	14.07884465	13.9606325	NA	NA	NA	NA	14.12406285	14.31188218	14.42848436	14.41378964	NA	NA	NA	NA
Ccs	15.07102654	14.58644693	14.71676053	14.28533719	NA	NA	NA	NA	14.67023024	14.35416672	15.22409214	14.72847858	NA	NA	NA	NA
Ccser2	15.34510125	15.3125478	15.09182772	15.33156733	NA	NA	NA	NA	NA	NA	NA	NA	NA	NA	NA	NA
Cct2	14.91140142	14.69618589	14.79693918	14.85171308	NA	NA	NA	NA	14.70685107	14.75838549	14.78970627	15.14336996	NA	NA	NA	NA
Cct3	15.15647718	15.0544891	15.0022603	15.24416001	NA	NA	NA	NA	14.73738346	14.68957792	14.88518597	14.89963176	NA	NA	NA	NA
Cct4	15.03149891	15.24053091	14.91145615	14.98860006	NA	NA	NA	NA	14.36132719	14.3347916	14.74360158	14.60706673	NA	NA	NA	NA
Cct5	14.7370803	14.47867834	14.59750145	14.66962107	NA	NA	NA	NA	14.59645529	14.35963791	14.26805495	14.5928278	NA	NA	NA	NA
Cct6a	15.04559069	15.17878089	15.12428875	15.09268116	NA	NA	NA	NA	15.30920389	15.28889259	14.91123385	15.28767071	NA	NA	NA	NA
Cct7	14.59791913	14.64729019	14.71530923	14.66677237	NA	NA	NA	NA	14.12373382	14.34165249	14.02994991	14.30961806	NA	NA	NA	NA
Cct8	19.5179402	19.6040267	19.70276931	19.75070776	15.94231621	15.94057336	15.91458998	16.16556461	19.85402405	19.89403799	19.80742318	19.94622683	15.63821291	15.61944142	15.57363842	15.68821309
Ccz1	13.48113415	13.49855182	13.62006723	13.64495854	NA	NA	NA	NA	13.8783398	14.38471562	13.96348595	13.98398428	NA	NA	NA	NA
Cd151	14.07614753	14.12546998	13.79004298	14.41580118	NA	NA	NA	NA	14.19845272	NA	14.35911124	14.07212423	NA	NA	NA	NA
Cd2ap	15.92987975	16.20904595	16.23472555	16.1745344	NA	NA	NA	NA	15.81791247	15.82481273	15.37488853	15.43216911	NA	NA	NA	NA
Cd44	14.81926283	14.92097681	15.07265352	14.75512127	NA	NA	11.75636034	NA	16.33708003	16.08891117	16.53360267	16.44655256	NA	NA	NA	NA
Cd99l2	13.78303915	14.30882961	13.99866975	13.96989911	NA	NA	NA	NA	14.31059858	13.98251236	14.94676923	14.30713676	NA	NA	NA	NA
Cdc123	13.89189867	13.8685051	14.10327922	13.80211129	NA	NA	NA	NA	NA	NA	NA	NA	NA	NA	NA	NA
Cdc26	13.31115227	13.69313844	13.48231639	13.14360483	NA	NA	NA	NA	NA	NA	NA	NA	NA	NA	NA	NA
Cdc37	15.66556866	15.53620287	15.42611153	15.36065108	NA	NA	NA	NA	15.36048692	15.52134356	15.41560879	15.46035207	NA	NA	NA	NA
Cdc37l1	15.51061693	15.84117054	15.98298908	15.78685012	NA	NA	NA	NA	15.78598452	15.63157703	15.67757003	15.37024871	NA	NA	NA	NA
Cdc42;Rac1;Rac3	NA	NA	NA	NA	NA	NA	NA	NA	15.17749351	15.10238174	15.21251158	15.27260063	NA	NA	NA	NA
Cdc42bpa	14.2916706	14.59327315	14.34793802	14.34879254	NA	NA	NA	NA	14.65667077	14.75766832	14.55644483	14.76193699	NA	NA	NA	NA
Cdc42bpa;Cdc42bpb	14.67403939	14.5821551	14.61515762	14.64098125	NA	NA	NA	NA	14.38606422	14.82682897	14.57505387	14.5900163	NA	NA	NA	NA
Cdc42bpb	14.81157818	14.64607191	14.61499314	14.77045612	NA	NA	NA	NA	14.89918189	15.28652146	15.29281255	15.18614407	NA	NA	NA	NA
Cdc42ep1	NA	NA	NA	NA	NA	12.59457188	12.51054414	NA	NA	NA	NA	NA	NA	NA	NA	NA
Cdc42ep2	NA	NA	NA	NA	NA	NA	12.27710429	NA	NA	NA	NA	NA	NA	NA	NA	NA
Cdc42ep4	14.56328121	14.70129383	14.55287344	14.38659217	11.00968868	11.92331774	12.56673662	NA	15.27561434	15.38410484	15.44806393	15.23985863	NA	11.90105543	11.75752335	12.08410414
Cdc5l	14.40594963	14.30213225	14.57006421	14.44412002	NA	NA	NA	NA	14.54893825	14.37725112	14.26086188	14.48636031	NA	NA	NA	NA
Cdipt	16.17487108	15.63416716	15.88615601	15.99023594	NA	NA	NA	NA	15.75517839	NA	15.94526924	15.63846442	NA	NA	NA	NA
Cdk11b	13.4224737	13.64048248	13.71718104	13.77366405	NA	NA	NA	NA	12.79068653	13.35643821	13.05549089	NA	NA	NA	NA	NA
Cdk14	14.26193848	14.44015843	14.35293888	14.28108955	NA	NA	NA	NA	NA	NA	NA	NA	NA	NA	NA	NA
Cdk14;Cdk16;Cdk9	NA	NA	NA	NA	NA	NA	NA	NA	NA	NA	15.34542604	15.50626729	NA	NA	NA	NA
Cdk16	13.62746086	13.44748349	13.6460738	13.61411285	NA	NA	NA	NA	14.01185269	13.60092618	13.40568394	13.87769791	NA	NA	NA	NA
Cdk17;Cdk18	NA	NA	NA	NA	NA	NA	NA	NA	NA	14.55397721	14.29829889	14.81696863	NA	NA	NA	NA
Cdk18	15.50878244	14.93308632	14.62003254	15.39610979	NA	NA	NA	NA	NA	NA	NA	NA	NA	NA	NA	NA
Cdk2ap1;Cdk2ap2	14.51731876	13.63385801	13.97751248	13.9600472	NA	NA	NA	NA	NA	NA	NA	NA	NA	NA	NA	NA
Cdk5	13.42595045	13.70927878	13.65301895	NA	NA	NA	NA	NA	NA	NA	NA	NA	NA	NA	NA	NA
Cdk5rap3	14.20585661	14.41234664	14.28773105	14.57218344	NA	NA	NA	NA	14.34589908	14.22550988	14.03458368	14.39444023	NA	NA	NA	NA
Cdk7	14.84106288	14.66669792	14.71702921	14.60383208	NA	NA	NA	NA	13.24760566	13.57535015	13.47723967	13.38182681	NA	NA	NA	NA
Cdk9	14.42242586	13.88742838	13.90733193	14.13339526	NA	NA	NA	NA	13.34739991	13.2313847	12.78496604	13.45074731	NA	NA	NA	NA
Cdkn1a	12.95175461	12.18194422	12.5863097	12.87546332	NA	NA	NA	NA	NA	NA	NA	NA	NA	NA	NA	NA
Cdkn1b	14.88126493	15.0737171	15.15593649	15.44021518	NA	NA	NA	NA	14.815785	15.03105884	14.49978383	14.60081951	NA	NA	NA	NA
Cdkn2aip	15.78728003	15.57207966	15.61344417	15.58101461	NA	NA	NA	NA	15.37786093	15.34442607	15.6021488	15.43083766	NA	NA	NA	NA
Cdkn2d	14.95264444	15.70271459	15.72300851	15.64962604	NA	NA	NA	NA	14.58450454	15.06913924	NA	15.1950761	NA	NA	NA	NA
Cdr2	14.36062257	13.69565434	13.64330019	14.08159768	NA	NA	NA	NA	14.44661261	15.01564274	14.68604733	14.62155293	NA	NA	NA	NA
Cdr2l	15.3516583	15.25758396	15.52057294	15.31016566	NA	NA	NA	NA	15.6486695	15.68284892	15.47798014	15.75812572	NA	NA	NA	NA
Cds2	16.14503365	15.67986903	15.81379861	16.06890567	NA	NA	NA	NA	15.79680129	15.83023095	15.73075231	16.07855143	NA	NA	NA	NA
Cdv3	17.21407816	17.35427879	17.41503039	17.08866195	NA	NA	NA	NA	17.46075407	17.64178536	17.40074581	17.4212191	NA	NA	NA	NA
Celf2	12.60155957	13.21165411	12.62798067	13.3379842	NA	NA	NA	NA	NA	NA	13.1655634	NA	NA	NA	NA	NA
Celf6	14.27548727	14.06544537	14.20776493	14.2784913	NA	NA	NA	NA	NA	NA	NA	NA	NA	NA	NA	NA
Cend1	22.33966402	22.14739986	22.2196644	22.23142621	14.01334038	14.19638392	14.04897911	NA	22.14804553	22.07018721	22.1722969	22.02933254	13.2280069	13.19215066	13.27270684	13.70616792
Cenpv	13.20737532	13.38221126	13.32085117	13.27764634	NA	NA	NA	NA	12.50718761	13.02951845	12.94481636	13.08551063	NA	NA	NA	NA
Cep104	13.74867507	13.48595506	13.41663921	13.81198673	NA	NA	NA	NA	NA	NA	NA	NA	NA	NA	NA	NA
Cep131	13.54936227	13.28195434	13.53542731	13.39074109	NA	NA	NA	NA	NA	NA	NA	NA	NA	NA	NA	NA
Cep164	NA	NA	NA	NA	NA	NA	NA	NA	14.62598845	NA	NA	NA	NA	NA	NA	NA
Cep170	17.89957099	17.78599342	17.90941835	17.76286073	NA	NA	NA	NA	18.22028013	18.20645611	18.04338066	18.16725359	NA	NA	NA	NA
Cep170;Cep170b	17.24363889	17.22564908	17.15243331	17.09718856	NA	NA	NA	NA	17.73413224	17.61244379	17.59455943	17.64827846	NA	NA	NA	NA
Cep170b	15.36444226	15.27708815	15.23465209	15.26118605	NA	NA	NA	NA	15.23716059	15.17087633	15.2282168	15.13494686	NA	NA	NA	NA
Cep350	NA	NA	NA	NA	NA	NA	NA	NA	14.35614243	NA	15.05383257	NA	NA	NA	NA	NA
Cep43	NA	13.40373106	NA	13.33035672	NA	NA	NA	NA	NA	NA	NA	NA	NA	NA	NA	NA
Cep97	12.34525554	NA	13.04703868	NA	NA	NA	NA	NA	NA	NA	NA	NA	NA	NA	NA	NA
Cers1	13.05798496	13.22830765	13.28287992	13.35211241	NA	NA	NA	NA	13.58604224	13.48448307	14.39492485	NA	NA	NA	NA	NA
Cers2	15.79958772	15.26595561	15.48023167	15.20509067	NA	NA	NA	NA	15.26127957	15.35532012	15.22922439	15.38943304	NA	NA	NA	NA
Cert1	NA	14.04046097	14.42848449	14.03689478	NA	NA	NA	NA	NA	NA	NA	NA	NA	NA	NA	NA
Cetn2	14.98479459	14.79122199	14.76706873	14.27304446	NA	NA	NA	NA	13.76089664	13.27050266	13.42305024	NA	NA	NA	NA	NA
Cetn4	13.09767334	12.68474205	12.64988935	12.42008654	NA	NA	NA	NA	NA	NA	NA	NA	NA	NA	NA	NA
Cfap20	14.92215308	15.01268411	14.50503577	14.59464351	NA	NA	NA	NA	14.17998682	NA	14.51883139	14.33051078	NA	NA	NA	NA
Cfap36	14.75940735	14.84877595	14.97959842	15.06437587	NA	NA	NA	NA	14.82987706	14.65493063	14.9006774	14.81518244	NA	NA	NA	NA
Cfap410	14.2834732	14.01570677	14.55781932	14.35935281	NA	NA	NA	NA	13.51380563	13.44956845	13.39616292	13.68636216	NA	NA	NA	NA
Cfdp1	14.79373205	15.41647663	15.29056316	15.10732617	12.76186492	12.34363822	12.68446593	12.78980871	15.08071466	15.23030605	15.06898887	14.76523479	NA	NA	NA	NA
Cfl1	16.83641629	16.96228662	16.76605732	16.67821435	13.97973301	14.03429831	13.86675624	14.2235174	16.28808932	16.24229849	15.72123399	16.3663032	14.78757612	14.60159671	14.1027385	14.28877958
Cfl1;Cfl2	17.05307739	16.3459163	16.76617948	16.53383007	NA	NA	NA	NA	15.70688718	NA	15.76681616	NA	NA	NA	NA	NA
Cfl1;Cfl2;Dstn	15.14006286	15.31372981	15.04838895	15.17240016	NA	NA	NA	NA	NA	NA	NA	NA	NA	NA	NA	NA
Cfl2	14.55272048	14.02740091	14.12788093	13.64568081	NA	NA	NA	NA	13.24558242	13.41345604	13.60713378	13.3289834	NA	NA	NA	NA
Cggbp1	13.60663654	NA	13.77637134	13.68600802	NA	NA	NA	NA	NA	NA	NA	NA	NA	NA	NA	NA
Champ1	NA	14.69138517	14.03843339	14.64960938	NA	NA	11.92025235	NA	14.49406178	NA	NA	13.98163863	NA	NA	NA	NA
Chchd2	13.69452113	13.04755168	13.94695195	13.72016943	NA	NA	NA	NA	NA	NA	NA	NA	NA	NA	NA	NA
Chchd3	16.9017142	17.08971993	16.94876469	17.18878053	NA	NA	NA	NA	13.81398155	14.20147306	14.45081174	14.39415451	NA	NA	NA	NA
Chchd6	13.60117977	13.86421295	14.02786356	13.97946985	NA	NA	NA	NA	14.36836323	14.09257071	NA	14.25776702	NA	NA	NA	NA
Chd4	14.8043609	14.97588731	14.77883661	15.01383523	NA	NA	12.57072381	NA	14.26066594	14.31752514	14.38809139	14.40460879	NA	NA	NA	NA
Chd7	NA	NA	NA	NA	NA	NA	NA	NA	NA	NA	NA	NA	11.77360904	NA	NA	NA
Cherp	15.40132148	15.17061328	15.048545	15.04218358	NA	NA	NA	NA	15.2237932	15.15507795	15.28775224	15.3775546	NA	NA	NA	NA
Chka	14.28206039	14.32578328	14.23991919	14.17507388	NA	NA	NA	NA	13.98900415	14.08650946	14.24875036	NA	NA	NA	NA	NA
Chkb	14.76111075	14.7465724	14.70945004	14.63496293	NA	NA	NA	NA	14.6949369	14.69911051	14.48434715	14.52734215	NA	NA	NA	NA
Chmp1a	15.39202609	15.39392784	15.33524236	15.41221523	NA	NA	NA	NA	14.62266789	14.33881954	14.88269008	14.44305926	NA	NA	NA	NA
Chmp2a	NA	NA	13.265281	NA	NA	NA	NA	NA	NA	NA	NA	NA	NA	NA	NA	NA
Chmp2b	17.85888281	17.94195486	17.87903717	17.83800377	NA	NA	NA	NA	17.05384947	17.03456696	17.15313902	17.11503648	10.97552558	NA	NA	NA
Chmp2b;Coro2a	16.59576885	16.1835152	16.83944986	16.39745237	NA	NA	NA	NA	16.28159321	16.61217739	15.73041972	16.09199108	NA	NA	NA	NA
Chmp3	16.9743527	16.94424619	17.23688059	17.05367199	NA	NA	NA	NA	17.00469242	17.06421028	16.91513702	16.80581998	NA	NA	NA	NA
Chmp4b	19.56759434	19.77375576	19.84504428	19.54418194	13.91255276	14.24997613	13.64481297	14.06660461	19.25014752	19.39291702	19.15672512	19.06489629	13.15119736	13.21978165	12.49823116	12.05298919
Chmp5	18.00738019	17.71308066	17.7386051	17.53070578	NA	NA	NA	NA	17.15456835	17.01929713	17.443891	17.19205042	NA	NA	NA	NA
Chmp7	15.16004216	15.09178816	15.0052182	14.98446329	NA	NA	NA	NA	15.02498724	14.91508885	15.0547951	14.93299684	NA	NA	NA	NA
Chordc1	14.86414788	14.96364665	14.92201469	14.98664801	NA	NA	NA	NA	14.87445761	14.78654965	14.89251335	14.7014677	NA	NA	NA	NA
Chp1	15.20590589	15.21889249	15.21348927	15.17226308	NA	NA	NA	NA	14.9278991	14.98026126	14.74428086	14.76998797	NA	NA	NA	NA
Ciao3	13.2643297	13.69292057	13.66356922	13.69371563	NA	NA	NA	NA	13.62076967	13.75013122	NA	13.83963685	NA	NA	NA	NA
Ciapin1	17.10360326	16.92859516	17.16601964	17.06904866	NA	NA	NA	NA	16.8469365	17.16268435	16.88413338	17.09300338	NA	NA	NA	NA
Cic	14.013102	14.0936059	14.2660718	13.99891382	NA	NA	NA	NA	14.03728215	13.99612192	13.77192246	14.33366833	NA	NA	NA	NA
Cisd1	18.12295613	18.17325537	18.50138922	18.2745832	NA	NA	NA	NA	19.10711738	19.4548741	18.60461221	18.88661822	NA	NA	NA	NA
Cisd2	16.1955015	15.87714837	15.79914856	16.00170725	NA	NA	NA	NA	16.14153429	16.08093633	16.11597174	16.31024807	NA	NA	NA	NA
Ckap4	15.8871107	15.84387303	15.8085886	15.84159392	NA	NA	NA	NA	16.21341907	16.2259093	16.36777739	16.26795099	NA	NA	NA	NA
Ckap5	15.35268523	15.35621576	15.29430117	15.63636276	12.3575685	NA	12.04730117	NA	14.78778914	14.81265558	14.73577402	14.76403615	NA	NA	NA	NA
Ckb	17.98920234	18.8083212	19.02836762	19.15253265	16.39223943	16.31005591	16.42502515	16.44894133	16.50727132	16.43177252	15.90928016	16.10235891	14.26673392	14.36626638	14.23922391	13.73440336
Ckmt1	14.54290673	14.97109647	15.13070835	14.8746548	NA	NA	NA	NA	NA	NA	NA	NA	NA	NA	NA	NA
Clasp1	15.35827616	15.57540017	15.58166394	15.59386931	NA	NA	NA	NA	15.11340895	14.95564847	15.07016379	14.92135266	NA	NA	NA	NA
Clasp1;Clasp2	15.50435642	15.29620112	15.43240931	14.99653826	NA	NA	NA	NA	14.67616591	14.85732691	14.89225279	14.98463123	NA	NA	NA	NA
Clasp2	16.35368682	16.41710975	16.37699221	16.2809864	13.54026833	13.60142437	13.69730656	13.71457161	16.38106698	16.3469711	16.40913698	16.35241579	12.77894458	12.58765055	12.7716738	12.51871188
Clcc1	14.69734394	14.51386669	14.6723096	14.48718994	NA	NA	NA	NA	14.58114948	14.36660885	14.64192565	14.68012351	NA	NA	NA	NA
Clcn6	14.02673091	13.56693404	13.31977089	13.50722478	NA	NA	NA	NA	12.73901055	NA	13.137638	NA	NA	NA	NA	NA
Clec16a	14.52214625	14.51275281	13.65181411	14.03855038	NA	NA	NA	NA	13.95229534	13.85386508	NA	13.97229775	NA	NA	NA	NA
Clgn	17.25874465	17.05979155	17.21033151	17.07857539	NA	NA	NA	NA	16.58578754	16.54098982	16.59538331	16.64245356	NA	NA	NA	NA
Clic1	20.69519333	20.45022445	20.43966665	20.10531294	13.03753307	13.2356232	13.01105404	13.15636902	20.42545759	20.50812056	20.70937382	20.44491754	NA	11.94060725	12.22667108	12.50546423
Clic4	NA	NA	NA	NA	NA	NA	NA	NA	13.31889802	13.45915821	13.827343	13.78190107	NA	NA	NA	NA
Clint1	17.20647362	17.66237879	17.55220537	17.47506014	NA	NA	NA	NA	17.03405778	17.15202968	16.9097408	16.92732353	NA	NA	NA	NA
Clip1	14.4849618	14.46098314	14.35643069	13.85384476	NA	NA	NA	NA	14.67274885	14.6951836	14.49085939	14.32420844	NA	NA	NA	NA
Clip1;Clip2	15.95454516	15.89662064	15.74670416	15.76279679	NA	NA	NA	NA	15.66635154	15.77717749	15.79597164	15.97546803	NA	NA	NA	NA
Clip2	15.5180803	15.50479916	15.68974591	15.64237748	NA	NA	NA	NA	15.81544887	15.83660777	15.90303166	15.77661279	NA	NA	NA	NA
Clip3	16.58935141	16.63854337	16.61429721	16.75547022	NA	NA	NA	NA	15.24989198	15.04206914	15.47802636	15.10052754	NA	NA	NA	NA
Clip4	13.64083529	13.81340699	13.44851305	13.2236674	NA	NA	NA	NA	NA	NA	NA	NA	NA	NA	NA	NA
Clmn	NA	NA	NA	NA	NA	NA	NA	NA	13.252077	NA	13.3267244	NA	NA	NA	NA	NA
Clptm1	16.78974156	15.97611504	16.50975645	16.20871253	NA	NA	NA	NA	12.80819233	13.37368348	14.0675649	NA	NA	NA	NA	NA
Clta	14.92592781	14.51305193	14.81435234	14.67680567	NA	NA	NA	NA	NA	NA	NA	NA	NA	NA	NA	NA
Cltb	16.41027346	16.46219134	16.56257648	16.56001607	NA	NA	NA	NA	15.77568129	15.88812986	15.67218803	15.68414289	NA	NA	NA	NA
Cltc	15.29205061	15.12491553	15.16978839	15.0200429	12.78143705	12.9064107	12.49580986	NA	14.66250959	14.63321391	14.56492035	14.6496413	12.463366	12.4313853	13.01425067	NA
Cluh	14.85694597	14.8508236	14.5685518	14.61728443	NA	NA	14.16906376	NA	14.92348909	14.91610909	14.97458162	14.9697048	NA	NA	NA	NA
Clybl	14.43878703	14.44293129	14.31345578	14.64278492	NA	NA	NA	NA	14.77508924	14.50999758	14.78782181	14.6709459	NA	NA	NA	NA
Cmas	19.45473776	19.11539874	19.2081719	18.87677462	NA	NA	NA	NA	18.57444918	18.50715486	18.71123678	18.89630551	NA	NA	NA	NA
Cmip	13.45577355	13.24979968	13.37673003	12.91330152	NA	NA	NA	NA	13.52880815	NA	13.20903902	13.7220497	NA	NA	NA	NA
Cmpk1	14.37669052	14.14122254	14.09555969	14.3292711	NA	NA	NA	NA	14.26118441	14.40621628	13.92234768	14.28301256	NA	NA	NA	NA
Cmtr1	14.28674335	14.32025042	14.47880613	14.54713457	13.11730498	13.02386075	13.53208038	12.19117296	14.18997778	14.30028385	14.24939282	14.02108	NA	NA	NA	NA
Cndp2	14.09256461	14.45317043	14.24816392	14.41117616	NA	NA	NA	NA	14.36701997	14.10087337	14.41383291	14.08160869	NA	NA	NA	NA
Cnksr2	13.94243237	13.68075031	14.06449339	13.84417462	NA	NA	NA	NA	14.08509627	14.21684056	14.25602355	13.86787641	NA	NA	NA	NA
Cnn2	NA	13.69312755	NA	13.30865188	NA	NA	NA	NA	13.66745532	14.11190997	14.07791724	NA	NA	NA	NA	NA
Cnn2;Cnn3	NA	NA	NA	NA	NA	NA	NA	NA	14.02240249	NA	13.68774746	NA	NA	NA	NA	NA
Cnn3	18.56505488	18.64548272	18.89613189	18.78001574	16.96916225	17.05249421	16.75537395	17.17809246	19.49567519	19.52777125	19.45274878	19.24629639	15.26684562	15.21788111	15.28812348	15.2098895
Cnnm2;Cnnm4	NA	NA	NA	12.29594969	NA	NA	NA	NA	NA	NA	NA	NA	NA	NA	NA	NA
Cnot1	12.96548335	13.32226252	12.9945661	12.95694361	NA	NA	NA	NA	NA	NA	NA	NA	NA	NA	NA	NA
Cnot10	13.26065064	13.23856556	13.16010583	12.84191571	NA	NA	NA	NA	13.03902072	NA	12.86424303	13.16082831	NA	NA	NA	NA
Cnot11	13.63846039	13.15849714	13.2164304	13.43964891	NA	NA	NA	NA	NA	NA	NA	NA	NA	NA	NA	NA
Cnot2	14.43625433	14.44480201	14.37277723	14.14880878	NA	NA	NA	NA	14.15786724	13.97336689	14.34339824	14.31151378	NA	NA	NA	NA
Cnot3	14.08069787	14.06976143	14.00346696	14.04267581	NA	NA	NA	NA	14.1057203	13.93260232	14.02638511	13.69221228	NA	NA	NA	NA
Cnot4	14.48414991	14.52242489	14.32422465	14.34571628	NA	NA	NA	NA	13.64618481	13.20783287	13.69805117	13.41793242	NA	NA	NA	NA
Cnp	NA	13.45576956	13.33234764	12.80068031	NA	NA	NA	NA	12.52481348	12.80980028	13.08873193	13.10005616	NA	NA	NA	NA
Cnrip1	12.80243357	13.44067455	11.86825539	13.40674977	NA	NA	NA	NA	13.01994337	13.16292469	13.1609602	12.66761498	NA	NA	NA	NA
Cnst	16.40231989	16.25727264	16.28400253	16.37355458	NA	NA	NA	NA	15.80008373	15.88054402	15.59657722	15.88639247	NA	NA	NA	NA
Cntln	NA	15.37176984	15.83729777	NA	NA	NA	NA	NA	NA	NA	NA	NA	NA	NA	NA	NA
Cntnap1	14.36235086	14.69727665	14.60191023	14.42091868	NA	NA	NA	NA	15.09756946	14.77089851	14.99478756	14.94112244	NA	NA	NA	NA
Cntrl	NA	NA	NA	NA	NA	NA	NA	NA	NA	NA	NA	NA	11.36897564	11.01970886	12.03121184	11.66890271
Coasy	12.05263258	11.94348917	12.12649154	NA	NA	NA	NA	NA	NA	NA	NA	NA	NA	NA	NA	NA
Cobl	12.92108407	NA	NA	11.89232651	NA	NA	NA	NA	12.50891388	13.08482831	12.10057693	13.41253015	NA	NA	NA	NA
Cobll1	NA	NA	NA	NA	12.08609378	11.7886124	12.1456867	12.01468252	NA	NA	NA	NA	11.94579496	NA	NA	NA
Cog1	15.7993419	16.11056476	16.03903484	16.08357607	12.18639206	12.53054155	12.38881776	12.29172424	16.09426761	16.06501178	16.09397703	15.88366232	10.94696474	NA	NA	NA
Cog2	13.41804009	13.22576821	13.07146151	13.21944124	NA	NA	NA	NA	NA	NA	NA	NA	NA	NA	NA	NA
Cog3	15.05098861	14.93961266	15.05874255	15.11664015	NA	NA	NA	NA	14.53745248	14.39667437	14.63934088	14.96058665	NA	NA	NA	NA
Cog4	15.85581416	15.88832435	15.59328319	15.95669693	NA	NA	NA	NA	16.34438676	16.21882525	16.45335123	16.70497672	NA	NA	NA	NA
Cog5	13.90551506	13.76656419	13.82861814	13.89709271	NA	NA	NA	NA	14.11762592	14.1731618	14.57952183	14.43907551	NA	NA	NA	NA
Cog7	NA	13.66486945	NA	13.66905113	NA	NA	NA	NA	NA	NA	NA	NA	NA	NA	NA	NA
Coil	14.31440368	14.06233363	14.26050948	14.51352824	NA	NA	NA	NA	14.00884157	14.37284556	14.11628291	14.38107935	NA	NA	NA	NA
Col15a1	12.72006466	12.43558953	12.93362427	NA	NA	NA	NA	NA	NA	NA	NA	NA	NA	NA	NA	NA
Col1a1	16.2648279	15.43710867	15.66297338	15.90129155	13.53995847	16.33629908	13.80194071	NA	16.14989975	16.22921876	16.2070528	15.60163733	13.90350457	17.67647865	16.91427271	16.72232567
Col1a2	15.95562412	15.2547697	15.34177208	15.60964304	13.37253944	16.11908099	13.37696442	11.58707313	15.70782095	15.96935	15.70161142	15.6144715	12.96776608	17.57034614	17.17813221	16.85844753
Col24a1	NA	NA	NA	NA	NA	NA	NA	NA	NA	NA	NA	NA	NA	16.70309248	NA	14.63030126
Col28a1	15.41339323	14.6991444	15.08235758	14.9302208	NA	NA	NA	NA	15.02565385	15.06110027	14.80211283	15.05111737	NA	NA	NA	NA
Col4a1	NA	NA	NA	NA	NA	NA	NA	NA	NA	NA	NA	NA	NA	12.1535837	NA	12.06892267
Col4a2	NA	NA	NA	NA	NA	NA	NA	NA	NA	NA	NA	NA	NA	13.44516819	13.87730709	13.62524156
Commd10	14.75024956	14.73959791	14.63268684	14.61485171	NA	NA	10.98194539	NA	14.65523474	NA	14.41793161	14.66813555	NA	NA	NA	NA
Commd2	15.69321407	15.65389478	15.56430109	15.3997589	NA	NA	NA	NA	15.50308692	15.46311617	15.20906215	15.3359303	NA	NA	NA	NA
Commd3	13.78030081	14.10809104	13.65255986	13.64808102	NA	NA	NA	NA	13.85563743	NA	NA	NA	NA	NA	NA	NA
Commd8	14.25104833	14.30754354	14.25505593	14.11632148	NA	NA	NA	NA	13.98320228	13.97698414	14.1725943	14.24967259	NA	NA	NA	NA
Commd9	14.04629985	13.95221933	14.04985207	13.97795584	NA	NA	NA	NA	14.12505017	13.97186683	NA	14.20735756	NA	NA	NA	NA
Comt	17.92595427	17.78190275	17.83927607	17.85827193	15.3208256	15.12488297	15.15249394	NA	17.45047564	17.70102764	17.42747605	17.67498551	14.99489274	15.17702106	14.87489296	15.055628
Copa	16.33187571	16.14432629	16.18102487	16.11301642	NA	NA	NA	NA	15.74097847	15.79223166	15.80003374	15.89740424	NA	NA	NA	NA
Copb1	16.83639364	16.68733663	16.55088377	16.5295011	NA	NA	NA	NA	16.14772614	15.82394448	16.093313	16.35248905	NA	NA	NA	NA
Copb2	17.30405736	17.40486124	17.59021598	17.45165275	NA	NA	NA	NA	17.46958399	17.52311792	17.28766778	17.39830315	NA	NA	NA	NA
Copg1	15.7091306	15.31720771	15.69535807	15.51583516	NA	NA	NA	NA	12.66101425	13.21926383	NA	NA	NA	NA	NA	NA
Copg1;Copg2	16.31188665	16.42545196	16.03677461	15.99322368	NA	NA	NA	NA	14.97100909	14.86667041	14.78852973	15.15681783	NA	NA	NA	NA
Copg2	15.64393851	15.40978272	15.50826572	15.67785746	NA	NA	NA	NA	15.32956898	15.32828701	15.49084172	15.61438203	NA	NA	NA	NA
Coprs	17.56042728	17.65772165	17.74720684	17.52607683	NA	NA	NA	NA	16.91203173	16.91832202	16.68468759	17.10797573	NA	NA	NA	NA
Cops3	15.40540094	15.01048494	14.96350575	14.91956366	NA	NA	NA	NA	15.03407021	14.75036695	14.98879595	15.03675315	NA	NA	NA	NA
Cops4	NA	13.01229281	NA	NA	NA	NA	NA	NA	NA	NA	NA	NA	NA	NA	NA	NA
Cops5	15.35282279	15.08871086	15.07628761	15.33529004	NA	NA	NA	NA	15.30612411	15.04753024	15.07815295	14.92542903	NA	NA	NA	NA
Cops7a	15.56389688	15.71334285	15.79009609	15.64986725	NA	NA	NA	NA	15.67149999	15.57705751	15.81936042	15.38576268	NA	NA	NA	NA
Copz1	20.54552179	20.59010921	20.62248012	20.45380755	13.92290955	14.39203562	14.15095309	NA	20.09936048	20.27960459	19.96956851	20.17805784	13.34150492	13.16174915	13.3625055	13.50207347
Copz2	13.2431472	13.14799666	13.00952248	NA	NA	NA	NA	NA	NA	NA	NA	NA	NA	NA	NA	NA
Coq3	12.77997784	12.89835197	12.99182651	13.0584501	NA	NA	NA	NA	13.56606593	13.47029027	13.0194361	13.0457699	NA	NA	NA	NA
Coro1a	15.9401652	15.60465061	15.84933162	15.87921803	NA	NA	NA	NA	16.12388835	15.99162585	16.02567473	15.93378515	NA	NA	NA	NA
Coro1b	14.65276357	14.53715196	14.54565565	14.66432538	NA	NA	NA	NA	15.10400357	14.97105291	15.02666593	15.03220236	NA	NA	NA	NA
Coro1c	16.57565269	16.63146729	16.45930659	16.62601316	NA	NA	NA	NA	16.87365262	16.91119326	16.85259177	16.9309414	NA	NA	NA	NA
Coro1c;Coro6	NA	NA	NA	NA	12.60623863	13.67098812	12.84907469	13.18400748	NA	NA	NA	NA	NA	NA	NA	NA
Coro2a	15.3150614	15.36243464	15.51106427	15.50686062	NA	NA	NA	NA	15.98416665	16.07114527	15.88515527	15.80664723	NA	NA	NA	NA
Coro2b	14.9850684	15.11948251	15.06069146	15.17782799	NA	NA	NA	NA	14.12999818	13.83026233	14.08441739	14.20577934	NA	NA	NA	NA
Coro7	14.71701128	14.41183536	14.11997671	14.29343262	NA	NA	NA	NA	14.49922325	14.47245187	14.87791527	15.02236794	NA	NA	NA	NA
Cox4i1	14.39231665	14.89161828	14.74822189	14.50521	NA	NA	NA	NA	14.30226392	14.63419184	14.57125533	14.45672692	NA	NA	NA	NA
Cox5a	14.5283556	14.51523079	14.51158641	14.57842243	NA	NA	NA	NA	13.27352665	13.59554915	13.58066333	13.53084887	NA	NA	NA	NA
Cox5b	17.07742544	16.98666425	16.93395389	17.10122625	12.1480062	11.78213004	12.68189284	12.77434027	17.19782516	16.94617995	17.14019461	17.54013539	NA	NA	NA	NA
Cox6b1	14.11831885	14.94392169	14.57053279	14.38267019	NA	NA	NA	NA	14.55670884	14.38470186	14.4538172	14.20883916	NA	NA	NA	NA
Cox6c	14.05543497	NA	13.67208275	NA	NA	NA	NA	NA	NA	NA	NA	NA	NA	NA	NA	NA
Cpd	13.8787694	13.38014987	12.99804032	13.17368494	NA	NA	NA	NA	13.26649668	13.05243729	13.52669485	13.72978004	NA	NA	NA	NA
Cpeb1	12.91285566	NA	NA	13.19860005	NA	NA	NA	NA	NA	NA	NA	NA	NA	NA	NA	NA
Cpeb2	15.65479217	15.37907389	15.43652657	15.61244436	NA	NA	NA	NA	15.30801618	15.43425852	15.16707223	15.68978638	NA	NA	NA	NA
Cpeb2;Cpeb3;Cpeb4	15.25860084	15.39452707	15.49458817	15.54456076	NA	NA	NA	NA	NA	NA	NA	NA	NA	NA	NA	NA
Cpeb2;Cpeb4	NA	NA	NA	NA	NA	NA	NA	NA	15.77801054	15.80251568	15.67068358	15.84262291	NA	NA	NA	NA
Cpeb3	13.78184121	13.14956614	NA	NA	NA	NA	NA	NA	NA	NA	NA	NA	NA	NA	NA	NA
Cpeb4	15.01567727	14.91148622	14.92973411	15.11883035	NA	NA	NA	NA	15.87762236	15.80063576	15.70727355	15.74299211	NA	NA	NA	NA
Cplx1	17.54982978	18.22805294	18.92702126	18.29333102	NA	NA	NA	NA	18.27355545	18.85554077	16.96186322	17.435707	NA	NA	NA	NA
Cplx1;Cplx2	20.27016746	20.87630249	20.83329932	20.68637982	12.82170822	13.19034787	13.68683971	13.11715768	20.72684731	20.62669013	20.46057671	20.4588932	NA	NA	NA	NA
Cplx2	17.55643631	18.24995118	18.79783302	18.14314439	NA	NA	NA	NA	17.81188536	17.7786088	16.48851568	17.98479826	NA	NA	NA	NA
Cpne1	14.22001259	14.28521916	14.36499185	14.37346971	NA	NA	NA	NA	14.40846493	14.41935272	14.40934628	14.48284744	NA	NA	NA	NA
Cpne1;Cpne3	NA	15.83145075	15.43204269	15.62353003	NA	NA	NA	NA	15.27273548	NA	15.28462893	15.52386514	NA	NA	NA	NA
Cpne2	13.86290852	13.69130733	12.36521244	13.59112492	NA	NA	NA	NA	NA	NA	NA	NA	NA	NA	NA	NA
Cpne2;Cpne3;Cpne4;Cpne6	17.22988904	17.25841881	17.03230407	17.15408629	NA	NA	NA	NA	NA	NA	NA	NA	NA	NA	NA	NA
Cpne3	16.3577684	16.30643554	16.21862677	16.17315916	NA	NA	NA	NA	15.51816035	15.22152671	15.27823164	15.46481268	NA	NA	NA	NA
Cpne3;Cpne6	NA	NA	NA	NA	NA	NA	NA	NA	16.54602325	NA	16.54392749	16.72440727	NA	NA	NA	NA
Cpne4	13.18002181	12.97404515	13.07224173	13.29586091	NA	NA	NA	NA	NA	NA	NA	NA	NA	NA	NA	NA
Cpne5;Cpne8;Cpne9	13.43877886	12.77536748	12.87247481	13.36974728	NA	NA	NA	NA	NA	NA	NA	NA	NA	NA	NA	NA
Cpne6	15.46292981	15.82811791	15.90071247	15.84837616	12.91858891	12.55476688	13.07895206	12.26039327	16.25840227	16.28573502	16.07508306	16.07458992	11.31529111	11.09404469	11.30253612	11.02948049
Cpsf2	13.74704956	13.55581136	13.15082461	13.29690187	NA	NA	NA	NA	NA	NA	NA	NA	NA	NA	NA	NA
Cpsf4	15.08648491	14.69207219	14.28974717	14.52712366	NA	NA	NA	NA	13.87010804	14.20968136	14.1961371	14.5661345	NA	NA	NA	NA
Cpsf6	16.56787104	16.87953999	16.84160107	16.90208473	NA	NA	14.30498582	NA	16.47616272	16.52196618	16.38227751	16.46531308	13.78982908	13.86935286	13.72372493	NA
Cpsf7	15.87507813	15.8643446	15.85384124	15.6658945	NA	NA	NA	NA	15.26742712	15.23401307	15.3794803	15.74517144	NA	NA	NA	NA
Cpt1a	15.07302176	15.26101791	15.13360024	15.16073729	NA	NA	NA	14.06954207	15.36952482	15.39810673	15.08766328	15.21375071	NA	NA	NA	NA
Cpt1c	14.45903421	14.57189554	14.61470409	14.68608763	NA	NA	NA	NA	15.24971872	15.14989535	15.03404473	14.80777193	NA	NA	NA	NA
Cr1l	14.53518879	14.79100495	14.24168453	14.60384902	NA	NA	13.15937785	NA	14.25711488	14.11660601	14.61674146	14.49987804	12.82820436	12.87839879	13.01622567	12.6931117
Cracd	NA	11.35935974	11.74691735	NA	NA	NA	NA	NA	NA	NA	NA	NA	NA	NA	NA	NA
Cramp1	12.59610122	NA	NA	NA	NA	NA	NA	NA	NA	NA	NA	NA	NA	NA	NA	NA
Crbn	15.9920348	15.90492604	15.81090775	15.92569383	NA	NA	NA	NA	15.35152592	NA	15.56383083	15.36770482	NA	NA	NA	NA
Crcp	14.03004634	14.42781042	14.25726997	14.48645168	NA	NA	NA	NA	13.78251709	13.70878214	NA	13.58285939	NA	NA	NA	NA
Creb1	13.12411175	13.6537565	13.78700468	13.86299566	NA	NA	NA	NA	NA	NA	NA	NA	NA	NA	NA	NA
Crebrf	16.00883782	15.5147233	15.33616481	14.28716405	17.54478336	16.38614373	15.71053472	NA	NA	NA	NA	NA	16.66450284	16.57026932	15.84702797	14.73328019
Crip2	20.36283924	20.16846087	20.26097528	20.47474608	16.31318641	16.36818041	16.47304138	NA	20.68732114	20.41127138	20.69896289	20.55623833	15.53908912	15.26948833	15.33448629	15.18008398
Crkl	14.29917194	13.82939258	14.11648289	14.13471542	NA	NA	NA	NA	NA	NA	NA	NA	NA	NA	NA	NA
Crlf3	14.14996141	NA	13.78946232	13.08160826	NA	NA	NA	NA	NA	NA	NA	NA	NA	NA	NA	NA
Crmp1	16.33113718	16.48202765	16.60645867	16.36604913	NA	NA	NA	NA	16.68788893	16.79687612	16.71644219	16.54558467	NA	NA	NA	NA
Crmp1;Dpysl2	19.79306347	20.05410877	19.76954894	20.1071762	NA	NA	NA	NA	20.21366434	20.09618753	20.46833766	20.15245568	NA	NA	NA	NA
Crmp1;Dpysl2;Dpysl3	19.902709	20.09642613	19.84925805	20.02541242	NA	NA	NA	NA	20.47785589	20.35832449	20.45603486	20.41985164	NA	NA	NA	NA
Crmp1;Dpysl3	15.95579292	16.4520224	16.57262918	16.41103094	NA	NA	NA	NA	16.49910156	NA	16.48510445	16.53180178	NA	NA	NA	NA
Crmp1;Dpysl4	15.94847218	15.95782529	15.9048933	15.57618612	NA	NA	NA	NA	16.29700938	NA	16.22468381	15.94439179	NA	NA	NA	NA
Crocc	NA	NA	NA	NA	NA	NA	NA	NA	13.51213551	13.97935374	NA	14.10854896	NA	NA	NA	NA
Crot	14.36205909	14.12654802	13.88865312	14.03776231	NA	NA	NA	NA	13.52654826	13.90235451	13.77027868	13.89642426	NA	NA	NA	NA
Crtc1	14.33064346	14.69525663	14.70513046	14.69163189	NA	NA	NA	NA	14.78170234	14.56523499	14.79878692	14.67381643	NA	NA	NA	NA
Crtc2	NA	12.2291072	NA	12.85244368	NA	NA	NA	NA	14.83953443	13.90818161	15.10080843	15.04564129	NA	NA	NA	NA
Cryab	12.97111031	13.58593419	13.79753733	13.24065787	NA	NA	NA	NA	13.27614767	NA	13.75063372	13.60037755	NA	NA	NA	NA
Cs	16.54997616	16.76073612	16.62256369	16.59249631	14.67852866	14.7841041	14.89587107	NA	16.52687924	16.39727234	16.49171158	16.58690577	11.73382578	12.42322441	12.27136472	12.83026684
Csdc2	15.01620762	14.7802014	15.02653641	15.24491753	NA	NA	NA	NA	14.66985945	NA	14.97924654	14.92042264	NA	NA	NA	NA
Csde1	16.57051184	16.79886827	17.03506141	16.84387463	NA	NA	NA	NA	16.54459503	16.69034647	16.56193527	16.47472193	NA	NA	NA	NA
Cse1l	NA	NA	NA	NA	NA	NA	18.10488536	NA	NA	NA	NA	NA	NA	17.76186933	NA	17.66503745
Csk	14.36255383	14.26347133	14.24719284	14.06514969	NA	NA	NA	NA	14.31135492	14.47290509	14.37350914	14.34332536	NA	NA	NA	NA
Csnk1a1	15.82273241	15.59335899	15.86564292	15.69367835	NA	NA	NA	NA	14.89741436	14.92187611	14.95297367	14.96930159	NA	NA	NA	NA
Csnk1d	15.26954677	15.18132699	15.2366533	14.70577276	NA	NA	NA	NA	14.71047822	14.48061351	14.78370424	14.4583233	NA	NA	NA	NA
Csnk1d;Csnk1e	15.11992706	15.27179161	15.1233986	15.12833656	NA	NA	NA	NA	14.32315439	14.47699338	14.76280452	14.1679235	NA	NA	NA	NA
Csnk1e	13.50629518	13.26575421	13.14602287	NA	NA	NA	NA	NA	13.7865249	13.1317557	13.32171675	NA	NA	NA	NA	NA
Csnk1g2;Csnk1g3	NA	12.73112595	NA	12.9808197	NA	NA	NA	NA	NA	NA	NA	NA	NA	NA	NA	NA
Csnk2b	15.55982544	15.61931236	15.79622254	15.4340953	NA	NA	NA	NA	14.11040194	13.76654858	13.70349885	14.11731158	NA	NA	NA	NA
Csrp1	16.04372098	16.2569455	16.40610935	15.91380461	14.06719064	14.22468004	14.15746537	NA	16.73056489	16.81050786	16.71723693	16.45299968	13.57928123	13.46367303	13.29560806	13.09344275
Cstf2	13.3639294	13.01298063	13.57675595	13.88329242	NA	NA	NA	NA	13.29937976	13.22654164	12.63158406	13.76850484	NA	NA	NA	NA
Cstf2;Cstf2t	NA	13.48119398	14.14838125	NA	NA	NA	NA	NA	NA	NA	NA	NA	NA	NA	NA	NA
Cstf2t	13.71747294	13.95859803	13.77086001	13.75817115	NA	NA	NA	NA	NA	NA	NA	NA	NA	NA	NA	NA
Ctbp1	15.6470212	15.87239545	15.92050833	15.83697443	NA	NA	NA	NA	14.50848271	14.88965508	14.43325006	14.70303413	NA	NA	NA	NA
Ctdp1	13.30336682	13.38779048	12.97778816	12.98952175	NA	NA	NA	NA	13.16491883	13.3498469	13.6406087	13.59282764	NA	NA	NA	NA
Cth	NA	NA	NA	NA	15.81543583	15.62309559	15.57091114	14.94898313	NA	NA	NA	NA	NA	NA	NA	NA
Ctif	15.32704315	15.36014988	15.3025425	15.50042514	NA	NA	NA	NA	15.00374027	14.89577618	14.79582659	14.6579878	NA	NA	NA	NA
Ctla2a	NA	NA	NA	NA	NA	NA	NA	NA	13.32939328	13.51557797	13.85510882	NA	NA	NA	NA	NA
Ctnna1	13.06206469	NA	12.36665553	NA	13.11492396	13.12616416	12.22429747	12.98042852	NA	11.99114979	11.67901379	12.82357224	NA	NA	NA	NA
Ctnna1;Ctnna2	14.84223474	14.69575872	14.98748428	15.00657848	NA	NA	NA	NA	14.75664216	14.9688792	14.89233524	14.53174468	NA	NA	NA	NA
Ctnna2	14.19285216	14.29783144	14.35881738	14.43768107	NA	NA	NA	NA	14.65515881	14.78879824	14.57819909	14.99427777	NA	NA	NA	NA
Ctnna3	NA	NA	NA	NA	NA	NA	NA	NA	NA	NA	NA	NA	12.86056325	11.22633994	13.25470682	NA
Ctnnal1	NA	NA	NA	NA	11.82317216	NA	11.68233627	11.35399587	NA	NA	NA	NA	NA	NA	NA	NA
Ctnnb1	14.15107998	13.70596711	13.87970768	13.85758257	NA	NA	NA	NA	NA	NA	NA	NA	NA	NA	NA	NA
Ctnnbip1	14.55721837	14.94788802	14.68102423	14.45713075	NA	NA	NA	NA	13.96585642	NA	14.27898659	13.7514813	NA	NA	NA	NA
Ctnnd1	14.87664214	14.94800796	15.03107636	14.91785901	NA	11.79980776	11.2958837	NA	15.56801231	15.80976062	15.46835031	15.53828283	NA	11.01263152	10.27622911	NA
Ctnnd2	13.33812352	12.95590777	12.64262938	NA	12.84753834	12.66193317	12.86959564	13.24402509	13.66925791	13.53699878	NA	13.58477218	NA	NA	NA	NA
Ctps1	15.59138124	15.5744565	15.73976888	15.51776223	NA	NA	NA	NA	15.51805556	15.4596824	15.64907118	15.36106249	NA	NA	NA	NA
Ctps2	12.93022991	13.6831769	13.80461753	13.35825982	NA	NA	NA	NA	13.20649549	13.27810239	13.54664129	NA	NA	NA	NA	NA
Ctsb	14.08229876	13.73840898	13.60334816	13.82955428	NA	NA	NA	NA	NA	NA	NA	NA	NA	NA	NA	NA
Ctsd	15.27855896	15.15101835	14.88978247	14.75521777	NA	NA	NA	NA	14.12005814	14.41620343	14.45613964	14.45011938	NA	NA	NA	NA
Cttn	17.3398634	17.64218131	17.64441652	17.32753325	14.53044148	14.6475921	14.78373617	14.43532533	18.27401195	18.32443053	18.16799636	18.26811499	14.54757707	14.42057707	14.32668147	14.50393296
Cttnbp2	12.56390404	12.85274665	12.74620068	13.04733487	NA	NA	NA	NA	NA	NA	NA	NA	NA	NA	NA	NA
Cttnbp2nl	NA	NA	NA	NA	NA	NA	NA	NA	13.46722343	13.54196778	NA	13.61483635	NA	NA	NA	NA
Ctu1	NA	NA	NA	NA	NA	NA	NA	NA	15.97535988	NA	16.11669728	16.23373388	NA	NA	NA	NA
Cuedc2	NA	NA	NA	NA	NA	NA	NA	NA	14.95929562	NA	15.01412947	NA	NA	NA	NA	NA
Cul3	12.50680096	12.65816908	12.67080892	12.27960188	NA	NA	NA	NA	NA	NA	NA	NA	NA	NA	NA	NA
Cul4b	15.4748474	15.19644127	15.2669042	15.15911304	NA	NA	NA	NA	15.61123816	15.57094238	15.6593201	15.38602693	NA	NA	NA	NA
Cul5	15.12512881	15.39721466	15.00999615	15.24340135	NA	NA	NA	NA	15.00073759	14.64170299	14.75942068	15.0552919	NA	NA	NA	NA
Custos	13.85900499	14.23438966	13.98033098	14.29776864	NA	NA	NA	NA	NA	NA	NA	NA	NA	NA	NA	NA
Cutc	14.94180798	14.84174579	14.61367654	14.89867964	NA	NA	NA	NA	14.29580995	14.26381807	13.73666804	14.71715417	NA	NA	NA	NA
Cux1	15.80729178	15.72351011	15.56538162	15.76642167	NA	NA	NA	NA	15.04366195	15.08109315	14.95186534	14.88449737	NA	NA	NA	NA
Cwc15	NA	13.73877839	13.89293171	13.72403415	NA	NA	NA	NA	NA	NA	NA	NA	NA	NA	NA	NA
Cwc25	NA	12.82684438	13.06871111	13.18912033	NA	NA	NA	NA	NA	NA	NA	NA	NA	NA	NA	NA
Cyb5a	15.38666095	16.07366459	15.84630341	15.75053287	NA	NA	NA	NA	15.31297175	16.08102538	15.58222255	15.55018569	NA	NA	NA	NA
Cyb5r1	13.74154529	13.48375526	14.20599079	13.76533875	NA	NA	NA	NA	13.89435951	14.08823138	14.24451002	14.06928764	NA	NA	NA	NA
Cyb5r3	14.95408275	14.74872212	14.99868415	15.02334797	NA	NA	NA	NA	14.80202403	14.72972329	14.47579504	14.9213462	NA	NA	NA	NA
Cycs	15.65810456	15.31220637	15.32974682	15.8813624	NA	NA	NA	NA	15.82839796	15.86969542	15.83113785	15.49629519	NA	NA	NA	NA
Cyfip1;Cyfip2	13.25448834	12.65357286	12.85367603	13.13488511	NA	NA	NA	NA	NA	NA	NA	NA	NA	NA	NA	NA
Cygb	16.29844572	15.87794656	NA	15.61088103	NA	NA	NA	NA	NA	NA	NA	NA	NA	NA	NA	NA
Cyld	14.37686348	14.47461932	14.38281251	14.62275144	NA	NA	NA	NA	14.18060652	14.51936112	14.13739211	14.49707709	NA	NA	NA	NA
Cyp2c29;Cyp2f2	NA	NA	NA	NA	NA	NA	NA	NA	14.36548176	NA	14.5751433	NA	NA	NA	NA	NA
Cyp51a1	14.47161171	14.31495845	14.14161224	14.48615624	NA	NA	NA	NA	NA	13.51029842	14.42406311	14.2446085	NA	NA	NA	NA
Cyth1	NA	NA	NA	NA	NA	NA	NA	NA	14.53932962	14.56204161	14.50627836	14.43700769	NA	NA	NA	NA
Cyth3	13.19703542	14.21283073	14.07628117	14.32588163	NA	NA	NA	NA	NA	NA	NA	NA	NA	NA	NA	NA
Czib	14.72438185	14.80340201	14.83796632	14.76354552	NA	NA	NA	NA	14.50687537	14.52697398	14.53393542	14.2759714	NA	NA	NA	NA
D17h6s53e	14.07909306	13.96746945	13.67775267	14.02448175	NA	NA	NA	NA	13.7977831	12.88532269	13.81926103	NA	NA	NA	NA	NA
D1Pas1;Ddx3x;Ddx3y	NA	NA	NA	NA	13.54933134	13.54662565	13.38457007	13.47253576	NA	NA	NA	NA	NA	NA	NA	NA
Dab2ip	14.76985707	14.7780068	14.59179969	14.60239124	NA	NA	NA	NA	14.99050837	14.8964877	15.149536	14.96649769	NA	NA	NA	NA
Dag1	14.09966012	14.40879411	14.20782271	13.96818077	13.79617146	13.45530153	13.96847781	13.46224663	14.35213311	NA	14.3289834	14.00215574	12.69482579	13.55323329	13.50594798	13.52430908
Dars1	15.45414291	15.27957415	15.34399654	15.4015973	NA	NA	NA	NA	15.42543746	15.36684715	15.48543982	15.8039549	NA	NA	NA	NA
Dazap1	14.10082719	14.46229166	14.36810848	14.37653556	NA	NA	NA	NA	13.70731644	13.90860219	13.04668163	13.78993327	NA	NA	NA	NA
Dbi	14.16201361	14.28685372	14.82842412	14.27518606	12.1238983	12.20856664	11.00173892	NA	14.35479346	NA	14.10923485	14.51545962	12.38643376	12.12938606	NA	NA
Dbn1	17.78106211	18.11227438	18.42362499	17.94614313	NA	NA	NA	NA	18.54736396	18.67006845	18.61820506	18.35353439	NA	NA	NA	NA
Dbndd1	13.09396879	12.93328862	13.16669662	13.21500812	NA	NA	NA	NA	NA	11.90170034	NA	NA	NA	NA	NA	NA
Dbnl	16.84698664	16.80067096	16.7922397	16.76257527	NA	12.02555833	10.66442062	NA	16.64762841	16.68517816	16.56375437	16.77490513	NA	NA	NA	NA
Dbt	13.490178	13.08909623	12.87337612	13.34527706	NA	NA	NA	NA	14.03666302	13.77440616	NA	NA	NA	NA	NA	NA
Dcaf5	15.20787608	NA	15.54588755	15.78645342	NA	NA	NA	NA	NA	15.14667606	NA	NA	NA	NA	NA	NA
Dcaf7	12.53832233	13.08048113	12.50567015	12.71604776	NA	NA	NA	NA	NA	NA	NA	NA	NA	NA	NA	NA
Dclk1	17.18297287	17.21151798	17.33828847	17.34066826	12.09468143	13.06696033	13.42926288	11.88001967	17.20132542	17.22141543	17.11128649	17.05661877	11.89410912	NA	NA	NA
Dclk1;Dclk2	15.40400393	15.33759054	NA	15.40930474	NA	NA	NA	NA	NA	NA	NA	NA	NA	NA	NA	NA
Dclk2	14.41258563	14.5439561	14.53621333	14.52319807	NA	NA	NA	NA	13.69885541	13.97863663	13.48470804	NA	NA	NA	NA	NA
Dcp1a	14.44655524	14.08316326	14.12197631	14.22961081	NA	NA	NA	NA	13.13493804	12.66431172	12.66563571	13.50140182	NA	NA	NA	NA
Dcp2	13.86652335	13.95825152	13.92612438	13.90678927	NA	NA	NA	NA	13.56818083	14.18550851	14.02952662	13.80876595	NA	NA	NA	NA
Dctn1	15.37212017	15.62742059	15.13135009	15.51625834	NA	NA	NA	NA	16.7579168	16.65719716	16.54750076	16.57537382	NA	NA	NA	NA
Dctn2	19.64962451	19.61840505	19.58188628	19.4827019	12.41336348	12.77812026	12.45967495	12.62193739	19.20138407	19.22209339	19.34443316	19.30863982	NA	NA	NA	NA
Dctn3	14.96039999	14.90073215	14.94848032	14.95484141	NA	NA	NA	NA	14.73755441	14.84703987	15.01605616	14.99628282	NA	NA	NA	NA
Dctn4	17.46562231	17.74241477	17.63879431	17.88332168	14.31916574	14.24314955	14.22649516	14.18775858	17.42802335	17.33523255	17.30533322	17.60172293	13.49698032	13.42243612	13.44453412	13.3596231
Dctn5	15.0206588	15.21623052	15.07519917	15.29241151	NA	NA	NA	NA	NA	NA	NA	NA	NA	NA	NA	NA
Dctn6	17.1517452	17.43234667	17.57702348	17.05045967	NA	NA	NA	NA	16.95248869	16.85902032	16.93433228	16.80444942	NA	NA	NA	NA
Dcun1d1	14.17865674	14.4106214	14.22232468	14.08833949	NA	NA	NA	NA	13.41754349	13.58360808	13.19544109	13.79110162	NA	NA	NA	NA
Ddb1	11.92775574	NA	NA	NA	NA	NA	NA	NA	NA	NA	NA	NA	NA	NA	NA	NA
Ddhd1	14.53339625	14.47077258	14.26150312	14.46741884	NA	12.81093307	13.52169858	12.49264936	14.73408988	14.40591031	15.04723688	14.83979444	NA	NA	NA	NA
Ddi2	14.21083121	14.20296545	14.14532365	14.13596032	NA	NA	NA	NA	13.96750479	13.89973552	14.21124458	13.64584026	NA	NA	NA	NA
Ddost	13.71596735	13.01070157	13.22231661	13.01220224	NA	NA	NA	NA	11.8067228	12.49836058	12.16933315	12.93057103	NA	NA	NA	NA
Ddrgk1	15.48575443	15.42168476	15.63119863	15.8514164	NA	NA	NA	NA	15.72479982	15.9674148	15.3942583	15.73482303	NA	NA	NA	NA
Ddt	16.42496513	16.54088094	16.85658532	16.53758131	11.93600846	NA	NA	11.77053176	16.84594227	16.9690267	16.61756476	16.75750721	NA	NA	NA	NA
Ddx1	15.50483377	15.27134327	15.31229812	15.28634282	NA	NA	NA	NA	15.14316071	14.95510797	15.17001055	15.06520875	NA	NA	NA	NA
Ddx17	14.71000998	14.53522218	14.54130822	14.55624284	NA	NA	NA	NA	13.6160749	14.32775731	14.62397692	14.39442656	NA	NA	NA	NA
Ddx17;Ddx3x;Ddx3y;Ddx5	NA	17.29436049	17.11756194	17.4588151	NA	NA	NA	NA	17.65938972	NA	17.80337438	17.32620124	NA	NA	NA	NA
Ddx17;Ddx5	17.17798856	17.30026879	17.32770927	17.29462296	NA	NA	NA	NA	17.42163266	17.55483179	17.31382511	17.23603755	13.17887334	13.1254732	NA	13.52900344
Ddx19a	15.49320978	15.72159407	15.44384682	15.62874444	NA	NA	NA	NA	15.34793119	15.37657577	15.38701009	15.41263653	NA	NA	NA	NA
Ddx20	13.8997761	13.8546943	13.74507797	13.92391342	NA	NA	NA	NA	14.13266034	13.50949361	13.7293743	13.95666784	NA	NA	NA	NA
Ddx39b	13.5948023	12.98405781	13.33373142	13.50797107	NA	NA	NA	NA	12.73732763	13.15003284	13.21592274	12.81779911	NA	NA	NA	NA
Ddx3x	15.7667928	15.98217289	16.0479517	15.75022514	NA	NA	NA	NA	15.51283164	15.48097197	15.54711825	16.01953008	NA	NA	NA	NA
Ddx3x;Ddx3y	18.13593409	18.21995768	18.34628183	18.39784985	NA	NA	NA	NA	18.30433118	18.44638617	18.03000676	18.31656146	12.69565837	12.56324157	12.81944216	11.89988556
Ddx3y	16.57909893	16.37922195	16.5245766	16.65695226	NA	NA	NA	NA	16.77217199	17.3352473	16.80706672	17.01755221	NA	NA	NA	NA
Ddx42	15.68403621	15.63615975	15.50298699	15.63017665	12.88041334	12.39283269	12.50564244	12.54037394	15.51985858	15.57461294	15.65134518	15.64195667	NA	NA	NA	NA
Ddx46	14.95041455	14.99117795	14.9900295	15.18778548	13.21476989	12.49079072	13.16294356	13.09940041	14.91278751	14.87555382	14.78423693	14.87854546	12.33288749	12.49543705	12.71552648	12.74653276
Ddx5	16.00975931	16.24995303	16.22275268	16.28825902	13.74044732	13.98016814	13.87177794	14.01176545	16.6430783	16.61484909	16.64531499	16.57718497	NA	NA	NA	NA
Ddx50	NA	NA	NA	NA	NA	NA	NA	NA	13.28732424	NA	13.22985375	NA	NA	NA	NA	NA
Ddx6	16.87394263	17.00489521	17.15935698	17.06636109	NA	NA	NA	NA	16.71159255	16.75822964	16.56305033	16.53435002	NA	NA	NA	NA
Decr1	NA	NA	NA	NA	12.46712939	12.53227052	13.30400445	11.8311516	NA	NA	NA	NA	NA	NA	NA	NA
Dennd10	13.30488032	13.25419802	13.4488067	12.836225	NA	NA	NA	NA	13.21294308	13.3999755	13.09610982	13.39659503	NA	NA	NA	NA
Dennd1b	14.33420492	14.28801128	14.12385423	14.27899434	NA	NA	NA	NA	14.4354714	14.40013548	14.56750563	14.64497723	NA	NA	NA	NA
Dennd3	14.71389124	14.71531319	14.60631845	14.25742468	NA	NA	NA	NA	NA	NA	NA	NA	NA	NA	NA	NA
Denr	14.79406121	14.73628881	14.76833716	14.63773128	NA	NA	NA	NA	15.19595766	14.82008446	14.65366941	14.96477028	NA	NA	NA	NA
Depdc5	15.32965334	15.03994574	14.92132222	15.17852019	NA	NA	NA	NA	14.49379563	14.13637516	14.2751464	14.31676578	NA	NA	NA	NA
Depdc7	NA	NA	NA	NA	13.49702614	13.6435365	13.90000663	13.41837822	NA	NA	NA	NA	12.30896572	12.50254383	12.5701431	12.46989987
Deptor	14.19501512	14.3059424	14.025959	14.30175623	NA	NA	NA	NA	14.31671207	14.49145453	14.51229317	14.54682607	NA	NA	NA	NA
Dffa	15.75691244	16.08429631	16.08115016	16.05437439	NA	NA	NA	NA	15.20369922	15.11244735	15.15851985	14.94378312	NA	NA	NA	NA
Dgke	14.7795879	14.73651966	14.78633488	15.02502623	NA	NA	NA	NA	14.33095967	14.42871193	14.73689238	14.56764108	NA	NA	NA	NA
Dgkg	14.88044083	14.75921881	14.54431263	14.5566691	NA	NA	NA	NA	14.41528623	14.14957249	14.2273828	14.71884321	NA	NA	NA	NA
Dgkh	15.81128432	15.97341361	15.92848444	16.02162474	NA	NA	NA	NA	16.23095413	16.33720437	16.25155035	16.24690776	NA	NA	NA	NA
Dgki	14.76809316	14.96570037	14.97000026	15.08388658	NA	NA	NA	NA	14.79980068	14.89212537	14.91283569	14.91021451	NA	NA	NA	NA
Dgki;Dgkz	15.3427721	15.51777556	15.30482183	15.26790936	NA	NA	NA	NA	15.390746	NA	15.52873046	15.29409824	NA	NA	NA	NA
Dgkq	13.87782092	13.11222608	13.09665751	13.01410767	NA	NA	NA	NA	13.29889311	13.54961623	13.89563208	13.63380126	NA	NA	NA	NA
Dgkz	16.34879618	16.140689	16.37138883	16.30179161	NA	NA	NA	NA	15.74310506	15.90136718	15.63438919	16.24702171	NA	NA	NA	NA
Dhcr7	14.56491756	14.33737103	14.03094296	13.8387706	NA	NA	NA	NA	NA	12.98827284	13.62696381	13.0224337	NA	NA	NA	NA
Dhdh	14.26286718	14.60359825	14.54649413	14.74823152	NA	NA	NA	NA	14.92329386	14.78937984	14.66691121	14.81596888	NA	NA	NA	NA
Dhrs1	14.36830696	14.01698138	14.0871783	14.08556977	NA	NA	NA	NA	14.25792648	13.94014589	14.06999412	14.33437658	NA	NA	NA	NA
Dhrs13	12.65440555	12.72640977	13.00432582	13.16325813	NA	NA	NA	NA	12.4727416	NA	12.9930339	13.06798384	NA	NA	NA	NA
Dhx15	15.22751647	15.08749949	15.15696924	15.36512153	NA	NA	NA	NA	14.78573442	14.81636318	14.70995056	14.93868596	NA	NA	NA	NA
Dhx30	14.29987768	14.45348326	14.28389113	14.13135368	NA	NA	NA	NA	14.21641709	14.24154624	14.57502061	14.73082633	NA	NA	NA	NA
Dhx36	NA	14.25095122	13.43378664	NA	NA	NA	NA	NA	NA	NA	NA	NA	NA	NA	NA	NA
Dhx57	14.43918378	14.55063356	14.54722133	14.55741996	NA	NA	NA	NA	14.73679691	14.76655538	14.86217187	14.73511034	NA	NA	NA	NA
Dhx9	15.05317675	15.02771827	15.12936839	14.90615929	NA	NA	NA	NA	14.64413816	14.70645366	14.66894693	14.88030096	NA	NA	NA	NA
Diaph1	14.22298353	13.12817642	13.52381921	13.70277873	NA	NA	NA	NA	NA	13.66871882	14.07210748	14.38263078	NA	NA	NA	NA
Diaph2	13.62046041	NA	NA	NA	NA	NA	NA	NA	14.70767146	15.28699846	NA	15.34509296	NA	NA	NA	NA
Dicer1	13.54090295	13.36514681	13.55206865	13.36070994	NA	NA	NA	NA	12.91876263	13.26410974	13.69647858	NA	NA	NA	NA	NA
Dip2b	14.16090753	13.25098232	13.49351191	13.4313231	NA	NA	NA	NA	12.67657419	12.84697511	NA	13.00673632	NA	NA	NA	NA
Diras1	18.17653176	18.50147526	18.5720862	18.61566213	NA	NA	NA	NA	18.24575773	18.34368677	18.37737535	17.98362211	NA	NA	NA	NA
Diras1;Diras2	14.47318235	14.73660115	14.66706271	15.03205482	NA	NA	NA	NA	NA	NA	NA	NA	NA	NA	NA	NA
Diras2	15.47072736	15.76181492	15.94752666	15.83512398	NA	NA	NA	NA	15.03024671	15.03609699	14.98448281	14.63450677	NA	NA	NA	NA
Dkc1	15.11982786	14.87479894	14.7766082	14.65613904	NA	NA	NA	NA	14.66939771	NA	14.60385562	14.91646388	NA	NA	NA	NA
Dlat	15.05452013	14.47012851	14.5411976	14.60372239	13.40425766	13.27570053	13.15101591	13.55960451	14.17725738	14.10928188	14.20693554	14.80890285	NA	NA	NA	NA
Dld	13.52020494	13.69398274	13.74877641	13.68236356	NA	NA	NA	NA	13.86991188	13.71603704	13.57886797	14.41419633	NA	NA	NA	NA
Dlg1	13.05135856	13.3687787	13.43190966	13.22046359	12.9985446	12.62700942	13.07061238	11.89339255	NA	NA	NA	NA	12.37664123	12.33891996	12.81248496	12.3302388
Dlg2	14.50334433	15.07762194	14.73467486	15.15790879	NA	NA	NA	NA	15.2096614	15.31692485	15.05998105	14.81275628	NA	NA	NA	NA
Dlg5	NA	NA	NA	NA	NA	NA	NA	NA	NA	NA	13.1013405	NA	NA	NA	NA	NA
Dlgap1	NA	NA	NA	NA	12.57683634	12.61127815	12.76015063	12.83118685	12.53190044	12.4387087	12.95491421	12.25462711	NA	NA	NA	NA
Dlst	16.05279833	16.15894524	16.03626291	15.99552725	NA	NA	NA	NA	15.61288943	15.62323592	15.64843948	15.73160567	NA	NA	NA	NA
Dmbt1	NA	NA	NA	NA	NA	NA	NA	NA	NA	NA	NA	NA	13.95699318	NA	NA	NA
Dmd	13.60284183	13.77195756	13.68597801	13.76215303	14.62724914	14.75173908	14.58351048	14.59184859	12.93835931	13.60035432	NA	12.62715766	13.81694689	13.69264607	13.61169715	13.90120515
Dmtn	17.06357401	17.28128975	17.17093094	17.10807586	NA	NA	NA	NA	17.47682826	17.37428397	17.4189818	17.41252855	NA	NA	NA	NA
Dmxl2	15.67562254	15.78283813	15.75193724	15.88602212	NA	NA	NA	NA	15.64292765	15.57615914	15.64261928	15.57301824	NA	NA	NA	NA
Dnaaf2	NA	NA	NA	NA	NA	NA	NA	NA	NA	NA	NA	NA	NA	12.71029417	12.56283388	11.64151893
Dnaja1	14.42951366	13.86986515	13.97566674	14.45028122	NA	NA	NA	NA	NA	NA	NA	NA	NA	NA	NA	NA
Dnaja2	12.9278529	13.41599746	13.32521227	13.7579544	NA	NA	NA	NA	NA	NA	NA	NA	NA	NA	NA	NA
Dnajb1	13.99319262	14.16128574	14.1600485	14.09755684	NA	NA	NA	NA	13.21519625	13.03703382	12.88879081	13.12117086	NA	NA	NA	NA
Dnajb14	12.42972579	13.00901679	12.74103293	NA	NA	NA	NA	NA	NA	NA	NA	NA	NA	NA	NA	NA
Dnajb5	13.12188058	13.61957752	13.19916254	13.67374629	NA	NA	NA	NA	12.90267659	13.33364455	12.897456	13.09663445	NA	NA	NA	NA
Dnajc16	13.5531088	12.69848419	13.24661476	13.22220823	NA	NA	NA	NA	13.16416525	12.96614869	13.15784563	13.03079377	NA	NA	NA	NA
Dnajc6	16.35246241	16.25275378	16.33418417	16.14668237	NA	NA	NA	NA	16.10350591	16.36867958	16.11795655	16.32829502	NA	NA	NA	NA
Dnajc6;Gak	16.07338428	15.84882341	16.15052279	15.54387162	NA	NA	NA	NA	15.53986762	NA	15.76215881	15.3282156	NA	NA	NA	NA
Dnajc7	14.4190636	14.40662037	14.39855579	14.43428091	NA	NA	NA	NA	14.19634086	NA	14.60495276	14.2193198	NA	NA	NA	NA
Dnajc9	13.82850402	NA	13.63502146	14.23105124	NA	NA	NA	NA	NA	NA	NA	NA	NA	NA	NA	NA
Dner	NA	NA	NA	NA	NA	NA	NA	NA	13.49383775	13.9509578	13.7944913	13.53151939	NA	NA	NA	NA
Dnm1	14.714102	14.83237698	14.7541274	14.88733327	NA	NA	NA	NA	15.49013264	15.33104664	15.45211057	15.54835489	NA	NA	NA	NA
Dnm1;Dnm3	15.71489561	15.77574376	15.64239062	15.81309379	NA	NA	NA	NA	15.60714686	15.55344537	15.76566577	15.65076894	NA	NA	NA	NA
Dnm1l	18.39261118	18.42340343	18.45929997	18.43520338	NA	11.53648522	NA	NA	18.66149468	18.82338853	18.69642864	18.83052685	NA	NA	NA	NA
Dnm3	14.99338159	14.96536097	15.00490997	15.08328296	NA	NA	NA	NA	14.95382365	14.99007201	15.10309055	14.97783472	NA	NA	NA	NA
Dntt	NA	NA	NA	12.98184552	NA	NA	NA	NA	NA	NA	NA	NA	NA	NA	NA	NA
Dnttip2	NA	NA	NA	NA	NA	NA	NA	NA	16.62326402	16.56292057	16.71102895	16.49241517	NA	NA	NA	NA
Dock1	NA	NA	NA	NA	12.84337913	12.50191751	13.02623583	12.27152582	NA	NA	NA	NA	11.58093217	11.5533317	11.64173567	12.01515019
Dock11	15.38834612	15.10864263	15.06201607	15.28072982	NA	NA	NA	NA	15.06942629	15.11763676	15.00376901	15.3297138	NA	NA	NA	NA
Dock11;Dock9	15.65089467	15.83143343	15.59642855	15.64054716	NA	NA	NA	NA	15.47289705	15.34032303	15.30479336	15.84472293	NA	NA	NA	NA
Dock3	12.50651586	12.7626042	12.87500631	13.5468583	NA	NA	NA	NA	13.84632557	13.23445522	13.99516298	13.30197701	NA	NA	NA	NA
Dock4	NA	NA	NA	NA	NA	NA	NA	NA	13.65114256	13.81360319	13.98974573	13.88795174	NA	NA	NA	NA
Dock5	15.16614137	15.0377565	14.99475757	15.18479614	NA	NA	NA	NA	14.96771125	NA	14.74424581	14.5408396	NA	NA	NA	NA
Dock7	15.14256629	15.19734546	15.10648263	15.15779891	12.40500991	12.61096477	12.715498	12.98362512	15.10342664	15.13630006	15.29608504	15.04571467	11.82579358	12.74031414	NA	NA
Dock8	NA	NA	NA	NA	NA	NA	NA	NA	NA	14.11723564	NA	13.62398196	NA	NA	NA	NA
Dock9	14.35291794	13.94919587	14.15786862	14.10026793	NA	NA	NA	NA	14.61062247	14.55581284	14.59159282	14.59902515	NA	NA	NA	NA
Dok1	14.9671756	14.55221199	14.61845838	14.42466735	NA	NA	NA	NA	14.65903485	14.34882122	14.52402893	14.7145836	NA	NA	NA	NA
Dok4	15.00920092	15.19069948	15.1677542	15.16313157	NA	NA	NA	NA	NA	NA	NA	NA	NA	NA	NA	NA
Dop1b	NA	NA	NA	NA	NA	NA	NA	NA	13.44985564	13.3272062	13.82343701	13.5350129	NA	NA	NA	NA
Dpp3	NA	NA	NA	NA	NA	NA	NA	NA	13.7482243	NA	13.71647653	13.43501908	NA	NA	NA	NA
Dpy30	15.19652913	15.10540112	15.01254161	15.07383613	NA	NA	NA	NA	14.46158816	14.27188609	14.10748682	14.73121825	NA	NA	NA	NA
Dpysl2	19.57042056	19.80564458	20.00145738	20.02267779	16.30947169	16.25301215	16.4681605	16.56384326	20.18570228	20.25969906	19.98252357	19.95659855	15.92923055	15.80497652	15.96149803	15.79917794
Dpysl2;Dpysl3	19.24422088	18.82231811	19.24238634	19.34732171	15.78832946	15.71406519	15.69772357	16.04352698	19.32319737	19.19570779	19.24667386	19.50742726	NA	NA	NA	NA
Dpysl3	17.11700653	17.41429606	17.54166259	17.63187675	12.71070529	NA	12.37864103	12.8096501	18.01686528	18.15594925	17.8888938	17.87693448	11.69589815	13.06440596	12.40036715	11.95926664
Dpysl4	13.7666101	13.18096809	13.14572845	13.67894936	13.5592721	13.74859968	13.7775527	13.43774774	13.81205859	13.83237931	14.23200381	13.44617978	12.69947566	12.28507902	12.60238803	13.1194729
Dpysl5	15.83748126	15.8782536	15.77011225	16.0723515	NA	NA	NA	NA	16.09563555	16.12156954	16.07332548	16.19887471	NA	NA	NA	NA
Dr1	14.22494376	14.5440528	14.6353837	14.5864528	NA	NA	NA	NA	14.29699505	NA	14.29771876	13.81179612	NA	NA	NA	NA
Drg1	12.83477971	12.6284795	12.70952589	12.73045522	NA	NA	NA	NA	12.04887799	12.86902649	12.40531978	13.05996335	NA	NA	NA	NA
Drg1;Drg2	15.21997769	15.82167185	15.17390742	15.17404011	NA	NA	NA	NA	14.73057628	14.99582455	NA	14.46757371	NA	NA	NA	NA
Drg2	16.67868929	16.63015023	16.85171493	16.84750311	NA	NA	NA	NA	16.57413337	16.44977472	16.66749434	16.62914446	NA	NA	NA	NA
Dsp	14.50369532	NA	NA	NA	14.65836279	14.85562656	13.19719356	13.11346083	13.07468805	13.95389	NA	14.40752917	14.34812557	13.67222584	12.19884031	12.19655756
Dst	14.68718662	14.83760463	14.5785019	14.91538653	NA	NA	NA	NA	15.70030509	15.63518447	15.74585665	15.65658427	NA	NA	NA	NA
Dst;Macf1	14.45008357	14.37910079	NA	14.28642781	NA	NA	NA	NA	NA	NA	NA	NA	NA	NA	NA	NA
Dstn	15.51582917	14.89866751	15.24743061	14.94202876	NA	NA	NA	NA	14.22338333	14.52679264	14.10951238	13.93665634	NA	NA	NA	NA
Dtna	15.59430488	15.67398553	15.85071236	16.06181197	NA	NA	NA	NA	15.8144323	15.62144734	15.68376743	15.84562507	NA	NA	NA	NA
Dtx3l	13.38784232	13.00288884	12.7346313	12.59387661	12.68524375	12.43832924	12.71685375	12.54464332	NA	NA	NA	NA	NA	NA	NA	NA
Dus2	12.79994938	NA	NA	12.30016377	NA	NA	NA	NA	13.26048565	12.61968123	12.99156734	NA	NA	NA	NA	NA
Dusp3	16.24569266	16.54789841	16.61431485	16.56060765	NA	NA	NA	NA	15.96990679	16.21828501	15.76123791	16.24316769	NA	NA	NA	NA
Dvl1	14.00350913	14.21513102	13.98840954	14.43335071	NA	NA	NA	NA	14.85717917	14.87761965	14.85243685	14.76047567	NA	NA	NA	NA
Dvl2	NA	NA	NA	NA	11.25813022	NA	NA	11.58667093	NA	NA	NA	NA	NA	NA	NA	NA
Dync1h1	16.61061574	16.52894682	16.53653249	16.61480904	NA	NA	NA	NA	16.95711609	17.06360489	16.95242662	17.09419058	NA	NA	NA	NA
Dync1i1	16.36358887	16.31788551	16.58160223	16.43502245	NA	NA	NA	NA	16.28268212	16.55393158	16.08823493	16.20301179	NA	NA	NA	NA
Dync1i2	17.59652206	17.56250282	17.53839864	17.41433725	NA	NA	NA	NA	17.41371446	17.36691256	17.47478347	17.52920529	NA	NA	NA	NA
Dync1li1	17.23431931	17.40504262	17.39649659	17.54825031	11.60026604	12.49369786	12.27599642	12.3939508	17.70329115	17.87599709	17.66694381	17.75607565	NA	12.21297356	11.97435723	11.76184622
Dync1li1;Dync1li2	14.08489972	13.19065035	12.87217081	12.92463995	NA	NA	NA	NA	13.25599929	NA	11.09867036	13.24151697	NA	NA	NA	NA
Dync1li2	17.39191316	17.48847494	17.54775416	17.60403376	12.05362156	12.2065055	12.13796522	11.98313114	17.58218873	17.6127761	17.65855219	17.47758133	NA	11.75616432	NA	11.77030875
Dynll1	12.1516762	13.29960871	13.50248377	13.70238916	NA	NA	NA	NA	NA	NA	NA	NA	NA	NA	NA	NA
Dynlrb1	14.6852087	15.29213467	15.42187745	15.33323923	NA	NA	NA	NA	14.4575412	14.21655642	14.29497248	14.4643543	NA	NA	NA	NA
Dysf	15.49301681	15.45931651	15.26087947	15.39593326	NA	NA	NA	NA	14.59651017	14.70636225	14.77266293	14.97900837	NA	NA	NA	NA
Dzank1	14.9086356	14.99910819	14.94135211	14.93149727	NA	NA	NA	NA	14.84428273	14.95165552	14.99952987	15.0069547	NA	NA	NA	NA
Dzip3	15.21226427	15.20540775	15.10473103	15.167635	NA	NA	NA	NA	13.93999057	14.02294448	14.02526682	14.14833933	NA	NA	NA	NA
Ebag9	14.57095125	14.64991809	14.80908706	14.67392009	NA	NA	NA	NA	14.21666898	14.34797527	14.28663769	14.68936074	NA	NA	NA	NA
Ece1	14.41164376	14.24511505	14.17171011	14.28100593	NA	NA	NA	NA	14.33272982	14.35752559	14.59184468	14.13283351	NA	NA	NA	NA
Echdc1	16.04184206	16.0842152	15.94301932	16.20673527	13.00765629	12.73355348	13.00220498	12.92811305	15.9228654	15.8732806	15.91137622	16.10928499	NA	NA	NA	NA
Echs1	NA	NA	NA	NA	NA	NA	11.68006937	NA	NA	NA	NA	NA	NA	NA	NA	NA
Eci1	14.60311051	NA	NA	14.61424398	NA	NA	NA	NA	NA	NA	13.90967749	NA	NA	NA	NA	NA
Ecpas	15.44185974	15.37595993	15.02322075	15.59754479	NA	NA	NA	NA	12.04773165	12.34656951	NA	12.52500532	NA	NA	NA	NA
Edc3	14.55151125	14.77458196	14.46177324	14.84431577	12.61386772	12.12832627	12.27130252	12.12846805	14.80837732	15.23972601	14.65019679	14.76836679	NA	NA	NA	NA
Edc4	16.47394038	16.7801999	16.58942567	16.69410882	NA	NA	11.03678491	NA	16.52135529	16.55643316	16.56545019	16.40632007	NA	NA	NA	NA
Edf1	13.47074783	13.1200094	13.05229803	12.97603241	NA	NA	NA	NA	NA	NA	NA	NA	NA	NA	NA	NA
Eea1	14.71465729	14.79896684	14.66817349	14.63145032	NA	NA	NA	NA	14.92208413	14.85895368	14.58854426	15.03999303	NA	NA	NA	NA
Eef1a1	18.02045534	18.04790186	18.01354849	17.83588442	14.48795205	15.3209947	14.50323797	15.89258259	17.53220904	17.43768178	17.39210579	17.5961377	15.10539001	15.37099266	14.55935315	14.82275245
Eef1a1;Eef1a2	20.63444696	20.76683494	20.79794007	20.76019126	15.57832649	15.78529665	15.70268031	15.74555445	20.39205458	20.42332917	20.22758575	20.24645782	15.11924164	14.90826015	14.82820521	14.71451261
Eef1a2	18.38666399	18.51560278	18.59090607	18.32870846	11.79354812	12.02035826	11.98920822	NA	17.94132124	18.09394221	18.16088284	18.30726052	12.62771083	12.15958467	12.37728058	12.20763812
Eef1akmt1	14.6043377	14.34202432	14.31612992	14.38963215	NA	NA	NA	NA	13.77952073	13.82200012	13.78365517	14.16298246	NA	NA	NA	NA
Eef1b	20.39916899	20.4983647	20.53324578	20.47597498	14.00458456	13.37437365	13.90018749	NA	20.52706504	20.69406647	20.32407872	20.58469867	NA	NA	NA	NA
Eef1b;Eef1d	18.85821174	18.93918605	19.04185964	18.61358446	NA	NA	NA	NA	18.72390754	18.84554824	18.70214562	18.89859844	NA	NA	NA	NA
Eef1d	18.66140164	18.67111807	18.82645016	18.71805492	13.83500936	14.14310082	13.7841194	14.21894073	18.32879074	18.5024506	18.35385448	18.81972174	13.18892414	13.22621047	12.98340515	13.25266839
Eef1g	16.69197936	16.67211147	16.66285844	16.52739406	NA	NA	NA	NA	15.62541508	15.76261957	15.82621946	15.74730725	NA	NA	NA	NA
Eef2	15.42745609	15.17922689	15.2791974	15.44832586	12.15803843	12.60982562	11.73452954	13.36749734	15.18067317	15.2070479	15.22205943	15.32889058	NA	NA	NA	NA
Eepd1	13.7481176	13.84041688	13.84403688	14.03263794	NA	NA	NA	NA	13.26309751	NA	12.79170827	12.89523066	NA	NA	NA	NA
Efhd2	18.76711948	18.96589489	19.02305516	18.82753976	13.82344345	13.80524954	13.69324593	13.98073231	19.34309234	19.52402754	19.33625139	19.10065082	13.34599898	13.91738958	13.56608125	13.63297491
Efl1	15.70015815	15.39070009	15.31565307	15.24117757	NA	NA	NA	NA	15.76443907	15.65190164	15.77331816	15.81409386	NA	NA	NA	NA
Efnb1	14.20198604	14.00973241	13.83981397	13.77604228	12.12672706	11.76340327	11.60817626	NA	13.4694256	NA	13.77366466	13.70108982	NA	NA	NA	NA
Efr3b	NA	NA	NA	NA	NA	NA	NA	NA	12.76275159	NA	12.91924882	NA	NA	NA	NA	NA
Eftud2	13.95131724	14.07256908	14.01483718	13.85869566	NA	NA	NA	NA	13.46042119	13.45470554	NA	14.38072539	NA	NA	NA	NA
Egf	14.50237188	14.77071034	14.75250609	14.71866665	NA	NA	NA	NA	13.83167341	14.09780994	13.81771318	13.73796555	NA	NA	NA	NA
Egln1	14.79062186	15.1740459	14.93592124	15.27324456	NA	NA	NA	NA	14.48949677	14.33219743	15.29584067	15.13287722	NA	NA	NA	NA
Ehbp1	15.32422263	15.36508432	15.22646365	15.25904331	NA	NA	NA	NA	15.38826075	15.28686232	15.37110495	15.3109278	NA	NA	NA	NA
Ehbp1l1	NA	NA	NA	NA	NA	NA	NA	NA	12.91926889	12.04116939	12.50465073	12.76803203	NA	NA	NA	NA
Ehd1	15.46328199	15.92427389	15.78091829	15.86641372	NA	NA	NA	NA	15.94721788	16.16023196	16.06407183	15.82189117	NA	NA	NA	NA
Ehd1;Ehd3	15.29640243	15.19795035	15.41704833	15.50738077	NA	NA	NA	NA	15.54426954	15.68348091	15.44811937	15.5946904	NA	NA	NA	NA
Ehd3	16.27760221	16.28229005	16.23293017	16.24246573	NA	NA	NA	NA	15.98206899	16.4730139	16.43326988	16.03830763	NA	NA	NA	NA
Ehd3;Ehd4	14.34235946	14.26145589	14.54140521	14.35667892	NA	NA	NA	NA	14.66695626	NA	14.48127598	14.80114754	NA	NA	NA	NA
Ehd4	14.85119132	15.36247863	15.10071844	15.16702449	NA	NA	NA	NA	15.67793004	15.87358485	15.86776379	15.71203614	NA	NA	NA	NA
Eif1;Eif1b	15.17409084	15.09972175	15.01775666	15.04434716	NA	NA	NA	NA	14.59247456	14.44721886	14.9747417	14.0537138	NA	NA	NA	NA
Eif1ad	12.87933244	12.05776502	12.22228474	12.37422714	NA	NA	NA	NA	NA	NA	NA	NA	NA	NA	NA	NA
Eif2a	15.54937617	15.69161345	15.70362648	15.78759063	NA	NA	NA	NA	15.44321425	15.39900169	15.42639717	15.37538594	NA	NA	NA	NA
Eif2ak2	14.91186656	14.82187605	14.66558139	14.7582469	NA	NA	NA	NA	14.84268426	14.8357297	14.7827935	14.65409335	NA	NA	NA	NA
Eif2b1	14.02692385	13.73889517	14.26713691	14.0956145	NA	NA	NA	NA	12.45067592	12.93595503	12.89086581	13.08407816	NA	NA	NA	NA
Eif2b2	14.51053417	13.69481341	14.18493683	13.93631185	NA	NA	NA	NA	NA	13.50139795	NA	13.91149455	NA	NA	NA	NA
Eif2d	13.19423052	NA	12.71852645	13.21568315	NA	NA	NA	NA	NA	NA	NA	NA	NA	NA	NA	NA
Eif2s1	15.40155621	14.7999949	15.15098085	15.15061997	NA	NA	NA	NA	NA	NA	NA	NA	NA	NA	NA	NA
Eif2s2	16.6927057	16.48763238	16.4952113	16.50103246	NA	NA	NA	NA	15.97141891	16.09321876	16.15527426	16.1933524	NA	NA	NA	NA
Eif2s3x	13.459137	13.99770253	13.66012736	13.34318572	NA	NA	NA	NA	NA	NA	NA	NA	NA	NA	NA	NA
Eif2s3x;Eif2s3y	NA	NA	NA	NA	NA	NA	NA	NA	13.73225224	13.81065196	14.23829277	13.9673974	NA	NA	NA	NA
Eif3a	15.04581177	14.96467007	14.82078019	15.19856751	NA	NA	NA	NA	14.40514721	14.58855527	14.67515061	14.65027118	NA	NA	NA	NA
Eif3b	17.19559571	17.02853049	17.09502804	16.92960368	NA	NA	NA	NA	16.74271736	16.89141052	16.68598394	16.85086995	NA	NA	NA	NA
Eif3c	18.11677535	18.25793705	18.34134857	18.16147921	NA	13.35313481	13.24346316	12.13308938	18.41285694	18.55448785	18.31920638	18.42520094	NA	NA	NA	NA
Eif3d	15.5261526	15.45092145	15.56632405	15.71452135	NA	NA	NA	NA	15.39023662	15.61347295	15.29492906	15.44733511	NA	NA	NA	NA
Eif3e	14.44687215	14.63519322	14.21049334	14.67279532	NA	NA	NA	NA	14.31318955	14.03201638	14.06634551	NA	NA	NA	NA	NA
Eif3f	16.92656844	17.03388217	17.10992231	17.12953571	NA	NA	NA	NA	16.57293727	16.49871564	16.7383566	16.63855751	NA	NA	NA	NA
Eif3g	19.65175878	19.72815117	19.75920928	19.24936032	12.44785552	12.88244054	11.66935901	NA	19.32919858	19.40217249	19.52095152	19.37210596	NA	NA	NA	NA
Eif3h	16.22197883	16.15036046	16.22506013	15.89726664	NA	NA	NA	NA	16.15042225	16.08909674	15.92916823	15.99573613	NA	NA	NA	NA
Eif3i	14.60655372	14.39916425	13.5147969	13.95407633	NA	NA	NA	NA	NA	NA	NA	NA	NA	NA	NA	NA
Eif3j1;Eif3j2	17.7918661	17.76757725	17.79011775	17.63094986	NA	NA	NA	NA	17.343539	17.43888899	17.35231348	17.37689484	NA	NA	NA	NA
Eif3k	13.33139284	13.49579258	13.44890353	13.71685161	NA	NA	NA	NA	NA	NA	NA	NA	NA	NA	NA	NA
Eif3l	16.02808648	16.06421223	16.19928545	15.98409693	NA	NA	NA	NA	15.75691367	15.862875	15.82725025	15.89673213	NA	NA	NA	NA
Eif3m	16.00804184	16.178988	16.11497473	16.24215621	NA	NA	NA	NA	15.57728388	15.68309472	15.43533893	15.81707678	NA	NA	NA	NA
Eif4a1	14.58714604	14.42587942	14.01712613	14.47713419	13.0827821	13.24138769	12.52721307	12.95632945	14.13651752	13.68024651	14.23320556	14.27749451	NA	NA	NA	NA
Eif4a1;Eif4a2	15.77351645	15.5996801	15.83036174	15.87393577	NA	NA	NA	NA	14.65312041	14.87791282	15.01984105	15.18986078	12.30564569	12.82136742	11.87500439	NA
Eif4a2	14.75219544	14.14812983	14.25633311	14.58750107	NA	NA	NA	NA	13.369202	13.37868772	13.48795305	13.8831492	NA	NA	NA	NA
Eif4b	19.36874918	19.47811923	19.45299238	19.43940815	15.36630871	15.23036588	15.1907264	15.16301195	19.29260823	19.4333058	19.08851956	19.39755308	14.83199614	14.73551631	14.71680004	14.57355053
Eif4e	16.48608251	16.54926409	16.701481	16.46147762	NA	NA	NA	NA	15.87592832	16.07457722	16.06348653	16.32052098	NA	NA	NA	NA
Eif4e2	14.52785838	14.33851903	14.08568885	14.1666819	NA	NA	NA	NA	NA	NA	NA	NA	NA	NA	NA	NA
Eif4e3	14.79352266	14.73344732	14.52536982	14.27386047	NA	NA	NA	NA	13.79453771	14.20481565	13.83885922	13.91798737	NA	NA	NA	NA
Eif4enif1	13.3117513	13.56559401	14.05100577	13.34256659	NA	NA	NA	NA	14.16662276	14.13772155	14.26536621	14.09028606	NA	NA	NA	NA
Eif4g1	17.25428831	17.38761955	17.4605144	17.51008968	12.42609567	12.53398015	12.87279002	12.52756592	17.36882761	17.51009059	17.36527226	17.32656092	13.67805062	13.50713754	13.61782241	13.88685235
Eif4g1;Eif4g3	16.26618745	16.51923503	16.62485136	16.38786271	NA	NA	NA	NA	16.80036034	17.15656061	16.30849842	16.43331065	NA	NA	NA	NA
Eif4g2	16.81898184	16.9398991	16.95273205	17.10620893	NA	11.52152654	12.6862443	12.18200043	16.88496204	16.84862945	16.89723938	16.906432	NA	NA	NA	NA
Eif4g3	16.55738763	16.77161724	16.86641496	16.89687637	NA	NA	NA	NA	16.4404138	16.38849419	16.15208704	16.29954053	NA	NA	NA	NA
Eif4h	16.86592696	16.91794398	16.71692211	16.7453686	NA	NA	NA	NA	16.61095556	16.43629868	16.5412332	16.78286698	NA	NA	NA	NA
Eif5	18.44143945	18.41807922	18.36383181	18.15653861	11.50512676	12.37522953	12.42405866	12.39929128	18.23529734	18.30634211	18.41155061	18.22849261	NA	NA	NA	NA
Eif5a	16.00859578	15.76676182	15.37108468	15.37807645	NA	NA	NA	NA	15.21980579	15.40604451	15.43615888	15.33907711	NA	NA	NA	NA
Eif5a;Eif5a2	17.94449205	18.06551855	18.09070621	17.83601114	NA	NA	NA	NA	17.50448174	17.54423259	17.42300919	17.27017885	NA	NA	NA	NA
Eif5a2	14.68545999	14.68995138	15.43146092	14.72849801	NA	NA	NA	NA	15.06569801	NA	14.5385709	NA	NA	NA	NA	NA
Eif5b	14.66798745	13.7550336	13.8851339	13.4718276	NA	NA	NA	NA	13.56281481	13.63375586	13.9841425	14.11643331	NA	NA	NA	NA
Eif6	14.8782788	14.97026071	14.88928506	14.92859576	NA	NA	NA	NA	15.34318572	14.83094593	NA	14.8460339	NA	NA	NA	NA
Eipr1	13.5122096	14.22452178	13.56724311	13.65030009	NA	NA	NA	NA	13.13681172	13.31248593	12.6956372	12.8526914	NA	NA	NA	NA
Elapor2	15.27125536	15.28766144	15.26925151	15.15510278	NA	NA	NA	NA	15.48323953	15.43613144	15.64719263	15.44793543	NA	NA	NA	NA
Elavl1	15.64719664	15.59430339	15.61833278	15.48655728	NA	NA	NA	NA	14.66386133	14.71373814	14.4785592	14.67420034	NA	NA	NA	NA
Elavl2	17.73700962	17.92350674	17.93224189	17.92123091	NA	NA	NA	NA	17.48982701	17.5366039	17.51544391	17.68268065	NA	NA	NA	NA
Elavl2;Elavl3;Elavl4	17.87201987	18.02609245	17.93166924	18.11163806	NA	NA	NA	NA	17.41889627	17.57172802	17.56799359	17.55533502	NA	NA	NA	NA
Elavl2;Elavl4	17.70723706	18.28434458	18.20564045	18.21858992	NA	NA	NA	NA	18.06972475	18.29541809	18.0118963	18.12093729	NA	NA	NA	NA
Elavl3	16.85858447	17.15786824	17.08067378	17.08955675	NA	NA	NA	NA	16.79689436	16.79070911	16.71630376	16.79093742	NA	NA	NA	NA
Elavl4	19.01574544	19.17907403	19.20083476	19.48149466	13.03451187	13.18580127	13.05864144	12.86344317	18.59245957	18.86456936	18.41899738	18.82224134	11.83082415	11.78184326	11.57213175	12.53670861
Elmo1	12.64010708	12.28521436	12.02605999	NA	NA	NA	NA	NA	12.7133457	13.1031796	NA	NA	NA	NA	NA	NA
Elmo1;Elmo2	14.41689991	14.69328886	14.30619315	14.65144123	NA	NA	NA	NA	13.65462484	14.36092936	14.04023834	14.04280505	NA	NA	NA	NA
Elmo2	14.07099611	13.87773443	13.55050658	13.69383839	NA	NA	NA	NA	13.50561685	13.41220848	13.83818481	14.32089062	NA	NA	NA	NA
Elob	15.17815816	15.26756619	15.05340726	15.05053793	NA	NA	NA	NA	14.33701159	14.41676583	14.4036047	14.11356074	NA	NA	NA	NA
Elp1	14.1472406	14.35963451	14.16498102	13.95725375	NA	NA	NA	NA	14.1131724	14.07660686	NA	14.07434219	NA	NA	NA	NA
Elp3	13.19254865	12.85016339	12.74570793	12.78483521	NA	NA	NA	NA	NA	NA	NA	NA	NA	NA	NA	NA
Elp4	15.3666052	15.17655781	15.31891222	15.44313619	NA	NA	NA	NA	15.19297499	15.21770086	15.43795903	15.06961588	NA	NA	NA	NA
Elp6	NA	NA	NA	NA	NA	NA	NA	NA	13.48250547	13.23759987	NA	13.42528148	NA	NA	NA	NA
Emb	14.11197004	14.21204321	14.53350896	14.06063073	NA	NA	NA	NA	14.35274305	14.85794388	14.50297489	14.61843709	NA	NA	NA	NA
Emc2	14.64249609	14.8788465	14.89996631	14.93689194	NA	NA	NA	NA	14.06977701	13.80508887	13.74632536	13.84346965	NA	NA	NA	NA
Emc3	12.58320973	NA	12.1584519	NA	NA	NA	NA	NA	NA	NA	NA	NA	NA	NA	NA	NA
Emc7	14.39978395	14.30359876	14.15392561	14.10848555	NA	NA	NA	NA	13.80971478	14.08304252	13.93848613	13.81886174	NA	NA	NA	NA
Emc8	14.426979	14.19980125	13.70519185	14.45430965	NA	NA	NA	NA	13.77814324	13.72735729	13.51780147	13.74632287	NA	NA	NA	NA
Emd	17.70105282	17.68161275	17.81725013	17.55891076	NA	NA	NA	NA	17.3912682	17.38511621	17.43701506	17.39918892	NA	NA	NA	NA
Eml1	16.30730314	16.2968204	16.46176535	16.46465979	NA	NA	NA	NA	15.94564329	15.96473656	15.83289732	15.88080881	NA	NA	NA	NA
Eml2	16.37868128	16.73904474	16.76520932	16.68858162	NA	NA	NA	NA	13.79523811	13.1877696	13.56801547	13.11608724	NA	NA	NA	NA
Eml4	14.37438959	14.134058	14.5100198	14.59915788	NA	NA	NA	NA	14.69982617	14.25297747	15.42296712	14.45115808	NA	NA	NA	NA
Enah	16.58279348	16.87378928	16.93377475	16.75876396	NA	NA	NA	NA	17.35138606	17.31895594	17.27275757	17.12238469	NA	NA	NA	NA
Endod1	14.36913545	14.63917796	14.26010986	14.33318511	NA	NA	NA	NA	14.45368181	14.38553494	14.68342397	14.15478855	NA	NA	NA	NA
Eno1	15.35301212	15.45426328	15.45978254	15.55993338	12.26494691	13.04320878	12.01685007	NA	15.54636947	15.48178027	15.59961727	15.57873752	13.9593352	14.48877528	13.53211489	13.72552779
Eno1;Eno2	15.21071319	15.02064578	13.35657577	NA	NA	NA	NA	NA	15.23026066	15.96858355	15.72913212	15.77565914	NA	NA	NA	NA
Eno1;Eno2;Eno3	15.32116005	15.28328011	15.39138122	15.02564137	NA	NA	NA	NA	15.03008515	15.57318266	15.01888693	NA	NA	NA	NA	NA
Eno1;Eno3	NA	NA	NA	NA	13.31620203	14.77713647	13.61517671	NA	NA	NA	NA	NA	NA	NA	NA	NA
Eno2	13.73381598	13.76889356	13.80382239	13.99042357	NA	NA	NA	NA	14.28445818	14.41289004	14.35536819	14.07709371	NA	NA	NA	NA
Eno3	14.71407376	14.99896058	14.27448736	14.8894089	NA	NA	12.06944305	NA	NA	15.15289086	NA	14.22298353	NA	NA	NA	NA
Ensa	15.98029498	16.23374813	16.50033801	16.35030367	NA	NA	NA	NA	15.47981681	15.62723129	15.45848672	15.57958502	NA	NA	NA	NA
Epb41	13.57527695	13.88034942	13.88647	13.5773102	NA	NA	NA	NA	14.26846675	14.22499634	13.94156119	13.79729602	NA	NA	NA	NA
Epb41;Epb41l1	15.10990817	14.76219515	14.88589652	14.58411105	NA	NA	NA	NA	14.94422248	NA	15.05305192	14.96196511	NA	NA	NA	NA
Epb41;Epb41l3	NA	NA	18.01459808	17.74455138	NA	NA	NA	NA	17.75112558	18.05121425	17.52170778	17.04834851	NA	NA	NA	NA
Epb41l1	15.18035707	15.39311913	15.29321012	15.32896334	NA	NA	NA	NA	15.88030208	15.8473726	15.66318478	15.54262917	NA	NA	NA	NA
Epb41l2	14.94127344	14.62484306	14.75273565	14.85201104	14.76068097	15.09779746	14.99936353	14.83491472	14.63066306	14.61691752	14.55129847	14.80532931	14.2209733	14.06803192	14.20951117	14.19110381
Epb41l2;Epb41l3	17.09796274	17.55328234	18.12109288	17.24249398	NA	NA	NA	NA	17.65269932	18.29677526	17.24800048	17.12281225	NA	NA	NA	NA
Epb41l3	19.25903641	19.53622731	19.69966471	19.52855817	13.30921037	13.31400523	13.25981113	13.15654168	19.65657708	19.78086075	19.57413105	19.47177063	11.40000416	12.23499402	11.93721196	12.17157714
Epb41l5	13.65883628	13.22798138	13.26322518	NA	NA	NA	NA	NA	NA	NA	NA	NA	NA	NA	NA	NA
Epdr1	14.58698666	14.43440729	14.4069166	14.03984086	13.28238246	13.0846307	13.43641583	13.61278079	13.85913827	14.0239191	14.2759434	13.90022171	13.90210292	13.30845316	13.06345788	12.85298815
Epg5	14.66635717	NA	14.11874645	14.06889581	NA	NA	NA	NA	14.67087514	14.26421116	14.49961327	14.78052706	NA	NA	NA	NA
Ephb6	NA	NA	NA	NA	NA	NA	NA	NA	16.70280849	NA	NA	16.77473559	NA	NA	NA	NA
Ephx1	14.19348951	14.26157198	13.84210551	13.87198797	NA	NA	NA	NA	NA	NA	NA	NA	NA	NA	NA	NA
Epm2aip1	15.09108629	15.31072583	15.31085816	15.33734732	NA	NA	NA	NA	14.7594551	14.7335295	14.28617227	14.74843913	NA	NA	NA	NA
Epn1	14.33435193	14.48034782	14.79411813	14.21985889	NA	NA	NA	NA	14.58747518	14.84650342	14.79462768	14.60004378	NA	NA	NA	NA
Epn2	16.18355344	16.19858187	16.27276549	16.0292477	12.55420466	12.52286572	12.5477431	12.27066478	16.55434835	16.50123844	16.51224448	16.52299662	NA	NA	NA	NA
Epn3	12.88120809	13.31250759	13.4111672	13.18624045	NA	NA	NA	NA	13.33030468	14.05974196	14.33864654	14.29445149	NA	NA	NA	NA
Eprs1	17.3272136	17.32646727	17.4042367	17.4296761	12.97325981	12.57460193	12.35844385	13.38812322	16.98381894	17.06402365	16.86499282	17.19951063	NA	NA	NA	NA
Eprs1;Qars1	15.27829699	15.26781082	14.68722804	15.09773999	NA	NA	NA	NA	14.77408695	14.92758354	15.33036372	14.66479725	NA	NA	NA	NA
Eps15	17.10222649	17.32496408	17.3981089	17.26457028	13.15154315	13.03723148	12.8236511	12.87839007	17.6361206	17.84760298	17.77092472	17.73341846	12.33414132	12.33935105	12.44019858	12.93658407
Eps15l1	17.36839961	17.28556646	17.3517393	17.23272168	13.49845524	13.55012358	13.63002624	13.35235077	18.00395385	18.02361593	18.06258783	17.94156861	12.45761342	12.3472086	12.51696307	12.40355929
Erbin	NA	NA	NA	NA	12.09664269	13.0870882	13.00487353	12.91962872	NA	NA	NA	NA	NA	NA	NA	NA
Erc1	13.5309562	13.44259249	13.61461586	13.6607568	NA	NA	NA	NA	14.28403526	14.08321589	14.14008442	14.27219009	NA	NA	NA	NA
Ercc3	13.85795869	13.48231123	13.61399924	13.85704755	NA	NA	NA	NA	13.13618369	12.88828663	13.00599289	13.5559072	NA	NA	NA	NA
Ercc5	NA	NA	NA	NA	NA	NA	NA	NA	NA	NA	NA	NA	12.51118436	12.71456751	NA	NA
Ergic3	NA	NA	NA	NA	NA	NA	NA	NA	13.10925934	13.24485288	12.85685539	12.94517678	NA	NA	NA	NA
Erh	16.20866875	16.60312201	16.55251191	16.12535327	NA	NA	NA	NA	15.91680067	14.83787758	16.47005548	15.69157724	NA	NA	NA	NA
Ermp1	17.04159381	17.2526488	17.33110134	17.23663791	11.31258236	NA	NA	11.58101223	17.13667029	17.00693629	17.02886485	17.03739781	NA	NA	NA	NA
Erp44	13.35038674	13.71926046	13.74429777	13.9434214	NA	NA	NA	NA	13.21848756	NA	13.30283881	NA	NA	NA	NA	NA
Esyt1	17.5707925	17.56188455	17.68992334	17.85044455	12.8226943	12.48183222	13.10079865	12.86307506	17.54358794	17.68125713	17.46791721	17.54322736	12.37785038	12.14160905	12.49331259	12.21902328
Esyt2	14.73925943	14.74410086	14.76940434	14.94420981	NA	NA	NA	NA	14.93867759	14.98102211	14.88441513	14.94979672	NA	NA	NA	NA
Etf1	15.03278055	15.14791908	15.30345999	15.18528414	NA	NA	NA	NA	14.69734997	14.83446176	14.78686833	14.72434638	NA	NA	NA	NA
Etfa	13.39017091	13.27966701	13.48993196	13.23018764	13.77711901	13.86107005	14.06671498	13.92726385	13.68037242	13.60019353	13.6126589	13.37657571	11.29956865	11.27399952	10.84308879	NA
Etfb	NA	NA	NA	NA	13.81045561	13.72835119	13.75848565	13.97947725	NA	NA	NA	NA	NA	NA	NA	NA
Evl	14.0896122	14.09967174	14.40016831	14.62025147	NA	NA	NA	NA	15.60268779	15.43660971	15.1998563	15.46381723	NA	NA	NA	NA
Ewsr1	14.58143241	14.44072589	14.50471692	14.52086217	NA	NA	NA	NA	13.92315104	NA	13.57348151	14.3801634	14.48962848	NA	NA	NA
Exoc1	15.15664756	15.03072504	14.7125806	14.925431	NA	NA	NA	NA	14.34120918	14.35117823	14.29278598	14.50866722	NA	NA	NA	NA
Exoc2	15.27015771	15.05573157	14.97438373	14.78593398	NA	NA	NA	NA	14.35489535	14.3197957	14.42895741	14.407541	NA	NA	NA	NA
Exoc3	14.78111837	14.82638887	14.7115699	14.88092225	NA	NA	NA	NA	14.66479211	14.83453456	14.73139332	14.8058283	NA	NA	NA	NA
Exoc4	15.87620601	15.91684288	15.79113043	15.94916838	NA	NA	NA	11.79660343	15.9913483	16.08479252	15.81103366	16.03553412	NA	NA	NA	NA
Exoc8	15.53066764	15.34639863	15.37516411	15.29507365	NA	NA	NA	NA	15.40686783	15.42139824	15.35586266	15.38370724	NA	NA	NA	NA
Exosc10	12.55483344	13.11129382	NA	12.88891254	NA	NA	NA	NA	12.35688108	12.60655558	12.5624571	11.84441155	NA	NA	NA	NA
Exosc5	16.22043207	16.49608355	16.56278636	16.32205314	NA	NA	NA	NA	15.06686919	15.16051402	15.34651769	15.06924764	NA	NA	NA	NA
Exosc8	15.33912885	15.26709432	15.21064924	15.58707169	NA	NA	NA	NA	14.71563045	14.62115186	14.62449022	14.96733925	NA	NA	NA	NA
Eya3	13.62084969	12.98405171	13.82484668	13.46058048	NA	NA	NA	NA	NA	NA	NA	NA	NA	NA	NA	NA
Ezr	13.68494606	14.10310682	13.8297888	13.86464233	NA	NA	13.12206278	NA	14.11509848	13.96732784	13.58116969	13.87853176	NA	NA	NA	NA
Ezr;Msn;Rdx	14.70152285	15.07937442	14.44983119	14.98425375	NA	NA	NA	NA	14.51262259	NA	14.45244981	14.75345147	NA	NA	NA	NA
F10	14.09153456	14.14928668	14.12991084	14.64248047	NA	NA	NA	NA	NA	NA	NA	NA	NA	NA	NA	NA
Fabp7	NA	NA	NA	NA	NA	NA	13.08671677	NA	NA	NA	NA	NA	NA	NA	NA	NA
Fads3	15.19814573	15.16501688	15.05125993	14.67525139	NA	NA	NA	NA	15.63861126	15.6185375	15.96296151	15.81069463	NA	NA	NA	NA
Faf1	12.78275778	NA	12.82738724	13.1181747	NA	NA	NA	NA	NA	NA	NA	NA	NA	NA	NA	NA
Faim2	12.20357817	12.57942655	12.56553247	13.01924786	NA	NA	NA	NA	NA	NA	NA	NA	NA	NA	NA	NA
Fam102b	13.77165934	14.0451378	13.93601759	13.79671394	NA	NA	NA	NA	13.33333707	NA	13.74981706	NA	NA	NA	NA	NA
Fam107b	15.13804315	14.87369982	15.12350536	14.93831246	NA	NA	NA	NA	14.63126626	14.71501551	14.55731062	14.58536974	NA	NA	NA	NA
Fam114a1	13.79535666	13.82756458	13.49230589	13.92828932	12.83145768	12.98564807	12.87976511	12.86998126	14.4278366	14.30660435	14.40234593	14.75354011	NA	NA	NA	NA
Fam114a2	16.79833383	16.97481166	16.93049644	16.81715445	NA	NA	NA	NA	16.96590303	16.98318878	17.04806412	16.83613888	NA	NA	NA	NA
FAM120A	16.67777611	16.87297871	16.95840413	16.96455125	NA	NA	11.89978363	12.62220972	16.65760186	16.66345708	16.53805066	16.59928822	NA	NA	NA	NA
FAM120A;Fam120c	13.81942071	14.49926665	NA	14.47123065	NA	NA	NA	NA	14.08274782	NA	13.75619143	14.35367754	NA	NA	NA	NA
Fam120c	16.53588084	16.45305461	16.41950457	16.53508175	NA	NA	NA	NA	16.59458909	16.46381196	16.41928216	16.72991484	NA	NA	NA	NA
Fam126b	NA	NA	NA	NA	NA	NA	NA	NA	NA	13.21419009	NA	NA	NA	NA	NA	NA
Fam131b	14.35793594	14.29448709	14.3930677	14.15390812	NA	NA	NA	NA	13.83726214	14.54316251	13.91341766	14.63054094	NA	NA	NA	NA
Fam135a	NA	NA	NA	NA	NA	NA	NA	NA	14.0043346	14.12934742	14.59907017	14.51277749	NA	NA	NA	NA
Fam168a	14.18896756	14.31546126	14.33739557	14.36317625	NA	NA	NA	NA	14.08301038	13.60219415	14.12916743	NA	NA	NA	NA	NA
Fam169a	17.16845872	16.91023776	16.92460239	16.69022348	NA	NA	NA	NA	16.89102499	17.10493855	17.07841296	17.24923128	NA	NA	NA	NA
Fam171a2	NA	NA	NA	NA	NA	NA	NA	NA	13.92489982	13.67100239	13.47096968	13.42227247	NA	NA	NA	NA
Fam177a1	15.20578263	15.11738101	15.11996974	14.80009117	NA	NA	NA	NA	14.61996642	14.7307743	14.99211506	14.48079998	NA	NA	NA	NA
Fam219a	14.76828256	14.59211828	14.50975027	14.56131778	NA	NA	NA	NA	14.17303684	NA	15.49660103	NA	NA	NA	NA	NA
Fam234b	13.42522398	12.96098368	13.34472558	13.55949806	NA	NA	NA	NA	12.88172579	12.97067933	12.93505268	12.94945286	NA	NA	NA	NA
Fam83h	13.86126471	13.94172113	13.70884248	13.94977805	NA	NA	NA	NA	13.81854917	13.54471651	13.63056801	13.83041771	NA	NA	NA	NA
Fam98a	13.78165761	14.31454435	14.22515152	14.20822865	NA	NA	NA	NA	NA	NA	NA	NA	NA	NA	NA	NA
Farp1	NA	NA	NA	NA	NA	NA	NA	NA	NA	12.34780681	NA	NA	NA	NA	NA	NA
Farsa	12.74730775	12.59046219	13.20365918	12.95669946	NA	NA	NA	NA	NA	NA	NA	NA	NA	NA	NA	NA
Farsb	16.21676845	16.3164326	16.34805364	16.45378186	NA	NA	NA	NA	16.40748672	16.38922059	16.44292835	16.72383358	NA	NA	NA	NA
Fasn	14.15476791	13.80819581	13.86883096	14.03538235	12.02393969	11.4831553	11.65761999	NA	13.84550992	13.9106807	14.1367302	14.02014687	NA	NA	NA	NA
Fat4	NA	NA	NA	NA	NA	NA	NA	NA	14.23104113	NA	NA	NA	NA	NA	NA	NA
Fau	16.53473603	16.63090698	15.86842711	15.58989103	16.36759562	16.53971165	16.33000475	NA	16.86831617	15.85255145	17.51483731	16.86712185	16.9411164	17.08479801	16.92848368	17.68740986
Fbl	14.58614782	13.84037472	13.74553778	13.87078853	NA	NA	NA	NA	14.43088373	14.01999026	14.37851162	14.67819298	NA	NA	NA	NA
Fbll1	13.92227878	14.18219894	14.13185855	14.35854923	NA	NA	NA	NA	14.10509005	NA	14.16546448	14.33233032	NA	NA	NA	NA
Fbn1	14.07972618	13.57926493	13.77035022	13.72216772	12.58918766	12.80116689	13.23299232	NA	13.70808159	13.65023928	13.71658673	13.80072951	12.53820052	16.54417395	13.90567348	13.19739281
Fbxl16	14.73335829	14.90957853	14.64064407	14.89784143	NA	NA	NA	NA	14.53208759	14.07523511	14.44258604	14.21296825	NA	NA	NA	NA
Fbxo2	14.05693131	13.88814304	14.14489696	14.1219021	NA	NA	NA	NA	NA	NA	NA	NA	NA	NA	NA	NA
Fbxo3	13.66587993	13.39092147	13.52526386	13.81741723	NA	NA	NA	NA	13.65428919	12.95165991	NA	13.92757428	NA	NA	NA	NA
Fbxo30	13.1650621	13.31812105	13.42563978	12.98983586	NA	NA	NA	NA	NA	NA	NA	NA	NA	NA	NA	NA
Fbxo4	12.72529808	13.32732808	NA	12.85052481	NA	NA	NA	NA	13.49070048	NA	13.33868068	13.47849157	NA	NA	NA	NA
Fbxw11	15.47007068	15.77155277	15.75880089	15.67228649	NA	NA	NA	NA	14.7644408	15.1159588	14.83979826	14.63619681	NA	NA	NA	NA
Fchsd1	14.82623492	14.79669042	14.6470474	14.45786379	NA	NA	NA	NA	15.30413873	15.03074732	15.1646765	15.19659562	NA	NA	NA	NA
Fdps	14.84540167	14.97995027	14.8028423	15.15036798	NA	NA	NA	NA	14.24679255	14.66334905	14.13478482	14.56864512	NA	NA	NA	NA
Fech	13.96042742	13.71735152	13.46246687	13.71620588	NA	NA	NA	NA	12.66005162	12.99138366	NA	13.02672918	NA	NA	NA	NA
Fen1	NA	14.12553455	13.69227767	13.94245952	NA	NA	NA	NA	12.81841441	NA	12.65095973	12.75581185	NA	NA	NA	NA
Fer1l4	NA	NA	NA	NA	NA	NA	NA	NA	14.11217883	13.8833688	NA	NA	NA	NA	NA	NA
Fermt2	16.5966046	16.52656467	16.65995398	16.40796784	14.11533169	14.10497396	13.97993973	14.13000495	16.87684624	16.85896597	16.79721828	16.70826642	13.34469351	13.39003785	13.47013412	13.04670554
Fez1	14.69197463	14.39538159	14.35449454	14.66417948	NA	NA	NA	NA	NA	NA	NA	NA	NA	NA	NA	NA
Fgf12	14.79421362	14.7837128	14.7707842	14.92566423	NA	NA	NA	NA	14.25807803	14.06406553	14.47014985	13.26207135	NA	NA	NA	NA
Fgf13	13.80642879	13.73785996	13.9187794	14.16268242	NA	NA	NA	NA	12.80149416	12.95762627	NA	13.43161513	NA	NA	NA	NA
Fgfr1op2	NA	NA	13.26029917	NA	NA	NA	NA	NA	NA	NA	NA	NA	NA	NA	NA	NA
Fh	14.44465832	14.16577016	14.23906303	14.07262124	NA	NA	NA	NA	14.56306947	14.59639378	14.49247037	14.37427011	NA	NA	NA	NA
Fhip1b	16.93557057	16.77964658	16.84869607	17.04224121	NA	NA	NA	NA	13.88062251	13.57132876	13.40793089	13.5776945	NA	NA	NA	NA
Fhip2a	14.79631776	14.81921705	14.65756519	14.89193557	NA	NA	NA	NA	14.86300046	14.73791444	14.99441407	14.63353562	NA	NA	NA	NA
Fhl1	16.56147704	16.94680158	17.2250708	16.97596101	14.29179477	14.27216106	14.2406539	NA	15.95986714	16.1821688	15.9786639	15.47399493	13.40480714	13.86311029	13.51616626	13.40516618
Fhod3	NA	12.44608043	12.75133484	12.455769	NA	NA	NA	NA	NA	NA	NA	NA	NA	NA	NA	NA
Filip1	NA	NA	NA	NA	NA	NA	NA	NA	NA	NA	14.71481433	NA	NA	NA	NA	NA
Fip1l1	16.02836365	15.95801026	16.00484588	15.80804519	12.24261441	11.71822889	12.62796699	12.32968984	16.09789044	15.95224963	16.23771902	16.35531439	NA	NA	NA	NA
Fitm2	14.13201768	14.10590851	14.07111036	13.72994994	NA	NA	NA	NA	14.02195159	13.79697243	13.95625817	13.80957723	NA	NA	NA	NA
Fkbp15	15.98576713	16.07457744	16.04569555	15.89210182	NA	NA	NA	NA	16.04330342	16.11030552	16.06446208	15.89942626	NA	NA	NA	NA
Fkbp2	14.42887047	14.44463963	14.33962735	14.27083551	NA	NA	NA	NA	14.3710415	14.47350917	14.67595703	14.37870127	NA	NA	NA	NA
Fkbp3	17.80998948	17.69935452	17.7405269	17.62063572	NA	NA	NA	NA	17.31119336	17.31491848	17.33528904	17.54118668	NA	NA	NA	NA
Fkbp4	17.86267378	17.77120069	17.67891841	17.43885288	NA	NA	NA	NA	17.93030798	17.78562043	17.72823159	17.84326543	NA	NA	NA	NA
Fkbp5	16.67115165	16.54702426	16.54706191	16.33927429	NA	NA	NA	NA	15.85730454	15.84380052	15.93440539	15.65581359	NA	NA	NA	NA
Fkbp8	16.02663694	16.29268357	16.19349709	16.26787605	NA	NA	NA	NA	16.36797775	16.46106886	16.15438308	16.1938967	NA	NA	NA	NA
Flad1	13.38348494	13.02495194	13.41559118	13.45796562	NA	NA	NA	NA	11.70161836	NA	NA	12.99244449	NA	NA	NA	NA
Flii	13.63209778	13.74927237	13.57123121	13.30262465	NA	NA	NA	NA	13.76015856	13.60850896	NA	14.10938178	NA	NA	NA	NA
Flna	NA	NA	NA	NA	13.22277577	13.38586439	13.40050425	13.45870421	NA	NA	NA	NA	12.23784857	13.19723288	12.63878494	12.9956621
Flnb	NA	NA	NA	NA	13.30301374	13.07770192	12.91433264	12.97599528	NA	NA	NA	NA	10.86100457	11.39635343	11.81285662	11.682173
Flot1	15.93606946	15.93865867	15.90335441	15.95210391	NA	NA	NA	NA	16.03443005	16.04402054	15.97284989	16.06713504	NA	NA	NA	NA
Flot2	16.7474304	16.82455211	16.92828435	16.95985153	12.05549319	12.16160306	12.33309045	12.92779149	16.87533063	16.85324286	16.82346754	16.95242173	12.4668565	NA	NA	NA
Flrt3	12.70985709	12.09090635	12.09234753	12.84737647	NA	NA	NA	NA	13.87126052	13.8236847	14.1231306	14.00028196	NA	NA	NA	NA
Flvcr1	12.90352764	14.23659813	13.00105898	13.85886243	NA	NA	NA	NA	14.11989758	13.93009974	14.12163064	13.68809729	NA	NA	NA	NA
Flywch2	12.64011313	12.61480805	12.61921987	12.81178608	NA	NA	NA	NA	NA	NA	NA	NA	NA	NA	NA	NA
Fmn1	NA	14.14884582	14.26955773	14.3576777	NA	NA	NA	NA	NA	13.53666005	NA	NA	NA	NA	NA	NA
Fmn2	NA	NA	NA	NA	NA	NA	NA	NA	NA	12.10469223	12.68599794	12.74699401	NA	NA	NA	NA
Fmnl1	14.43260899	14.44023463	14.57035806	14.43169669	NA	NA	NA	NA	14.10651772	14.02716507	14.32428005	14.06927795	NA	NA	NA	NA
Fmr1	14.98602866	14.5585941	NA	NA	NA	NA	NA	NA	14.00822462	13.75977289	14.20752534	NA	NA	NA	NA	NA
Fmr1;Fxr1;Fxr2	NA	17.97850938	18.26623752	17.93532046	NA	NA	NA	NA	17.59288037	17.81768945	17.6362281	17.4182397	NA	NA	NA	NA
Fn3krp	13.65391987	13.67774166	13.21005792	14.11772426	NA	NA	NA	NA	13.34368541	NA	NA	NA	NA	NA	NA	NA
Fnbp1	15.62773652	15.57685781	15.42230733	15.48027908	NA	NA	NA	NA	15.3017591	15.40238743	15.40966861	15.30388045	NA	NA	NA	NA
Fnbp1l	14.2168292	14.19487995	13.78335638	14.20073772	NA	NA	NA	NA	15.05344543	14.83578684	14.59764838	15.23354284	NA	NA	NA	NA
Fnta	NA	13.64153248	13.4212496	NA	NA	NA	NA	NA	NA	NA	NA	NA	NA	NA	NA	NA
Fos	13.39147185	13.97318613	13.3973805	14.0247328	NA	NA	NA	NA	NA	NA	NA	NA	NA	NA	NA	NA
Fosb	13.01782276	NA	NA	NA	NA	NA	NA	NA	NA	NA	NA	NA	NA	NA	NA	NA
Foxk1	NA	14.39435551	NA	NA	NA	NA	NA	NA	13.91505773	13.24109534	NA	NA	NA	NA	NA	NA
Foxk2	12.4454598	12.53158372	11.87357484	12.33296242	NA	NA	NA	NA	NA	NA	NA	NA	NA	NA	NA	NA
Fra10ac1	NA	NA	12.77278055	12.99850052	NA	NA	NA	NA	NA	NA	NA	NA	NA	NA	NA	NA
Frg1	12.91080573	13.53013806	12.49176793	12.83471398	NA	NA	NA	NA	NA	NA	NA	NA	NA	NA	NA	NA
Frmd4a	14.71648304	14.72919701	14.77589743	14.71498175	NA	NA	NA	NA	15.13312561	15.25555934	15.2503984	15.48139774	NA	NA	NA	NA
Frmpd4	12.2903213	12.82750745	13.15175071	13.12097492	NA	NA	NA	NA	13.4915024	NA	13.46620395	NA	NA	NA	NA	NA
Fry	16.27205556	16.12727752	16.08640506	16.10283453	NA	NA	NA	NA	16.12014553	16.19598447	16.21750533	16.19653626	NA	NA	NA	NA
Fsd1l	13.33396667	13.53757041	13.47030574	13.60520687	NA	NA	NA	NA	13.81065196	13.58004653	NA	NA	NA	NA	NA	NA
Fth1	14.61720342	NA	NA	NA	NA	NA	NA	NA	14.03174926	14.36263656	13.54287468	14.5635962	NA	NA	NA	NA
Ftl1	14.02810902	14.13478484	13.99860464	14.20800195	NA	NA	NA	NA	14.1240533	14.06843982	14.32516551	14.12370064	NA	NA	NA	NA
Fubp1	17.11776732	17.01562543	17.11419936	17.14732114	12.76793133	12.63085766	12.89838337	12.38897156	16.62320233	16.65350073	16.25482951	16.58846224	12.23970592	11.86362103	12.20733468	12.23277466
Fubp1;Khsrp	15.58864145	15.9205755	15.86677842	15.90901406	NA	NA	NA	NA	15.47148788	15.62353003	15.59101678	15.56064928	NA	NA	NA	NA
Fundc2	17.62819747	17.95037474	18.08453497	18.11795219	NA	NA	13.93573597	NA	17.45421984	NA	17.60553819	17.36497268	NA	NA	NA	NA
Fus	18.65770892	18.6160634	18.63878073	18.48417137	15.29583151	15.20471795	15.20736428	15.42251099	19.11164459	19.06000035	19.05002823	19.06463017	14.91085435	14.71552188	14.86206753	14.6494689
Fxr1	16.8671211	16.86997645	17.03032289	16.97773578	NA	NA	NA	NA	16.85162341	16.91561652	16.7088313	16.56448336	NA	NA	NA	NA
Fxr1;Fxr2	14.47765709	14.64497722	14.56913171	14.52025035	NA	NA	NA	NA	14.38479724	14.08375355	14.09203859	14.42059846	NA	NA	NA	NA
Fxr2	16.65089514	16.5956153	16.75443635	16.73598914	NA	NA	NA	NA	16.57379598	16.8316509	16.38346866	16.62732263	NA	NA	NA	NA
G3bp1	16.23767153	16.37392829	16.38113907	16.43325962	NA	NA	NA	NA	15.92641418	15.82919766	16.00218898	16.00864714	NA	NA	NA	NA
G3bp1;G3bp2	15.46963228	15.67237562	15.49259492	15.67515213	NA	NA	NA	NA	14.78059615	14.92074363	NA	14.06330238	NA	NA	NA	NA
G3bp2	17.57679403	17.35030524	17.61917829	17.59503721	NA	NA	NA	NA	17.0549449	17.33468694	16.69838532	16.92924792	NA	NA	NA	NA
G6pdx	16.73886604	16.78208546	16.7948053	16.82208232	NA	NA	NA	NA	16.62301304	16.69732782	16.706067	16.40175573	NA	NA	NA	NA
Gab1	14.10978653	13.96856693	14.23299163	14.00783015	NA	NA	NA	NA	14.42222575	14.31671621	14.56746609	14.33958739	NA	NA	NA	NA
Gab2	14.24717297	13.88654558	NA	13.9982812	NA	NA	NA	NA	14.57814858	14.06876988	14.75964896	NA	NA	NA	NA	NA
Gabarapl2	14.39126153	14.35454866	14.36912127	14.42248973	NA	NA	NA	NA	NA	NA	NA	NA	NA	NA	NA	NA
Gabbr1	15.28076748	15.50555495	15.33571721	15.39219044	NA	NA	NA	NA	15.88603641	15.91469953	16.02456497	15.9214427	NA	NA	NA	NA
Gabpa	11.91638334	NA	NA	NA	NA	NA	NA	NA	NA	NA	NA	NA	NA	NA	NA	NA
Gak	15.33478727	15.49633065	15.46813424	15.33374973	NA	NA	NA	NA	15.5624752	15.70419277	15.64687597	15.50473314	NA	NA	NA	NA
Gamt	12.52161756	12.93476109	12.78395268	13.10736392	NA	NA	NA	NA	12.69758445	11.73925743	NA	11.89094062	NA	NA	NA	NA
Gap43	15.2293841	15.62527242	15.66205469	15.31409249	NA	NA	NA	NA	14.98228563	15.44373907	15.11670576	14.98736279	NA	NA	NA	NA
Gapdh	17.14086834	17.10593149	17.11643245	17.30337341	14.01326344	14.01232672	13.81540866	14.11518528	16.6422077	16.52339184	16.62724339	16.82108365	NA	NA	NA	NA
Gapvd1	14.5048268	14.55901672	14.53675839	14.67170337	NA	NA	12.55486221	NA	14.79813599	14.73246023	14.80495231	14.87674836	NA	NA	NA	NA
Garem1	12.72637783	12.75958655	12.76937505	12.73799723	NA	NA	NA	NA	13.81497718	13.58073406	13.87528507	13.60240307	NA	NA	NA	NA
Garnl3	17.03983408	16.77756883	16.77688779	16.78914819	NA	NA	NA	NA	16.34705211	16.31642411	16.48845939	16.44026523	NA	NA	NA	NA
Gars1	14.16638181	14.6294575	14.34312811	14.72784563	NA	NA	NA	NA	14.36065266	14.33552819	14.21119666	14.8641509	NA	NA	NA	NA
Gart	12.51263924	12.56562573	NA	12.70197567	NA	NA	NA	NA	NA	NA	NA	NA	NA	NA	NA	NA
Gas2	13.58132549	13.30107683	13.51220979	13.98885845	NA	NA	NA	NA	13.65914564	13.46580905	13.58960444	13.41694263	NA	NA	NA	NA
Gas7	NA	NA	NA	NA	NA	NA	NA	NA	NA	NA	16.35786296	NA	NA	NA	NA	NA
Gatad2a	12.65625278	12.81083669	12.22924242	12.59635284	NA	NA	NA	NA	NA	NA	NA	NA	NA	NA	NA	NA
Gatad2b	13.69587929	13.40015059	13.22370425	13.75646684	NA	NA	NA	NA	13.01627728	13.22047809	12.67214906	13.52164951	NA	NA	NA	NA
Gatd1	NA	NA	NA	NA	NA	NA	NA	NA	NA	11.74174926	NA	NA	NA	NA	NA	NA
Gatm	13.63699473	14.37171003	13.97716254	14.15438303	NA	NA	NA	NA	14.19035785	14.28866789	14.32369818	14.18877624	NA	NA	NA	NA
Gbe1	13.64638995	13.4481034	13.85557904	14.19842202	NA	NA	NA	NA	14.16496976	NA	14.48142105	14.16914991	NA	NA	NA	NA
Gbp2	13.82277258	13.63443513	14.00017353	14.14704854	14.13193235	14.25682844	13.99185063	14.10701413	14.78981417	15.01638701	14.74389782	14.81154911	14.10426577	13.38531785	13.79955139	14.18839446
Gbp4	NA	NA	NA	NA	NA	NA	NA	NA	18.041734	NA	NA	NA	NA	NA	NA	NA
Gcc1	15.9958816	15.76605046	15.65699795	15.75543815	NA	NA	NA	NA	15.09417639	15.06117841	14.93620873	15.31546005	NA	NA	NA	NA
Gcc2	13.81130442	13.35107318	13.72210954	13.37487438	NA	NA	NA	NA	13.099116	12.49826832	NA	NA	NA	NA	NA	NA
Gcfc2	NA	NA	NA	NA	NA	NA	NA	NA	NA	NA	NA	NA	11.63978837	NA	NA	NA
Gclc	NA	NA	NA	NA	NA	NA	NA	NA	14.26500516	14.23002775	14.1538387	14.48173617	NA	NA	NA	NA
Gclm	16.27955148	16.29636624	16.44839289	16.59728579	NA	NA	NA	NA	15.76344937	15.63727394	15.8945391	15.47771567	NA	NA	NA	NA
Gcn1	14.19912677	13.72854877	13.44380847	13.76718365	NA	NA	NA	NA	13.8385124	13.61601065	14.0678799	14.35665101	NA	NA	NA	NA
Gdap1l1	15.73130497	15.87437557	15.77772398	15.8604304	NA	NA	NA	NA	15.94359226	15.87125719	15.27566708	15.42276123	NA	NA	NA	NA
Gdi1	15.1554144	14.96474924	14.96526528	15.12066064	NA	NA	NA	NA	15.48009905	15.42693271	15.40929912	15.43567566	NA	NA	NA	NA
Gdi1;Gdi2	15.13209746	14.72048363	14.8331131	15.0775886	NA	NA	NA	NA	13.33983609	NA	12.87314416	NA	NA	NA	NA	NA
Gdi2	14.18151877	13.95416383	14.34415172	14.42328817	NA	NA	NA	NA	14.12727699	14.58764861	13.7298119	13.45453064	NA	NA	NA	NA
Gemin5	15.66206742	15.63042292	15.40923041	15.79815023	NA	NA	NA	NA	15.0613163	15.0685093	15.18360206	15.09764419	NA	NA	NA	NA
Get3	14.66253891	14.38446111	14.39386395	14.45171877	NA	NA	NA	NA	14.33297651	14.12203143	14.12166196	14.41042867	NA	NA	NA	NA
Get4	13.45780408	12.49657669	12.90566717	13.27207278	NA	NA	NA	NA	11.94035765	12.61842221	12.63712748	12.64965363	NA	NA	NA	NA
Gfpt1	13.9234374	13.85617074	14.23297008	14.01681162	NA	NA	NA	NA	13.98409798	NA	NA	NA	NA	NA	NA	NA
Gga1	16.28866092	16.27162439	16.36776347	16.43478304	NA	NA	NA	NA	15.27824241	15.59427247	15.52283936	15.54914411	NA	NA	NA	NA
Gga1;Gga2;Gga3	15.90840435	16.0409211	16.18402492	16.13140484	NA	NA	NA	NA	16.2485799	16.43744324	NA	NA	NA	NA	NA	NA
Gga2	14.31314103	14.54361782	14.29195527	14.47731804	NA	NA	NA	NA	13.90629874	NA	14.00457162	14.2304258	NA	NA	NA	NA
Gga3	17.1899914	17.11566876	17.21328432	17.17893304	NA	NA	NA	NA	17.40595851	17.31357935	17.33275015	17.31805179	NA	NA	NA	NA
Ggn	NA	NA	NA	NA	NA	NA	NA	NA	13.84430365	NA	NA	NA	NA	NA	NA	NA
Ggt7	17.10539703	17.02925487	16.74058452	16.69649216	NA	NA	NA	NA	16.37670875	NA	NA	16.68684245	NA	NA	NA	NA
Gigyf1	14.23642919	14.44805671	14.47615885	14.59692121	NA	NA	NA	NA	13.79948809	13.99792758	13.95391451	13.916924	NA	NA	NA	NA
Gigyf2	15.84097548	15.95497258	15.88428228	16.0469934	NA	NA	NA	NA	15.714952	15.78737585	15.67526568	15.90739067	NA	NA	NA	NA
Gipc1	13.14086779	13.07822723	12.71638227	12.972533	NA	NA	NA	NA	NA	NA	NA	NA	NA	NA	NA	NA
Git1	14.66658752	14.82534613	14.63238257	14.81621098	13.00461375	13.46486478	13.89136602	13.0077176	14.72739325	14.57892286	14.4623784	14.65756379	12.97980672	13.17022611	13.59490266	12.24560328
Gk	NA	13.61285698	13.57335133	13.6398268	NA	NA	NA	NA	13.35324333	13.33339298	13.36380623	14.09404469	NA	NA	NA	NA
Gkap1	14.74794959	15.00497916	14.96206967	15.09560032	NA	NA	NA	NA	NA	NA	NA	NA	NA	NA	NA	NA
Glcci1	13.40533831	13.30126715	13.62791328	13.75360142	NA	NA	NA	NA	13.19787837	13.33012257	13.66380529	13.53482296	NA	NA	NA	NA
Glg1	NA	NA	12.52970872	NA	NA	NA	NA	NA	NA	NA	NA	NA	NA	NA	NA	NA
Glmn	15.0372804	15.19041488	15.13927874	15.15437941	NA	NA	NA	NA	14.86297276	15.14069842	14.86359601	14.97460391	NA	NA	NA	NA
Glo1	18.37870999	18.19131002	18.51613807	18.40818322	14.92434347	15.21843501	14.92924886	15.06880249	18.95142123	19.06871536	18.83136813	18.96783646	14.46023289	14.36496258	13.99537743	14.11611195
Glod4	16.7175158	16.70972255	16.89939641	16.76798028	12.42893065	12.73049773	11.95655403	NA	15.58870863	15.66426201	15.43754346	15.42016313	NA	NA	NA	NA
Glrx3	14.99451636	14.88715339	14.71228556	14.63275348	NA	NA	NA	NA	14.84140245	14.833276	14.72400806	14.82547894	NA	NA	NA	NA
Gls	16.77905992	16.50959868	16.60564377	16.45667559	13.92772838	14.08039063	13.96333867	14.08235096	16.54286249	16.5644432	16.45462567	16.65389535	11.62208386	12.05853973	12.37260392	12.22977716
Gls2	NA	NA	NA	NA	NA	NA	NA	NA	15.2512124	NA	NA	15.61904498	NA	NA	NA	NA
Glud1	13.94029437	13.67626492	13.88324601	14.05418122	12.92211491	13.06697071	12.85961225	NA	13.87858481	13.74707208	14.10660282	13.88742771	NA	NA	NA	NA
Glul	14.41722621	14.65448499	14.29794081	13.84117119	14.26898725	14.53207901	14.33645833	14.31963675	NA	NA	NA	NA	13.32444779	13.54772599	13.55685328	NA
Gmds	17.35525379	17.2521384	17.22224167	17.28805319	12.52145322	12.19055622	12.29701082	12.37428964	17.93949217	18.05549561	17.89113919	18.02490135	12.25656548	12.40778292	11.60755687	11.65998698
Gmeb2	NA	NA	NA	NA	10.8383294	NA	NA	NA	NA	NA	NA	NA	NA	NA	NA	NA
Gmpr;Gmpr2	13.29076766	13.31639468	13.55323329	13.10877109	NA	NA	NA	NA	NA	NA	NA	NA	NA	NA	NA	NA
Gmps	14.37487939	14.8008529	14.60141199	14.6236286	NA	NA	NA	NA	14.11444999	14.04126557	13.96464771	13.98368838	NA	NA	NA	NA
Gna11	13.71002074	13.54018859	13.84413689	14.16522892	NA	NA	NA	NA	NA	NA	NA	NA	NA	NA	NA	NA
Gna11;Gnaq	14.60668187	14.56950127	14.63751381	14.61150597	NA	NA	NA	NA	NA	NA	NA	NA	NA	NA	NA	NA
Gnai2	NA	13.68917534	14.32107746	14.26204024	NA	NA	NA	NA	NA	NA	NA	NA	NA	NA	NA	NA
Gnai2;Gnal;Gnao1	16.13657464	16.01670602	16.46546756	16.0762749	NA	NA	NA	NA	NA	NA	NA	NA	NA	NA	NA	NA
Gnai2;Gnas	NA	NA	NA	NA	14.47649308	14.5497185	14.24301774	NA	NA	NA	NA	NA	NA	NA	NA	NA
Gnal	14.17461365	13.93487029	NA	13.68447469	NA	NA	NA	NA	13.80222352	13.93358001	13.72568578	14.08060937	NA	NA	NA	NA
Gnal;Gnao1	NA	NA	NA	NA	NA	NA	NA	NA	15.74004424	15.64094815	15.54370249	NA	NA	NA	NA	NA
Gnao1	15.27064001	15.40095238	15.25727513	15.47345188	NA	NA	NA	NA	15.01071167	14.61398254	14.93865116	14.86510979	NA	NA	NA	NA
Gnb1	15.53076106	15.16440809	15.37191955	15.08903776	NA	NA	NA	NA	NA	NA	NA	NA	NA	NA	NA	NA
Gnb1;Gnb2;Gnb4	NA	NA	NA	NA	13.30510475	13.14792782	13.02138964	12.80061163	NA	NA	NA	NA	NA	NA	NA	NA
Gnb3	NA	NA	NA	NA	NA	NA	NA	NA	14.27944373	14.56408993	14.23227851	14.39207588	NA	NA	NA	NA
Gng12	15.64505043	16.83735691	16.79202768	16.43055382	NA	NA	NA	NA	NA	NA	NA	NA	NA	NA	NA	NA
Gng2	14.75512751	14.45751555	14.55769105	14.04247164	NA	NA	NA	NA	13.55092711	13.2825788	14.07070797	13.71893951	NA	NA	NA	NA
Gng3	15.06635412	16.03389184	15.83373757	15.5715986	NA	NA	NA	NA	15.61792656	15.35250558	15.58448105	15.65679633	NA	NA	NA	NA
Gnpda1	15.01469874	15.03625871	14.99800704	14.99783579	NA	NA	NA	NA	14.95561201	14.56613373	15.2518531	14.90847405	NA	NA	NA	NA
Golga1	14.9314037	15.00953713	15.0397203	14.80927962	NA	NA	NA	NA	14.67103512	14.68946093	14.60096618	14.58881574	NA	NA	NA	NA
Golga2	14.27479844	14.18408122	14.12725149	14.37688694	NA	NA	NA	NA	13.7183163	13.62909478	13.65388744	13.74135826	NA	NA	NA	NA
Golga3	15.35707491	15.66220507	15.58905079	15.36248079	NA	NA	NA	NA	15.74269837	15.52803719	15.84973155	15.66251057	NA	NA	NA	NA
Golga4	16.49912909	16.62867348	16.53506013	16.55807788	NA	NA	NA	NA	16.13354529	16.17325285	16.17685015	16.08344987	NA	NA	NA	NA
Golga5	17.51560389	17.34768025	17.41838472	17.40281735	NA	NA	NA	NA	17.12587885	17.1800875	17.14820361	17.04563948	NA	NA	NA	NA
Golph3	15.16671207	15.34112563	15.20639548	15.30265849	NA	NA	NA	NA	14.61442388	14.71284914	14.96237577	14.54599671	NA	NA	NA	NA
Golt1b	14.55254302	NA	NA	NA	NA	NA	NA	NA	NA	NA	NA	NA	NA	NA	NA	NA
Gopc	15.89472118	16.22014086	16.27735698	16.15809955	NA	NA	NA	NA	16.29880418	16.3211915	16.2575584	16.34182025	NA	NA	NA	NA
Gorab	15.31455011	15.03388841	15.34008137	15.08790703	NA	NA	NA	NA	14.79661696	15.06904343	14.90233966	15.03605338	NA	NA	NA	NA
Gorasp2	18.38336019	18.03773183	18.23992221	17.82571361	NA	NA	NA	NA	18.03735569	18.24322181	18.08956818	18.50040735	NA	NA	NA	NA
Gosr1	15.22236348	15.40726761	15.49684625	15.42660725	NA	NA	NA	NA	15.27240224	15.11764808	15.02769006	15.55864423	NA	NA	NA	NA
Got1	NA	NA	NA	NA	NA	NA	NA	NA	13.69006916	13.745289	13.47417136	13.56152776	NA	NA	NA	NA
Got2	14.31839614	14.30565502	14.4075924	14.27297109	10.89446159	11.0880064	11.73156512	NA	14.46910597	14.58297064	14.79285427	14.79133913	NA	NA	NA	NA
Gpaa1	17.6981866	17.47385591	17.8026227	17.73644489	NA	NA	NA	NA	18.21651484	18.09436485	17.93086166	18.19712623	NA	NA	NA	NA
Gpalpp1	14.67868793	14.49875687	14.44424465	14.46768064	NA	NA	NA	NA	13.35685083	13.69416197	13.68573433	13.17699277	NA	NA	NA	NA
Gpatch1	NA	NA	11.98111057	12.05929376	NA	NA	NA	NA	NA	NA	NA	NA	NA	NA	NA	NA
Gpatch11	14.33544101	14.54272552	14.5461428	14.69892906	NA	NA	NA	NA	13.52353745	13.39333682	13.71077415	13.51880066	NA	NA	NA	NA
Gpatch8	15.1760241	14.89208115	14.95193759	14.79158849	12.28068739	12.17664453	12.42381155	11.85991906	14.7994354	14.4179016	14.87689713	14.67898685	NA	11.81530724	11.39206514	NA
Gpcpd1	12.97057924	13.33512625	13.05259883	13.13099906	NA	NA	NA	NA	NA	NA	NA	NA	NA	NA	NA	NA
Gpd2	13.76177975	NA	NA	NA	NA	NA	NA	NA	NA	NA	NA	NA	NA	NA	NA	NA
Gphn	15.82337818	15.51541241	15.60966637	15.78374004	NA	NA	NA	NA	15.58513366	15.31816685	15.25737161	15.57459094	NA	NA	NA	NA
Gpi	12.68620066	NA	12.96643335	NA	NA	NA	NA	NA	13.27651266	13.17711289	NA	13.47666139	NA	NA	NA	NA
Gpkow	13.86824589	13.57714325	13.52305512	13.54036709	NA	NA	NA	NA	NA	NA	NA	NA	NA	NA	NA	NA
Gpn1	13.5458212	13.46501789	NA	NA	NA	NA	NA	NA	NA	NA	NA	NA	NA	NA	NA	NA
Gpr158	14.22333053	13.85494628	NA	14.23006548	NA	NA	NA	NA	15.70531978	15.58074134	15.78986796	15.8677093	NA	NA	NA	NA
Gpr89	16.06937416	16.40635379	16.37123978	16.58677089	NA	NA	NA	NA	16.76735512	16.67280534	16.77157412	16.74778898	NA	NA	NA	NA
Gprin1	15.35955268	15.19218628	15.12341512	15.00857369	NA	NA	NA	NA	15.74162007	15.71080179	15.68933836	15.79200498	NA	NA	NA	NA
Gpt	NA	NA	NA	NA	NA	NA	NA	NA	NA	NA	15.17309932	14.80851678	NA	NA	NA	NA
Gpt2	NA	NA	NA	NA	NA	NA	NA	11.60057269	NA	NA	NA	NA	NA	NA	NA	NA
Gpx4	13.81854698	13.72276987	13.19706993	13.64761048	NA	NA	NA	NA	NA	NA	NA	NA	NA	NA	NA	NA
Gramd1a	14.23489948	14.09262424	13.94909879	13.95976473	NA	NA	NA	NA	14.29447527	14.04992301	14.41845809	14.50973701	NA	NA	NA	NA
Gramd1a;Gramd1b	15.53385288	15.55540697	15.31409816	15.50498343	NA	NA	NA	NA	15.1165714	NA	15.30497513	NA	NA	NA	NA	NA
Gramd1b	15.48876729	15.42182455	15.42592357	15.24063287	NA	NA	NA	NA	15.86542049	15.74228141	15.87301595	15.70733881	NA	NA	NA	NA
Grcc10	13.50152493	13.76183394	14.03607416	13.39497326	NA	NA	NA	NA	13.58925383	13.74445445	13.65037283	13.1811812	NA	NA	NA	NA
Grhpr	13.05040647	12.5199286	13.33132286	12.97308565	NA	NA	NA	NA	14.31020565	13.76557759	13.65187274	13.76715778	NA	NA	NA	NA
Gripap1	15.62698335	15.50714606	15.50341745	15.66036663	NA	NA	NA	NA	15.64565486	15.62523272	15.60472644	15.7318116	NA	NA	NA	NA
Grk2	16.74015534	16.70743803	16.71232555	16.85896751	NA	NA	NA	NA	16.04714166	16.24520714	16.10453934	16.27213784	NA	NA	NA	NA
Grpel1	13.00197988	12.83586488	12.88801259	12.64822274	NA	NA	NA	NA	12.56618013	12.82228999	13.24441587	12.63046508	NA	NA	NA	NA
Grsf1	17.30657919	17.43431587	17.56530356	17.37111989	NA	NA	NA	NA	17.02862066	17.08147691	17.04375139	16.83199549	NA	NA	NA	NA
Gsdmc3	NA	NA	NA	NA	NA	NA	NA	NA	15.14451088	14.95564991	14.89066328	15.37344635	NA	NA	NA	NA
Gsk3a	13.45261385	13.34472587	13.49386065	13.89977196	NA	NA	NA	NA	12.98923677	13.29900515	13.55843215	13.21572988	NA	NA	NA	NA
Gsk3a;Gsk3b	15.33188893	15.72885238	15.69322435	15.60643097	NA	NA	NA	NA	15.15807719	15.35640373	15.3140462	15.13758885	NA	NA	NA	NA
Gsk3b	16.76374483	16.95849253	16.97491677	16.9436243	NA	NA	NA	NA	16.61068701	16.61340177	16.55270825	16.38982604	NA	NA	NA	NA
Gsn	14.13720664	14.198416	14.21890367	14.41453281	13.67567984	13.45718134	13.02647545	13.35283692	14.06381513	14.05352671	14.04705485	14.30469891	11.28440193	NA	11.49293972	NA
Gspt1	16.11386712	16.05891417	16.06249916	16.13170524	NA	NA	NA	NA	16.31905453	16.3992489	16.25391025	16.407743	13.47657399	13.50932012	13.53098327	13.08120609
Gspt1;Gspt2	15.65716469	15.97254732	15.87274087	15.84735569	14.06359469	14.1815644	14.07424781	14.00802781	16.15655285	15.93916518	16.25998403	15.84593342	NA	NA	NA	NA
Gspt2	14.42940987	14.42732324	14.23865313	13.9976892	NA	NA	NA	NA	14.22412789	14.28054569	14.19237088	13.96499724	NA	NA	NA	NA
Gsr	13.15893309	13.21516439	12.97391078	13.26779473	NA	NA	NA	NA	13.0904532	12.94230923	12.83877454	13.70530839	NA	NA	NA	NA
Gstm5	15.8619053	16.17078791	16.1864302	16.12975195	NA	NA	13.01463425	NA	16.01290681	16.12374843	16.31472107	15.67601474	NA	NA	NA	NA
Gsto1	NA	14.11325381	14.56227224	14.50605959	NA	NA	NA	NA	NA	NA	NA	NA	NA	NA	NA	NA
Gstp1	14.48293198	14.94445567	14.71475128	15.00760496	NA	NA	NA	NA	14.92133828	15.09249488	14.9876022	15.00292116	NA	NA	NA	NA
Gtf2a1	14.49353651	15.14941768	15.40656377	15.21339665	NA	NA	NA	NA	15.18681839	NA	14.92302101	14.80495279	NA	NA	NA	NA
Gtf2b	14.41131629	14.38138462	14.34281826	14.47252359	NA	NA	NA	NA	NA	NA	NA	NA	NA	NA	NA	NA
Gtf2e2	14.756391	14.52475533	14.57080753	14.65493254	NA	NA	NA	NA	12.0157391	12.86334226	13.41715367	12.9341958	NA	NA	NA	NA
Gtf2f2	15.35926913	15.4255962	15.56712127	15.48913296	NA	NA	NA	NA	15.11926538	15.05614234	14.9787462	15.20593831	NA	NA	NA	NA
Gtf2i	13.93602228	13.58095139	13.66842747	14.04765569	13.0267361	12.98969429	12.99487844	NA	13.15463934	13.13969523	13.4073076	13.47947714	NA	NA	NA	NA
Gtf3c4	12.47976405	13.04887185	12.46492827	13.06560856	NA	NA	NA	NA	12.92707977	NA	12.7991622	12.95788559	NA	NA	NA	NA
Gtf3c5	NA	14.06905531	14.02880395	13.93595691	NA	NA	NA	NA	NA	NA	NA	NA	NA	NA	NA	NA
Gtpbp1	14.04754146	13.8978171	13.6311202	13.9016023	NA	NA	NA	NA	14.59294167	14.68677407	14.45857323	14.39536008	NA	NA	NA	NA
Gtpbp6	NA	NA	NA	NA	NA	NA	9.236925458	NA	NA	NA	NA	NA	NA	NA	NA	NA
Gucy1a1	NA	NA	NA	NA	12.30117607	11.97562589	12.3884129	12.45240084	NA	NA	NA	NA	NA	NA	NA	NA
Guf1	16.14740767	NA	NA	NA	NA	NA	NA	NA	NA	NA	NA	NA	NA	NA	NA	NA
Gzmk	NA	NA	NA	NA	NA	NA	13.01567987	NA	NA	NA	NA	NA	NA	NA	NA	NA
H1-0	20.59602853	21.74788907	21.31951936	20.69840172	21.38933627	22.09824133	21.5937104	NA	21.49733205	21.01803021	22.07263147	21.08125157	20.92844816	21.44180395	21.46681533	21.56764592
H1-2	NA	NA	NA	NA	NA	NA	13.78024242	NA	NA	NA	NA	13.50686541	NA	NA	NA	NA
H1-2;H1-4	NA	NA	NA	NA	19.5571461	20.68359772	19.76351821	19.32141448	18.80610344	18.53222711	18.98825894	19.07233675	NA	NA	NA	NA
H1-2;H1-4;H1-5	NA	NA	NA	NA	18.42402273	19.49867394	18.75349752	NA	16.47476113	16.07571938	18.74806178	17.33871027	NA	NA	NA	NA
H1-4	21.14999275	22.10526383	21.95052824	21.10112056	21.96965352	22.64570416	22.31455393	NA	21.62640609	21.09551152	22.1155959	21.35616292	21.25456868	21.75234389	21.60627966	21.85518513
H1-4;H1-5	NA	NA	NA	NA	18.35567801	19.57429971	18.89901757	NA	NA	NA	NA	NA	17.27343234	18.58541462	18.16692586	18.33775465
H1-5	12.90243353	14.53077209	NA	NA	14.30262399	15.6756717	14.18419844	15.06590181	13.93786113	NA	14.75747856	NA	11.9705625	13.70129563	13.15289006	14.68359229
H2-D1;H2-K1;H2-L;H2-Q10;H2-Q7;H2-Q8	13.54061241	13.44287872	12.93871951	13.48172376	NA	NA	NA	NA	NA	NA	NA	NA	NA	NA	NA	NA
H2-D1;H2-L	NA	NA	NA	NA	NA	NA	NA	NA	14.48913923	NA	14.38018594	14.43523417	NA	NA	NA	NA
H2ac11;H2ac12;H2ac13;H2ac15;H2ac20;H2ac4;H2ac6;H2ac7;H2ac8;H2aj;H2aw;H2az1;H2az2;Hist1h2af;Hist1h2an;Hist1h2ao;Hist1h2ap;Hist2h2aa1	17.81557718	17.42458459	17.54583176	17.05068832	15.36258084	16.19996943	15.35678551	NA	17.10852446	NA	17.02498812	17.61624729	15.55503543	15.21734812	14.57832551	15.48668421
H2ac11;H2ac12;H2ac13;H2ac15;H2ac20;H2ac4;H2ac6;H2ac7;H2ac8;H2aj;H2aw;Hist1h2af;Hist1h2an;Hist1h2ao;Hist1h2ap;Hist2h2aa1	15.74681454	14.91545557	14.89396164	14.66970764	12.47880885	14.74948189	13.03029642	15.48152684	13.87075963	13.47870643	14.77738375	14.41610477	13.09753344	14.10060485	13.09920972	NA
H2az1;H2az2	15.12436368	14.91017893	14.84344511	14.56385168	10.65588845	NA	11.70579652	NA	14.98131308	14.94460684	14.79664297	14.52315148	NA	NA	NA	NA
H2bc12;H2bc14;H2bc3;H2bc4;H2bc7;H2bc9;Hist1h2bp;Hist2h2bb	21.13556961	20.90002082	20.83581206	20.61997123	18.12272414	18.02679631	18.07637914	18.49175175	20.80305401	20.8468144	20.98101565	21.11678645	NA	NA	NA	NA
H2bc14;H2bc4;H2bc9;Hist2h2bb	NA	NA	NA	NA	NA	NA	NA	NA	NA	NA	NA	NA	17.31079512	17.33525876	17.09585742	17.25927095
H3-3a;H3-5;H3c1;H3c2	17.281329	17.40112699	17.1043401	17.00631559	14.69255932	15.53600134	15.07659251	14.7633711	16.85225353	16.89241998	17.02122013	16.50954196	15.11808941	15.07059478	13.88402739	15.23197489
H4c1	20.05312054	20.06485632	20.04217491	19.5458088	16.75295449	17.20068937	16.75311422	17.16415964	19.97920252	20.20630922	20.22755841	19.95003277	16.55897901	16.69753343	16.36605405	16.3874327
Habp4	17.26265287	17.48155424	17.44244258	17.27990423	NA	NA	NA	NA	16.63837983	16.75586126	16.34077996	17.13415886	NA	NA	NA	NA
Hacd2	15.70221057	15.13911563	NA	NA	NA	NA	NA	NA	NA	NA	NA	15.31389274	NA	NA	NA	NA
Hacd3	14.53763702	14.7053948	14.47646776	14.45756044	NA	NA	NA	NA	14.06332766	13.62263528	NA	14.10024346	NA	NA	NA	NA
Hace1	14.02254987	14.1420911	NA	NA	NA	NA	NA	NA	13.7361905	NA	NA	NA	NA	NA	NA	NA
Hadh	14.76187753	14.89080461	14.81644437	14.88840322	NA	NA	NA	NA	14.77478138	14.72434104	14.88963029	14.86311991	NA	NA	NA	NA
Hadha	NA	12.86377588	NA	13.15860653	14.51621274	14.38090221	14.60055904	14.42250107	13.05325222	12.914387	13.24163613	13.1519219	11.45094316	11.09848614	NA	11.07591363
Hadhb	15.17281328	15.66982609	15.68579229	15.53402669	14.4444566	14.43782546	14.58474434	14.41939781	15.14632555	15.17756107	15.00886862	15.04878441	12.50832961	12.56875656	12.29609887	12.07562288
Haghl	14.60212325	14.65778163	14.63712657	14.69226229	NA	NA	NA	NA	12.91948147	12.73600227	15.30371654	13.13576586	NA	NA	NA	NA
Hars1	15.85519546	15.24902084	15.2766421	15.34469421	NA	NA	NA	NA	15.09249022	14.55347039	14.67160823	14.62963119	NA	NA	NA	NA
Hba	14.10108109	13.81190647	13.86878398	13.81392145	NA	NA	NA	NA	NA	NA	NA	NA	NA	NA	NA	NA
Hbb-b1	15.74943619	15.34991359	15.47707208	15.22998562	NA	NA	NA	NA	14.74206123	15.00165494	14.84602841	15.25649438	NA	NA	NA	NA
Hbb-b1;Hbb-b2	NA	NA	NA	NA	12.23580748	13.29407169	12.81496591	13.03769835	NA	NA	NA	NA	14.29260203	NA	NA	NA
Hbs1l	16.02567725	15.87620184	15.81587835	15.95918302	NA	NA	NA	NA	15.27358739	15.24410532	15.38107231	15.37795321	NA	NA	NA	NA
Hcfc1	15.59827327	15.83060527	15.82194643	15.80913352	13.72114452	13.94140006	14.14181936	14.19279366	15.47961886	15.61829506	15.48062615	15.59920963	13.39331193	13.32515227	13.50981899	12.84961342
Hcn1	NA	NA	NA	NA	NA	NA	NA	NA	14.16189491	13.8475945	13.88532936	14.00276612	NA	NA	NA	NA
Hcn1;Hcn2;Hcn4	NA	NA	13.06138807	13.72794172	NA	NA	NA	NA	NA	NA	NA	NA	NA	NA	NA	NA
Hdac2	14.49979147	14.16945246	14.48107858	14.03525042	NA	NA	NA	NA	NA	14.02439435	14.613108	14.19696974	NA	NA	NA	NA
Hdac5	NA	NA	NA	NA	NA	NA	NA	NA	12.84269667	12.84144849	13.01335889	NA	NA	NA	NA	NA
Hdac6	13.11353266	13.40518986	13.38954911	13.49272482	NA	NA	NA	NA	15.1820884	15.12833534	14.57956016	14.77103497	NA	NA	NA	NA
Hdgf	16.97238776	16.9210928	16.98630936	16.81941646	NA	NA	NA	NA	15.89737975	16.16950103	15.81390981	15.83226892	NA	NA	NA	NA
Hdgfl2	13.2064146	13.22984474	13.32154765	13.55391723	NA	NA	NA	NA	NA	12.76082181	NA	NA	NA	NA	NA	NA
Hdgfl3	14.58743151	14.65484888	14.11069901	13.9260427	NA	NA	NA	NA	NA	NA	NA	NA	NA	NA	NA	NA
Hdlbp	15.55314829	15.80747925	15.90630913	15.8573354	NA	NA	11.6084951	12.16956491	16.34884237	16.36514293	16.31412656	16.15419547	NA	NA	NA	NA
Heatr5b	14.15821777	14.04614813	14.09459306	14.00318853	NA	NA	NA	NA	13.42629399	13.81277957	13.47631881	13.63155999	NA	NA	NA	NA
Hebp2	15.05181512	14.96158087	14.52922492	14.24940524	NA	NA	NA	NA	14.72747068	14.71373555	15.43506467	14.64764749	NA	NA	NA	NA
Hectd1	NA	13.35609428	13.5219439	13.74341441	NA	NA	NA	NA	NA	NA	NA	NA	NA	NA	NA	NA
Hectd3	NA	12.94348551	12.65532947	NA	NA	NA	NA	NA	NA	NA	NA	NA	NA	NA	NA	NA
Hecw1	13.36401966	13.45546042	13.69810454	13.52061334	NA	NA	NA	NA	NA	NA	NA	NA	NA	NA	NA	NA
Hells	NA	NA	NA	NA	NA	NA	NA	NA	NA	NA	NA	NA	NA	NA	10.87983593	10.81967617
Helz	12.13578943	12.16928617	11.84641888	NA	NA	NA	NA	NA	NA	NA	NA	NA	NA	NA	NA	NA
Hexim1	14.02821633	14.00987515	14.45554751	NA	NA	NA	NA	NA	NA	NA	NA	NA	NA	NA	NA	NA
Hgs	15.38188431	15.299686	15.44809679	15.37284067	NA	NA	NA	NA	15.12652091	14.98697912	15.21373021	15.00684048	NA	NA	NA	NA
Hibadh	13.25128712	NA	12.81583757	12.98287239	NA	NA	11.19120113	NA	NA	NA	NA	NA	NA	NA	NA	NA
Hibch	NA	NA	NA	NA	13.05037925	12.80402209	12.9317403	NA	NA	NA	NA	NA	NA	NA	NA	NA
Hid1	14.70878704	14.82605049	14.50618635	14.47966701	NA	NA	NA	NA	13.82147413	13.97476429	14.10356606	14.29758337	NA	NA	NA	NA
Hint1	18.34377127	18.05601847	18.34914298	17.89043054	NA	NA	NA	NA	17.91858959	17.90006488	NA	17.76534438	NA	NA	NA	NA
Hint3	17.65589584	17.21832976	17.51113567	16.82812388	NA	NA	NA	NA	16.90666642	NA	17.03032621	16.88504302	NA	NA	NA	NA
Hip1	12.85933829	13.5939232	12.76930584	12.52207743	NA	NA	NA	NA	NA	NA	NA	NA	NA	NA	NA	NA
Hip1r	13.31331343	13.35083142	13.13132013	13.31471102	NA	NA	NA	NA	13.92489496	13.73527012	13.46887855	13.54182955	NA	NA	NA	NA
Hivep2	NA	13.89041629	13.86250176	13.9895719	NA	NA	NA	NA	15.06032197	15.2170321	14.91213369	14.80052253	NA	NA	NA	NA
Hk1	16.29964966	16.09302772	16.14208572	16.30542548	NA	NA	NA	NA	16.34880814	16.3847267	16.37876509	16.42052029	NA	NA	NA	NA
Hk1;Hk2	NA	NA	NA	NA	NA	NA	NA	NA	15.40252105	15.44110834	15.43688402	15.8057665	NA	NA	NA	NA
Hk2	NA	NA	NA	NA	NA	NA	NA	NA	NA	13.06527644	NA	NA	NA	NA	NA	NA
Hlcs	14.47063346	NA	14.14356657	14.23822559	13.42642202	13.46205488	13.83878045	NA	NA	NA	NA	NA	12.9752927	13.34476748	13.0165576	13.47413687
Hmbox1	15.02636859	14.84692824	15.10974721	14.92347477	NA	NA	NA	NA	NA	NA	NA	12.08974508	NA	NA	NA	NA
Hmga1	15.15132728	14.82948644	14.32343229	15.05090214	NA	NA	NA	NA	14.51199967	14.39418801	14.36207395	14.83226206	NA	NA	NA	NA
Hmgb1	15.35446635	14.67151342	NA	14.58733803	NA	NA	NA	NA	NA	NA	NA	NA	NA	NA	NA	NA
Hmgcs1	14.51779828	14.52323795	14.18449147	14.61128707	NA	NA	NA	NA	12.57042024	13.24097613	14.19477993	13.47900971	NA	NA	NA	NA
Hmgcs1;Hmgcs2	14.57945737	14.98120157	15.10884295	15.04148804	NA	NA	NA	NA	14.68145805	NA	14.67918867	14.50386921	NA	NA	NA	NA
Hmgcs2	15.23649742	15.0874764	15.17575591	15.08515434	15.65725497	15.61643794	15.74101735	15.80045813	14.69638213	14.48476295	14.47473245	14.74703738	13.62942146	14.12241261	13.77020252	14.10394534
Hmox2	16.63872936	16.7353204	16.7439527	16.53831707	NA	NA	NA	NA	16.71199701	16.74954981	16.66281917	16.49671799	NA	NA	NA	NA
Hnrnpa0	18.01788139	18.45521513	18.73300306	18.39475582	NA	NA	NA	NA	17.47740498	17.55141346	17.45824748	17.09014313	NA	NA	NA	NA
Hnrnpa1	21.33268584	21.33008886	21.45219915	21.44532841	16.90487992	17.77080397	17.02102219	17.63473565	21.68617105	22.0681524	21.42796421	21.57293337	16.62134444	16.85234663	16.70536204	16.60264454
Hnrnpa1;Hnrnpa2b1	12.48957601	15.34421754	16.14596977	15.89408629	NA	NA	NA	NA	16.07908471	17.02660336	14.0988409	NA	NA	NA	NA	NA
Hnrnpa1;Hnrnpa3	19.59935889	19.93378682	20.08626876	19.92260641	15.29394576	15.0648943	15.1288764	NA	19.50681935	19.79080916	19.12890168	19.59423927	14.88845312	14.32994346	14.00703603	14.49673521
Hnrnpa2b1	21.18422917	21.1540615	21.33311378	21.08469518	16.97383717	16.6590329	16.84366737	17.13103727	21.15975133	21.45923516	20.90553772	21.2933942	16.26923164	16.66573834	16.31913295	16.31519991
Hnrnpa3	20.26138686	20.14886498	20.44339001	20.34174435	15.97153539	15.76489414	15.78204831	NA	19.19291933	19.48054614	18.98650173	19.38153719	15.54425795	15.50654052	15.58636391	15.29801127
Hnrnpab	17.07703164	17.02257748	17.08587687	16.94909087	NA	NA	NA	NA	16.84971266	16.72064527	16.88633684	16.59604031	12.90384043	12.53264669	NA	12.16967448
Hnrnpab;Hnrnpdl	17.79116289	17.55691762	17.96485976	17.38046952	NA	NA	13.15600089	13.06719905	16.68116977	NA	16.82179889	NA	NA	NA	NA	NA
Hnrnpc	17.34110954	17.15043677	17.3232285	17.26114747	12.48237973	13.87682597	13.07966392	14.45334867	16.61777735	16.63987492	16.63228384	16.69546255	11.28704271	12.50788486	12.03874221	11.87792146
Hnrnpc;Ralyl	14.02077164	14.76952279	NA	14.19759299	NA	NA	NA	NA	NA	NA	NA	NA	NA	NA	NA	NA
Hnrnpd	18.06926339	17.96117117	18.02957667	17.74816009	13.06959762	13.26598892	12.92800186	NA	17.05652341	17.03937406	17.24240097	17.11602458	12.64595106	12.02866642	12.51620977	12.57780163
Hnrnpdl	14.94423765	15.0268248	14.94673098	14.82989127	NA	NA	NA	NA	14.2857864	14.16203899	14.43763351	14.39247508	NA	NA	NA	NA
Hnrnpf	15.42395856	15.5678516	15.52296373	15.45120663	NA	NA	NA	NA	14.99977344	15.03031369	14.46707552	15.25430466	NA	NA	NA	NA
Hnrnpf;Hnrnph1	13.4344437	13.67912463	13.94868985	13.63253434	NA	NA	NA	NA	NA	12.03574074	12.01662028	NA	NA	NA	NA	NA
Hnrnpf;Hnrnph1;Hnrnph2	12.88886119	14.1012617	14.15687312	14.00228762	NA	NA	NA	NA	NA	NA	NA	NA	NA	NA	NA	NA
Hnrnph1	15.42658651	15.37998752	15.3088869	15.44714811	NA	NA	12.04787711	NA	14.85788253	14.90791066	14.9778073	15.13605998	NA	NA	NA	NA
Hnrnph1;Hnrnph2	15.69487747	15.29149089	15.93985006	15.98916607	NA	NA	NA	NA	NA	NA	NA	NA	NA	NA	NA	NA
Hnrnph2	14.76864342	15.11615201	14.86457069	15.31511063	NA	NA	NA	NA	NA	NA	NA	NA	NA	NA	NA	NA
Hnrnpk	19.94230688	19.97839638	19.99992197	19.88679346	15.99299568	16.17771573	16.24080422	16.18336588	19.72666176	19.81577822	19.76744955	19.83520346	15.294224	15.20755275	15.00636296	15.33384361
Hnrnpl	16.73748212	16.74956548	16.86056202	16.64268051	13.01989752	12.53745409	12.81555277	12.99026502	16.60666285	16.64682774	16.44513342	16.54357403	NA	NA	NA	NA
Hnrnpll	14.28983839	14.42587291	14.31223973	14.51184761	NA	NA	NA	NA	15.05746808	14.80592093	14.24902284	14.66516128	NA	NA	NA	NA
Hnrnpm	17.0879661	17.2729074	17.1379402	17.37540849	15.00556628	14.86776616	14.88102843	15.01315697	17.20225927	17.0986902	17.11353045	17.29957497	14.29137625	14.3450898	14.38370582	14.38274305
Hnrnpu	16.66309353	16.76457094	16.77571579	16.84760737	14.01326854	13.95354533	13.63489784	13.91325284	16.34797884	16.46810338	16.23975954	16.39109936	NA	NA	NA	NA
Hnrnpul1	15.90346934	16.05824126	15.9110068	15.86960511	NA	NA	NA	NA	15.44487845	15.50619875	15.57769914	15.22103122	NA	NA	NA	NA
Hnrnpul2	16.09312629	16.22120362	16.16559598	16.13862535	NA	NA	NA	NA	15.77300447	16.04866302	15.82978418	16.09292102	NA	NA	NA	NA
Homer1	NA	NA	NA	NA	NA	NA	NA	NA	13.21253742	13.50627038	12.96798452	13.45654693	NA	NA	NA	NA
Hook3	13.33341037	13.31996368	13.16444324	12.95045778	NA	NA	NA	NA	NA	NA	NA	NA	NA	NA	NA	NA
Hopx	14.48391652	14.81806784	14.94711181	14.60384074	NA	NA	NA	NA	NA	NA	NA	NA	NA	NA	NA	NA
Hp1bp3	15.60312069	15.75177831	15.76392707	15.7564604	16.23950495	16.1829842	16.4120037	16.18963756	15.66005881	15.67707713	15.84574026	15.37415989	15.61615816	15.70111802	15.65031675	15.6321803
Hpcal1	15.69894309	15.83154445	15.9770557	15.88345553	NA	NA	NA	NA	15.88187884	15.69462726	15.83484961	15.7953744	11.48164809	NA	NA	NA
Hpcal1;Ncald	14.55220108	14.55880689	14.46237387	14.8256583	NA	NA	NA	NA	NA	NA	NA	NA	NA	NA	NA	NA
Hprt1	14.88057077	15.32780572	15.15545855	15.26592326	NA	NA	NA	NA	14.67833811	14.52314381	14.83804017	14.3330505	NA	NA	NA	NA
Hps5	17.31735078	16.98326085	17.00239751	17.32938467	NA	NA	NA	NA	NA	NA	NA	NA	NA	NA	NA	NA
Hs1bp3	16.33016065	16.13488977	16.17719919	15.90635267	NA	NA	NA	NA	16.4099353	16.56141347	16.37831861	16.45261544	NA	NA	NA	NA
Hsbp1	15.86057193	15.65873018	15.77732001	15.57962825	NA	NA	NA	NA	15.78720624	NA	15.71880844	15.38400122	NA	NA	NA	NA
Hsd17b11	NA	14.0447527	14.02101465	14.06631628	13.44265318	13.125467	13.55483596	13.60696058	14.11636833	13.97369737	14.30924896	14.04517093	12.98250879	12.55412834	12.42840205	12.67268168
Hsd17b12	13.3878827	NA	NA	NA	NA	NA	NA	NA	NA	NA	NA	NA	NA	NA	NA	NA
Hsd17b4	13.3639646	13.30289705	13.729676	13.56507253	NA	NA	NA	NA	12.93695274	13.4983661	12.60406108	12.94450175	NA	NA	NA	NA
Hsdl2	13.70450849	14.0017455	14.01926544	14.06938907	NA	NA	NA	NA	13.70481654	13.37200593	13.81300243	13.77518751	NA	NA	NA	NA
Hsp90aa1	16.60286562	16.70799313	16.63677688	16.8929701	12.77358431	12.74023191	12.59280739	NA	15.94062448	15.92355015	15.92897003	16.03350958	NA	NA	NA	NA
Hsp90aa1;Hsp90ab1	17.92739033	17.73509041	17.96297876	17.89638402	13.89269459	14.25701209	14.05903175	NA	17.05575827	17.2263782	17.13881869	17.38545631	NA	NA	NA	NA
Hsp90ab1	17.02433368	17.37554323	17.38363508	17.55165858	13.74162498	14.42804804	14.06834672	NA	16.82591224	16.8615516	16.63615607	16.84675899	14.28067627	14.60349358	14.1632108	14.66375066
Hsp90ab1;Hsp90b1	17.20414125	16.73975424	16.90310513	17.04629273	13.41385267	13.50900794	13.62377863	NA	15.40775571	15.95682307	15.97106749	16.05093909	NA	NA	NA	NA
Hsp90b1	15.4408243	15.18405217	15.22714123	15.09494593	NA	NA	NA	NA	14.7157386	14.78171059	15.18872557	15.35657662	NA	NA	NA	NA
Hspa12a	15.72355142	15.42449125	15.60202295	15.63515568	NA	NA	10.73166693	NA	15.67992263	15.62491671	15.71020262	15.66181603	NA	NA	NA	NA
Hspa1a	NA	NA	NA	NA	NA	NA	NA	NA	NA	NA	NA	NA	12.83703721	13.09768711	12.4590547	12.61274676
Hspa1a;Hspa1b	14.66770925	14.71198905	14.48123957	14.80613432	NA	11.72815011	NA	12.30310718	14.48921952	14.34975582	14.31820886	14.38264921	NA	NA	NA	NA
Hspa1a;Hspa5;Hspa8	NA	NA	NA	NA	NA	NA	NA	NA	NA	NA	NA	NA	13.44416077	13.56187264	12.77669416	13.41702178
Hspa1a;Hspa8	NA	NA	NA	NA	NA	NA	NA	NA	NA	NA	NA	NA	13.29464946	13.09862431	13.03069989	12.41084616
Hspa2	14.30429427	14.49886167	14.29335669	14.40108617	NA	NA	NA	NA	NA	NA	NA	NA	NA	NA	NA	NA
Hspa2;Hspa5;Hspa8	18.15413132	18.20269916	18.15508642	18.27560925	NA	NA	NA	NA	NA	NA	NA	NA	NA	NA	NA	NA
Hspa2;Hspa8	17.86049995	17.78934925	17.92704936	17.84104086	NA	NA	NA	NA	NA	NA	NA	NA	NA	NA	NA	NA
Hspa2;Hspa8;Hspa9	16.67097429	16.86828	16.58316947	16.73797347	NA	NA	NA	NA	NA	NA	NA	NA	NA	NA	NA	NA
Hspa4	17.35246016	17.308845	17.36329456	17.1857534	NA	NA	NA	NA	16.89815845	16.96022764	16.94183556	16.91653922	NA	NA	NA	NA
Hspa4;Hspa4l	12.5149088	13.05910106	13.43613893	13.09135108	NA	NA	NA	NA	NA	NA	NA	NA	NA	NA	NA	NA
Hspa4;Hspa4l;Hsph1	16.15150021	16.53046425	16.00284358	16.57551561	NA	NA	NA	NA	16.74711777	16.59156325	16.61401961	NA	NA	NA	NA	NA
Hspa4l	15.36697282	15.3364709	15.32199436	15.2247958	NA	NA	NA	NA	15.32940853	15.31589074	15.11736298	15.21106637	NA	NA	NA	NA
Hspa5	15.96146843	15.65496084	15.74659827	15.64365902	12.38049736	12.53123992	12.36193302	12.85492296	15.91262057	15.73353342	16.00751024	16.02633016	12.57572979	12.63506539	11.78178734	12.20885446
Hspa5;Hspa8	NA	NA	NA	NA	13.97620188	14.13016581	13.81726247	14.21681604	17.85181886	17.7688623	17.74171537	17.99199654	11.87767141	12.60134832	11.21380899	NA
Hspa8	17.39538496	17.26652502	17.23973984	17.36560186	13.98359871	13.96412824	13.71360301	14.11460426	17.07977845	17.23053664	17.18277236	17.36780468	12.89795887	13.30186768	12.98013601	13.04518117
Hspa8;Hspa9	NA	NA	NA	NA	NA	NA	NA	NA	16.26156056	16.37069592	16.1385618	16.26251332	NA	NA	NA	NA
Hspa9	14.81932329	14.44507203	14.47490099	14.47376992	15.48151539	15.45634673	15.48189133	15.63332491	14.67819689	14.8655986	14.531736	14.93558957	NA	NA	NA	NA
Hspb1	17.07785555	17.32835171	17.58255652	17.13606035	NA	NA	NA	NA	17.42628459	17.49550827	17.66369637	16.96700556	NA	NA	NA	NA
Hspb8	14.81568829	15.35725125	15.26060201	15.04661908	NA	NA	NA	NA	13.4566111	13.34201909	NA	NA	NA	NA	NA	NA
Hspbp1	13.72079425	14.53471736	14.59683897	14.46120009	NA	NA	NA	NA	13.30695882	13.64295422	13.13778847	12.81381726	NA	NA	NA	NA
Hspd1	15.20823069	15.17298315	14.81844275	15.04189374	13.54323501	13.59342962	13.22119094	13.52791594	13.85900274	14.3062735	14.57615267	13.96370113	10.56243324	NA	10.40508827	NA
Hspe1	16.97824753	16.83954645	17.1288645	16.82536868	NA	NA	NA	NA	16.54831305	16.68128967	16.50513589	16.81936465	10.38813571	11.96402312	NA	NA
Hspg2	13.96587076	13.63263175	13.77175369	14.36869061	NA	NA	NA	NA	NA	NA	NA	NA	NA	NA	NA	NA
Hsph1	17.48550363	17.57031796	17.57659229	17.28754976	NA	NA	NA	NA	17.80653727	17.85286797	17.77998448	17.80731085	NA	NA	NA	NA
Htatip2	13.57246339	NA	NA	13.31766699	NA	NA	NA	NA	NA	NA	NA	NA	NA	NA	NA	NA
Htatsf1	13.81939077	13.99078649	14.12496942	14.05816934	NA	NA	NA	NA	NA	NA	NA	NA	NA	NA	NA	NA
Htt	13.71417618	13.82958086	13.89845124	13.91315227	NA	NA	NA	NA	14.17837381	14.51250856	14.2937479	14.33253965	NA	NA	NA	NA
Huwe1	15.40113201	15.4772883	15.20576902	15.03991135	NA	NA	NA	NA	15.76773028	15.71780565	15.90255945	15.82161493	NA	NA	NA	NA
Iap	15.51231508	15.57273254	15.56300431	15.69327318	NA	NA	NA	NA	15.50331813	14.9926384	15.41999233	15.64311375	NA	NA	NA	NA
Iars1	14.85384318	14.68722618	14.61199187	14.64892164	NA	NA	NA	NA	14.78463593	14.70850283	14.62426756	14.80901533	NA	NA	NA	NA
Iars2	NA	NA	NA	NA	NA	NA	12.41907007	NA	NA	NA	NA	NA	NA	NA	NA	NA
Ica1	15.72024797	15.62236279	15.63596954	15.68398061	NA	NA	NA	NA	16.14485485	16.09685852	16.06799411	15.99962717	NA	NA	NA	NA
Ica1;Ica1l	15.81192905	15.56804814	15.57185039	15.75788999	NA	NA	NA	NA	NA	NA	NA	NA	NA	NA	NA	NA
Ica1l	14.10301728	13.32405394	13.58034102	NA	NA	NA	NA	NA	NA	NA	NA	NA	NA	NA	NA	NA
Ide	14.14922316	13.47522678	13.74365633	14.20264423	NA	NA	NA	NA	14.3993981	14.28223418	13.93286065	14.32778419	NA	NA	NA	NA
Idh1	15.63754131	15.47894996	15.61129715	15.6718147	12.90610083	13.05358842	12.81716155	12.62093713	15.63647003	15.74228214	15.59437065	15.66326212	12.4226719	12.27199985	12.05496376	12.21496867
Idh1;Idh2	NA	NA	NA	NA	13.5796695	NA	13.36830183	13.32073005	NA	NA	NA	NA	NA	NA	NA	NA
Idh2	NA	NA	NA	NA	NA	12.68108929	12.31367487	12.14146953	NA	NA	NA	NA	NA	NA	NA	NA
Idh3a	NA	NA	NA	NA	13.88218187	13.98884517	14.20322561	14.11342745	NA	NA	NA	NA	NA	NA	NA	NA
Idh3g	NA	NA	NA	NA	13.11909837	NA	12.71428631	12.07148918	NA	NA	NA	NA	NA	NA	NA	NA
Idi1	14.40976217	14.15625692	14.01077285	14.24084349	NA	NA	NA	NA	NA	NA	NA	NA	NA	NA	NA	NA
Ift20	12.95787108	13.60164313	13.72112998	13.34954196	NA	NA	NA	NA	NA	NA	NA	NA	NA	NA	NA	NA
Ift22	15.81159877	15.71638464	15.71322757	15.58344193	NA	NA	NA	NA	15.48947796	NA	15.30821458	15.24668123	NA	NA	NA	NA
Igbp1	16.21111706	16.33199699	16.21219332	16.24001587	13.80584107	13.81980103	13.99156842	NA	16.92253699	16.89322088	16.74315244	16.90058655	13.42945301	13.52201332	13.78871177	13.16401811
Igf2r	14.645574	14.68878576	14.64006979	14.73054444	NA	NA	NA	NA	14.89788172	14.69147092	14.51652531	14.47932472	NA	NA	NA	NA
Ik	15.845241	15.78697714	16.11108252	16.02941254	NA	NA	NA	NA	13.35280756	13.17376937	13.32015815	12.95879169	NA	NA	NA	NA
Ikbkg	14.29838482	14.26220664	14.35296894	14.24075463	NA	NA	NA	NA	13.95455076	NA	14.31201787	13.63368776	NA	NA	NA	NA
Il1rn	NA	NA	NA	NA	NA	NA	NA	NA	13.57511375	12.82433628	13.13322571	NA	NA	NA	NA	NA
Il6st	NA	NA	NA	NA	NA	NA	NA	NA	12.94337928	12.76006081	NA	NA	NA	NA	NA	NA
Ilf3	15.86023912	15.77141184	15.66190884	15.89317068	12.63419655	13.12086537	12.6906024	13.10550737	15.93673449	15.99560353	15.8255726	15.9464847	12.33400427	12.28555171	12.3013686	12.25120986
Ilf3;Strbp	14.79641484	14.77833385	14.88838177	14.96869379	NA	NA	NA	NA	14.47435238	NA	14.86105297	14.81694864	NA	NA	NA	NA
Ilrun	13.62966964	14.13238923	13.62520181	13.81927329	NA	NA	NA	NA	14.4982384	14.50122344	14.46939751	14.39924596	NA	NA	NA	NA
Immt	15.26352179	14.89871266	14.80280751	14.90903774	NA	NA	NA	NA	15.31508205	15.31707621	15.80589866	15.65030531	NA	NA	NA	NA
Impa1	15.58817967	15.57816978	15.84575251	15.69588157	NA	NA	NA	NA	16.00433304	16.04898844	16.00889475	16.07493209	NA	NA	NA	NA
Impact	16.74912871	16.81292474	16.89242514	16.79857503	NA	NA	NA	NA	16.6493849	16.76815412	16.26830409	16.4445544	NA	NA	NA	NA
Impdh2	13.29120767	13.51623344	13.71380587	14.00852399	NA	NA	NA	NA	NA	NA	NA	NA	NA	NA	NA	NA
Ina	14.75611132	15.03781015	15.04205637	14.8622473	NA	NA	NA	NA	14.85325662	15.0287116	14.93040813	14.89474044	NA	NA	NA	NA
Ina;Nefh;Nefl;Nefm	16.73199296	16.73021154	17.25012085	16.96240663	NA	NA	NA	NA	17.51157332	17.36476725	17.4170931	17.20794878	NA	NA	NA	NA
Ina;Nefh;Nefl;Nefm;Vim	21.80086357	21.7611665	21.83738155	21.91473184	NA	NA	NA	NA	21.99902487	21.96348951	22.15425877	21.93094447	NA	NA	NA	NA
Ina;Nefl;Nefm	18.24333738	20.63979681	21.10020985	20.91737722	NA	NA	NA	NA	20.90074275	20.8902522	19.55164592	19.90383773	NA	NA	NA	NA
Ina;Nefm	20.52197418	20.76097978	20.76788862	20.81641652	NA	NA	NA	NA	20.99052227	21.06307245	20.75877788	20.60855805	NA	NA	NA	NA
Inf2	13.69198337	13.65772038	13.43141925	13.29385957	NA	NA	NA	NA	13.6185993	13.28151558	NA	13.69120438	NA	NA	NA	NA
Inpp1	14.97353493	15.0494992	14.96639938	14.99069268	NA	NA	NA	NA	14.93434971	14.93484265	14.86982033	14.45478123	NA	NA	NA	NA
Inpp4a	13.49684969	13.40385558	13.08819693	NA	NA	NA	NA	NA	NA	NA	NA	NA	NA	NA	NA	NA
Inpp5f	14.21827832	13.75825228	13.87131245	14.04748681	NA	NA	NA	NA	13.80804913	13.43358544	13.10616704	13.50936678	NA	NA	NA	NA
Inpp5j	14.11838326	13.56611567	14.05448322	14.13463036	NA	NA	NA	NA	14.13461894	13.97487096	14.09747905	14.01108308	NA	NA	NA	NA
Ints1	16.19989387	16.20127312	15.96023086	15.85626849	NA	NA	NA	NA	15.49599346	17.45208001	17.38806021	16.45549127	NA	NA	NA	NA
Ints12	14.03978331	14.29818595	14.38462546	13.49540652	NA	NA	NA	NA	NA	NA	NA	NA	NA	NA	NA	NA
IntS13	13.50722652	13.41723373	13.24841534	13.36375902	NA	NA	NA	11.3147475	13.7801864	13.58419726	13.94592411	13.58423256	NA	NA	NA	NA
Ints7	13.60532909	12.91352444	12.92060951	12.90111753	NA	NA	NA	NA	NA	NA	NA	NA	NA	NA	NA	NA
Ip6k1	16.51996304	16.46377376	16.59870248	16.5600178	NA	NA	NA	NA	16.58267854	16.55763926	16.62349723	16.42911521	NA	NA	NA	NA
Ipo11	14.16207444	14.34405657	13.94835487	14.39755499	NA	NA	NA	NA	NA	NA	NA	NA	NA	NA	NA	NA
Ipo13	NA	NA	NA	NA	NA	NA	NA	NA	14.01021338	13.62367577	13.81128437	NA	NA	NA	NA	NA
Ipo5	13.78023217	NA	13.62710578	13.45947295	NA	NA	NA	NA	13.56175333	13.52988194	NA	13.42462559	NA	NA	NA	NA
Ipo7	16.44358985	16.32494608	16.45803901	16.48230542	NA	NA	NA	NA	16.24467367	16.31339887	16.24242178	16.27298735	NA	NA	NA	NA
Ipo9	NA	11.62268789	NA	12.76457929	NA	NA	NA	NA	NA	10.96628193	NA	NA	NA	NA	NA	NA
Iqcb1	15.2332805	15.31324848	15.20627797	15.38812119	NA	NA	NA	NA	15.15984296	15.34220349	15.45915252	15.21085906	NA	NA	NA	NA
Iqsec1	13.62633226	13.72616507	14.03006471	13.83184349	NA	NA	NA	NA	14.12301398	13.61235019	14.04422334	13.65889205	NA	NA	NA	NA
Irf2bp1	NA	NA	NA	NA	14.14835741	14.09599033	13.90439001	13.99997358	NA	NA	NA	NA	NA	NA	NA	NA
Irf3	15.51949005	15.2803275	15.19422121	15.40950998	NA	NA	NA	NA	14.86775199	14.76919892	14.96989386	15.1284359	NA	NA	NA	NA
Irgq	17.70634615	17.88935951	17.82132153	17.93745408	NA	NA	NA	NA	15.98529801	15.92828461	15.90373399	15.9091631	NA	NA	NA	NA
Irs2	14.58227804	13.9465408	14.27652093	14.49784511	NA	NA	NA	NA	15.13147732	14.9486581	15.29562977	15.02259449	NA	NA	NA	NA
Iscu	14.82519846	15.16695408	15.18111143	15.13931472	NA	NA	NA	NA	15.22474876	15.3386779	15.39024233	15.45575357	NA	NA	NA	NA
Isg15	NA	NA	NA	NA	NA	NA	12.76395303	NA	NA	NA	NA	NA	NA	NA	NA	NA
Isl1;Isl2	NA	NA	NA	NA	NA	NA	NA	NA	13.90475691	13.91574869	13.8317031	14.22299107	NA	NA	NA	NA
Isl2	14.36765692	14.43535719	14.50860097	14.42740644	NA	NA	NA	NA	NA	NA	NA	NA	NA	NA	NA	NA
Ist1	17.62927852	17.61474798	17.87154013	17.57938441	13.87834483	14.05391447	13.7015205	13.9968837	17.58864561	17.59634293	17.7804049	17.58341464	12.11870752	13.01558057	12.77986091	12.98316107
Isy1	14.32267461	14.3760779	13.81761327	13.95876113	NA	NA	NA	NA	NA	NA	14.06245095	NA	NA	NA	NA	NA
Isyna1	15.13841984	14.73220357	14.85122336	14.6627331	NA	NA	NA	NA	14.74827789	14.63315931	14.90849682	14.99209091	NA	NA	NA	NA
Itga7	NA	NA	NA	NA	NA	NA	NA	NA	14.72011931	14.24937971	14.93065328	14.00176367	NA	NA	NA	NA
Itgb1	16.41361491	16.37802823	16.54882728	16.30996478	NA	NA	NA	NA	17.51847061	17.67782415	17.48067625	17.41385816	NA	NA	NA	NA
Itgb4	NA	NA	NA	NA	10.16483152	NA	10.95686254	NA	NA	NA	NA	NA	NA	NA	NA	NA
Itgb6	16.013918	15.88091554	16.11789062	15.46827402	NA	NA	NA	NA	17.80875683	NA	NA	17.56049704	NA	NA	NA	NA
Itm2b	14.07223311	14.26085086	14.1562235	14.09121749	NA	NA	NA	NA	14.22518165	13.9884408	14.1469735	14.20290274	NA	NA	NA	NA
Itm2c	13.03556893	13.86510495	NA	13.63938593	NA	NA	NA	NA	NA	NA	NA	NA	NA	NA	NA	NA
Itpk1	13.91814581	14.14508831	14.22107351	14.29086843	NA	NA	NA	NA	14.15235615	14.10910423	14.14070997	14.00736897	NA	NA	NA	NA
Itpkc	14.16266599	13.23366335	13.52039071	13.77291903	NA	NA	NA	NA	13.38564674	13.85303659	14.09003797	13.64885188	NA	NA	NA	NA
Itpr2	NA	16.47379135	16.0739658	15.90235863	NA	NA	NA	NA	NA	NA	NA	NA	NA	NA	NA	NA
Itpr3	NA	NA	NA	NA	NA	NA	NA	11.59550459	NA	NA	NA	NA	NA	NA	NA	NA
Itsn1	15.3794057	15.22684014	15.22616437	15.13100459	NA	NA	NA	NA	15.37469006	15.27720478	15.12370805	15.55271394	NA	NA	NA	NA
Itsn1;Itsn2	13.98878231	13.94103843	13.76602156	13.92853688	NA	NA	NA	NA	13.92256582	NA	14.01474408	13.75564914	NA	NA	NA	NA
Itsn2	14.70543307	14.59145115	14.55287308	14.57334929	NA	NA	NA	NA	14.82801817	14.72156537	14.31109062	14.7189458	NA	NA	NA	NA
Ivd	NA	NA	NA	NA	NA	11.29396013	NA	12.42999249	NA	NA	NA	NA	NA	NA	NA	NA
Iws1	12.09080382	11.66543363	12.63814852	12.43567287	NA	NA	NA	NA	12.27645014	12.15180936	12.24836346	12.44759986	NA	NA	NA	NA
Jak1	12.92352434	12.37173581	12.83644886	12.95281222	NA	NA	NA	NA	NA	NA	NA	NA	NA	NA	NA	NA
Jakmip1	16.41436833	16.35794411	16.49862214	16.33361819	NA	NA	NA	NA	16.25025793	16.50330885	16.24345176	16.26596962	NA	NA	NA	NA
Jmjd1c	NA	NA	NA	NA	NA	NA	NA	NA	12.36699149	NA	NA	NA	NA	NA	NA	NA
Jmy	14.71170999	14.77397367	14.84863761	14.52761751	NA	NA	NA	NA	14.75014169	14.74625712	14.85344115	14.42960289	NA	NA	NA	NA
Jph3	15.64640742	15.63768225	15.59776823	15.33771731	NA	NA	NA	NA	15.77261246	15.68548002	15.44932498	15.78393359	NA	NA	NA	NA
Jpt1	18.62551309	18.4579596	18.53179887	17.95506441	NA	NA	NA	NA	19.14980333	19.04267195	19.16544721	19.11990562	NA	NA	NA	NA
Jpt2	16.40991876	16.10676098	16.07977018	15.67436332	NA	NA	11.25553024	12.24004296	15.5573471	15.65973	15.66105354	16.0384602	11.82252702	12.14918187	NA	NA
Jun	14.08652605	14.32110366	13.0843799	13.62494392	NA	NA	NA	NA	12.20608945	12.90369736	12.74027619	NA	NA	NA	NA	NA
Junb	15.1317629	15.26584945	15.25994067	15.18480193	14.39629978	14.53677987	14.31817437	14.1773863	15.08618538	15.31720451	15.17742685	15.07024229	11.6406878	NA	NA	NA
Jund	14.44968701	14.4045553	14.5718825	14.51437187	NA	NA	NA	NA	NA	NA	NA	NA	NA	NA	NA	NA
Jup	14.7323784	14.34783394	14.20565174	14.30500954	14.3942549	14.65518157	13.4692295	12.61139508	14.86895786	14.87725627	14.77393719	15.00905738	13.95048141	12.4353256	12.40971947	NA
Kank2	NA	NA	NA	NA	13.93656449	13.83544067	13.90537612	13.5607352	NA	NA	NA	NA	12.54683992	13.18656388	13.03915767	13.0965431
Kank4	14.03264756	13.94678651	13.9800403	13.81576443	NA	NA	NA	NA	14.05539644	14.21768517	13.96501419	14.02300527	NA	NA	NA	NA
Kars1	15.80988112	15.89453901	15.98115514	15.97823838	NA	NA	NA	NA	15.49425072	15.66140537	15.29921767	15.44355354	NA	NA	NA	NA
Katnal1	14.9684798	14.85026585	14.9643906	15.02232413	NA	NA	NA	NA	14.98301752	14.98257332	15.01596905	15.14322896	NA	NA	NA	NA
Katnal2;Spata5	16.55051083	16.85516048	16.73766986	16.73695679	NA	NA	NA	NA	17.02999891	NA	16.60713812	NA	NA	NA	NA	NA
Katnb1	15.57686195	15.48549596	15.45552793	15.51312079	NA	NA	NA	NA	15.31720061	15.30264681	15.46397346	15.53987911	NA	NA	NA	NA
Kazn	12.53202468	12.72410452	NA	NA	NA	NA	NA	NA	NA	NA	NA	NA	NA	NA	NA	NA
Kcmf1	13.37856581	13.01559276	13.56041643	NA	NA	NA	NA	NA	NA	NA	NA	NA	NA	NA	NA	NA
Kcna1	14.69887474	14.7845273	14.73432089	14.65167868	NA	NA	NA	NA	15.06182287	15.15896799	15.30842832	14.75980617	NA	NA	NA	NA
Kcna1;Kcna2	16.29046676	15.73176402	15.75221581	15.70556377	NA	NA	NA	NA	16.29937365	16.48006355	16.36176163	16.55069199	NA	NA	NA	NA
Kcna1;Kcna2;Kcna6	14.45883592	14.69576659	14.88004263	14.16405054	NA	NA	NA	NA	NA	NA	NA	NA	NA	NA	NA	NA
Kcna2	15.99590214	15.94529704	15.59078588	15.5416539	NA	NA	NA	NA	16.20073197	15.94377422	16.64815818	16.03261003	NA	NA	NA	NA
Kcnab2	15.19755007	15.87107231	16.00428136	16.01328744	NA	NA	NA	NA	13.8326626	14.03503962	13.99768229	13.86462144	NA	NA	NA	NA
Kcnb1	14.07419569	14.16654948	14.17968777	14.29361772	NA	NA	NA	NA	14.24098077	14.32683449	14.80938706	14.19660059	NA	NA	NA	NA
Kcnb1;Kcnb2	14.81164562	14.46931748	14.90850521	14.69330726	NA	NA	NA	NA	14.55507438	14.39726685	14.73714169	14.27725107	NA	NA	NA	NA
Kcnb2	14.47104706	14.41768878	14.51650744	14.40304201	NA	NA	NA	NA	15.13630309	15.34205081	15.11611757	15.31073847	NA	NA	NA	NA
Kcnd1	14.66881038	14.69164327	14.38307458	14.34099983	NA	NA	NA	NA	15.3193605	15.40347452	15.58226893	15.40175883	NA	NA	NA	NA
Kcnd3	13.70661568	13.11933168	13.85185619	13.44560174	NA	NA	NA	NA	14.48932029	14.34135399	14.88491647	14.13726364	NA	NA	NA	NA
Kcnh8	NA	NA	NA	NA	NA	NA	NA	NA	14.35650011	NA	NA	NA	NA	NA	NA	NA
Kcnj10	NA	NA	NA	NA	12.22270737	12.71924763	12.27908819	13.01845232	NA	NA	NA	NA	NA	NA	NA	NA
Kcnq2	12.67029773	12.92124799	12.86681481	12.98910052	NA	NA	NA	NA	14.61782266	14.35510162	14.66052271	14.60286953	NA	NA	NA	NA
Kcnt1	13.20570163	12.96748566	12.06665768	12.68675219	NA	NA	NA	NA	NA	NA	13.65703926	13.38999425	NA	NA	NA	NA
Kctd16	14.55489665	14.63523496	14.86827699	14.64016676	NA	NA	NA	NA	14.66684717	14.85157041	14.92932387	14.85346104	NA	NA	NA	NA
Kctd8	14.21524796	14.71070733	14.59734967	14.6081371	NA	NA	NA	NA	14.07945683	14.16061502	13.94134953	13.98588035	NA	NA	NA	NA
Kdsr	15.23790776	15.09169727	15.25929498	14.78757669	NA	NA	NA	NA	14.25086114	14.73213972	14.54343709	14.35106446	NA	NA	NA	NA
Khdrbs1	15.25051836	15.06490782	15.2907847	14.89640286	NA	NA	NA	NA	15.00152827	14.91609131	14.11387339	14.72271993	NA	NA	NA	NA
Khdrbs1;Khdrbs3	16.27870353	14.39578849	16.06564543	15.34301564	NA	NA	NA	NA	16.08658824	16.06886643	16.15252649	16.31036782	NA	NA	NA	NA
Khdrbs3	13.53991177	14.03170977	13.69660588	13.71735598	NA	NA	NA	NA	NA	NA	NA	NA	NA	NA	NA	NA
Khsrp	15.63742708	15.73760436	15.83974812	15.84269744	12.95147435	13.16497457	13.09098635	13.27714649	15.6273809	15.56015055	15.31762935	15.7961608	12.82429234	12.1359939	12.37302957	12.44797134
Kiaa0100	15.07298848	14.86827425	14.81063065	14.78615683	NA	NA	NA	NA	14.072675	14.30158643	14.40051006	14.52983314	NA	NA	NA	NA
Kiaa0513	15.20518555	15.36536572	15.13512875	15.36045086	NA	NA	NA	NA	14.0743171	13.7172061	13.83938096	13.86680108	NA	NA	NA	NA
Kiaa1107	NA	NA	NA	NA	NA	NA	NA	NA	14.8702732	14.83725341	NA	14.96922012	NA	NA	NA	NA
Kiaa1109	NA	NA	NA	NA	NA	NA	NA	NA	13.52227501	13.3908407	12.71349177	13.69292057	NA	NA	NA	NA
Kiaa1522	14.06612876	13.91694326	13.85062516	13.78287149	NA	NA	NA	NA	13.41469845	12.76109824	NA	13.59659744	NA	NA	NA	NA
Kiaa1841	13.21937577	13.03704553	12.99750459	13.0144059	NA	NA	NA	NA	13.20547255	12.89813654	13.2057337	12.96412784	NA	NA	NA	NA
Kif14;Kif9;Stard9	NA	NA	NA	16.48868433	NA	NA	NA	NA	NA	NA	NA	NA	NA	NA	NA	NA
Kif16b	NA	NA	NA	NA	NA	NA	NA	NA	12.37917798	11.94926134	NA	12.94151718	NA	NA	NA	NA
Kif1a	15.82048114	16.07502558	16.07696799	16.08689218	NA	NA	NA	NA	15.98568025	15.9917525	16.09608229	15.96368633	NA	NA	NA	NA
Kif1a;Kif1b	15.84760202	15.77931134	16.03170468	16.31270085	NA	NA	NA	NA	NA	NA	NA	NA	NA	NA	NA	NA
Kif1b	11.94704148	12.07038262	12.25622343	11.94293963	NA	NA	NA	NA	NA	12.64970751	NA	NA	NA	NA	NA	NA
Kif21a	15.15069677	15.20228631	15.20747487	15.30645702	NA	NA	NA	NA	15.11183727	15.30228554	15.32010504	15.189823	NA	NA	NA	NA
Kif2a	15.30619246	15.1772745	15.20249022	15.28014486	NA	NA	NA	NA	15.35404223	15.47058077	15.1179897	15.25713641	NA	NA	NA	NA
Kif3a	14.09777272	13.67998735	14.01342184	13.57058259	NA	NA	NA	NA	13.36906663	13.56040784	13.30954261	13.78100506	NA	NA	NA	NA
Kif3a;Kif3b	14.06999512	14.57374185	14.58311804	14.48371503	NA	NA	NA	NA	NA	NA	NA	NA	NA	NA	NA	NA
Kif3b	16.53685955	16.60992188	16.73708293	16.6369935	NA	NA	NA	NA	16.22000099	16.38719976	16.37389298	16.18068568	NA	NA	NA	NA
Kif5a	17.4849476	17.91625935	18.07485476	17.86892159	NA	NA	NA	NA	15.74537266	15.82028915	15.55282006	15.21964705	NA	NA	NA	NA
Kif5a;Kif5b	15.03727668	15.62074963	15.61603186	15.12947622	NA	NA	NA	NA	12.86878205	13.95982991	13.84745869	NA	NA	NA	NA	NA
Kif5a;Kif5b;Kif5c	17.98829773	18.30497001	18.57150237	18.6233975	NA	NA	NA	NA	17.34149092	17.16879059	17.3197605	17.16275977	NA	NA	NA	NA
Kif5a;Kif5c	15.36975059	15.77178729	15.70166319	15.78646317	NA	NA	NA	NA	14.01382344	14.33304477	13.81392072	13.7116441	NA	NA	NA	NA
Kif5b	15.89380931	16.01505912	15.93831899	16.02673647	12.10815049	12.89512506	12.56050194	12.95121338	15.61152098	15.60020202	15.464374	15.55227803	NA	NA	NA	NA
Kif5b;Kif5c	14.57750217	14.95362533	14.54848002	14.6463669	NA	NA	NA	NA	14.07441746	13.74977517	13.27679324	13.30292446	NA	NA	NA	NA
Kif5c	16.46460549	16.53962805	16.56170906	16.44226446	NA	NA	NA	NA	16.09100546	15.98786154	16.10156684	15.77748939	NA	NA	NA	NA
Kifap3	16.88069121	16.92482055	17.0206609	17.09052572	NA	NA	NA	NA	15.43329309	15.90480532	17.37744463	15.9874533	NA	NA	NA	NA
Klc1	17.21131806	17.43200439	17.42287958	17.54640014	NA	11.60076315	12.38587588	12.17499432	16.92131535	16.88311972	16.96959082	16.75910424	NA	NA	NA	NA
Klc1;Klc2	14.56950741	15.62800649	15.80214505	15.71568722	NA	NA	NA	NA	14.61860622	14.96166526	14.47851053	14.28464339	NA	NA	NA	NA
Klc2	17.61262929	17.73929242	17.71567334	17.70954957	NA	NA	NA	NA	17.1900532	17.0910777	16.95499461	16.998605	NA	NA	NA	NA
Klc2;Klc4	NA	NA	NA	NA	12.01556489	11.64220968	12.24685043	12.20973968	NA	NA	NA	NA	NA	NA	NA	NA
Klhl9	13.93659151	13.65619435	13.50742338	13.49006677	NA	NA	NA	NA	14.26291403	14.20544422	14.54215161	13.98723265	NA	NA	NA	NA
Knl1	NA	NA	NA	NA	NA	NA	NA	NA	14.12847772	NA	14.01483995	NA	NA	NA	NA	NA
Kpna1	13.99548022	14.1453988	13.51710537	13.89731372	NA	NA	NA	NA	NA	NA	NA	NA	NA	NA	NA	NA
Kpna3	18.38276764	18.12132561	18.24256617	17.96759946	NA	NA	NA	NA	17.99267577	18.02303634	18.21041236	17.97840648	NA	NA	NA	NA
Kpna3;Kpna4	NA	NA	NA	NA	NA	NA	NA	12.70206444	NA	NA	NA	NA	NA	NA	NA	NA
Kpnb1	13.21013099	13.48023482	13.62149102	12.70274627	NA	NA	NA	NA	NA	NA	NA	NA	NA	NA	NA	NA
Krit1	NA	NA	11.89400678	12.08102066	NA	NA	NA	NA	NA	NA	NA	NA	NA	NA	NA	NA
Krt1	19.06346719	18.62224942	19.17932084	18.28832561	20.78100745	20.83541668	19.04553838	NA	18.23564498	18.22809998	17.87939778	20.29767533	20.097204	19.88342936	18.71338987	18.04176074
Krt1;Krt2;Krt4;Krt5;Krt6a;Krt71;Krt73;Krt75;Krt76;Krt79	NA	NA	NA	NA	19.13063089	18.84305615	17.25539746	NA	NA	NA	NA	NA	NA	NA	NA	NA
Krt1;Krt2;Krt5;Krt6a;Krt71;Krt73;Krt76;Krt79	NA	NA	NA	NA	NA	NA	NA	NA	16.76469021	17.36202942	16.12728505	17.87366039	NA	NA	NA	NA
Krt1;Krt2;Krt5;Krt6a;Krt73;Krt76;Krt77;Krt79	NA	18.24685655	17.99305447	16.63808232	NA	NA	NA	NA	NA	NA	NA	NA	NA	NA	NA	NA
Krt1;Krt2;Krt5;Krt6a;Krt73;Krt76;Krt77;Krt79;Krt84	NA	NA	NA	NA	NA	NA	NA	NA	NA	NA	NA	NA	18.22184669	18.15942299	17.08656129	16.59714762
Krt1;Krt2;Krt5;Krt6a;Krt75;Krt79	NA	NA	NA	NA	17.18422447	17.50981358	15.55593249	14.98577623	NA	NA	NA	NA	NA	NA	NA	NA
Krt1;Krt2;Krt5;Krt6a;Krt77;Krt79	16.44393151	16.79785081	16.67149331	15.60149284	NA	NA	NA	NA	NA	NA	NA	NA	16.47226881	16.04472709	15.25859916	14.8584036
Krt1;Krt2;Krt5;Krt6a;Krt79	NA	NA	NA	NA	NA	NA	NA	NA	15.41847167	15.82616134	15.26756579	17.62436776	16.00435216	15.11514121	14.24132032	13.48817907
Krt1;Krt2;Krt5;Krt79	NA	NA	NA	NA	NA	NA	NA	NA	13.85323157	14.51431955	NA	15.90768639	NA	NA	NA	NA
Krt1;Krt71;Krt73	NA	NA	NA	NA	21.13258759	21.17728935	19.56751979	NA	19.23826944	19.5823368	18.69426265	21.01100471	NA	NA	NA	NA
Krt1;Krt73;Krt77	20.40308902	20.2331211	20.18813243	19.08489141	NA	NA	NA	NA	NA	NA	NA	NA	20.43129967	20.42571789	19.37466594	18.86774025
Krt10	19.74239074	19.55647583	19.40487005	18.03524319	19.09394701	18.26179596	17.1436069	16.06223457	16.71414692	16.5587244	16.69520933	18.06824562	17.88060518	17.98293159	17.21470142	16.5040467
Krt10;Krt13	NA	NA	NA	NA	18.8944957	18.02669158	16.33919218	15.58400921	NA	NA	NA	NA	17.35248821	17.54803538	16.78586776	15.75751262
Krt10;Krt13;Krt16;Krt17;Krt35;Krt42	NA	NA	NA	NA	19.92739025	19.52087377	18.06857362	17.50425261	NA	NA	NA	NA	NA	NA	NA	NA
Krt10;Krt13;Krt16;Krt36;Krt42	NA	NA	NA	NA	NA	NA	NA	NA	NA	NA	NA	NA	18.73060281	19.32869246	18.35879712	17.77386037
Krt10;Krt16	NA	NA	NA	NA	19.92622824	19.29275741	18.20403659	NA	18.37285983	18.07147033	18.26032331	20.69762012	19.03252948	19.31225473	18.27635134	17.90936791
Krt10;Krt16;Krt42	NA	NA	NA	NA	NA	NA	NA	NA	17.68380335	NA	17.6579813	16.78587387	NA	NA	NA	NA
Krt10;Krt42	17.76275185	17.54809189	16.6074199	16.96048845	NA	NA	NA	NA	NA	NA	NA	NA	NA	NA	NA	NA
Krt12	14.95044199	16.21626084	14.33631826	14.10925118	15.96759778	15.92424884	NA	NA	NA	NA	NA	NA	13.07209407	14.76677217	NA	NA
Krt13	NA	NA	NA	NA	15.28855523	15.70016339	NA	14.98317218	NA	NA	NA	NA	19.87848803	19.66285262	NA	NA
Krt13;Krt17	NA	NA	NA	NA	20.48351272	20.69310916	19.04081946	NA	NA	NA	NA	NA	NA	NA	NA	NA
Krt14;Krt17	NA	NA	NA	NA	NA	NA	NA	NA	14.11868968	14.02703341	13.19501687	NA	NA	NA	NA	NA
Krt16	NA	NA	NA	NA	14.13397125	15.34331117	13.51761592	NA	NA	NA	NA	15.50292812	14.26315699	11.86841581	NA	NA
Krt17	15.45794512	14.48686644	14.57954576	14.05401919	16.36264815	16.73370369	15.24112735	NA	17.70178701	18.37257603	18.0316366	17.9476883	15.33601484	15.02930017	13.93523873	13.50243404
Krt17;Krt19	19.67664237	19.36812275	18.63263672	17.48792637	NA	NA	NA	NA	NA	NA	NA	NA	NA	NA	NA	NA
Krt17;Krt42	NA	NA	NA	NA	19.15719232	19.52601159	17.61348537	16.63372008	NA	NA	NA	NA	NA	NA	NA	NA
Krt19	NA	NA	NA	NA	15.15186088	14.23098861	13.9106521	NA	NA	NA	NA	NA	14.02315501	14.98466959	NA	NA
Krt2	19.07634317	19.25237842	18.70581621	17.71703901	19.73576395	18.84889162	17.75593402	NA	18.01826295	18.00138228	17.49203552	19.38484406	18.75196624	18.6866075	18.06123296	17.46052268
Krt2;Krt4;Krt5;Krt6a;Krt73;Krt75;Krt76;Nefh	NA	NA	NA	NA	18.54328864	17.94932518	16.83674076	NA	NA	NA	NA	NA	NA	NA	NA	NA
Krt2;Krt5;Krt6a;Krt73;Krt76;Nefh	19.09696489	20.57697822	21.51401488	21.36745688	NA	NA	NA	NA	20.83260728	NA	20.5075198	20.49553692	17.782288	17.84307455	17.10172951	16.6614441
Krt2;Krt5;Krt73;Krt76;Nefh	NA	NA	NA	NA	NA	NA	NA	NA	17.52254345	18.18585298	15.14980476	NA	NA	NA	NA	NA
Krt222	NA	NA	NA	NA	NA	NA	NA	NA	13.66038288	13.86360389	13.86390034	NA	NA	NA	NA	NA
Krt25	NA	NA	NA	NA	NA	NA	NA	NA	14.26835924	NA	14.71946369	NA	NA	NA	NA	NA
Krt34	NA	NA	NA	NA	NA	NA	NA	NA	NA	NA	NA	NA	14.90566435	NA	NA	NA
Krt35	NA	NA	NA	NA	14.81372609	15.48142105	NA	NA	NA	NA	NA	NA	NA	NA	NA	NA
Krt36	NA	NA	NA	NA	NA	NA	NA	NA	NA	NA	NA	NA	15.9930047	NA	NA	NA
Krt4	NA	NA	NA	NA	15.95426675	16.08646592	NA	NA	NA	NA	NA	NA	NA	NA	NA	NA
Krt4;Krt5;Krt6a;Krt75;Krt76	NA	NA	NA	NA	16.09456433	15.71357984	14.8077574	13.40748022	NA	NA	NA	NA	NA	NA	NA	NA
Krt4;Krt5;Krt6a;Krt75;Krt76;Krt79;Vim	NA	NA	NA	NA	18.02988032	18.12529743	17.44068266	NA	NA	NA	NA	NA	NA	NA	NA	NA
Krt42	16.52548972	15.90167184	15.95619249	15.45039572	16.87961162	17.48886436	15.26399582	NA	15.88195205	16.3792838	15.2237981	18.68843087	17.98733116	17.20326628	15.96695659	15.73941234
Krt5	16.62857576	16.56641982	16.47068949	15.65871253	16.79953753	17.1569362	15.12405509	14.55064814	15.85569427	15.67836149	15.29089607	17.50108641	17.50927	16.85824947	15.90615992	15.3198455
Krt5;Krt6a	20.31942736	19.97684378	19.54257471	19.18726507	14.33109888	15.50457743	13.52337381	13.46033717	19.05010638	19.1851537	18.70932618	20.66762787	14.72482299	13.91295996	12.57267389	NA
Krt5;Krt6a;Krt75	NA	NA	NA	NA	15.09043914	14.51709726	13.98614425	12.49409054	NA	NA	NA	NA	NA	NA	NA	NA
Krt5;Krt6a;Krt76	15.07375665	14.75768169	15.29441254	14.23239095	NA	NA	NA	NA	14.49652926	14.4923915	14.75434472	15.94522892	14.87729851	15.39613647	14.92038077	13.59720292
Krt5;Krt6a;Krt76;Krt79;Krt84;Vim	NA	NA	NA	NA	NA	NA	NA	NA	NA	NA	NA	NA	17.59794342	16.98044085	16.82520725	16.74217784
Krt5;Krt77;Krt79	13.74608388	14.89071077	15.33468531	14.12928302	NA	NA	NA	NA	NA	NA	NA	NA	NA	NA	NA	NA
Krt5;Krt79	NA	NA	NA	NA	16.00833451	16.26304174	13.79509603	12.973518	14.98367948	NA	NA	NA	NA	NA	NA	NA
Krt6a	15.83082009	14.44573265	13.45583985	14.54753851	17.83012305	18.3007632	16.33951318	16.5259659	14.89600577	NA	13.60826637	15.94942933	16.20190063	15.73576329	13.89019231	13.3172267
Krt6a;Krt75;Krt76	NA	NA	NA	NA	15.75443868	16.25126603	14.42236705	NA	NA	NA	NA	NA	NA	NA	NA	NA
Krt6a;Krt76;Krt84	NA	NA	NA	NA	NA	NA	NA	NA	NA	NA	NA	NA	15.07963061	13.77565143	NA	NA
Krt71	NA	NA	NA	NA	13.39392668	NA	NA	NA	NA	NA	13.53218544	NA	NA	NA	NA	NA
Krt71;Krt76	NA	NA	NA	NA	15.70224575	15.8326799	11.81915323	11.99580248	NA	NA	NA	NA	NA	NA	NA	NA
Krt73	16.54268696	16.26884973	16.85282438	15.51776562	18.05699516	17.94180444	16.12876032	15.41850747	16.14426147	16.22128755	15.48584317	17.40517929	16.4350789	17.01284869	16.00243652	15.19541115
Krt75	NA	NA	NA	NA	15.59523038	16.56903052	NA	13.86152314	NA	NA	NA	NA	NA	NA	NA	NA
Krt76	19.29772458	18.87307492	19.04550487	17.42447999	20.17706857	20.35456578	18.57390232	18.41951173	18.20601095	18.29191693	17.52448289	19.96990174	19.41844604	19.41739745	18.31068811	18.1038871
Krt77	12.55611563	11.49653425	12.24340608	NA	NA	NA	NA	NA	NA	NA	NA	NA	12.89064808	13.29079645	11.19962327	NA
Krt79	NA	18.81165378	17.8382868	16.88167561	19.59042806	18.68642529	17.69622725	NA	18.09238036	NA	17.93686794	18.93865497	18.44203229	17.79558946	16.81200177	17.17558853
Krt81;Krt86	NA	NA	NA	NA	NA	NA	NA	NA	NA	NA	NA	NA	13.15349534	NA	NA	12.04316362
Krt84	NA	NA	NA	NA	NA	NA	NA	NA	NA	NA	NA	NA	15.20585814	NA	NA	NA
Krtcap2	12.03052576	11.80882344	11.56603501	11.1489341	NA	NA	NA	NA	NA	NA	NA	NA	NA	NA	NA	NA
Ksr2	NA	NA	NA	NA	NA	NA	NA	NA	NA	NA	13.26380322	NA	NA	NA	NA	NA
Ktn1	17.10807594	17.4636766	17.47148114	17.35696362	NA	12.59747996	NA	12.43917119	17.65628962	17.73943482	17.59581902	17.49951999	11.35369821	NA	NA	NA
L1cam	12.27531848	12.97146632	12.64572147	13.07141041	NA	NA	NA	NA	14.19843065	14.53920435	14.25601246	14.53175483	NA	NA	NA	NA
Lama2	13.38445781	13.17366636	12.94193626	13.20153833	NA	NA	NA	NA	14.80958378	14.50511878	NA	14.89361855	NA	NA	NA	NA
Lama4	15.24494353	16.44539481	15.28492167	15.13765161	NA	NA	NA	NA	NA	NA	NA	NA	NA	NA	NA	NA
Lamb2	13.56118501	13.4259413	13.12075865	13.5745341	NA	NA	NA	NA	12.90255789	11.89847291	13.13497332	12.36236852	NA	NA	NA	NA
Lamb3	14.14961218	NA	NA	15.50596968	NA	NA	NA	NA	NA	NA	NA	NA	NA	NA	NA	NA
Lamc1	13.71577386	13.37442607	13.02714746	12.95148166	NA	NA	NA	NA	NA	NA	NA	NA	NA	NA	NA	NA
Lamtor1	14.83691961	14.922724	14.76967416	14.83272178	NA	NA	NA	NA	14.35157188	14.67094442	14.58311043	14.43376935	NA	NA	NA	NA
Lamtor3	12.46338388	12.69688931	NA	NA	NA	NA	NA	NA	NA	12.89564344	12.38179708	11.90139489	NA	NA	NA	NA
Lancl3	12.41470902	12.76743548	NA	12.20580852	NA	NA	NA	NA	NA	NA	NA	NA	NA	NA	NA	NA
Larp1	16.74283766	16.75511297	16.7097545	16.70892413	NA	NA	NA	NA	16.9689731	16.96536356	16.97502346	17.09433801	NA	NA	NA	NA
Larp4	16.02318864	15.91271461	16.04144247	15.95277265	NA	NA	NA	NA	16.11283278	16.19717304	16.25247178	16.05971701	NA	NA	NA	NA
Larp4b	16.02754838	16.05147028	15.81039353	16.04066787	NA	NA	NA	NA	15.66350318	15.79020004	15.72881779	15.89427324	NA	NA	NA	NA
Larp6	13.63323027	13.68548712	13.52450936	13.71526985	NA	NA	NA	NA	12.69780235	12.11166484	13.63155869	13.52843099	NA	NA	NA	NA
Lars1	15.38224759	15.41671325	15.24031692	15.45751402	NA	NA	NA	NA	15.22797331	15.22576123	15.2378743	15.56486462	NA	NA	NA	NA
Las1l	15.97062169	15.95982345	15.86070178	15.9339483	13.85529928	13.70892706	13.89191557	13.9219343	16.18219944	16.21784835	16.33728263	16.27470065	13.45864138	13.3393999	12.80465006	13.63232062
Lasp1	18.23970884	18.21690861	18.45775593	18.25548001	14.57726516	14.36072069	14.48231787	14.64792811	18.42325057	18.32033759	18.25114134	18.07334874	13.8783399	13.70551885	13.79852545	13.46152784
Lbh	15.67650738	15.84937595	15.71435295	15.90772294	NA	NA	NA	NA	15.54717362	15.56989466	15.84722523	15.63752856	NA	NA	NA	NA
Lbr	13.52047846	13.43234651	13.59475985	13.09634054	NA	NA	NA	NA	NA	NA	NA	NA	NA	NA	NA	NA
Lcp1	16.12010428	16.20658104	16.2147355	16.36872551	NA	NA	NA	NA	16.55373609	16.63339839	16.51999663	16.43472566	NA	NA	NA	NA
Lcp1;Pls1;Pls3	NA	16.23591699	16.18853476	16.48404244	NA	NA	NA	NA	16.39488132	16.43644967	16.49803266	16.42014445	NA	NA	NA	NA
Lcp1;Pls3	16.7598266	17.01657142	16.9111701	17.1594847	NA	NA	NA	NA	16.86360596	17.03032415	16.99014341	17.15482305	NA	NA	NA	NA
Ldah	12.3246278	NA	NA	NA	NA	NA	NA	NA	NA	NA	NA	NA	NA	NA	NA	NA
Ldb1	14.23480024	13.97069027	13.93211154	14.15160702	NA	NA	NA	NA	14.38386202	13.99817655	14.77252421	14.9482433	NA	NA	NA	NA
Ldb1;Ldb2	13.03383593	12.87502936	12.64277151	12.47586513	NA	NA	NA	NA	12.31464838	NA	NA	NA	NA	NA	NA	NA
Ldb2	14.73443922	14.62460696	14.75213341	14.5424947	NA	NA	NA	NA	14.35691271	NA	14.58394657	14.76935749	NA	NA	NA	NA
Ldb3	14.0158302	13.33931871	13.71917516	13.63557959	NA	NA	NA	NA	13.71143078	12.94496701	14.03112904	13.89499721	NA	NA	NA	NA
Ldha	15.08199731	15.11304955	15.09941362	15.15003829	NA	NA	NA	NA	15.37014938	15.11425919	15.25361581	15.24785698	NA	NA	NA	NA
Ldha;Ldhb	15.47190062	15.03844321	15.23486981	15.7238449	NA	NA	NA	NA	15.34896669	NA	14.68132627	14.62334998	NA	NA	NA	NA
Ldha;Ldhc	NA	NA	NA	NA	NA	NA	NA	NA	NA	NA	NA	NA	12.26043738	12.14579207	NA	11.99562584
Ldhb	14.79111475	14.48023903	14.17671368	14.82728989	11.39214566	12.65808362	10.16880999	13.21306684	14.21978997	14.30661168	14.07512526	14.42015193	NA	NA	NA	NA
Lemd3	14.16504721	14.44243616	14.52704477	14.86363292	NA	NA	NA	NA	14.80679429	15.01204134	14.56394451	14.95711648	NA	NA	NA	NA
Leng9	13.31981322	NA	NA	NA	NA	NA	NA	NA	NA	NA	NA	NA	NA	NA	NA	NA
Letm1	14.04667019	13.78025605	13.75950146	13.84324262	NA	NA	NA	NA	NA	NA	13.2239489	NA	NA	NA	NA	NA
Lgals8	15.71360527	15.74463935	15.75621619	15.85380412	NA	NA	NA	NA	14.63441901	14.52683839	14.43396354	14.63944423	NA	NA	NA	NA
Lifr	12.27040046	11.74703907	12.69913212	11.99622984	NA	NA	NA	NA	NA	NA	NA	NA	NA	NA	NA	NA
Lig3	NA	NA	NA	NA	NA	NA	NA	NA	13.78918719	14.16445493	13.79712447	13.49777469	NA	NA	NA	NA
Limch1	NA	NA	NA	NA	NA	NA	13.26539822	NA	14.61394379	14.53600731	14.78979343	14.27386115	NA	NA	NA	NA
Limd1	NA	NA	NA	NA	12.31349812	12.32906752	11.33648982	12.04904872	13.44075847	13.05876333	13.17806167	13.8270493	NA	NA	NA	NA
Lims1	13.76171769	14.00389252	13.91753895	14.37360685	13.48205163	13.13957054	13.32323776	NA	NA	NA	NA	NA	NA	NA	NA	NA
Lin52	NA	NA	NA	NA	NA	NA	NA	NA	NA	NA	15.78954383	NA	NA	NA	NA	NA
Llgl1	12.49259429	12.37467817	12.51289104	13.0068222	11.97399506	NA	12.88883646	NA	13.75805661	13.43771307	13.54167745	13.35167084	NA	NA	NA	NA
Lman1	13.78000655	NA	13.62512663	NA	NA	NA	NA	NA	NA	NA	NA	NA	NA	NA	NA	NA
Lmcd1	12.8364962	13.21944838	12.54382692	13.13031315	NA	NA	NA	NA	14.24043359	14.24070191	14.07247598	14.12503402	NA	NA	NA	NA
Lmna	15.97848969	15.70099481	15.72318492	15.80099381	13.23527725	13.76422511	13.10293546	13.38018504	15.54230482	15.55524842	15.51761447	15.53109293	11.93130957	12.05087378	NA	11.87044294
Lmna;Lmnb1;Lmnb2	NA	15.02300059	15.44860676	14.79504528	NA	NA	NA	NA	14.87110149	15.2433488	14.73137737	14.44047341	NA	NA	NA	NA
Lmnb1	15.13126446	15.11361931	15.10294063	15.03554385	NA	NA	NA	NA	14.97762444	14.90617203	14.86911965	15.26047385	NA	NA	NA	NA
Lmnb1;Lmnb2	15.12127853	15.2361226	14.67488189	15.12235888	NA	NA	NA	NA	NA	NA	NA	NA	NA	NA	NA	NA
Lmnb2	12.40909919	12.03456858	11.97396995	12.36588497	NA	NA	NA	NA	NA	11.93036035	11.95097866	NA	NA	NA	NA	NA
Lnpep	15.63345399	15.77841897	15.8982467	15.69018879	NA	NA	NA	NA	15.95026244	15.99949101	15.83929721	15.82873288	NA	NA	NA	NA
Lnpk	17.92665127	17.89296295	18.02634302	17.70647016	NA	NA	NA	NA	18.14064754	18.32401826	18.47277212	18.24116061	NA	NA	NA	NA
Lpcat1	16.01809852	16.16596196	16.1429645	16.32809641	NA	NA	NA	NA	16.62769707	16.60653302	16.73066001	16.52358871	NA	NA	NA	NA
Lpcat4	12.81096955	13.69386518	12.55365551	13.15060503	NA	NA	NA	NA	13.95561359	NA	13.24605916	NA	NA	NA	NA	NA
Lpin1	15.86860604	15.7874685	15.80879294	15.73409747	NA	NA	NA	NA	16.14367635	15.93987433	15.53880034	15.7449329	NA	NA	NA	NA
Lpp	11.7528113	12.25900466	11.80077859	11.52810243	11.84452211	12.26354128	12.04318003	12.37312899	13.32752788	13.68786595	13.69617611	13.80041969	11.43642006	NA	NA	NA
Lrch1	14.13206743	14.58267713	14.27632001	14.4264453	NA	NA	NA	NA	15.84388101	15.77249228	16.0838176	15.75453184	NA	NA	NA	NA
Lrpprc	NA	NA	NA	NA	NA	11.75899766	12.24332574	11.79323344	NA	NA	NA	NA	NA	NA	NA	NA
Lrrc47	15.08015598	14.85292934	14.34483784	14.55508082	NA	NA	NA	NA	NA	14.193139	14.56840275	14.61817148	NA	NA	NA	NA
Lrrc49	14.13263628	14.26737925	14.21605617	14.48857451	NA	NA	NA	NA	NA	NA	NA	NA	NA	NA	NA	NA
Lrrc57	13.03112739	12.58720323	12.06282193	12.2780777	NA	NA	NA	NA	11.01840885	11.80310592	NA	12.43190758	NA	NA	NA	NA
Lrrc58	14.73280729	14.6979341	14.75434637	14.28858148	NA	NA	NA	NA	13.71362059	13.63718502	13.72475612	13.89526967	NA	NA	NA	NA
Lrrc59	16.95670015	16.510351	16.65079802	16.57283267	NA	NA	NA	NA	16.17490683	16.2863451	16.14352943	16.6317039	NA	NA	NA	NA
Lrrfip1	14.03688962	14.01854975	14.07900583	13.78235593	NA	NA	NA	NA	13.27655804	13.11759522	13.04704746	13.12920791	NA	NA	NA	NA
Lrrfip1;Lrrfip2	NA	NA	NA	NA	NA	NA	NA	NA	13.96692897	14.24642145	13.39529313	13.85461519	NA	NA	NA	NA
Lrrfip2	NA	NA	NA	NA	NA	NA	NA	NA	14.3536293	13.90202646	14.28826771	NA	NA	NA	NA	NA
Lrrn1	NA	NA	NA	NA	NA	NA	NA	NA	NA	12.9636132	NA	NA	NA	NA	NA	NA
Lrsam1	16.00161766	16.25213611	16.13480086	16.36598009	NA	NA	NA	NA	16.01917707	15.99432287	16.18698049	15.98797341	NA	NA	NA	NA
Lsg1	14.2805372	13.52230225	14.0075212	13.98242455	NA	NA	NA	NA	14.31938004	14.30784491	14.16032587	14.29803843	NA	NA	NA	NA
Lsm12	17.9123819	17.9567675	17.89120224	17.66394319	NA	NA	NA	NA	17.00151332	17.16386258	17.34088358	16.99702352	NA	NA	NA	NA
Lsm14a	13.56312476	12.87427058	13.21990814	12.86095892	NA	NA	NA	NA	NA	NA	NA	NA	NA	NA	NA	NA
Lsm14b	16.46610104	16.28863271	16.32160744	16.50237082	NA	NA	NA	NA	16.38563356	16.41913851	16.30076894	16.17401504	NA	NA	NA	NA
Lsm4	15.59080924	15.33034971	15.84554886	15.6476383	NA	NA	NA	NA	14.83344357	NA	15.04010132	15.10091279	NA	NA	NA	NA
Luc7l	13.8044009	13.81694364	NA	13.60834506	NA	NA	NA	NA	NA	NA	NA	NA	NA	NA	NA	NA
Luc7l3	12.99559758	NA	NA	NA	NA	NA	NA	NA	NA	NA	NA	NA	NA	NA	NA	NA
Luzp1	15.29630679	15.29980911	15.27708988	15.21320026	NA	NA	NA	NA	15.11402139	15.16199541	15.19119354	15.20187891	NA	NA	NA	NA
Lxn	14.55115803	14.59266045	15.11434197	15.11872783	NA	NA	NA	NA	13.96999801	14.44209468	NA	14.65087785	NA	NA	NA	NA
Lypla2	18.07167263	18.21045541	18.08278778	18.37155106	16.33666927	16.41317569	16.39827309	16.47396486	18.68849328	19.21437067	18.67495355	18.6791957	15.76033138	15.59239253	15.67408102	15.76317877
Lysmd2	14.61710833	14.65241433	14.62039595	14.24825518	NA	NA	NA	NA	NA	NA	NA	NA	NA	NA	NA	NA
Lyz1	NA	NA	NA	NA	NA	NA	11.96476322	NA	NA	NA	NA	NA	NA	NA	NA	NA
Lzic	16.3038517	15.98422017	15.97577248	16.03611994	17.72322763	17.447616	17.36422872	17.19751428	13.9966765	13.98997983	NA	13.9151698	16.48918001	NA	NA	NA
Lztfl1	15.16123144	15.18068706	15.12667762	15.29935841	NA	NA	NA	NA	14.77647999	14.5718001	14.80080699	15.00737757	NA	NA	NA	NA
Macf1	14.57165803	14.67453209	14.56390372	14.72178152	NA	NA	NA	NA	14.75741526	14.86680381	15.01363017	14.99251784	NA	NA	NA	NA
MACIR	13.52233632	13.05992237	12.62139257	13.23714123	NA	NA	NA	NA	NA	NA	NA	NA	NA	NA	NA	NA
Maco1	14.98560329	15.13880668	14.89834653	15.10667992	NA	NA	NA	NA	15.95230849	15.79628111	16.2560877	15.7346353	NA	NA	NA	NA
Macroh2a1	15.42871588	15.10735608	15.09236089	15.19595076	13.62642638	14.04865284	13.80810015	13.54350263	15.06836218	14.79552297	14.75249811	15.01186223	13.42211734	13.02065359	13.02919058	13.22346328
Madd	15.51752092	15.56581753	15.60120119	15.47586632	NA	NA	NA	NA	16.04342613	16.19722128	16.00711946	15.96657314	NA	NA	NA	NA
Mafk	15.74595669	15.48251439	15.81592591	15.55108455	NA	NA	NA	NA	NA	NA	NA	NA	NA	NA	NA	NA
Maged1	16.50523693	16.50768832	16.51214974	16.71584842	NA	NA	NA	NA	16.45639269	16.45053955	16.35528273	16.42291035	NA	NA	NA	NA
Magi1	16.43715909	16.40663258	16.36568655	16.38312543	NA	NA	11.99776872	12.26178642	16.56551611	16.42544762	16.4200261	16.59780612	NA	NA	NA	NA
Magi3	14.84714554	14.73597121	14.64032549	14.74534816	NA	NA	NA	NA	14.86408905	14.87868432	14.90134664	15.08351757	NA	NA	NA	NA
Magoh	17.30534184	17.71218556	17.82386922	17.75756286	NA	NA	NA	NA	15.81938166	15.89359998	15.64991347	15.84375896	NA	NA	NA	NA
Mal2	14.28419513	13.11124165	12.99589432	13.16038829	NA	NA	NA	NA	13.41249046	12.71124537	13.18790875	14.04767777	NA	NA	NA	NA
Maoa	14.47007557	14.28689356	14.34799638	14.36556888	NA	NA	NA	NA	14.65002701	14.83347968	14.52907057	14.79252285	NA	NA	NA	NA
Map1a	19.48475129	19.62938713	19.73292438	19.64299069	14.72610865	14.73088516	14.73043186	14.92637972	19.25130608	19.41693328	19.14362976	19.13889604	13.63236749	13.46859225	13.38946344	13.28713893
Map1a;Map1b	19.09993111	19.45993321	19.39193976	19.30120435	NA	NA	NA	NA	19.80204004	19.7630594	19.94260619	19.61095664	11.89207221	NA	NA	NA
Map1b	20.68548199	21.07944932	21.18100102	21.03442067	15.19439625	15.3166205	15.39062499	15.57504454	21.42223444	21.48596422	21.33959657	21.20271335	14.66115034	14.65493721	14.80217876	14.65499612
Map1lc3a;Map1lc3b	15.57628061	15.06682499	15.34854144	15.49625149	NA	NA	NA	NA	14.48696069	14.66323008	14.53048559	14.96524317	NA	NA	NA	NA
Map2	19.78831676	20.12223101	20.15252531	20.08773253	14.14400673	14.35304439	14.30928001	14.25438752	19.4942788	19.6625879	19.49492507	19.09979994	13.51870147	13.59710842	13.65083	13.7553795
Map2k1	14.24179025	14.36925544	14.14568661	14.32747558	NA	NA	NA	NA	13.77362776	14.18113797	13.79149869	13.62430034	NA	NA	NA	NA
Map2k4	14.36289314	14.5161069	14.66014532	14.5137559	NA	NA	NA	NA	14.72375807	14.80827709	14.80827633	14.62942648	NA	NA	NA	NA
Map2k6	13.98845146	14.11318417	13.54170906	13.84449484	NA	NA	NA	NA	13.53090617	NA	NA	NA	NA	NA	NA	NA
Map4	21.12394737	21.36125909	21.33956938	21.27950289	18.56303483	18.50270289	18.57236165	18.44678626	21.60701783	21.61892405	21.51447794	21.58430288	18.05709595	17.96657461	17.92001678	17.92984148
Map4k4	NA	NA	NA	NA	NA	NA	NA	NA	12.92181863	13.36080594	NA	NA	NA	NA	NA	NA
Map4k4;Mink1;Tnik	NA	NA	NA	NA	NA	NA	NA	NA	NA	12.795299	14.02432591	NA	NA	NA	NA	NA
Map4k5	14.19098979	13.81070216	13.9920709	13.38700758	NA	NA	NA	NA	14.17144266	14.09083193	14.06287252	14.14500868	NA	NA	NA	NA
Map6	18.4844755	18.71148066	18.69542721	18.64590662	14.23449487	14.38361485	14.38761903	14.37130415	19.32757378	19.40234796	19.29429061	19.26485114	14.19666095	14.00243658	14.09462587	14.07653296
Map7	17.25911159	17.59410684	17.71733019	17.55430308	NA	NA	NA	NA	17.25852158	17.17437393	17.28623241	17.32407465	NA	NA	NA	NA
Map7d1	15.64038328	15.56424579	15.63624436	15.64211735	NA	NA	NA	NA	17.00322598	16.97187083	17.11765658	16.91702222	NA	NA	NA	NA
Map7d2	17.12642867	17.48829768	17.44402972	17.45385543	NA	NA	NA	NA	17.13346797	17.12744573	17.02700139	16.97024696	NA	NA	NA	NA
Map9	14.06596302	13.99602324	14.09972586	13.67812694	NA	NA	NA	NA	13.98353698	14.17668742	14.00903254	14.41076932	NA	NA	NA	NA
Mapk1	15.35403845	15.47561618	15.35560201	15.455713	NA	NA	NA	NA	13.39869591	13.53897945	15.99120516	13.16178625	NA	NA	NA	NA
Mapk1;Mapk3	16.78651744	16.81744724	16.82405893	17.14714731	NA	NA	NA	NA	16.5844545	16.39551265	16.6372327	16.35414359	NA	NA	NA	NA
Mapk10;Mapk8	13.66849723	14.01629469	13.9535599	14.09236074	NA	NA	NA	NA	13.82918757	NA	13.93830233	13.8379728	NA	NA	NA	NA
Mapk11	12.42801202	12.35840395	12.35703509	12.63016245	NA	NA	NA	NA	NA	NA	NA	NA	NA	NA	NA	NA
Mapk11;Mapk9	16.40712002	16.45567559	16.59871988	16.33549852	NA	NA	NA	NA	NA	NA	NA	NA	NA	NA	NA	NA
Mapk15	NA	NA	NA	NA	NA	NA	NA	NA	15.98070637	NA	16.52589697	NA	NA	NA	NA	NA
Mapk3	16.89726665	16.91742112	17.03698438	17.15342085	11.898782	12.6910039	11.9156526	NA	16.91724934	17.05303642	16.74171012	16.91914809	10.12545222	NA	NA	NA
Mapk8ip3	13.79574914	13.73348611	13.6822689	13.98531405	NA	NA	NA	NA	14.99884635	15.09246779	15.09183639	14.34905806	NA	NA	NA	NA
Mapk8ip3;Spag9	17.61515208	17.88008519	17.8195169	17.60694801	NA	NA	NA	NA	17.61791977	17.97116364	17.64232712	17.55108355	NA	NA	NA	NA
Mapk9	15.99621228	16.39165492	16.61948579	16.24891837	NA	NA	NA	NA	15.94027958	16.13362564	15.98618964	15.69011872	NA	NA	NA	NA
Mapre1	15.55855972	15.48752888	15.39336329	15.66947487	NA	NA	NA	NA	15.49579695	15.56784427	15.65186251	15.46391902	12.02390333	11.84562334	NA	NA
Mapre1;Mapre3	14.1968403	14.30241045	14.30170338	14.43434805	NA	NA	NA	NA	14.16417628	NA	NA	13.73693037	NA	NA	NA	NA
Mapre2	16.77020385	17.13626025	16.93025602	17.1395449	NA	NA	NA	NA	16.64849613	16.78019262	16.44904612	16.26236482	NA	NA	NA	NA
Mapre3	15.95078377	15.94639762	15.69721095	15.8820522	NA	NA	NA	NA	14.88088309	14.76634503	14.99400475	15.11176554	NA	NA	NA	NA
Mapt	20.03309183	20.12187269	20.14731941	20.22131588	15.0585135	15.19971684	15.3241395	15.36965278	20.07187154	19.98600873	20.0280162	19.93714177	14.83548397	14.71509606	14.58367787	14.5681004
Marcks	14.98078639	14.60293882	15.13510265	14.9848977	12.33586709	12.76154135	13.09111908	13.51834754	15.17134924	15.47924555	14.74475491	15.32985707	NA	NA	NA	NA
Marcksl1	12.26416107	12.61459023	12.66186492	12.36839733	NA	NA	NA	NA	11.93707215	12.40020168	13.06244252	12.74167975	NA	NA	NA	NA
Mark1	11.76578749	NA	NA	NA	NA	NA	NA	NA	NA	NA	NA	NA	NA	NA	NA	NA
Mark1;Mark2	14.50132096	14.67576963	14.82311343	14.21136361	NA	NA	NA	NA	14.94338214	14.61725523	14.52529373	14.44202809	NA	NA	NA	NA
Mark2	13.52460263	13.38816401	13.60508789	13.48009967	NA	NA	NA	NA	13.02490071	12.1601393	NA	12.91288185	NA	NA	NA	NA
Mars1	17.51677055	17.52702592	17.50205296	17.66931199	NA	NA	NA	NA	17.49583266	17.53279275	17.33856644	17.68832385	NA	NA	NA	NA
Mast1	14.26073072	14.63828507	14.48136368	14.48420241	NA	NA	NA	NA	14.54160476	13.98998763	14.55669996	14.23816802	NA	NA	NA	NA
Mast1;Mast4	NA	NA	NA	NA	NA	NA	NA	NA	NA	12.66053079	13.33241424	NA	NA	NA	NA	NA
Mast1;Rps6ka1;Rps6ka3	14.26448658	14.65114702	14.5485751	14.22597559	NA	NA	NA	NA	NA	NA	NA	NA	NA	NA	NA	NA
Mast4	NA	NA	NA	NA	NA	NA	NA	NA	11.47064871	12.58996474	NA	NA	NA	NA	NA	NA
Matr3	15.68909804	15.41622362	15.56947757	15.58841538	NA	NA	NA	NA	14.28656458	14.38943944	14.52931851	14.70812169	NA	NA	NA	NA
Mavs	13.45712476	NA	13.25960335	12.99315777	NA	NA	NA	NA	13.00257247	13.20396055	12.96085947	13.4560864	NA	NA	NA	NA
Mb21d2	13.16645247	13.47025456	13.51766767	13.16362954	NA	NA	NA	NA	13.55603897	13.94735385	13.61133609	13.85140745	NA	NA	NA	NA
Mbd2	14.18772949	13.94353791	13.95854014	14.12446912	12.72434971	13.17072315	NA	12.5519221	14.79307089	14.45825367	15.0982451	15.13140313	NA	NA	NA	NA
Mbd3	13.38677862	13.17057138	13.51112257	13.25091866	NA	NA	NA	NA	NA	NA	NA	NA	NA	NA	NA	NA
Mbnl1	19.59920353	19.75572385	19.68409146	19.61756927	NA	NA	NA	NA	19.32585289	19.43736384	19.30136278	19.36669523	NA	NA	NA	NA
Mbnl1;Mbnl2	NA	NA	NA	NA	13.73481545	13.82228202	13.96919763	NA	NA	NA	NA	NA	NA	13.21613349	12.88355209	12.80304335
Mboat7	12.33120808	12.467361	12.57461008	12.43317333	NA	NA	NA	NA	NA	NA	NA	NA	NA	NA	NA	NA
Mbp	14.83614328	15.73979275	15.97393909	15.5707119	NA	NA	NA	NA	13.65373669	15.27698837	NA	NA	NA	NA	NA	NA
Mcam	NA	NA	NA	NA	NA	NA	NA	NA	14.78345068	14.61984378	14.77771592	14.80467848	NA	NA	NA	NA
Mccc1	15.26227981	15.73529491	15.70970647	15.78720869	20.01427886	20.06763642	19.99505324	19.87953864	16.36838966	16.42569967	16.50704413	16.07515984	20.02763038	19.95858892	20.02315008	20.07608248
Mcf2l	NA	NA	NA	NA	NA	NA	NA	NA	12.8119102	12.5177678	13.32208535	12.88408464	NA	NA	NA	NA
Mcrip1	15.93584455	16.50669431	16.43325017	16.53706412	NA	NA	NA	NA	15.64392803	15.8886375	15.37225417	15.55886005	NA	NA	NA	NA
Mctp1	13.49181777	13.9257223	13.34826779	13.68116876	NA	NA	NA	NA	14.52727156	14.04802437	14.2749998	14.27960596	NA	NA	NA	NA
Mctp2	14.83919222	14.57157939	14.37278056	14.48933621	NA	NA	NA	NA	14.78161321	14.58507792	14.60272625	14.88038924	NA	NA	NA	NA
Mdh1	16.42364045	16.40928197	16.22656999	16.10005503	NA	NA	NA	NA	16.66618748	16.63384773	16.59650587	16.54974319	NA	NA	NA	NA
Mdh2	14.91637078	14.6800034	14.76740343	14.71428926	13.33882703	13.07276496	12.92890848	13.39603602	14.31779309	14.34025742	14.40780487	14.21650137	11.21011729	10.88190164	NA	11.37836531
Mea1	13.96162873	14.14258369	14.11284818	14.17209205	NA	NA	NA	NA	NA	NA	NA	NA	NA	NA	NA	NA
Mecp2	16.95409166	17.15003376	17.07529917	17.17779693	15.34263924	15.34704078	15.55097183	NA	16.77777704	16.87665332	16.8161701	16.83138448	15.44813819	15.42617019	15.31316785	15.40448475
Med1	13.15946773	12.70160753	12.50262796	12.973344	NA	NA	NA	NA	12.40290014	12.76029789	12.34577668	12.54614929	NA	NA	NA	NA
Med15	NA	NA	NA	NA	NA	NA	NA	NA	13.16605792	13.36087451	13.57965771	12.74851574	NA	NA	NA	NA
Mepce	16.60513445	16.44967548	16.50069359	16.26092415	NA	NA	NA	NA	16.0096184	15.95405077	15.96041966	16.20051994	NA	NA	NA	NA
Metap1	15.19735268	15.41912332	15.30044525	15.3257154	NA	NA	NA	NA	14.06545821	13.5959917	14.00775439	13.86717254	NA	NA	NA	NA
Metap2	15.16923159	15.17673558	15.38358829	15.06979448	NA	NA	NA	NA	14.48144757	14.38215343	14.49399775	14.67198326	NA	NA	NA	NA
Mettl14	12.38252406	NA	NA	NA	NA	NA	NA	NA	NA	NA	NA	NA	NA	NA	NA	NA
Mff	14.69835841	15.10647617	14.97913837	14.90523296	NA	NA	NA	NA	15.26660653	15.31803054	15.27366638	15.10563833	NA	NA	NA	NA
Mfn2	NA	NA	NA	12.64873057	NA	NA	NA	NA	NA	NA	NA	NA	NA	NA	NA	NA
Mfsd6	14.26156875	14.09845298	14.10661751	14.04609771	NA	NA	NA	NA	14.3989796	14.41860801	16.01925454	14.26418709	NA	NA	NA	NA
Mia2	13.19876318	13.18194709	13.37155237	13.09801805	NA	NA	NA	NA	NA	NA	NA	NA	NA	NA	NA	NA
Mia3	14.82365865	14.67673493	14.80336711	14.68398519	NA	NA	NA	NA	14.54489516	14.58952975	14.48476809	14.51806769	NA	NA	NA	NA
Mical1	15.61808244	15.68163205	15.61697077	15.6873785	NA	NA	NA	NA	15.19328276	15.29280575	15.32582728	15.24167362	NA	NA	NA	NA
Mical3	14.22839418	14.42748054	13.90648841	13.97602265	NA	NA	NA	NA	15.13508092	15.01222034	15.26942171	15.05605137	NA	NA	NA	NA
Micall1	13.30075229	12.58639063	12.51026568	13.26378915	NA	NA	NA	NA	13.50174951	13.83856866	13.37761725	13.30967717	NA	NA	NA	NA
Micall2	13.82659594	13.02845601	13.41344675	13.64189178	NA	NA	NA	NA	14.37511201	14.36474122	14.07080878	14.32861216	NA	NA	NA	NA
Micu3	13.44971342	12.26674973	12.68302442	12.80707316	NA	NA	NA	NA	NA	NA	NA	NA	NA	NA	NA	NA
Miga2	13.64683991	13.91987337	13.75457921	13.76375841	NA	NA	NA	NA	14.05629422	13.9281103	13.84094027	13.6658801	NA	NA	NA	NA
Mindy1	15.86149649	15.63943952	15.86336537	15.6954766	NA	NA	NA	NA	15.47585428	15.32926685	15.42171408	15.43687547	NA	NA	NA	NA
Mink1	15.92289262	15.86657902	15.92587169	15.68498088	NA	NA	NA	NA	15.85354406	15.97473382	15.90136764	16.00674246	NA	NA	NA	NA
Mink1;Tnik	NA	13.19765595	12.8355649	12.72584977	NA	NA	NA	NA	NA	NA	NA	NA	NA	NA	NA	NA
Mios	14.57635833	14.45060398	14.45144221	14.45536736	NA	NA	NA	NA	13.96748687	14.27183005	14.03427523	14.27905514	NA	NA	NA	NA
Misp	13.69894336	13.46904396	13.05152505	NA	NA	NA	NA	NA	NA	NA	NA	NA	NA	NA	NA	NA
Mknk1	13.67373571	13.94914295	13.85983457	NA	NA	NA	NA	NA	13.82758013	13.41877279	13.9812367	13.84317952	NA	NA	NA	NA
Mkrn1	14.24400156	14.10159026	14.59339696	13.7645088	NA	NA	NA	NA	13.20877694	13.47542946	13.62497818	13.03910411	NA	NA	NA	NA
Mks1	NA	NA	NA	NA	12.70002566	NA	12.39314105	11.94164555	NA	NA	NA	NA	NA	NA	NA	NA
Mlh1	13.62922461	13.77140183	13.53729412	NA	NA	NA	NA	NA	NA	NA	NA	NA	NA	NA	NA	NA
Mllt11	NA	13.60483118	NA	13.32950205	NA	NA	NA	NA	NA	NA	NA	NA	NA	NA	NA	NA
Mmgt1	NA	13.77435468	13.94747257	14.03325952	NA	NA	NA	NA	NA	NA	NA	NA	NA	NA	NA	NA
Mmp12	12.14366063	NA	NA	NA	NA	NA	NA	NA	NA	NA	NA	NA	NA	NA	NA	NA
Mms19	14.6161206	14.57522725	14.21640109	14.78776552	NA	NA	NA	NA	14.73954636	14.60236307	14.39385737	15.14080478	NA	NA	NA	NA
Mmtag2	12.73232856	12.70594335	13.06175089	12.9900685	NA	NA	NA	NA	NA	NA	NA	NA	NA	NA	NA	NA
Mnat1	NA	13.08552889	13.69665245	13.97994316	NA	NA	NA	NA	NA	NA	NA	NA	NA	NA	NA	NA
Mob1a;Mob1b	14.46173699	14.44960877	14.19572817	14.69875436	NA	NA	NA	NA	14.18886697	14.27661152	14.69251198	14.22254588	NA	NA	NA	NA
Mob2	14.68818095	14.6142256	14.62845732	14.6952707	NA	NA	NA	NA	14.82784706	14.89922805	14.56809569	14.91201646	NA	NA	NA	NA
Mocs3	NA	15.66730839	14.82611148	NA	NA	NA	NA	NA	14.8817019	14.80760649	NA	14.7509006	NA	NA	NA	NA
Mon2	14.76467742	14.74656374	14.68891025	14.90405634	13.33452886	12.86001643	12.26452403	12.78320575	14.82654003	14.72454214	14.8734504	15.15176447	11.26998573	10.05501123	11.58503764	10.54580431
Mospd2	13.9709622	13.88627114	13.58616095	13.95867263	NA	NA	NA	NA	NA	NA	NA	NA	NA	NA	NA	NA
Mpdz	13.43764769	13.3259689	12.55080919	12.50051998	NA	NA	NA	NA	13.39318178	13.44773596	13.46199667	13.84602858	NA	NA	NA	NA
Mpp1	16.02944609	16.07229888	16.06265786	16.05580673	NA	NA	12.21424929	NA	16.32670334	16.15537562	16.33746067	16.18953196	NA	NA	NA	NA
Mpped1;Mpped2	14.43126906	14.52345782	NA	14.49424308	NA	NA	NA	NA	NA	NA	NA	NA	NA	NA	NA	NA
Mprip	12.95207846	13.51490366	12.87375576	13.27027468	NA	NA	NA	NA	13.76570257	13.68543039	13.83149603	14.0273084	NA	NA	NA	NA
Mpz	17.0262907	17.38836469	17.52210486	17.2555464	15.29204065	15.3316475	15.24752123	14.73293076	16.56676373	17.18741787	16.17524586	16.13438618	14.54034652	14.80423042	14.39086171	14.49162769
Mre11	15.42178484	15.28896984	15.32863109	15.42753221	NA	12.39328587	11.15002014	11.45300821	15.23364816	15.13733895	15.3084008	15.56470186	NA	NA	NA	NA
Mrgbp	13.1719383	13.43067469	12.72417915	NA	NA	NA	NA	NA	NA	NA	NA	NA	NA	NA	NA	NA
Mroh2b	NA	15.44927605	15.68268789	NA	NA	NA	NA	NA	NA	NA	NA	NA	NA	NA	NA	NA
Mrps27	NA	12.73495936	12.25578986	12.63300428	NA	NA	NA	NA	NA	NA	NA	NA	NA	NA	NA	NA
Mrps30	12.46478822	12.11085845	12.0168814	12.18624117	NA	NA	NA	NA	NA	NA	NA	NA	NA	NA	NA	NA
Mrtfb	NA	NA	NA	NA	NA	NA	NA	NA	14.06382103	14.27442559	13.50847371	13.79108489	NA	NA	NA	NA
Msh6	12.55539918	NA	NA	NA	NA	NA	NA	NA	NA	NA	NA	NA	NA	NA	NA	NA
Msi2	NA	13.58488031	13.54092716	13.07469508	NA	NA	NA	NA	12.6123178	12.85574941	NA	NA	NA	NA	NA	NA
Msn	14.53815252	14.22864288	14.07535156	14.11862724	12.69208584	11.74430828	12.23741613	NA	14.41999662	14.21476895	14.60951092	14.70340098	11.57589846	11.70281768	11.7755609	11.04377237
Msn;Rdx	12.99130571	NA	NA	14.08137525	NA	NA	NA	NA	NA	NA	NA	NA	NA	NA	NA	NA
Msra	14.82244137	14.92670369	14.78791276	14.61045969	NA	NA	NA	NA	14.93025223	14.55376727	NA	14.97733807	NA	NA	NA	NA
Msrb2	13.65803292	13.41601898	13.07312734	NA	NA	NA	NA	NA	NA	NA	NA	NA	NA	NA	NA	NA
Msrb3	13.66183376	13.48472221	13.51939054	13.71149491	NA	NA	NA	NA	NA	NA	NA	NA	NA	NA	NA	NA
Msto1	NA	NA	NA	13.66655689	NA	NA	NA	NA	14.05913683	13.91898284	NA	14.16333659	NA	NA	NA	NA
Mt3	15.31376877	15.13061882	15.02100597	15.09079886	NA	NA	NA	NA	13.7365182	13.84707693	14.18875882	13.28485012	NA	NA	NA	NA
Mta1	12.80406849	13.28947139	13.29082524	13.45888077	NA	NA	NA	NA	NA	NA	NA	NA	NA	NA	NA	NA
Mta1;Mta2;Mta3	14.12894485	14.21244319	13.60690253	14.12377385	NA	NA	NA	NA	NA	NA	NA	NA	NA	NA	NA	NA
Mta2	14.10360158	14.04014924	13.52267707	13.86991327	NA	NA	NA	NA	13.3258463	12.69724921	13.48843732	13.35643808	NA	NA	NA	NA
Mta2;Mta3	NA	NA	NA	NA	NA	NA	NA	NA	13.75410458	13.85994238	13.56607783	13.69350874	NA	NA	NA	NA
Mta3	NA	13.66532481	13.70312493	14.00266561	NA	NA	NA	NA	NA	NA	NA	NA	NA	NA	NA	NA
Mtarc2	14.68941763	14.55970717	14.56050327	14.34824038	NA	NA	NA	NA	14.08624442	13.62298087	13.94730677	14.36682949	NA	NA	NA	NA
Mtch1	16.06759929	15.73492697	15.70742563	15.55950702	NA	NA	NA	NA	15.51455267	15.50179245	16.14780648	15.83502074	NA	NA	NA	NA
Mtcl1	14.74502401	14.9048928	14.94257791	14.93218973	NA	NA	NA	NA	14.61778399	14.71384468	14.64869669	14.79149123	NA	NA	NA	NA
Mtcl1;Soga3	15.42393934	15.95344229	15.61713714	15.80322306	NA	NA	NA	NA	15.43253843	15.53746988	15.48549916	15.32367974	NA	NA	NA	NA
Mtco2	13.81109367	13.54646043	13.6095366	13.5717171	NA	NA	NA	NA	12.52137224	12.97847094	NA	12.64085949	NA	NA	NA	NA
Mtdh	19.05457766	19.05946104	19.06635755	18.98252378	12.34209923	12.67223073	12.81572288	13.05437911	18.80323897	18.75341386	18.82116037	18.66734808	12.70542925	12.45184359	12.76013805	12.15687081
Mtfr1l	15.79398102	15.83176378	15.76825584	15.85841547	NA	NA	NA	NA	14.78321958	15.11524728	14.63604886	14.70574993	NA	NA	NA	NA
Mthfd1l	15.47907605	NA	NA	NA	NA	NA	NA	NA	11.74961388	NA	12.16386034	NA	NA	NA	NA	NA
Mthfsd	13.58527117	13.65941104	13.69679351	13.49694211	NA	NA	NA	NA	10.81549538	12.76953002	NA	11.8326448	NA	NA	NA	NA
Mtm1	13.8833688	14.03607056	14.35540616	13.87818506	NA	NA	NA	NA	14.7579933	14.52804808	14.57986782	14.42902741	NA	NA	NA	NA
Mtmr2	14.48507386	14.69632652	14.30843786	14.30516095	NA	NA	NA	NA	14.58226916	14.80334438	14.67012337	14.65009158	NA	NA	NA	NA
Mtmr3	13.94852647	13.17173746	13.60108572	13.11187338	NA	NA	NA	NA	14.36905368	14.460935	14.83494049	14.82461488	NA	NA	NA	NA
Mtmr4	12.77119232	12.85501054	NA	11.91091251	NA	NA	NA	NA	12.43302463	12.46081166	NA	12.44073423	NA	NA	NA	NA
Mtmr6	16.89117849	17.07755025	17.06970331	16.96527918	NA	NA	NA	NA	16.34845901	16.37836759	16.59011943	16.32658357	NA	NA	NA	NA
Mtmr7	16.29730027	16.27868134	16.32528859	16.41635363	NA	NA	NA	NA	14.54963512	14.6778846	14.50037415	14.62825955	NA	NA	NA	NA
Mtmr9	13.56539963	13.81213719	13.5863707	13.66291311	NA	NA	NA	NA	NA	NA	NA	NA	NA	NA	NA	NA
Mtor	11.89292222	12.68590512	12.4795302	12.46036118	16.28125451	NA	15.90474986	15.71080643	12.29825163	12.36755945	12.6105289	11.96776663	NA	NA	NA	NA
Mtpn	14.32803673	14.41944687	14.38216515	14.76683112	NA	NA	NA	NA	14.1712941	13.83420437	13.41393198	14.01043195	NA	NA	NA	NA
Mtrf1	13.0044259	13.48846781	NA	13.47870643	NA	NA	NA	NA	14.40319848	14.15954026	NA	14.28870029	NA	NA	NA	NA
Mtss1	15.88829036	16.0392965	15.90371797	15.8727507	NA	NA	NA	NA	16.36323463	16.5670217	16.31013846	16.52918769	NA	NA	NA	NA
Mtus1	15.00747919	15.11438221	15.07011669	15.03847131	NA	NA	NA	NA	15.91286855	15.71114295	16.26395861	16.06142604	NA	NA	NA	NA
Mtx2	14.4870581	14.94308336	14.79933542	14.75231055	NA	NA	NA	NA	14.57606588	14.83397514	14.78384702	14.96007261	NA	NA	NA	NA
Mustn1	15.35233863	15.49374483	15.61336713	14.99244535	NA	NA	NA	NA	14.24846585	13.91107154	14.0243288	13.10519309	NA	NA	NA	NA
Mvb12a	14.28949929	14.21788677	14.51247178	14.68790475	NA	NA	NA	NA	14.68737989	14.64259183	14.8833332	14.74722287	NA	NA	NA	NA
Mvd	11.98162079	12.34090993	NA	12.38171598	NA	NA	NA	NA	12.90532495	12.33075165	12.19443985	12.28500045	NA	NA	NA	NA
Mvp	15.566449	15.12950444	15.30199069	15.31357908	10.75953038	NA	NA	NA	15.79290651	15.77913285	15.92538032	16.0484305	NA	NA	NA	NA
Mxra7	13.97230941	13.3949301	14.08028881	13.49827191	NA	NA	NA	NA	NA	NA	NA	NA	NA	NA	NA	NA
Myadm	NA	NA	NA	NA	NA	NA	NA	NA	NA	13.24041869	12.95198039	NA	NA	NA	NA	NA
Mybbp1a	NA	NA	NA	NA	NA	NA	NA	NA	14.58160395	14.52964906	14.67563178	14.72756424	NA	NA	NA	NA
Mycbp	15.17257768	15.08298251	15.04709327	14.79703406	NA	NA	NA	NA	14.288794	NA	14.02743953	NA	NA	NA	NA	NA
Myd88	NA	13.37335458	13.04391587	NA	NA	NA	NA	NA	13.59220757	13.582041	13.73923835	13.66444057	NA	NA	NA	NA
Myef2	15.90076284	15.94390991	15.95168515	16.04506253	NA	NA	NA	NA	15.9786057	15.91917819	15.99682238	16.064858	NA	NA	NA	NA
Myh10	NA	NA	12.22305143	12.87363251	NA	NA	NA	NA	NA	NA	NA	NA	NA	NA	NA	NA
Myh10;Myh14;Myh9	15.22726159	15.41060291	15.62220111	15.40994202	NA	NA	NA	NA	NA	NA	NA	NA	NA	NA	NA	NA
Myh10;Myh9	16.53967027	16.92104629	17.07678507	17.12680375	NA	NA	NA	NA	NA	NA	NA	NA	NA	NA	NA	NA
Myh11	NA	NA	NA	NA	13.29488768	13.01631558	13.04444706	13.18419506	NA	NA	NA	NA	NA	NA	NA	NA
Myh11;Myh14;Myh9	NA	NA	NA	NA	13.98205773	13.99034333	13.74674523	13.4041836	NA	NA	NA	NA	NA	NA	NA	NA
Myh11;Myh9	NA	NA	NA	NA	14.16339517	14.22859326	14.20801661	NA	NA	NA	NA	NA	14.15010024	14.21405522	14.34415521	14.12157182
Myh14	15.54285431	15.13333565	15.52633745	15.44239212	14.73131903	15.0825732	14.66488612	NA	14.36577564	14.50435969	13.90010263	14.81038586	NA	NA	NA	NA
Myh14;Myh9	16.08353287	16.33163401	16.21166922	16.29110233	NA	NA	NA	NA	17.2461699	17.32140735	17.00113713	16.82325317	NA	NA	NA	NA
Myh9	17.67615302	17.74303599	17.82807863	17.79242702	15.25835619	15.33222089	15.22092935	15.32048991	18.2212236	18.32739128	18.15920569	18.29477824	14.65915565	14.82958002	14.73898248	14.73674518
Myl12b	16.32183909	16.18989204	16.16833812	16.14933022	NA	NA	NA	NA	15.71811517	15.72938089	15.68587186	15.69666253	NA	NA	NA	NA
Myl6	14.83466856	14.52379471	14.6982543	14.45258231	NA	NA	NA	NA	14.49259805	14.75742647	14.63258064	14.88763474	NA	NA	NA	NA
Myl6;Myl6b	15.07573818	15.19619483	14.96355089	15.12257728	NA	NA	NA	NA	14.87144325	14.75097909	14.67351888	15.09013724	NA	NA	NA	NA
Myl6b	13.17141764	12.86917161	13.47170061	13.29628532	NA	NA	NA	NA	12.88482111	12.61733889	NA	13.28555105	NA	NA	NA	NA
Mylk	NA	NA	NA	NA	12.17637865	12.42824004	12.4115593	12.24413255	NA	NA	NA	NA	NA	NA	NA	NA
Myo18a	16.26831574	16.29201612	16.27003765	16.31735253	NA	NA	NA	NA	15.89149487	16.01711544	15.94806118	15.88299534	NA	NA	NA	NA
Myo1e	15.62801708	15.72846181	15.59772491	15.78288707	NA	NA	NA	NA	15.76166976	15.83295816	15.86928692	15.88667344	NA	NA	NA	NA
Myo5a	13.60705312	13.84748068	13.20744486	13.78474649	NA	NA	NA	NA	13.4186242	13.3180284	13.55189355	13.83424661	NA	NA	NA	NA
Myo6	15.36302185	15.8640099	15.87120723	15.89305238	18.88645526	18.90065391	18.84389353	18.52820098	16.3160783	16.34277009	16.23080069	15.85946193	18.68227503	18.79463307	18.74931097	18.71325425
Myo9a	14.38333364	14.44212612	14.3520673	14.43434057	NA	NA	NA	NA	14.02473682	13.75420843	14.1261009	13.84007066	NA	NA	NA	NA
Myo9b	NA	NA	NA	NA	NA	NA	NA	NA	14.17317742	13.69436877	14.29935114	14.17259158	NA	NA	NA	NA
N4bp1	13.74146546	13.28031089	NA	13.59227641	NA	NA	NA	NA	14.22152628	13.89948251	14.26242691	14.48348732	NA	NA	NA	NA
Naa10	14.6972689	14.72888816	14.34538258	14.75788504	NA	NA	NA	NA	14.20537158	14.26662715	15.00087092	14.70053204	NA	NA	NA	NA
Naa16	NA	13.37064654	NA	NA	NA	NA	NA	NA	NA	NA	NA	NA	NA	NA	NA	NA
Naa25	13.97554265	13.91719899	13.93955071	14.12902307	NA	NA	NA	NA	13.62426564	13.91204992	13.48706539	13.92631787	NA	NA	NA	NA
Naa30	13.87260041	14.45013268	14.03060849	13.81913554	NA	NA	NA	NA	12.64344812	13.49867472	NA	13.51418392	NA	NA	NA	NA
Naa35	16.39007767	16.33932806	16.39250074	16.10747206	NA	NA	NA	NA	16.08123036	16.1158931	16.23007938	16.24383909	NA	NA	NA	NA
Naa50	16.13487178	16.04381062	15.9572671	15.63592251	NA	NA	NA	NA	15.96302014	16.02524065	15.97468621	16.11013589	NA	NA	NA	NA
Naa80	12.74594108	12.60202839	12.43617017	12.7036657	NA	NA	NA	NA	12.63336536	12.92948959	NA	12.68659244	NA	NA	NA	NA
Naca	15.93759376	15.90693504	15.87413107	15.73512412	NA	NA	NA	NA	15.79961643	15.92714787	15.94029607	15.99886374	NA	NA	NA	NA
Nacad	20.04374379	20.04953797	20.08301198	19.99762395	13.81003738	13.96349758	13.96017885	14.40260808	19.65313547	19.69494505	19.50636199	19.65740864	13.79974706	13.55658987	13.19499226	13.21679284
Nacc1	13.87917159	14.19140627	13.92631453	14.02212503	NA	NA	NA	NA	NA	NA	13.44024629	13.24736682	NA	NA	NA	NA
Nans	15.33320289	14.95747117	15.01614512	14.89229832	NA	NA	NA	NA	14.97420274	15.07276636	15.11314407	14.9764643	NA	NA	NA	NA
Nap1l1	18.70657161	18.89686078	18.81100842	18.66296555	NA	NA	11.03528024	NA	18.03349295	18.00794514	17.87055781	18.0092714	NA	NA	NA	NA
Nap1l1;Nap1l4	15.48224075	15.87792873	16.17887489	15.35917646	NA	NA	NA	NA	15.45042514	15.86231287	14.37450973	14.90763711	NA	NA	NA	NA
Nap1l4	17.50576665	17.71261365	17.72796463	17.80662007	NA	NA	NA	NA	16.83662499	17.28936833	16.81295402	17.14026137	NA	NA	NA	NA
Nap1l5	NA	14.72329831	14.9684508	14.75913398	NA	NA	NA	NA	NA	NA	NA	NA	NA	NA	NA	NA
Napa	14.22049775	14.30869936	14.34159619	14.31067987	NA	NA	NA	NA	13.98586745	NA	14.15137394	14.09371501	NA	NA	NA	NA
Napb	14.50464683	14.49256075	14.53650678	14.40216204	NA	NA	NA	NA	13.80584462	NA	13.82941554	13.70657156	NA	NA	NA	NA
Napg	16.43013204	16.64778847	16.48390846	16.38665789	NA	NA	NA	NA	16.25840416	16.21628646	16.06912902	16.3672108	NA	NA	NA	NA
NARS1	16.57955715	16.68361896	16.64831266	16.84117239	NA	NA	NA	NA	16.58491542	16.52767757	16.34035666	16.79261328	NA	NA	NA	NA
Nasp	14.23630073	14.1633364	14.15511363	13.70057296	NA	NA	NA	NA	13.15585287	13.4376109	13.79267397	13.05024	NA	NA	NA	NA
Nat8l	15.57566305	15.63327952	15.79165388	15.7173963	NA	NA	NA	NA	15.42592442	15.75459321	15.96570081	15.4297794	NA	NA	NA	NA
Nav1	16.00037715	15.79731205	15.79971664	15.92519638	NA	NA	NA	NA	14.24378618	14.49062225	14.30454618	14.26883134	NA	NA	NA	NA
Nbn	14.17649826	13.63653096	13.66703398	13.98760814	NA	NA	NA	NA	13.42010497	13.11808941	13.52298604	13.45762456	NA	NA	NA	NA
Ncald	15.17019704	15.37394246	15.27350457	15.45314522	NA	NA	NA	NA	14.88633008	15.02169573	14.4704873	14.73790748	NA	NA	NA	NA
Ncam1	18.7140131	18.49404083	18.54188451	18.50659687	17.10251031	17.20200344	16.95817371	17.17647207	19.17579393	19.34966252	19.07305994	19.15095984	16.67097403	16.80673251	16.8018278	16.72319548
Ncbp2	15.97408425	16.04522681	16.13993727	15.77123003	NA	NA	NA	NA	15.48082576	15.5934461	15.61895967	15.51722515	NA	NA	NA	NA
Ncbp3	13.71651815	13.82008537	13.54381199	13.87950373	NA	NA	NA	NA	NA	NA	NA	NA	NA	NA	NA	NA
Ncdn	21.1102459	21.55071887	21.62641519	21.44570858	NA	NA	NA	NA	18.18273828	18.12043751	18.10686957	17.9215969	NA	NA	NA	NA
Nck1	15.67029718	15.52645077	15.50877723	15.6733146	13.34285499	13.81982472	12.8434082	13.75457317	15.17323657	15.34105073	15.09660681	15.19962426	12.5619633	13.09993292	13.07618094	13.34784279
Nckap1	13.00949974	13.77047111	13.27050191	13.44701548	NA	NA	NA	NA	11.69766698	NA	12.48960716	12.23493715	NA	NA	NA	NA
Nckipsd	16.21572414	16.22863751	16.33333664	16.15418167	NA	NA	NA	NA	13.44114159	13.54118133	13.48297178	13.68196309	NA	NA	NA	NA
Ncl	18.64085528	18.56735487	18.69738451	18.59074204	14.06803361	14.35714744	13.7926773	14.15302593	18.25555911	18.30407884	18.09203327	18.35770324	13.87073089	14.00358958	13.8648107	14.15728628
Ncoa1	NA	NA	NA	NA	NA	NA	NA	NA	13.0424477	NA	13.28116647	13.19269813	NA	NA	NA	NA
Ncoa2	13.8831874	13.86288915	NA	13.90294032	NA	NA	NA	NA	NA	NA	NA	NA	NA	NA	NA	NA
Ncoa7	16.10890992	15.95921683	15.92519538	15.90498182	NA	NA	NA	NA	15.93656341	15.9079522	15.87876105	15.99526066	NA	NA	NA	NA
Ncor2	14.52564927	14.25283541	NA	NA	NA	NA	NA	NA	15.10782688	15.08174968	14.88203835	15.06466067	NA	NA	NA	NA
[truncated: 1,757 more rows]
