# Supplementary material for: Proximity Labelling Reveals the Compartmental Proteome of Murine Sensory Neurons
Source: Eur J Pain. 2026 Apr 26;30:e70277. doi: 10.1002/ejp.70277 (PMC13111903; doi:10.1002/ejp.70277)
Supplement: Supplementary file 22 — Table S15: DEPs (TurboID oxaliplatin). [file EJP-30-0-s025.xlsx]

## Sheet: README
Sheet	Description	Notes
STable15.TurboID-explant-limma	limma output for differentially expressed proteins (DEPs)	NAs are present when protein is in to few samples to fit a linear model. These are not considered significant

## Sheet: STable15
	logFC	AveExpr	t	P.Value	adj.P.Val	B
Camk2d	-2.54859	17.2247	-34.4981	2.25317e-11	5.29271e-08	16.5853
Nckipsd	2.69616	14.8849	31.422	5.47372e-11	6.42888e-08	15.8113
Fhip1b	3.29214	15.2555	29.0229	1.16309e-10	9.10697e-08	15.1317
Ncdn	3.35036	19.7581	27.476	1.95447e-10	1.14776e-07	14.6528
Uqcrc2	2.28311	15.8773	26.0541	3.23191e-10	1.48082e-07	14.181
Pacsin1	2.44896	15.5789	25.6243	3.78243e-10	1.48082e-07	14.032
Arhgap21	-3.67506	14.9807	-28.9277	7.43707e-10	2.46529e-07	13.3163
Irgq	1.907	16.8851	23.5495	8.39606e-10	2.46529e-07	13.2665
Mtmr7	1.74037	15.4592	21.868	1.6872e-09	4.4036e-07	12.5839
Vps13c	3.28455	14.3149	20.1814	3.58627e-09	7.12466e-07	11.8347
Eml2	3.2261	15.0298	20.0435	3.82437e-09	7.12466e-07	11.7703
Numb	-1.68574	17.4094	-19.9858	3.92916e-09	7.12466e-07	11.7432
Ank2	-1.58913	17.136	-19.9783	3.94298e-09	7.12466e-07	11.7397
Chchd3	2.81714	15.6237	19.6997	4.49772e-09	7.54653e-07	11.6076
Skp1	1.87629	17.9238	19.1321	5.91405e-09	9.26141e-07	11.3317
Rnf7	1.62608	15.4178	18.9057	6.61049e-09	9.70502e-07	11.2192
Map7d1	-1.3817	16.3116	-17.6731	1.24055e-08	1.61204e-06	10.5791
Sart3	1.35107	18.2469	17.6235	1.2735e-08	1.61204e-06	10.5523
Ccar1	1.75908	15.4064	17.5789	1.3039e-08	1.61204e-06	10.5282
Nav1	1.5537	15.1038	17.0704	1.71368e-08	1.91925e-06	10.2483
Akap12	-1.34971	19.0847	-17.0681	1.7158e-08	1.91925e-06	10.247
Sprr1a	-2.68336	21.5688	-16.8935	1.8879e-08	2.01576e-06	10.1488
Ryr2	1.73303	15.5276	16.5751	2.25303e-08	2.30103e-06	9.96692
Ecpas	3.05321	14.0511	18.8859	2.73801e-08	2.48205e-06	9.90711
Kcnq2	-1.69721	13.7105	-16.407	2.47665e-08	2.42402e-06	9.86938
Phf5a	1.63567	15.0802	16.2246	2.74727e-08	2.48205e-06	9.76237
Plekha2	-3.74598	14.9633	-16.0692	3.00355e-08	2.56776e-06	9.67022
Aimp2	-1.29824	16.0233	-16.0366	3.06077e-08	2.56776e-06	9.65071
Akap2	-1.59745	15.1046	-15.8899	3.33273e-08	2.62e-06	9.56265
Shc1	-2.30561	14.4797	-15.883	3.3461e-08	2.62e-06	9.55851
Rac1	1.86774	14.6504	17.517	5.14522e-08	3.72034e-06	9.27256
Ywhag	2.60982	15.2873	17.128	6.20867e-08	4.05116e-06	9.08194
Scrn3	1.30994	15.8497	15.0819	5.39877e-08	3.72034e-06	9.06202
Slc9a1	2.36894	13.9687	15.0619	5.46553e-08	3.72034e-06	9.04923
Thrap3	1.16528	16.0256	15.0539	5.49227e-08	3.72034e-06	9.04415
Magoh	1.84808	16.7257	15.0388	5.54329e-08	3.72034e-06	9.03453
Lgals8	1.2084	15.1629	14.6053	7.25797e-08	4.60783e-06	8.75361
Pcm1	1.30405	15.2424	14.4989	7.76296e-08	4.79873e-06	8.68339
Tanc1	-1.36607	16.7167	-14.4114	8.2074e-08	4.94338e-06	8.62523
Dzip3	1.13837	14.6033	14.3415	8.58278e-08	5.04024e-06	8.57848
Abcf1	1.51171	14.4124	14.1974	9.4172e-08	5.38428e-06	8.48145
Akap13	-1.09728	15.4242	-14.1634	9.62706e-08	5.38428e-06	8.45839
Kif5a	2.25171	16.7104	14.0131	1.06172e-07	5.79997e-06	8.35589
Glod4	1.24598	16.1507	13.7877	1.23186e-07	6.57645e-06	8.2001
Kiaa0513	1.39211	14.5705	13.7323	1.27813e-07	6.67183e-06	8.16142
Usp4	-1.27051	13.6426	-13.5907	1.40535e-07	7.17647e-06	8.06182
Clip3	1.43179	15.9335	13.3342	1.67266e-07	8.19405e-06	7.87886
Birc6	-1.11742	15.9461	-13.3282	1.67953e-07	8.19405e-06	7.87454
Csnk2b	1.67792	14.7634	13.3026	1.70927e-07	8.19405e-06	7.85609
Cdk7	1.28665	14.0638	13.2653	1.75368e-07	8.23879e-06	7.82911
Ralgapb	1.12627	14.6941	12.9863	2.12886e-07	9.80527e-06	7.62502
Nxf1	3.03908	14.2292	16.5658	3.15903e-07	1.3251e-05	7.5807
Lrch1	-1.5093	15.109	-12.639	2.72433e-07	1.20826e-05	7.36495
Krt17	-3.36883	16.329	-12.638	2.72617e-07	1.20826e-05	7.36424
Metap1	1.42656	14.5974	12.5459	2.91345e-07	1.26332e-05	7.29411
Cd44	-1.45953	15.6218	-12.525	2.95796e-07	1.26332e-05	7.27809
U2af1	2.03515	13.6615	13.6928	3.98361e-07	1.53401e-05	7.16221
Cab39	-1.90265	15.5542	-12.3044	3.47512e-07	1.43212e-05	7.10785
Prrc2a	1.02822	16.9787	12.2765	3.54713e-07	1.43659e-05	7.08617
Itgb1	-1.1101	16.9677	-12.1742	3.82642e-07	1.50483e-05	7.00601
Osbpl11	-1.32644	14.8293	-12.1681	3.84375e-07	1.50483e-05	7.00123
Brap	1.2042	14.943	12.0894	4.07625e-07	1.54437e-05	6.93909
Rims3	1.51285	14.1878	12.0509	4.19549e-07	1.56048e-05	6.90858
Slc2a3	-1.16662	14.8502	-12.0332	4.25162e-07	1.56048e-05	6.89451
Agpat4	-1.48508	14.2931	-11.9812	4.42116e-07	1.59774e-05	6.85312
Oxr1	0.952935	16.5136	11.959	4.49562e-07	1.60003e-05	6.83543
Hmbox1	2.88688	14.3993	18.2884	6.88939e-07	2.21687e-05	6.81605
Gpr158	-1.63313	15.036	-13.095	5.75106e-07	1.90271e-05	6.77692
Baz2a	-1.08362	17.5822	-11.8573	4.85612e-07	1.70254e-05	6.75373
Rbm26	1.50957	13.8681	11.7619	5.22306e-07	1.78954e-05	6.67655
Sphk2	-1.98676	14.5577	-11.7535	5.25663e-07	1.78954e-05	6.66976
Exosc5	1.23955	15.7806	11.6456	5.71198e-07	1.90271e-05	6.58169
Akap8	4.7334	15.7004	24.206	7.23695e-07	2.2429e-05	6.56311
Plec	-0.871206	17.584	-11.5383	6.20836e-07	2.02548e-05	6.4933
Copg1	2.61924	14.6863	14.1034	1.03366e-06	2.75916e-05	6.37736
Serpinb1a	-1.70184	14.6682	-11.3584	7.1497e-07	2.2429e-05	6.34347
U2af2	1.00917	16.2378	11.3396	7.25672e-07	2.2429e-05	6.3277
Cox5a	1.03825	14.0143	11.2924	7.53345e-07	2.29819e-05	6.28795
Snx3	0.955861	17.4969	11.216	8.0061e-07	2.38708e-05	6.22332
Ptpn23	-0.869673	14.9637	-11.2024	8.09348e-07	2.38708e-05	6.21179
Elavl1	0.954008	15.1096	11.1968	8.12968e-07	2.38708e-05	6.20705
Dnajb1	1.03747	13.5843	11.0924	8.84115e-07	2.55355e-05	6.11789
Lpp	-1.79282	12.7316	-11.0822	8.91407e-07	2.55355e-05	6.10916
Armcx3	1.51888	14.5243	11.061	9.06841e-07	2.56647e-05	6.09091
Txnrd1	0.969916	15.8472	11.0266	9.32435e-07	2.60749e-05	6.06133
Eef1g	0.898195	16.1895	10.9302	1.00853e-06	2.74105e-05	5.9779
Ppp1r1c	1.25166	15.4696	10.9289	1.00962e-06	2.74105e-05	5.97676
Rack1	0.866996	16.294	10.9221	1.0152e-06	2.74105e-05	5.97089
Bcat1	-1.4238	14.3553	-10.8534	1.07402e-06	2.83468e-05	5.91098
Zranb2	0.99449	15.027	10.8222	1.10196e-06	2.87612e-05	5.88365
Garem1	-0.970016	13.2333	-10.6539	1.26715e-06	3.27091e-05	5.73499
Kcnab2	1.83905	14.852	10.638	1.28411e-06	3.27867e-05	5.72083
Chmp2b	0.790322	17.4843	10.6071	1.31775e-06	3.32837e-05	5.6933
Dctn1	-1.22271	16.0231	-10.5829	1.3448e-06	3.36056e-05	5.67166
Hdac6	-1.56501	14.1328	-10.5415	1.39239e-06	3.44288e-05	5.63462
Lama2	-1.56071	13.8443	-11.4395	1.73228e-06	3.98933e-05	5.61089
Steep1	1.02138	14.9258	10.4698	1.47947e-06	3.62008e-05	5.57
Ap2b1	1.1817	14.6765	10.4486	1.50634e-06	3.64782e-05	5.55082
Tigar	-0.827508	17.6518	-10.3942	1.57765e-06	3.78153e-05	5.50153
Stom	-1.01083	16.1625	-10.3748	1.60406e-06	3.79066e-05	5.48384
Xiap	-2.69454	13.5568	-11.2656	1.96106e-06	4.26531e-05	5.47897
Spr	-1.03093	16.2823	-10.3677	1.61373e-06	3.79066e-05	5.47743
Sptbn1	0.84171	16.1306	10.3461	1.64395e-06	3.8234e-05	5.45766
Rtkn	2.33758	12.7677	11.134	2.15639e-06	4.59575e-05	5.37791
Coro2b	1.02315	14.5742	10.2421	1.79772e-06	4.08374e-05	5.36234
Ckb	2.50694	17.4911	10.2355	1.80804e-06	4.08374e-05	5.35623
Ppcdc	1.43896	13.4812	12.3129	2.78324e-06	5.63607e-05	5.34732
Api5	0.86867	15.4107	10.1792	1.89844e-06	4.24708e-05	5.30421
Ctbp1	1.18562	15.2264	10.167	1.91854e-06	4.25155e-05	5.29298
Sh3bp4	-0.837778	14.4128	-10.1532	1.94177e-06	4.26281e-05	5.28014
Rab3a	1.16089	16.4594	10.1134	2.01037e-06	4.33244e-05	5.24311
Ywhaq	1.7049	14.5421	10.8727	2.61158e-06	5.33444e-05	5.17384
Pdcl3	1.23079	14.4611	10.0253	2.17168e-06	4.59575e-05	5.16076
Hdgf	0.996537	16.4265	10.009	2.20303e-06	4.62047e-05	5.14547
Dst	-0.929813	15.2196	-9.96395	2.29239e-06	4.76533e-05	5.10304
Matr3	1.08744	15.0221	9.93599	2.34983e-06	4.84189e-05	5.07663
Atxn10	0.894503	15.6211	9.67141	2.97867e-06	5.98024e-05	4.82344
Rab28	0.925929	14.4894	9.64424	3.05302e-06	6.07757e-05	4.79711
Pdcl	1.26182	15.6379	9.60602	3.16107e-06	6.2398e-05	4.75995
Zc3h11a	0.754965	14.4371	9.59103	3.20459e-06	6.27299e-05	4.74535
Tln2	-0.736847	15.5988	-9.5529	3.31829e-06	6.39156e-05	4.7081
Srcin1	-0.750433	15.0217	-9.55247	3.31958e-06	6.39156e-05	4.70768
Tmf1	0.978718	14.2519	9.51892	3.4233e-06	6.53768e-05	4.67481
Peak1	-0.943669	13.5452	-10.2535	4.18073e-06	7.4398e-05	4.6713
Gpatch11	0.994197	14.0337	9.50818	3.45725e-06	6.54926e-05	4.66426
L1cam	-1.64037	13.5612	-9.45894	3.61771e-06	6.79839e-05	4.61578
Csnk1a1	0.808462	15.3396	9.43658	3.69325e-06	6.88527e-05	4.59369
Emc2	0.973385	14.3529	9.41291	3.77507e-06	6.98239e-05	4.57027
Cpeb4	-0.788199	15.388	-9.39295	3.84563e-06	7.0073e-05	4.55048
Snca	-0.900491	17.8415	-9.39196	3.84917e-06	7.0073e-05	4.54949
Cpne3	0.893315	15.8173	9.38392	3.87803e-06	7.0073e-05	4.54151
Clptm1	2.9546	15.1048	10.0794	4.7935e-06	7.97087e-05	4.52494
Arhgef17	-0.870146	15.2466	-9.30459	4.1758e-06	7.4398e-05	4.46243
Sfr1	2.58831	14.6925	10.9105	6.6613e-06	0.000102943	4.42553
Arhgdia	0.742932	18.3416	9.21355	4.54875e-06	7.93938e-05	4.37095
Tgoln1	-0.706958	18.4606	-9.2056	4.58298e-06	7.93938e-05	4.36294
Armcx2	0.803029	14.5653	9.19663	4.62199e-06	7.93938e-05	4.35387
Nap1l1	0.789035	18.3748	9.19594	4.625e-06	7.93938e-05	4.35318
Unc45a	1.64066	14.2551	9.18976	4.65206e-06	7.93938e-05	4.34694
Eps15l1	-0.698325	17.6588	-9.18699	4.66426e-06	7.93938e-05	4.34414
Psmd14	0.988732	15.1054	9.17735	4.70699e-06	7.94811e-05	4.33438
Arglu1	1.0555	15.0151	9.17063	4.73706e-06	7.94811e-05	4.32757
Pnpla8	-0.94723	13.4932	-9.83307	5.83697e-06	9.32723e-05	4.31398
Plpbp	-0.719522	15.5154	-9.15264	4.81849e-06	7.97087e-05	4.30935
Mtfr1l	1.00304	15.3116	9.13264	4.91087e-06	8.06688e-05	4.28903
Mapre3	0.930862	15.4037	9.1169	4.98492e-06	8.13164e-05	4.27303
Gga1	0.854583	15.9134	9.10957	5.01981e-06	8.13209e-05	4.26557
Kcnb2	-0.774231	14.8392	-9.05116	5.30766e-06	8.53952e-05	4.20592
Hspb8	1.72073	14.5465	10.4903	8.82363e-06	0.000123551	4.12628
Arl2	0.803833	15.3874	9.57225	7.22405e-06	0.000108778	4.08535
Gmds	-0.698335	17.6286	-8.8835	6.23909e-06	9.90244e-05	4.03293
Ssbp3	-1.28327	15.5245	-8.84829	6.45657e-06	0.000101789	3.99626
Phf24	0.632382	17.4615	8.83322	6.55218e-06	0.000102607	3.98053
Paxip1	-1.47689	13.7051	-8.81739	6.65431e-06	0.000102943	3.96398
Lrrfip1	0.836598	13.5609	8.80957	6.70535e-06	0.000102947	3.9558
Wbp11	-0.841691	15.8708	-8.77749	6.91941e-06	0.000105543	3.92216
Cltb	0.743729	16.1269	8.75232	7.09262e-06	0.000107488	3.8957
Hivep2	-1.08334	14.5332	-9.32615	8.87406e-06	0.000123551	3.86453
Prpf31	0.998535	15.0453	8.70307	7.44533e-06	0.000111379	3.84375
Hnrnpd	0.838462	17.5328	8.6968	7.49163e-06	0.000111379	3.83711
Pak1	-0.983048	16.0738	-8.68332	7.59213e-06	0.000112163	3.82285
Stac2	-0.801207	14.795	-8.64978	7.84873e-06	0.000115085	3.78726
Ptgir	-1.26002	14.9148	-8.64477	7.88788e-06	0.000115085	3.78193
Stmn3	1.11973	16.4631	8.62652	8.0323e-06	0.000115669	3.76251
Psap	-0.925552	14.9493	-8.62339	8.05732e-06	0.000115669	3.75918
Lmcd1	-1.23714	13.5511	-8.62111	8.07566e-06	0.000115669	3.75675
Dffa	0.889571	15.5494	8.58794	8.34706e-06	0.000118832	3.72136
Hnrnpa3	1.03847	19.7796	8.58027	8.41128e-06	0.000119025	3.71315
Hsp90aa1	0.753488	16.3334	8.52511	8.88896e-06	0.000123551	3.654
R3hcc1l	1.37306	13.7375	8.51712	8.96061e-06	0.000123815	3.64541
Ppp6r1	-0.814705	16.2277	-8.45687	9.52139e-06	0.000130794	3.5804
Ocrl	0.616089	14.7238	8.40731	1.00115e-05	0.00013626	3.52665
Flrt3	-1.51947	13.1949	-8.39767	1.011e-05	0.00013626	3.51616
Atp8a1	1.31391	14.8574	8.3965	1.01221e-05	0.00013626	3.51489
Plekho2	-0.861774	13.8674	-8.39366	1.01513e-05	0.00013626	3.5118
Cdc42ep4	-0.7859	14.944	-8.37155	1.03823e-05	0.000137753	3.4877
Elob	0.819682	14.7276	8.36965	1.04023e-05	0.000137753	3.48564
Stat3	0.801293	16.5443	8.36624	1.04385e-05	0.000137753	3.48192
Rap1gap	0.974455	15.6546	8.29449	1.12331e-05	0.000147411	3.40334
Raly	0.877946	14.9182	8.27462	1.14647e-05	0.000149614	3.38148
Kcnd1	-0.905584	14.9739	-8.25467	1.17023e-05	0.000151872	3.3595
Cux1	0.725372	15.353	8.23363	1.19589e-05	0.000153861	3.33628
Atp6v1h	0.905185	16.1151	8.23138	1.19866e-05	0.000153861	3.33379
Map6	-0.687943	18.9783	-8.22237	1.20987e-05	0.000154456	3.32382
Rbfox3	0.808735	16.3641	8.16761	1.28046e-05	0.000162584	3.26308
Paip2	1.63844	15.4532	8.67946	1.55822e-05	0.000186748	3.2592
Palm3	-1.29226	15.6556	-8.15661	1.29517e-05	0.000163266	3.25084
Slc33a1	-1.4411	15.1501	-8.15323	1.29973e-05	0.000163266	3.24707
Aip	0.644868	14.544	8.11841	1.34772e-05	0.000168393	3.20823
Mt3	1.37475	14.4517	8.07148	1.41548e-05	0.000175171	3.15568
Gpalpp1	1.04391	14.0004	8.07054	1.41688e-05	0.000175171	3.15462
Evl	-1.12332	14.8641	-8.0598	1.43293e-05	0.000176228	3.14255
Rab11fip5	-0.676161	16.6837	-8.02243	1.49031e-05	0.00018233	3.10049
Pdhb	1.11926	13.3864	9.16048	2.3046e-05	0.000251791	3.09756
Psmc5	0.844159	14.9384	8.01387	1.50381e-05	0.000183028	3.09082
Sqstm1	0.884215	15.238	7.99902	1.52753e-05	0.000184957	3.07406
Anapc1	1.48014	13.6683	7.99048	1.54136e-05	0.000185675	3.06439
Hnrnpc	0.622631	16.9577	7.9658	1.58209e-05	0.000188647	3.03645
Mtus1	-0.929737	15.5225	-7.95961	1.5925e-05	0.000188928	3.02943
Abtb2	-0.708942	14.5448	-7.9533	1.60319e-05	0.000189241	3.02226
Smcr8	-0.738491	15.6305	-7.92017	1.66055e-05	0.000195031	2.98459
Ran	0.674136	16.9528	7.87461	1.74313e-05	0.000202835	2.93259
Arrb2	0.86563	14.8603	7.874	1.74426e-05	0.000202835	2.93189
Mthfd1l	3.52234	13.1309	14.625	5.09217e-05	0.000453087	2.92097
Dnm1	-0.658426	15.1262	-7.85065	1.78834e-05	0.000206937	2.90515
Mical3	-0.983597	14.6264	-7.84332	1.80244e-05	0.000207546	2.89673
Pi4k2a	-0.632656	14.9616	-7.81403	1.85996e-05	0.000212934	2.86307
Phaf1	-0.695251	16.1486	-7.81033	1.86736e-05	0.000212934	2.85882
Fen1	1.17836	13.3309	8.8793	2.86669e-05	0.000294055	2.82037
Rangap1	0.697165	16.1717	7.77641	1.93677e-05	0.000219782	2.81971
Cnot4	0.926629	13.9558	7.76175	1.96763e-05	0.00022221	2.80277
Ankrd52	-0.710433	15.3471	-7.7536	1.98503e-05	0.000223103	2.79333
Igbp1	-0.616043	16.5569	-7.74219	2.00965e-05	0.000224794	2.78013
Npm1	0.74387	17.3969	7.69959	2.10459e-05	0.000234259	2.73066
Eif2b1	1.19175	13.4363	7.69539	2.11422e-05	0.000234259	2.72577
Napb	0.703359	14.1825	8.1413	2.55697e-05	0.000273015	2.72574
Klc2	0.635604	17.3765	7.61795	2.30049e-05	0.000251791	2.63529
Ogn	0.611401	13.903	7.61744	2.30179e-05	0.000251791	2.63469
Bcar1	-0.617704	15.1067	-7.59735	2.35302e-05	0.000255891	2.6111
Yars1	0.953514	13.9504	7.59096	2.36957e-05	0.000256503	2.60358
Pex19	1.03414	14.2125	7.5473	2.48611e-05	0.000267884	2.55213
Cttn	-0.77014	17.8736	-7.53557	2.51847e-05	0.000270132	2.53828
Slc1a4	-0.775161	14.2109	-7.51216	2.58445e-05	0.0002747	2.51056
Rab6b	-0.776417	16.2502	-7.50263	2.61184e-05	0.000275839	2.49927
Sarg	-0.793369	14.1004	-7.50028	2.61865e-05	0.000275839	2.49648
Phyhipl	0.755909	15.8077	7.46295	2.72935e-05	0.000286217	2.45211
Gtf2e2	1.81911	13.7172	7.4573	2.74656e-05	0.000286741	2.44537
Vps37c	0.594243	15.5124	7.44782	2.77568e-05	0.000288499	2.43407
Tubb5	0.607303	15.883	7.43726	2.8085e-05	0.000290625	2.42147
Pdzd8	0.611029	15.6591	7.42691	2.8411e-05	0.000292708	2.40911
Vdac2	0.969127	14.3264	7.8218	3.47408e-05	0.000338615	2.39529
Ndel1	-0.83119	15.1838	-7.39552	2.94245e-05	0.000300514	2.37154
Agfg2	0.655261	15.3006	7.38296	2.98412e-05	0.00030345	2.35648
Riok3	-0.589824	14.5167	-7.36644	3.03992e-05	0.000306478	2.33663
Rgs10	0.938123	14.0299	7.36561	3.04274e-05	0.000306478	2.33563
Usp19	0.655416	16.5899	7.3626	3.05303e-05	0.000306478	2.33201
Maco1	-0.902469	15.4836	-7.32161	3.19706e-05	0.00031957	2.28262
Nudt9	-1.00847	14.2492	-7.31565	3.2186e-05	0.000319628	2.27542
Zyx	-0.668097	16.1102	-7.31393	3.22486e-05	0.000319628	2.27334
Ndrg4	0.748741	14.9226	7.30734	3.24891e-05	0.000320659	2.26538
Nedd4l	0.625502	14.8764	7.29047	3.31144e-05	0.000325463	2.24495
Skt	-0.619435	15.3524	-7.27586	3.36659e-05	0.000329505	2.22725
Hbs1l	0.600056	15.6192	7.2352	3.52551e-05	0.000342208	2.17783
Wdr7	-0.906586	15.139	-7.21257	3.61745e-05	0.0003488	2.15024
Nono	0.525718	18.1549	7.2112	3.62313e-05	0.0003488	2.14857
Erc1	-0.632651	13.8786	-7.18699	3.72459e-05	0.000357104	2.11897
Syn2	-0.729056	15.8939	-7.17084	3.79396e-05	0.000362277	2.0992
Zc3hav1	-0.625594	14.9601	-7.13629	3.94719e-05	0.000375383	2.05678
Ppp1r12a	0.732647	15.064	7.13261	3.96388e-05	0.000375449	2.05226
Depdc5	0.81184	14.7114	7.11203	4.05876e-05	0.000382893	2.02691
Vamp2	0.717494	16.2652	7.10359	4.09842e-05	0.000385087	2.0165
Atxn2	0.552127	16.4988	7.08629	4.18096e-05	0.000391278	1.99513
Fkbp5	0.703297	16.1745	7.06034	4.30816e-05	0.000401582	1.96303
Arfrp1	0.605053	14.6789	7.05531	4.33332e-05	0.000402331	1.95679
Nup98	-0.703029	14.6391	-7.04571	4.38174e-05	0.000405224	1.94488
Zwint	0.902586	15.9118	7.02066	4.51093e-05	0.000415536	1.91375
Metap2	0.692442	14.8536	7.00723	4.58185e-05	0.000420421	1.89704
Acadvl	-1.45228	13.8252	-9.59723	0.000112145	0.000824339	1.89321
Sh3glb2	0.59145	16.1536	6.99864	4.62788e-05	0.000422992	1.88633
Apbb1	0.699324	13.3338	6.95802	4.85242e-05	0.000441796	1.83558
Fbxw11	0.829079	15.2536	6.94722	4.91404e-05	0.000445679	1.82206
Clgn	0.560707	16.8715	6.93597	4.9792e-05	0.000448545	1.80795
Trarg1	0.769048	18.2857	6.93518	4.98383e-05	0.000448545	1.80695
Pfdn2	0.863686	16.814	6.9291	5.01946e-05	0.000450027	1.79932
Ctnnd1	-0.652705	15.2697	-6.92432	5.04767e-05	0.000450836	1.79332
Ank3	-0.783167	15.5463	-6.91206	5.1208e-05	0.000453916	1.77791
Chmp1a	0.811544	14.9776	6.90388	5.17021e-05	0.000456572	1.76763
Ppp6r2	-0.533404	14.8678	-6.89464	5.22667e-05	0.000459829	1.75599
Sub1	1.40266	16.2642	7.63258	8.13574e-05	0.000645637	1.73444
Cnn3	-0.708952	19.0761	-6.87687	5.33719e-05	0.000467801	1.73358
Rpl26	-0.750096	16.8556	-6.87122	5.37283e-05	0.000469174	1.72645
Rab7a	0.548986	16.7942	6.8439	5.54896e-05	0.000482759	1.6919
Hnrnpdl	0.617438	14.6282	6.83777	5.58933e-05	0.000484477	1.68414
Ckap5	0.634828	15.0925	6.83321	5.61956e-05	0.000485307	1.67836
Coprs	0.717104	17.2643	6.82976	5.64251e-05	0.000485381	1.674
Grk2	0.587465	16.461	6.82689	5.66175e-05	0.000485381	1.67035
Ywhab	0.960552	15.3987	6.82256	5.69082e-05	0.0004861	1.66487
Mtco2	0.921134	13.2399	7.10506	7.16929e-05	0.0005909	1.61365
Lsm12	0.730253	17.4909	6.7762	6.01293e-05	0.000510861	1.6059
Gabbr1	-0.558128	15.6576	-6.77463	6.0242e-05	0.000510861	1.6039
Pmvk	1.62365	13.1143	7.48723	9.26921e-05	0.00070923	1.59299
Ncam1	-0.623235	18.8758	-6.7493	6.20889e-05	0.000524629	1.57156
Tmod2	0.6034	15.4522	6.73981	6.27965e-05	0.000528706	1.55942
Atp6v0d1	1.382	13.5111	7.92319	0.000134089	0.000926399	1.5513
Tnfrsf21	-0.630569	14.2555	-6.71135	6.49715e-05	0.000543817	1.52296
Tnks1bp1	-0.509369	16.5428	-6.70986	6.50876e-05	0.000543817	1.52105
Tsg101	0.60219	13.8616	6.70732	6.52859e-05	0.000543817	1.51779
Rassf5	0.658613	13.7754	6.65527	6.95003e-05	0.000574915	1.45081
Spry4	0.910885	13.8742	6.65517	6.95087e-05	0.000574915	1.45068
Niban2	-0.573325	16.0758	-6.61848	7.26573e-05	0.000596755	1.40325
Adnp	1.00151	13.35	6.61514	7.29509e-05	0.000597079	1.39893
Ranbp3	0.641799	15.5508	6.61179	7.32473e-05	0.000597423	1.39459
Golga2	0.55509	13.9632	6.60093	7.42176e-05	0.000603243	1.38051
Dcp1a	1.22875	13.6059	6.59628	7.46372e-05	0.000604464	1.37447
Tdrkh	-0.658146	15.4496	-6.59357	7.48825e-05	0.000604464	1.37096
Myl12b	0.499842	15.9574	6.57274	7.68e-05	0.00061624	1.34389
Mustn1	1.54071	14.5926	6.57203	7.6866e-05	0.00061624	1.34297
Nop2	-1.68445	13.3881	-6.56064	7.79381e-05	0.00062271	1.32814
Acyp2	1.72372	13.3091	7.61881	0.00016967	0.00110098	1.29847
Pum1	-1.29248	16.0168	-6.83016	9.6042e-05	0.000732476	1.29811
Pex14	0.58748	18.3625	6.52941	8.09621e-05	0.000644678	1.2874
Mapk8ip3	-1.08385	14.3411	-6.51704	8.21947e-05	0.000650085	1.27122
Prrc2b	0.582136	15.2565	6.51357	8.25444e-05	0.00065066	1.26668
Ag2	-0.871424	16.7281	-6.5063	8.32817e-05	0.000654277	1.25716
Rabep1	0.512271	14.7735	6.47555	8.64793e-05	0.000677133	1.21684
Mtmr6	0.590045	16.7059	6.46843	8.72385e-05	0.000680035	1.20748
Ube3a	0.771711	14.1435	6.46666	8.74289e-05	0.000680035	1.20515
Sorbs1	-0.543395	16.7374	-6.45545	8.86416e-05	0.000687192	1.19041
Cfap410	0.792613	13.9078	6.44192	9.01306e-05	0.000696437	1.17258
Pja2	0.523685	14.416	6.42823	9.16641e-05	0.000705963	1.15452
Tmod1	0.653626	16.4602	6.42443	9.20943e-05	0.000706959	1.14951
Eepd1	0.882957	13.4879	6.68143	0.000112907	0.000824891	1.12355
Cetn2	1.21922	14.1815	6.65669	0.000116014	0.000838277	1.09425
Diras2	0.832465	15.3376	6.37276	9.81736e-05	0.000744201	1.08111
Zc2hc1a	0.606581	17.381	6.37244	9.82129e-05	0.000744201	1.08068
Pex11b	-0.755941	15.3965	-6.63193	0.000119219	0.000856407	1.06485
Hnrnpa0	1.00591	17.8973	6.35878	9.98932e-05	0.000754499	1.06253
Ric8a	0.53247	15.0343	6.35091	0.000100875	0.000759471	1.05207
Scrn1	0.773016	14.9433	6.34833	0.000101198	0.000759471	1.04865
Gcc1	0.691836	15.4477	6.34358	0.000101798	0.000761543	1.04232
Pfkl	-0.585419	15.6386	-6.33405	0.000103014	0.000768188	1.02963
Ensa	0.729891	15.9012	6.32192	0.000104582	0.000777416	1.01346
Vma21	0.743298	15.2938	6.57975	0.000126296	0.000885578	1.00264
Chd4	0.550507	14.618	6.28613	0.000109365	0.000810404	0.965625
Slc17a6	-0.620887	16.1999	-6.27232	0.000111273	0.000821948	0.947126
Uso1	0.462576	15.4565	6.265	0.000112298	0.000824339	0.937314
Llgl1	-0.925533	13.0595	-6.2595	0.000113076	0.000824891	0.929933
Dysf	0.638651	15.083	6.2428	0.000115472	0.000837523	0.9075
Cltc	0.524128	14.8896	6.24247	0.00011552	0.000837523	0.907056
Pcbp4	0.705368	16.5021	6.23686	0.000116338	0.000838277	0.899512
Rab33b	-1.4799	14.5768	-6.77765	0.000180529	0.00115549	0.86923
Madd	-0.513484	15.7968	-6.21414	0.000119716	0.000857355	0.868905
Zyg11b	-0.716912	14.1517	-6.20812	0.000120628	0.000861017	0.860786
Tmx2	0.617643	17.4109	6.20594	0.00012096	0.000861017	0.857845
Gclm	0.712155	16.0493	6.20052	0.000121791	0.000864314	0.850523
Slc9a9	0.777248	14.6201	6.196	0.000122488	0.000866641	0.844422
Slc7a6os	1.06975	14.1196	6.44391	0.000146976	0.000991466	0.839048
Nmt1	0.573616	18.9731	6.18617	0.00012402	0.000874846	0.831129
Fus	-0.472395	18.8354	-6.17623	0.000125588	0.000883255	0.817694
Alkbh3	-0.474648	15.1013	-6.16524	0.00012735	0.000887967	0.802798
Myh9	-0.490726	18.0053	-6.16497	0.000127393	0.000887967	0.802444
Dvl1	-0.676828	14.4985	-6.1619	0.00012789	0.000888801	0.798273
Srgap2	-0.493485	14.8125	-6.14093	0.000131338	0.000910071	0.769828
Gprin1	-0.562509	15.4522	-6.1188	0.000135088	0.000930564	0.739733
Rcc2	1.31781	12.9034	6.35738	0.000162071	0.00106939	0.733604
Acbd5	0.578367	16.0525	6.11113	0.000136415	0.000936953	0.729288
S100a6	0.646647	17.4805	6.10517	0.000137456	0.000941351	0.721159
Sec23ip	-0.547527	15.624	-6.10274	0.000137881	0.000941522	0.717854
Glo1	-0.58125	18.6642	-6.09085	0.00013999	0.000953147	0.701633
Dclk2	0.783255	14.1683	6.32748	0.000167675	0.00109408	0.696944
Rab27b	1.36445	15.0588	6.32295	0.000168542	0.00109669	0.691382
Slc3a2	-0.585971	14.7394	-6.08282	0.000141435	0.000960204	0.690654
Slc25a46	-0.493673	16.8533	-6.07666	0.000142552	0.000964998	0.682245
Baiap2l1	0.552	15.4947	6.05105	0.000147306	0.000991466	0.647181
Frmd4a	-0.54598	15.0071	-6.02421	0.000152472	0.0010233	0.610345
Exoc2	0.643754	14.6997	6.01552	0.000154185	0.00102945	0.598404
Gtpbp1	-0.663892	14.2015	-6.01512	0.000154264	0.00102945	0.597858
Prrc2c	-0.421455	17.6093	-6.01159	0.000154968	0.00102982	0.592992
Rap1gds1	0.985271	14.0653	6.01044	0.000155197	0.00102982	0.591413
Wbp2	0.784628	16.3955	6.21301	0.000191174	0.00119751	0.555515
Vasp	0.921058	13.9554	5.98188	0.000161019	0.00106545	0.552062
Strip1	0.632304	14.5856	5.96215	0.000165181	0.00108413	0.524795
Mtmr3	-1.16408	14.0403	-5.96193	0.000165227	0.00108413	0.524497
Nkiras1	1.74221	13.428	6.44884	0.000250341	0.00149252	0.513972
Add1	-0.511462	17.4839	-5.95139	0.000167497	0.00109408	0.509921
Zc3h4	0.763649	13.8294	5.93447	0.000171213	0.00110793	0.486477
Acly	-0.492753	15.4612	-5.91757	0.000175015	0.00112705	0.463015
Snap91	-0.51396	16.9485	-5.91708	0.000175127	0.00112705	0.462334
Pag1	-0.635358	13.6846	-6.12712	0.000211174	0.00130196	0.448253
Camsap1	-0.519176	15.1563	-5.90546	0.000177793	0.00114108	0.446197
Scamp1	0.710374	18.3951	5.88471	0.000182667	0.00116599	0.417312
Pacsin2	0.602767	15.7671	5.88113	0.000183523	0.00116828	0.412316
Cnst	0.538388	16.0601	5.87588	0.000184784	0.00116835	0.405002
Plscr3	-0.640832	16.1141	-5.87512	0.000184968	0.00116835	0.403941
Fhl1	1.02865	16.413	5.87488	0.000185026	0.00116835	0.403603
Rictor	-0.557435	14.5763	-5.85669	0.00018948	0.00119326	0.378205
Borcs5	0.588952	14.8997	5.85015	0.000191108	0.00119751	0.369066
Ndrg1	-0.558495	14.9344	-6.06376	0.000227391	0.00137665	0.368503
Crtc2	-2.18277	13.996	-6.30878	0.000288814	0.00165874	0.358607
Psmd12	0.651384	13.5936	5.83343	0.000195342	0.00122037	0.345665
Eml1	0.476616	16.1443	5.82312	0.000198003	0.00123371	0.331219
Parp4	-0.699725	14.5571	-5.81478	0.000200183	0.00124399	0.319531
Ociad1	0.823593	16.0837	5.81199	0.00020092	0.00124528	0.315607
Ptbp2	0.523904	16.0412	5.80535	0.000202679	0.00125288	0.306298
Dync1h1	-0.444109	16.7948	-5.76639	0.00021336	0.001312	0.251472
Vps37a	-1.3666	14.0428	-5.76361	0.000214144	0.00131338	0.247557
Dstn	0.951903	14.675	5.74556	0.000219318	0.00134161	0.222076
Znf207	0.519897	15.3289	5.73503	0.000222399	0.00135692	0.207191
Mtss1	-0.516382	16.1842	-5.72755	0.000224615	0.00136525	0.196608
Ehd4	-0.662475	15.4516	-5.72651	0.000224926	0.00136525	0.195132
Mtrf1	-0.959946	13.8038	-6.18211	0.000329328	0.00182097	0.165436
Clasp1	0.512159	15.2712	5.70132	0.000232577	0.00140443	0.159434
Mycbp	0.866805	14.736	6.11508	0.000353292	0.00187333	0.139618
Psma4	0.630032	15.6401	5.67232	0.000241733	0.00145395	0.118238
Ptms	0.897912	17.9753	5.67087	0.000242201	0.00145395	0.116173
Gmps	0.57418	14.3131	5.66953	0.000242635	0.00145395	0.114263
Zc3h14	-0.566928	14.7133	-5.64679	0.000250118	0.00149252	0.0818606
Rpl22	0.742665	15.1135	5.8342	0.000298592	0.00170363	0.0750246
Eef1a1	0.489914	17.7345	5.63483	0.000254151	0.0015114	0.0647955
Paxbp1	0.9589	13.4213	5.82083	0.000303431	0.00172164	0.0577134
Ilrun	-0.665393	14.1343	-5.62116	0.00025885	0.00153545	0.0452548
Coro1b	-0.433507	14.8167	-5.61826	0.000259859	0.00153756	0.0411055
Ckap4	-0.423473	16.057	-5.61074	0.000262495	0.00154925	0.0303445
Phf21a	-1.21234	12.6145	-5.7916	0.000314316	0.00176634	0.0197626
Myh14	1.01607	14.9032	5.60187	0.000265639	0.00156387	0.017647
Wdr13	1.5799	13.9814	5.78877	0.00031539	0.00176814	0.0160881
Pacs2	0.528289	16.7501	5.5982	0.000266954	0.00156769	0.0123796
Fech	0.821391	13.3621	5.7789	0.000319175	0.00178086	0.0032464
Fam114a1	-0.711703	14.1167	-5.59042	0.000269761	0.00157768	0.00122239
Coro2a	-0.512923	15.6803	-5.58976	0.000269998	0.00157768	0.000286656
Tmem115	0.626694	14.2263	5.58459	0.000271883	0.00158101	-0.00713298
Eif4a2	0.906292	13.9829	5.58451	0.000271915	0.00158101	-0.00725704
Gapdh	0.51317	16.9101	5.56847	0.000277854	0.00161156	-0.0302967
Golga4	0.413461	16.3485	5.55937	0.000281282	0.00162742	-0.0433712
Vps13b	-1.00878	13.7199	-5.7429	0.0003334	0.00183047	-0.0436996
Rnf121	-0.935149	17.5203	-5.55546	0.000282773	0.00163203	-0.0490074
Rc3h1	-0.791492	14.3552	-5.55189	0.000284138	0.00163588	-0.0541415
Sestd1	1.58221	15.1102	6.13765	0.000601927	0.00281099	-0.0720432
Rsu1	0.860906	14.2087	5.53548	0.00029051	0.00166441	-0.0777822
Ctif	0.534207	15.1054	5.51469	0.000298807	0.00170363	-0.107801
Fubp1	0.56873	16.8144	5.50812	0.000301482	0.00171472	-0.1173
Fads3	-0.735283	15.3901	-5.5005	0.000304616	0.0017242	-0.128324
Psmc2	0.51894	14.265	5.48828	0.000309714	0.00174884	-0.146012
Dcun1d1	0.728062	13.861	5.48284	0.000312014	0.0017576	-0.153896
Ica1	-0.411693	15.8715	-5.47169	0.000316782	0.00177172	-0.170059
Kif5c	0.512571	16.2458	5.45628	0.000323507	0.00180075	-0.192441
Klc1	0.519868	17.1432	5.4524	0.000325223	0.00180603	-0.198081
Mbd2	-0.816674	14.4619	-5.44291	0.000329464	0.00182097	-0.211882
Ablim3	0.952828	12.8392	6.62985	0.000762531	0.00335428	-0.216872
Ahsa2	0.519854	14.9412	5.43383	0.000333576	0.00183047	-0.225099
Hspd1	0.884105	14.6183	5.43301	0.000333953	0.00183047	-0.2263
Prkcd	0.518729	15.8608	5.43224	0.000334301	0.00183047	-0.227409
Atl1	0.574953	16.7781	5.42429	0.000337959	0.00183915	-0.239002
Rbm10	0.482552	15.0274	5.4233	0.000338415	0.00183915	-0.24044
Sri	1.34691	14.2932	5.96868	0.000705592	0.00316909	-0.244848
Vcp	-0.478851	18.1927	-5.41952	0.000340174	0.00183915	-0.245962
Pepd	0.658244	14.3133	5.41922	0.00034031	0.00183915	-0.246389
Slc7a14	-1.27636	14.5225	-5.41869	0.000340559	0.00183915	-0.247168
Nek9	0.779515	15.268	5.41828	0.000340749	0.00183915	-0.24776
Fnbp1l	-0.831155	14.5145	-5.41696	0.000341366	0.00183915	-0.24969
Dpy30	0.704032	14.7451	5.41196	0.000343712	0.00184755	-0.256984
Pip4p1	0.54242	15.0212	5.57609	0.000408992	0.00209765	-0.263606
Gemin5	0.5222	15.3639	5.40692	0.000346094	0.00185523	-0.264342
Rab3gap1	0.628983	14.029	5.4056	0.00034672	0.00185523	-0.266264
Plekha6	-0.422299	15.5917	-5.39975	0.000349515	0.00186317	-0.274818
Add2	-0.395332	18.6544	-5.39917	0.000349791	0.00186317	-0.275658
Exoc1	0.582886	14.6649	5.39473	0.00035193	0.00187033	-0.282153
Nckap1	1.23363	12.8457	5.55933	0.000417564	0.00212307	-0.285916
Gigyf1	0.522328	14.1782	5.38175	0.000358258	0.00189367	-0.301131
S100a10	0.873043	16.4242	5.54779	0.000423575	0.00213515	-0.30129
Exosc8	0.618833	15.0416	5.38077	0.000358742	0.00189367	-0.302567
Nif3l1	-0.589506	14.2703	-5.3713	0.000363447	0.00191421	-0.316445
Wars1	-0.433825	14.9748	-5.35594	0.000371215	0.00195075	-0.338964
Irs2	-0.773794	14.7127	-5.34798	0.000375312	0.00196373	-0.350649
Bzw1	0.694182	14.2051	5.34629	0.000376185	0.00196373	-0.353123
Ppp1r13l	-0.545627	14.8662	-5.34577	0.000376455	0.00196373	-0.353887
Nacad	0.415517	19.8357	5.34467	0.000377029	0.00196373	-0.355509
Pfkp	-0.450413	15.3614	-5.34257	0.000378119	0.00196505	-0.358584
Ripor1	-0.875598	13.7199	-5.85825	0.000784199	0.00343032	-0.359772
Rock2	-1.12156	13.4697	-5.337	0.000381041	0.00197374	-0.366779
Safb	0.50187	15.3853	5.33618	0.000381472	0.00197374	-0.367982
Nap1l4	0.668439	17.354	5.30393	0.000398872	0.00205923	-0.415464
Tmx3	0.579183	16.0397	5.28988	0.000406717	0.00209513	-0.436192
Cdk9	0.884021	13.6456	5.2861	0.000408855	0.00209765	-0.441774
Atp5f1a	0.455248	18.2139	5.28266	0.000410812	0.00210239	-0.446855
Vwa5a	-0.700381	19.4879	-5.27862	0.000413127	0.00210964	-0.452833
Wipf2	-0.672218	14.3587	-5.27282	0.000416469	0.00212209	-0.461407
Kif5b	0.411387	15.7628	5.26856	0.000418944	0.00212421	-0.467714
Pcbp2	0.412511	18.2044	5.26744	0.000419598	0.00212421	-0.469373
Dlst	0.406841	15.8575	5.26102	0.000423358	0.00213515	-0.478864
Wrnip1	-0.443939	16.6545	-5.24244	0.000434461	0.00218362	-0.50641
Ythdf3	-0.651144	16.0317	-5.24146	0.000435052	0.00218362	-0.507855
Vdac3	0.81747	13.8438	5.39007	0.000515967	0.00246374	-0.513414
Stxbp5l	-0.736621	14.3617	-5.2339	0.000439663	0.00219392	-0.51907
Jpt1	-0.726873	18.756	-5.23363	0.000439828	0.00219392	-0.519471
Dynlrb1	0.824759	14.7707	5.23351	0.000439904	0.00219392	-0.519656
Mical1	0.387619	15.4572	5.21174	0.000453489	0.00225623	-0.552008
Syt2	0.539204	14.9672	5.21043	0.000454319	0.00225623	-0.553951
Mdh2	0.448928	14.5451	5.20014	0.000460907	0.00228412	-0.569264
Golph3	0.545312	14.9816	5.19767	0.000462505	0.00228564	-0.572943
Sec22b	-0.546906	19.6758	-5.19666	0.000463161	0.00228564	-0.574451
Tsc22d3	0.964327	14.2604	5.34076	0.000549192	0.00260091	-0.580465
Usp16	-0.603434	13.9371	-5.1907	0.000467043	0.00229997	-0.583328
Spag7	0.488628	15.9968	5.18843	0.000468537	0.0023025	-0.586724
Wipf3	0.55478	16.4789	5.16919	0.000481356	0.00236055	-0.615426
Ptma	0.86484	15.6327	5.16205	0.000486212	0.0023794	-0.626099
Eps15	-0.474549	17.5097	-5.15951	0.000487949	0.00238293	-0.629889
Htt	-0.490452	14.0841	-5.15183	0.00049325	0.00240383	-0.641377
Wipi2	-0.485397	17.237	-5.1465	0.000496966	0.00241692	-0.649357
Atp2b4	-0.63248	13.7945	-5.29021	0.000585672	0.00275149	-0.649542
Tdrd7	0.802912	13.356	5.13829	0.000502741	0.00243995	-0.661637
Arhgap28	0.377851	15.1071	5.1348	0.000505221	0.00244599	-0.666868
Taf9b	0.943233	13.9654	5.13305	0.000506471	0.00244599	-0.669495
Pirt	0.59865	14.9394	5.13216	0.000507109	0.00244599	-0.670833
RTRAF	0.540807	14.788	5.12301	0.000513695	0.00246374	-0.684549
Agap1	-0.722891	14.2467	-5.12172	0.000514627	0.00246374	-0.686475
Hdlbp	-0.514509	16.0383	-5.12002	0.000515864	0.00246374	-0.689026
Epm2aip1	0.630605	14.9472	5.11979	0.000516033	0.00246374	-0.689375
Tsnax	0.537879	14.5742	5.10618	0.00052605	0.00250647	-0.709807
Snrpd3	0.468736	16.0228	5.09926	0.000531223	0.002526	-0.720207
Hnrnpul1	0.498129	15.6865	5.08801	0.000539753	0.00256137	-0.737133
Arl15	-0.602147	13.7269	-5.34099	0.000828208	0.00358941	-0.785463
Bag2	0.445507	15.583	5.04922	0.0005703	0.00269544	-0.795617
Usp10	0.418695	16.4536	5.04765	0.000571575	0.00269604	-0.797987
Pfdn6	0.440092	15.2551	5.04606	0.000572869	0.00269673	-0.800391
Atp1a2	0.925353	14.6922	5.17362	0.00068026	0.00307887	-0.810262
Mvp	-0.558582	15.6072	-5.02786	0.000587902	0.00275645	-0.827901
Sult4a1	0.844201	14.8227	5.29225	0.000876148	0.00371338	-0.846482
Aimp1	0.473799	16.1189	5.01281	0.000600655	0.00281063	-0.850688
Eif2s2	0.440829	16.3237	4.9964	0.000614897	0.00286294	-0.87557
Zfand6	-0.630387	14.741	-4.99573	0.000615489	0.00286294	-0.876591
Lpcat1	-0.458339	16.393	-4.98841	0.000621971	0.00288737	-0.887713
Eif3f	0.437835	16.8311	4.98559	0.000624485	0.00289333	-0.891996
Ddx5	-0.427426	16.4064	-4.98003	0.000629468	0.00291067	-0.900432
G3bp1	0.414888	16.1491	4.97441	0.00063456	0.00292458	-0.908985
Eif3m	0.507842	15.8821	4.97396	0.000634967	0.00292458	-0.909665
Smg7	-1.09393	12.7998	-5.23996	0.000931016	0.00389832	-0.912331
Rps14	-0.498711	15.6916	-4.9687	0.000639777	0.00294097	-0.917675
Psma1	0.550297	14.508	5.23362	0.000937917	0.00391326	-0.920336
Tmem79	0.567273	15.0622	4.95772	0.000649927	0.00298124	-0.934381
Micall2	-0.807221	13.8812	-4.95649	0.000651076	0.00298124	-0.936254
Hspbp1	1.10301	13.7769	4.95145	0.000655804	0.00299705	-0.943934
Bcap31	0.513631	17.3391	4.9415	0.00066525	0.00303335	-0.959109
Trpv1	-0.536795	17.2997	-4.94037	0.000666329	0.00303335	-0.960829
Ctsd	0.658014	14.6896	4.9361	0.00067043	0.00304611	-0.967338
Pcyt2	-0.440197	15.633	-4.9286	0.000677702	0.00307321	-0.978785
Picalm	-0.542075	16.0593	-4.92297	0.000683218	0.00308631	-0.987386
Fgf13	0.842859	13.5452	5.04278	0.000806573	0.0035151	-0.992935
Vars1	0.4164	18.3514	4.91764	0.000688491	0.00310416	-0.995542
Cct7	0.455584	14.429	4.90616	0.00069998	0.00314991	-1.0131
Nploc4	0.45651	14.7914	4.89778	0.000708493	0.00317605	-1.02592
Nacc1	0.660948	13.7844	5.14195	0.00104433	0.00421376	-1.03679
Garnl3	0.44781	16.622	4.88805	0.000718517	0.00320886	-1.04082
Cog4	-0.606855	16.127	-4.88752	0.000719076	0.00320886	-1.04164
Znf638	0.53157	14.8875	4.88671	0.000719911	0.00320886	-1.04288
Crbn	0.480703	15.7024	4.99781	0.000855684	0.00366789	-1.05629
Atg2a	-0.690488	13.3979	-4.87687	0.000730235	0.00324872	-1.05798
Bclaf1	0.354615	15.2828	4.87549	0.000731694	0.00324906	-1.06009
Kcnd3	-0.932362	13.997	-4.87286	0.000734476	0.00325525	-1.06412
Ncor2	-0.644827	14.8191	-5.12012	0.00107158	0.00428814	-1.0647
Psmd13	0.463099	14.2084	4.86303	0.000745006	0.0032957	-1.07921
Hspa4	0.373398	17.1159	4.85278	0.00075616	0.00333876	-1.09497
Kiaa0100	0.558361	14.6053	4.84846	0.000760915	0.00335345	-1.10161
Pgm2l1	0.832443	14.0061	4.83904	0.000771394	0.00338693	-1.11611
Heatr5b	0.488799	13.8311	4.83701	0.000773664	0.00339055	-1.11922
Tle5	0.950912	14.0619	5.04403	0.00117287	0.00456136	-1.16251
Hnrnph1	0.420737	15.1803	4.80878	0.000806095	0.0035151	-1.16275
Rbm11	0.706402	14.4833	4.92092	0.000947307	0.00394543	-1.16525
Gdi1	-0.386479	15.2448	-4.7926	0.000825335	0.00358624	-1.18774
Huwe1	-0.521402	15.5417	-4.79209	0.000825949	0.00358624	-1.18853
Prkca	0.56874	14.6127	4.78109	0.000839318	0.00363086	-1.20554
Trim25	0.538614	17.2474	4.77964	0.000841101	0.00363188	-1.20778
Rrm2b	0.736526	14.957	4.89091	0.000985916	0.0040347	-1.20803
Myo9a	0.466688	14.1696	4.77421	0.000847797	0.00365408	-1.21618
Pak2	-0.405919	15.754	-4.77054	0.000852363	0.00366703	-1.22187
Myo18a	0.352014	16.1109	4.76823	0.00085525	0.00366789	-1.22546
Enah	-0.479091	17.0268	-4.76533	0.000858877	0.00367487	-1.22994
Hnrnpu	0.401012	16.5622	4.76194	0.000863146	0.00368642	-1.23519
Stub1	0.518551	15.3929	4.75774	0.000868473	0.00370244	-1.24171
Grhpr	-0.905018	13.4212	-4.75643	0.000870141	0.00370283	-1.24374
Etf1	0.406604	14.9641	4.75462	0.000872443	0.00370591	-1.24654
Mthfsd	1.80371	12.8366	4.86147	0.00102543	0.00415299	-1.25009
Pkn2	-0.568685	14.607	-4.74988	0.000878527	0.00371338	-1.25389
Ccdc124	0.600696	15.1035	4.74956	0.000878945	0.00371338	-1.2544
Ube2j1	0.643751	15.3805	4.74734	0.000881808	0.00371879	-1.25784
Sod1	-0.597847	16.1862	-4.73755	0.000894555	0.00376579	-1.27304
Ylpm1	-0.53156	14.2083	-4.7276	0.000907707	0.00381432	-1.28849
Mcrip1	0.737293	15.9846	4.72231	0.000914783	0.00383719	-1.29671
Otud4	-0.380162	15.5024	-4.70716	0.000935397	0.00390969	-1.3203
Psmc3	-0.350559	20.4277	-4.69598	0.000950918	0.00395346	-1.33772
Eif4e3	0.6425	14.2603	4.69285	0.000955307	0.00396469	-1.34259
Vps35	0.674649	13.2	4.69108	0.000957804	0.00396804	-1.34536
Crcp	0.609008	14.0394	4.79262	0.00112472	0.00444028	-1.34898
Stat2	-0.506593	14.3745	-4.68733	0.000963107	0.00398299	-1.3512
Mctp1	-0.670731	13.9471	-4.68048	0.000972895	0.00400958	-1.3619
Parvb	0.431251	14.7698	4.68044	0.000972951	0.00400958	-1.36196
Dock9	-0.449201	14.3647	-4.67837	0.000975923	0.00401479	-1.36519
Gnao1	0.493466	15.1038	4.67504	0.000980728	0.0040275	-1.37038
Hid1	0.580826	14.3398	4.6735	0.000982962	0.00402963	-1.37279
Spg21	0.630971	14.1139	4.66435	0.000996342	0.00407027	-1.3871
Diaph2	-1.49279	14.7401	-5.23939	0.00241822	0.00802316	-1.38755
Osmr	-0.483239	14.6826	-4.65275	0.00101356	0.00413344	-1.40523
Spats2	-0.471489	16.1726	-4.64952	0.00101842	0.00414605	-1.41028
Fchsd1	-0.49208	14.928	-4.64754	0.00102141	0.00414984	-1.41338
Eef1akmt1	0.525991	14.15	4.64656	0.00102289	0.00414984	-1.41491
Bod1l	-0.812382	13.6107	-4.63468	0.00104104	0.00420895	-1.43351
Copa	0.384899	16.0001	4.63159	0.00104582	0.00421376	-1.43836
Copz1	0.421332	20.3423	4.62828	0.00105097	0.00422728	-1.44356
Abce1	-0.443128	14.0013	-4.62478	0.00105643	0.00424197	-1.44903
Synrg	0.417738	16.1198	4.62031	0.00106346	0.00426292	-1.45605
Rps10	1.14209	14.0892	4.60751	0.00108387	0.00432995	-1.47614
Sf3b6	0.713879	14.0572	4.6063	0.00108582	0.00433036	-1.47804
Ythdf1	0.390663	15.3676	4.59957	0.00109674	0.00435943	-1.48862
Stx7	0.364469	18.1422	4.59952	0.00109682	0.00435943	-1.4887
Gramd1b	-0.402727	15.5957	-4.59599	0.00110259	0.00437492	-1.49424
Sun1	-0.418091	14.5482	-4.59486	0.00110444	0.00437492	-1.49602
Cfl1	0.656262	16.4826	4.58441	0.00112175	0.00443601	-1.51246
Kars1	0.441347	15.6953	4.57677	0.00113459	0.00447173	-1.52449
Psip1	0.47716	15.2937	4.57514	0.00113735	0.00447363	-1.52706
Lypla2	-0.630137	18.4992	-4.57424	0.00113888	0.00447363	-1.52848
Arid1a	1.39509	12.2407	6.17653	0.00498893	0.0139845	-1.52896
Tbc1d13	0.97874	13.6403	4.57011	0.0011459	0.00449371	-1.53497
Aftph	0.439149	14.5851	4.56745	0.00115046	0.00450376	-1.53916
Mprip	-0.674731	13.4901	-4.56638	0.0011523	0.00450376	-1.54086
Rab21	0.558374	15.5692	4.56013	0.0011631	0.00453841	-1.55071
Rida	-0.673559	15.0443	-4.55901	0.00116504	0.00453842	-1.55247
Rps21	0.503744	13.4674	4.65206	0.00136117	0.0051405	-1.55292
Srp54	0.375502	18.3493	4.55074	0.00117953	0.00457232	-1.56553
Grsf1	0.422869	17.2079	4.55071	0.00117958	0.00457232	-1.56557
Mkrn1	0.838802	13.7565	4.54613	0.00118767	0.0045961	-1.57279
Hsp90ab1	0.541198	17.0632	4.54183	0.00119533	0.00461715	-1.57958
Eno2	-0.458214	14.0533	-4.5408	0.00119717	0.00461715	-1.58121
Cbx3	0.9354	14.2656	4.53978	0.001199	0.00461715	-1.58283
Dhcr7	0.980444	13.7728	4.62714	0.00140843	0.00528498	-1.58936
Pgk1	-0.770357	15.3333	-4.52621	0.00122358	0.00470409	-1.60426
Zc3h15	0.424232	13.6967	4.52082	0.0012335	0.00473447	-1.61279
Dpysl3	-0.55845	17.7054	-4.50943	0.00125475	0.00480816	-1.63082
Kdsr	0.624744	14.7817	4.49863	0.00127524	0.00487873	-1.64792
Reep2	0.668116	14.361	4.4925	0.00128703	0.00491582	-1.65764
Serpinb6	0.402628	14.9601	4.49061	0.0012907	0.00492186	-1.66065
Rabl6	0.370601	16.6475	4.48345	0.00130466	0.00496004	-1.672
Nck1	0.39208	15.3987	4.48331	0.00130494	0.00496004	-1.67223
Sap30bp	0.387232	13.8282	4.47987	0.0013117	0.00497768	-1.67768
Brsk2	0.499818	14.4949	4.47786	0.00131568	0.00498473	-1.68088
Snupn	-0.944115	14.1868	-4.68386	0.00181882	0.00651283	-1.69088
Ncbp2	0.430005	15.7676	4.47102	0.00132928	0.00502815	-1.69173
Lsm4	0.612101	15.3413	4.55215	0.00156163	0.0057859	-1.69956
Map2	0.599803	19.7378	4.45337	0.00136511	0.00514709	-1.71979
Hacd3	0.61553	14.2805	4.53752	0.00159356	0.00587952	-1.72115
Psme3ip1	0.724257	13.9355	4.52899	0.00161249	0.00590912	-1.73375
Brcc3	-0.49727	15.3923	-4.44272	0.00138721	0.00522206	-1.73674
Camk1d	-0.55576	15.2813	-4.43614	0.00140105	0.00526571	-1.74721
Tes	-0.666393	13.6824	-4.49781	0.00168382	0.00612275	-1.7799
Rundc3a	-0.434466	16.7551	-4.41499	0.00144658	0.00541948	-1.78094
Copb1	0.546661	16.3777	4.4131	0.0014507	0.00542628	-1.78394
Slc38a1	-0.760223	14.5425	-4.38864	0.00150549	0.00561823	-1.82302
Cpt1c	-0.477427	14.8216	-4.38806	0.00150681	0.00561823	-1.82394
Chmp4b	0.466473	19.4494	4.38104	0.00152296	0.00566945	-1.83518
Vdac1	-0.430761	13.8652	-4.37374	0.00153992	0.00572353	-1.84685
Epn2	-0.35167	16.3469	-4.36668	0.00155652	0.00577608	-1.85815
Fam107b	0.39615	14.8203	4.35824	0.00157664	0.00583234	-1.87169
Snrpa	0.516977	14.8992	4.50716	0.00227122	0.00761071	-1.87654
Epb41l1	-0.43446	15.5161	-4.35046	0.0015954	0.00587952	-1.88415
Abcf2	0.419147	15.8791	4.34921	0.00159845	0.00587952	-1.88616
Cisd1	-0.745259	18.6407	-4.34881	0.00159941	0.00587952	-1.88679
Chmp5	0.544991	17.4749	4.34557	0.00160734	0.00589944	-1.892
Aqp1	0.569166	16.4312	4.34222	0.00161555	0.00591111	-1.89737
Ncl	0.371741	18.4382	4.33649	0.00162972	0.00595369	-1.90657
Dhx15	0.396593	15.011	4.3307	0.00164417	0.00599713	-1.91586
Eif4g3	0.45294	16.5466	4.32963	0.00164687	0.00599766	-1.91759
Rnf213	-0.394336	13.9991	-4.38544	0.00197038	0.00692054	-1.94732
Klhl9	-0.601867	13.9485	-4.29687	0.00173137	0.00628591	-1.97027
Eif4e	0.465948	16.3166	4.29085	0.00174737	0.00633422	-1.97996
Mtm1	-0.535477	14.306	-4.28984	0.00175009	0.00633431	-1.9816
Gtf2f2	0.370257	15.2752	4.28876	0.00175298	0.00633499	-1.98333
Stambp	0.437966	14.9477	4.28359	0.00176692	0.00637557	-1.99167
Tdrd3	0.468879	15.4879	4.27976	0.0017773	0.00640318	-1.99783
Arpc5	0.384721	16.4549	4.27816	0.00178168	0.00640913	-2.00042
Ncald	0.538592	15.0484	4.27707	0.00178466	0.00641003	-2.00218
Bcat2	-0.67418	13.6107	-4.34751	0.00207859	0.00713838	-2.00421
Bcas3	-0.476058	14.7674	-4.2716	0.00179968	0.00645411	-2.011
Tbcel	0.378401	15.4961	4.26119	0.00182865	0.00653805	-2.0278
Abcc5	0.457984	13.9427	4.25835	0.00183664	0.00655443	-2.03239
Rab3d	-0.413532	15.0798	-4.25758	0.00183881	0.00655443	-2.03363
Hars1	0.694588	15.0841	4.25113	0.00185711	0.00660961	-2.04404
Cdc42bpb	-0.45539	14.9385	-4.24393	0.00187777	0.00667303	-2.05568
Rptor	-0.762131	13.4775	-4.23463	0.00190483	0.00675897	-2.07073
Strbp	-0.943258	13.8629	-4.23123	0.00191482	0.00678417	-2.07623
Nolc1	0.690185	13.8448	4.22924	0.00192069	0.00679325	-2.07944
Habp4	0.649344	17.042	4.2284	0.00192316	0.00679325	-2.0808
Arhgef40	-0.533572	14.3172	-4.2255	0.00193176	0.00681338	-2.08549
Zfyve16	-0.436735	15.2967	-4.214	0.00196629	0.00692054	-2.10412
Ndufs3	0.624591	13.6392	4.21246	0.00197098	0.00692054	-2.10662
Ppp1r3f	0.741027	13.6977	4.27522	0.0023029	0.00769078	-2.11318
Gng2	0.797413	14.0545	4.20654	0.00198903	0.00695855	-2.11621
Mepce	0.422955	16.2426	4.20613	0.00199032	0.00695855	-2.11688
Bcl2l13	0.489685	15.3499	4.206	0.00199069	0.00695855	-2.11708
Cdr2	-0.74717	14.3189	-4.2018	0.00200365	0.00698434	-2.1239
Cog5	-0.477899	14.0884	-4.20168	0.00200402	0.00698434	-2.1241
Las1l	-0.321734	16.0921	-4.19867	0.00201335	0.00699683	-2.12897
Cask	-0.562096	13.702	-4.1986	0.00201356	0.00699683	-2.12909
Kctd8	0.491035	14.2873	4.1959	0.00202198	0.00700734	-2.13347
Stam	-0.403898	16.9577	-4.19571	0.00202255	0.00700734	-2.13377
Gpaa1	-0.431939	17.8937	-4.18993	0.00204069	0.00705977	-2.14315
Hprt1	0.564296	14.8753	4.18383	0.00206002	0.00711616	-2.15306
Parva	0.576623	14.722	4.18161	0.0020671	0.00713013	-2.15666
N4bp1	-0.678713	13.9259	-4.24515	0.00240371	0.00798629	-2.1587
Rph3a	0.556239	15.7863	4.18015	0.00207179	0.00713582	-2.15904
Dnm1l	-0.32533	18.5903	-4.17802	0.00207861	0.00713838	-2.16249
Ccz1	-0.491453	13.8069	-4.1753	0.00208738	0.00715805	-2.16692
Tcf20	-1.42519	12.3612	-4.29439	0.00414254	0.01224	-2.17054
Clint1	0.468242	17.2399	4.16585	0.0021181	0.00725278	-2.18226
Dgkh	-0.332952	16.1002	-4.16368	0.00212525	0.00726192	-2.1858
Chp1	0.34703	15.0291	4.16316	0.00212695	0.00726192	-2.18664
Impa1	-0.357291	15.8556	-4.16159	0.00213213	0.00726904	-2.1892
Arhgap22	-0.838785	12.8034	-4.31463	0.00290836	0.00930755	-2.19741
Syngr3	0.568839	18.4956	4.15527	0.00215311	0.00731271	-2.19948
Atp5f1b	0.329294	18.3072	4.15502	0.00215394	0.00731271	-2.19989
Retreg2	0.503855	14.7059	4.15492	0.00215428	0.00731271	-2.20005
Tgfb1i1	-0.451092	14.1104	-4.14825	0.00217665	0.00737798	-2.2109
Ssb	0.615863	14.2242	4.14384	0.00219159	0.00741793	-2.21808
Arfgef2	0.415614	15.2224	4.14116	0.00220073	0.00743814	-2.22245
Coro1c	-0.318985	16.7326	-4.13056	0.00223721	0.00754016	-2.23971
Anxa7	0.367236	14.6637	4.13053	0.00223733	0.00754016	-2.23977
Ctnnbip1	0.662041	14.3771	4.19059	0.00259893	0.00855027	-2.24162
Elavl4	0.54472	18.9469	4.12929	0.00224163	0.00754383	-2.24178
Csrp1	-0.522682	16.4165	-4.12377	0.00226092	0.00759787	-2.25078
Araf	0.378624	16.6346	4.12155	0.00226874	0.00761071	-2.2544
Gsk3b	0.368539	16.7259	4.11742	0.00228335	0.00764043	-2.26114
Snx9	-0.38517	16.5567	-4.11137	0.00230494	0.00769078	-2.27101
Smarca4	-0.528747	13.6303	-4.0987	0.00235085	0.00782478	-2.2917
Ampd2	-0.369105	17.2718	-4.09845	0.00235177	0.00782478	-2.29211
Fmn1	0.722034	14.0782	4.38811	0.00549186	0.0151138	-2.29685
Eif3a	0.427676	14.7936	4.07895	0.00242432	0.00803205	-2.32398
Ddx6	0.384333	16.834	4.07446	0.00244137	0.00807714	-2.33133
Mark2	0.800181	13.1566	4.10761	0.00292906	0.00936104	-2.36846
Mindy1	0.349017	15.5904	4.04721	0.00254753	0.00841651	-2.37596
Rpl9	0.458013	14.6874	4.04321	0.00256351	0.00845744	-2.38251
Map1a	0.384822	19.4301	4.03952	0.00257834	0.00849442	-2.38856
Rbm3	0.664959	14.2104	4.09169	0.0029974	0.00952761	-2.3929
Eipr1	0.739162	13.369	4.02388	0.0026423	0.00868078	-2.41423
Cd2ap	0.524601	15.8747	4.018	0.00266675	0.00874887	-2.42388
Cntnap1	-0.43048	14.7359	-4.01679	0.00267182	0.00875328	-2.42587
Jup	-0.484584	14.64	-4.01356	0.00268539	0.00878548	-2.43118
Fbxl16	0.479636	14.5555	4.01121	0.00269532	0.0088057	-2.43504
Ctnna2	-0.432313	14.538	-4.00774	0.00271002	0.00883325	-2.44074
Washc2	0.339034	17.7373	4.00745	0.00271127	0.00883325	-2.44122
Rmc1	-0.736356	12.5344	-4.26018	0.00626631	0.0166699	-2.44285
Ptpn12	-0.334559	15.9692	-4.00402	0.0027259	0.0088645	-2.44686
Vat1l	-0.421128	16.526	-4.00343	0.00272841	0.0088645	-2.44782
Syt4	-0.434532	14.4624	-3.99779	0.00275268	0.008931	-2.4571
Prrc1	0.534886	14.8482	3.99104	0.00278204	0.0090138	-2.4682
Dazap1	0.713807	13.97	3.99006	0.0027863	0.00901519	-2.46981
Ten1	0.511559	15.0022	3.98918	0.00279019	0.00901533	-2.47127
Efhd2	-0.430103	19.111	-3.97746	0.00284206	0.00917032	-2.49055
Nasp	0.704736	13.7115	3.97553	0.0028507	0.00918558	-2.49373
Ruvbl1	0.280259	16.1534	3.9742	0.00285669	0.00919227	-2.49592
Cadm3	-0.487314	15.6883	-3.96904	0.00287997	0.00924977	-2.50442
Fdps	0.541248	14.674	3.9685	0.00288243	0.00924977	-2.50531
Cfl2	0.689632	13.7436	3.96323	0.00290645	0.00930755	-2.51399
Nrbf2	0.428451	16.3182	3.94971	0.00296903	0.00946512	-2.53628
Dctn2	0.314017	19.4261	3.94957	0.00296969	0.00946512	-2.53651
Vipas39	0.419644	15.5944	3.946	0.00298645	0.00950565	-2.5424
Lnpk	-0.406543	18.0914	-3.93895	0.00301985	0.009586	-2.55404
G3bp2	0.531012	17.2698	3.93563	0.00303572	0.00962334	-2.55952
Rps26	0.494144	13.5362	3.93168	0.00305473	0.00967056	-2.56605
Gtf2i	0.512984	13.5518	3.92889	0.00306821	0.00970018	-2.57065
Fmr1	0.78047	14.304	4.12036	0.005093	0.0142244	-2.57758
Prph	-0.368922	22.2352	-3.91921	0.0031155	0.00983645	-2.58664
Mbnl1	0.306328	19.511	3.91811	0.00312093	0.00984034	-2.58846
Cep170	-0.319882	17.9994	-3.91357	0.0031434	0.00989792	-2.59596
Lztfl1	0.402872	14.9906	3.91058	0.0031583	0.00993154	-2.60091
Nek7	0.510474	16.2212	3.90968	0.00316285	0.00993252	-2.60241
Sarnp	0.375955	16.0865	3.90763	0.00317312	0.00995148	-2.6058
Fkbp3	0.34198	17.5466	3.90429	0.00318991	0.00997803	-2.61131
Pex5l	-0.337087	15.1438	-3.90426	0.00319008	0.00997803	-2.61137
Cav2	0.657165	13.7401	3.94901	0.00369131	0.011225	-2.61327
Ndufaf2	-0.444659	15.494	-3.94812	0.00369615	0.011225	-2.61465
Kif3b	0.33977	16.4603	3.90226	0.00320021	0.00999482	-2.61468
Wdr45	-0.303929	14.4951	-3.90151	0.00320396	0.00999482	-2.61591
Sar1b	0.500158	14.2784	3.88418	0.00329316	0.0102594	-2.6446
Adprh	-0.624662	14.6941	-3.95998	0.00465302	0.0132164	-2.64673
C2cd2	-0.506484	15.2288	-3.88088	0.00331045	0.0102997	-2.65007
Rpl23	0.577198	13.9634	3.92531	0.00382228	0.0115703	-2.65011
Syn1	-0.336173	17.6507	-3.87602	0.00333603	0.0103655	-2.65811
Smap1	-0.321507	18.4455	-3.87492	0.0033419	0.01037	-2.65995
Stk25	0.405648	14.8961	3.87204	0.0033572	0.0104038	-2.66472
Eif4enif1	-0.59727	13.8664	-3.86524	0.00339361	0.0105027	-2.67598
Camk2b	-0.412825	14.6773	-3.8642	0.00339923	0.0105063	-2.67771
Irf3	0.417067	15.1424	3.86287	0.0034064	0.0105146	-2.67991
Stk39	0.448742	14.3966	3.85065	0.00347322	0.0107007	-2.70019
Immt	-0.553571	15.2453	-3.85018	0.0034758	0.0107007	-2.70097
Nudc	0.310161	17.3228	3.84904	0.00348209	0.0107061	-2.70285
Wnk1	0.411663	15.3369	3.83895	0.00353841	0.010865	-2.7196
Umps	-0.656499	14.4314	-3.83187	0.00357851	0.0109738	-2.73136
Hmgcs1	1.08791	13.9153	3.83053	0.00358616	0.0109829	-2.73359
Nrbp2	0.550242	14.523	3.87148	0.00413851	0.01224	-2.73403
Slc12a6	0.345574	13.9548	3.82467	0.00361978	0.0110714	-2.74333
Ublcp1	0.369908	16.2409	3.82209	0.0036347	0.0111026	-2.74762
Ndufa4	0.476056	15.1981	3.8621	0.00419642	0.0123515	-2.74869
Trappc9	-0.494778	14.4775	-3.81718	0.00366324	0.0111753	-2.75578
Letm1	0.633469	13.7307	3.84498	0.00712824	0.0183398	-2.75757
Cdk11b	0.570912	13.3938	3.85439	0.00424466	0.0124596	-2.76075
Dync1li1	-0.35455	17.5733	-3.81231	0.00369182	0.011225	-2.76388
Sptan1	0.302267	17.1925	3.81114	0.00369866	0.011225	-2.76581
Golga5	0.296169	17.273	3.80857	0.00371385	0.0112566	-2.77009
Sf3b3	0.491331	14.4664	3.83222	0.00438663	0.0126587	-2.79544
Stxbp5	-0.331912	15.1576	-3.78752	0.00384078	0.0116113	-2.80513
Stim1	0.378601	15.8895	3.78303	0.00386844	0.0116799	-2.81261
Camk2g	0.394246	16.2679	3.78068	0.003883	0.0117088	-2.81652
Cadps	-0.386376	18.545	-3.77772	0.00390143	0.0117493	-2.82146
Eprs1	0.343812	17.2	3.77406	0.0039243	0.011803	-2.82755
Srpra	-0.356188	16.6378	-3.76988	0.00395065	0.0118671	-2.83452
Pclo	-0.360261	14.4884	-3.76855	0.00395903	0.0118771	-2.83673
Hsph1	-0.331684	17.6458	-3.76592	0.00397573	0.011912	-2.84112
Elavl2	0.322358	17.7173	3.76396	0.00398824	0.0119342	-2.84439
Golga1	0.309916	14.7925	3.75415	0.00405139	0.0120976	-2.86076
Usp5	-0.306855	17.6699	-3.75388	0.00405314	0.0120976	-2.86121
Pfdn5	0.617138	16.1489	3.75073	0.0040736	0.0121407	-2.86645
Rps5	0.501755	13.8004	3.75007	0.00407792	0.0121407	-2.86755
Zfand5	-0.675265	14.9436	-3.74889	0.00408566	0.0121484	-2.86953
Tbca	1.19187	15.0233	3.75939	0.007932	0.0199703	-2.8727
Pea15	-0.442225	16.9856	-3.74479	0.00411256	0.0122129	-2.87636
Ppid	-0.390153	17.9613	-3.74328	0.00412252	0.0122149	-2.87888
Ostf1	0.438969	15.573	3.74312	0.00412362	0.0122149	-2.87916
Ankrd13a	-0.739956	14.4092	-3.73901	0.00415086	0.0122492	-2.88602
Dbt	-0.706053	13.4348	-3.79416	0.00583358	0.015787	-2.88818
Rpl30	0.344791	17.6493	3.73386	0.00418528	0.0123353	-2.89462
Tab1	-0.330047	14.3739	-3.73148	0.00420131	0.0123515	-2.8986
Otub1	0.523654	14.6638	3.72449	0.00424869	0.0124596	-2.91027
Eci1	0.699	14.3757	4.0404	0.0118664	0.027571	-2.91343
Epn3	-0.808005	13.6018	-3.72063	0.00427511	0.0125117	-2.91672
Ccdc92	0.484034	16.3512	3.7198	0.00428083	0.0125117	-2.91811
Ywhah	0.613725	15.3734	3.71956	0.00428243	0.0125117	-2.9185
Pafah1b1	0.517153	13.7442	3.71815	0.00429216	0.0125246	-2.92086
Bin1	-0.311984	16.8638	-3.71638	0.00430438	0.0125447	-2.92382
Nisch	-0.365624	13.8737	-3.71425	0.00431912	0.0125549	-2.92738
Fmnl1	0.336914	14.3003	3.71379	0.00432231	0.0125549	-2.92815
Ppm1g	0.298969	15.6087	3.71356	0.00432394	0.0125549	-2.92854
Numbl	-0.37127	17.0634	-3.71158	0.00433767	0.012566	-2.93184
Mtpn	0.616654	14.1658	3.71147	0.00433844	0.012566	-2.93202
Synm	0.350582	19.8393	3.70928	0.00435377	0.0125948	-2.9357
Agfg1	-0.479813	17.816	-3.70737	0.00436717	0.0126181	-2.93889
Czib	0.321385	14.6216	3.69959	0.00442209	0.012745	-2.95189
Rab3c	0.316737	15.7773	3.69885	0.00442738	0.012745	-2.95314
Pik3r4	0.414063	13.5948	3.69546	0.00445157	0.012799	-2.95881
Synpo	-0.452069	14.9402	-3.69377	0.00446371	0.0128182	-2.96164
Ap3s2	-0.360411	17.7431	-3.69104	0.00448334	0.0128588	-2.9662
Mtdh	0.27944	18.901	3.6855	0.00452351	0.0129479	-2.97548
Aspscr1	-0.352737	14.8345	-3.68524	0.00452541	0.0129479	-2.97591
Arhgap1	0.37536	18.6839	3.68416	0.00453331	0.0129541	-2.97773
Bad	0.414219	14.0869	3.7157	0.00522063	0.0145299	-2.97872
Phactr4	-0.564222	14.2167	-3.68343	0.00453863	0.0129541	-2.97895
Larp1	-0.271767	16.865	-3.6771	0.0045851	0.0130709	-2.98954
Plekhd1	0.431788	16.175	3.67501	0.00460058	0.0130991	-2.99304
Map4	-0.305111	21.4286	-3.67147	0.00462691	0.0131581	-2.99898
Srgap3	0.285269	16.2271	3.66367	0.00468543	0.0132924	-3.01204
Hnrnpf	0.553628	15.2147	3.65971	0.00471543	0.0133613	-3.01867
Atp6v1f	0.5592	13.6706	3.65694	0.00473661	0.0133993	-3.02333
Smap2	0.288255	16.7436	3.65646	0.00474024	0.0133993	-3.02413
Uchl1	0.502784	17.403	3.6501	0.00478913	0.0135212	-3.03479
Psmd3	0.28111	15.8344	3.64035	0.00486516	0.0137194	-3.05115
Gcc2	0.766148	13.3095	3.67579	0.00687225	0.0178572	-3.06265
Ercc3	0.556237	13.4247	3.6303	0.00494477	0.0139053	-3.06801
Cmas	0.491484	18.918	3.63022	0.0049454	0.0139053	-3.06814
Fgf12	0.805003	14.4161	3.62979	0.00494884	0.0139053	-3.06886
Vps26c	-0.331381	15.303	-3.62564	0.00498217	0.0139822	-3.07583
Tdrp	0.357358	16.6193	3.6211	0.00501891	0.0140517	-3.08346
Ube2v2	0.850451	14.487	3.72154	0.0112167	0.0264804	-3.08521
Asns	-0.343634	14.7495	-3.61584	0.00506178	0.0141549	-3.09229
Cpne6	-0.413418	15.9667	-3.61134	0.00509876	0.0142244	-3.09984
Vat1	-0.315503	14.7502	-3.59892	0.00520233	0.0144962	-3.12071
Oxsr1	0.367738	15.003	3.5793	0.00537041	0.0149291	-3.1537
Dip2b	0.740753	13.2667	3.60497	0.00616992	0.0164695	-3.15417
Tln1	-0.27215	16.2039	-3.57761	0.00538521	0.0149459	-3.15655
Srrm2	-0.303161	17.3653	-3.57685	0.00539185	0.0149459	-3.15783
Timm44	-0.389079	14.8813	-3.57618	0.00539767	0.0149459	-3.15895
Maoa	-0.333641	14.5345	-3.5757	0.00540188	0.0149459	-3.15975
Vps39	0.952359	12.7715	3.57363	0.00542009	0.0149612	-3.16324
Prkg1	-0.719308	14.5533	-3.57362	0.00542017	0.0149612	-3.16326
Mta2	0.667093	13.5505	3.56799	0.00546988	0.0150807	-3.17272
Tomm70	0.708001	13.7709	3.5652	0.00549476	0.0151138	-3.17743
Acsl4	-0.356963	15.6618	-3.56397	0.00550577	0.0151264	-3.1795
Lamtor1	0.330661	14.6752	3.55957	0.0055452	0.0152169	-3.1869
Mios	0.345281	14.3108	3.5575	0.00556391	0.0152504	-3.19039
Lcp1	-0.307928	16.3815	-3.55541	0.00558286	0.0152845	-3.19392
Rufy2	0.337492	18.1093	3.55413	0.00559441	0.0152983	-3.19606
Arhgap17	-0.329685	15.8336	-3.54214	0.00570455	0.0155814	-3.21626
Arcn1	0.264263	16.4812	3.53782	0.00574476	0.015673	-3.22353
Nup133	0.568908	13.8944	3.53582	0.00576347	0.0157058	-3.2269
Cpsf6	0.336344	16.6296	3.53118	0.0058072	0.0157738	-3.23473
Sdha	0.39664	14.8991	3.53111	0.00580782	0.0157738	-3.23484
Strap	0.406	16.7173	3.53068	0.00581192	0.0157738	-3.23557
Mpz	0.782123	16.907	3.53032	0.0058153	0.0157738	-3.23617
Mtarc2	0.533627	14.2727	3.52939	0.00582413	0.0157796	-3.23775
Ift22	0.358039	15.5527	3.5511	0.00669616	0.0175159	-3.23995
Emd	0.28656	17.5464	3.52632	0.00585334	0.015805	-3.24293
Scyl1	-0.32597	15.852	-3.52628	0.00585372	0.015805	-3.24299
Pitpnm2	0.288763	15.5524	3.52467	0.00586902	0.0158281	-3.24569
Pagr1a	1.35797	12.5293	3.5495	0.00820311	0.020499	-3.2506
Acp1	-0.363638	15.5163	-3.51812	0.00593195	0.0159724	-3.25674
Nufip2	0.285558	17.2616	3.51769	0.00593612	0.0159724	-3.25747
Cacybp	0.351528	16.3	3.50659	0.00604448	0.0162364	-3.27619
Tmem184c	0.455612	13.1968	3.50623	0.00604802	0.0162364	-3.2768
Tbcb	0.340533	16.5408	3.50546	0.00605562	0.0162382	-3.27809
Arpin	0.31067	16.2902	3.50272	0.00608275	0.0162778	-3.28272
Gab1	-0.331705	14.2456	-3.50257	0.00608424	0.0162778	-3.28297
Kif1b	-0.595561	12.1733	-3.4567	0.0116773	0.0272552	-3.28789
Ctnnd2	-0.618123	13.2879	-3.55922	0.00809146	0.0202632	-3.29203
Rhbdd2	0.490844	14.2633	3.49661	0.00614365	0.016418	-3.29303
Atp2a2	0.398453	14.4304	3.49119	0.00619825	0.0165263	-3.30218
Pnn	0.324194	14.4647	3.48726	0.0062381	0.0166137	-3.30881
Dab2ip	-0.315244	14.8431	-3.48282	0.00628344	0.0166966	-3.3163
Map2k1	0.428411	14.0568	3.48015	0.00631092	0.016732	-3.32081
Srgap1	-0.333896	15.7039	-3.48014	0.00631101	0.016732	-3.32083
Pspc1	0.31984	16.466	3.47829	0.00633011	0.0167637	-3.32395
Csnk1d	0.490045	14.8533	3.47626	0.00635116	0.0168005	-3.32739
Afdn	-0.29013	15.0511	-3.47193	0.00639622	0.0169007	-3.3347
Hadhb	0.42023	15.3055	3.47053	0.00641084	0.0169203	-3.33706
Ppp2r2a	-0.44103	13.5727	-3.48343	0.00742519	0.0189173	-3.34808
Hgs	0.292109	15.2296	3.4621	0.00649981	0.0171244	-3.3513
Pdap1	0.326482	19.0899	3.46183	0.00650275	0.0171244	-3.35177
Pik3cd	-0.461819	12.9061	-3.45803	0.00654325	0.0172117	-3.35819
Lamb2	0.846012	12.9976	3.45561	0.00656917	0.0172606	-3.36227
Anxa6	-0.308815	18.8675	-3.45141	0.00661443	0.0173601	-3.36937
Msi2	0.666134	13.1337	3.53236	0.0105877	0.0252237	-3.37109
Got2	-0.332914	14.4926	-3.44878	0.00664297	0.0174156	-3.37382
Fundc2	0.470355	17.7437	3.4673	0.00761097	0.0193069	-3.3739
Naa30	0.82435	13.6898	3.46409	0.00764853	0.0193812	-3.37905
Dbn1	-0.481517	18.3065	-3.44394	0.00669581	0.0175159	-3.382
Rpn1	0.367025	15.2648	3.44011	0.00673789	0.0176055	-3.38847
Gpr89	-0.381446	16.5492	-3.43845	0.00675621	0.0176171	-3.39128
Mapre2	0.459041	16.7645	3.43787	0.00676266	0.0176171	-3.39226
Hip1r	-0.390174	13.4726	-3.43767	0.00676485	0.0176171	-3.3926
Hbb-b1	0.490042	15.2066	3.43372	0.00680873	0.0177117	-3.39927
Myd88	-0.435847	13.4992	-3.44684	0.00948821	0.0230246	-3.40468
Atpaf1	-0.50602	13.8595	-3.42457	0.00691157	0.0179395	-3.41475
Dhx9	0.304146	14.877	3.42354	0.0069233	0.0179501	-3.4165
Pdha1	0.286118	15.2043	3.42107	0.00695133	0.0179884	-3.42068
Prmt8	0.523097	14.6336	3.42089	0.00695336	0.0179884	-3.42098
Kiaa1522	0.646677	13.627	3.43474	0.00800102	0.0200795	-3.4261
Cct3	0.311402	14.9586	3.4145	0.00702663	0.0181579	-3.4318
Dctn6	0.415321	17.0952	3.41182	0.00705759	0.0182179	-3.43633
Nbn	0.487217	13.6233	3.40876	0.00709312	0.0182895	-3.44151
Sugp2	-0.392708	14.9786	-3.40809	0.00710091	0.0182895	-3.44265
Mdh1	-0.321684	16.4507	-3.40465	0.00714108	0.0183527	-3.44847
Atp5pf	0.514588	14.9644	3.4018	0.00717453	0.0184186	-3.45329
Ddx3y	-0.448047	16.759	-3.39768	0.00722326	0.0185234	-3.46027
Spag9	-0.258567	18.2116	-3.39214	0.00728927	0.0186723	-3.46966
Eif2a	0.272052	15.547	3.39117	0.00730081	0.0186815	-3.47129
Ankrd17	0.257038	16.0006	3.38862	0.00733149	0.0187396	-3.47561
Syt7	0.629159	13.7984	3.39961	0.00844562	0.0209712	-3.48251
Cbll1	-0.560829	15.32	-3.4303	0.00971471	0.0234772	-3.48577
Dusp3	0.443979	16.2701	3.38202	0.00741135	0.0189063	-3.48678
Rbm5	0.326062	14.1409	3.3819	0.00741282	0.0189063	-3.48699
Raf1	-0.368961	14.9577	-3.37735	0.00746848	0.019007	-3.4947
Cog3	0.407982	14.8375	3.37451	0.00750341	0.0190752	-3.49951
Usp14	0.264243	17.4558	3.36635	0.00760475	0.0193069	-3.51334
Rad23b	0.284759	16.2159	3.35964	0.00768915	0.0194632	-3.52471
Uba6	-0.254789	16.2235	-3.35203	0.00778605	0.0196872	-3.53761
Cast	-0.367038	17.6753	-3.34927	0.00782154	0.0197557	-3.54229
Cpsf7	0.408267	15.6107	3.34383	0.00789185	0.0199119	-3.55151
Scn10a	-0.447304	14.6381	-3.34136	0.00792398	0.0199703	-3.55569
Rps20	-0.339942	20.5573	-3.33841	0.00796263	0.0200259	-3.5607
Srrm1	-0.604845	14.7252	-3.33594	0.00799505	0.0200795	-3.56489
Trim9	-0.460115	15.3444	-3.32912	0.00808536	0.0202632	-3.57645
Gspt1	-0.253243	16.2184	-3.32417	0.00815161	0.0203921	-3.58485
Pcnp	0.491011	18.3833	3.31966	0.00821247	0.0205006	-3.5925
Rpa1	-0.323503	13.4496	-3.31458	0.00828157	0.0206512	-3.60112
Trim36	0.259159	15.1811	3.31096	0.00833117	0.0207481	-3.60726
Ppip5k1	-0.289317	14.3616	-3.31046	0.00833811	0.0207481	-3.60812
Scn11a	-0.528685	14.4282	-3.31436	0.00963562	0.0233101	-3.61978
Arhgap35	-0.348632	14.7116	-3.30357	0.00843336	0.0209629	-3.6198
Dmtn	-0.264688	17.2883	-3.29734	0.00852061	0.0211351	-3.63039
Dhx57	-0.251544	14.6494	-3.2958	0.00854217	0.0211662	-3.63298
Wdr18	0.361679	13.8312	3.29122	0.00860705	0.0212878	-3.64076
Txn	-0.324203	23.5092	-3.29106	0.00860937	0.0212878	-3.64104
Alkbh6	0.502919	14.4099	3.28857	0.00864482	0.021353	-3.64526
Tcp11l1	0.403844	15.8732	3.28704	0.00866669	0.0213845	-3.64786
Tomm22	0.627588	12.4211	3.3335	0.0137214	0.0308155	-3.64983
Pura	0.381492	17.1299	3.28193	0.00874014	0.0215431	-3.65653
Polr2d	-0.488576	14.5015	-3.28823	0.0100345	0.0241506	-3.66194
Inpp5f	0.50954	13.7191	3.2783	0.00879277	0.0216501	-3.6627
Hdgfl2	0.567109	13.2145	3.18569	0.0167	0.0364574	-3.66934
Wbp4	0.701252	13.3524	3.26646	0.0122951	0.0283704	-3.67794
Bnip3	0.392023	15.0674	3.27623	0.0102234	0.0244798	-3.68132
Prdx6	-0.280771	16.7811	-3.26515	0.00898599	0.0221027	-3.68503
Emc7	0.328922	14.077	3.26302	0.00901768	0.0221575	-3.68865
Uqcrh	0.769122	13.6749	3.26166	0.0090381	0.0221844	-3.69097
Ubxn4	0.725044	13.423	3.25904	0.00907732	0.0222574	-3.69541
Mb21d2	-0.412033	13.5355	-3.25812	0.00909115	0.0222681	-3.69698
Ppp3cc	1.00552	12.661	3.26427	0.0104155	0.0248638	-3.70065
Snrpa1	-0.385092	16.514	-3.25109	0.00919747	0.022505	-3.70891
Mecp2	0.263809	16.9574	3.24873	0.0092335	0.0225697	-3.71293
Plaa	-0.333435	15.6027	-3.2458	0.00927844	0.0226463	-3.71791
Trim46	-0.418922	13.6464	-3.24543	0.00928412	0.0226463	-3.71854
Ywhae	0.424569	15.3836	3.24431	0.00930124	0.0226645	-3.72043
Septin2	-0.409819	14.5705	-3.24028	0.00936351	0.0227926	-3.72728
Nucks1	0.284539	17.2206	3.24606	0.010715	0.0254495	-3.73007
Pdlim1	0.30488	17.2324	3.2364	0.00942399	0.0229161	-3.73388
Ewsr1	0.553002	14.2749	3.23947	0.0108258	0.0256607	-3.74074
Stk24	0.269415	15.3096	3.23235	0.00948735	0.0230246	-3.74076
Rtn4	-0.334164	20.8799	-3.23046	0.00951715	0.023071	-3.74397
Vamp4	0.426233	14.6079	3.2266	0.0095782	0.023195	-3.75053
Ttll1	0.399312	14.3375	3.21185	0.0098153	0.0236959	-3.7756
Calr	0.623384	13.8187	3.2112	0.00982586	0.0236971	-3.77671
Clcn6	0.666841	13.3829	3.19243	0.0136915	0.0308155	-3.79092
Rala	0.532294	13.9654	3.1909	0.013722	0.0308155	-3.79326
Eef1a2	0.329619	18.2907	3.2	0.01001	0.0241165	-3.79574
Gpi	-0.483779	13.1166	-3.22991	0.0157416	0.0345579	-3.79686
Trim3	0.503709	13.4991	3.19656	0.0100673	0.0242048	-3.80158
Tomm34	0.301849	14.6735	3.19408	0.010109	0.0242802	-3.80581
Sec16a	-0.289721	16.5013	-3.18982	0.0101806	0.0244271	-3.81304
Scyl2	-0.257313	15.1877	-3.18893	0.0101957	0.0244385	-3.81456
Yipf3	-0.399696	13.1032	-3.19119	0.0116735	0.0272552	-3.81888
IntS13	-0.339476	13.5539	-3.18338	0.0102902	0.0246146	-3.82401
Wasl	-0.278057	15.9654	-3.18242	0.0103066	0.0246288	-3.82564
Ppm1e	-0.769741	13.5178	-3.18571	0.011774	0.0274104	-3.82775
Atp2b2	-0.369707	14.0825	-3.1712	0.0105004	0.0250411	-3.84471
Arpp19	0.306346	15.88	3.16674	0.0121291	0.0281255	-3.8585
Cenpv	0.405263	13.0944	3.16177	0.0106662	0.0253727	-3.86074
Nedd4	0.322447	14.8315	3.16145	0.0106719	0.0253727	-3.86129
Tpr	-0.406692	14.3044	-3.15793	0.0107346	0.0254702	-3.86728
Ube2v1	0.663917	14.0797	3.16071	0.0122442	0.0282809	-3.86828
Slc37a1	-1.29195	12.9549	-3.15647	0.0123258	0.0284135	-3.87515
Tmx4	0.425776	17.0363	3.1495	0.0124613	0.0286976	-3.88645
Trap1	0.437646	18.0749	3.14366	0.0109924	0.0260294	-3.89155
Gga2	0.359409	14.2525	3.14397	0.0125699	0.0288346	-3.89542
Emc8	0.504164	13.9445	3.13904	0.0110772	0.0262039	-3.89941
Fam234b	0.38838	13.1284	3.13775	0.0111009	0.0262334	-3.90159
Casp9	-0.398626	13.526	-3.12947	0.011255	0.0265443	-3.91569
Ppp1r1a	0.385063	15.8244	3.13022	0.0128441	0.0293777	-3.91773
Cutc	0.570615	14.5387	3.12387	0.0113604	0.026766	-3.92521
Ythdf2	-0.368151	14.8444	-3.12307	0.0113755	0.0267746	-3.92657
Elavl3	0.27296	16.9102	3.12178	0.0114	0.0268054	-3.92876
Elapor2	-0.257807	15.3747	-3.11562	0.0115177	0.027055	-3.93925
Zmym3	0.451464	12.5656	3.12647	0.0150771	0.0332857	-3.94849
Efl1	-0.339016	15.5814	-3.10946	0.0116364	0.0272552	-3.94972
Rgs3	0.327962	17.7617	3.10874	0.0116504	0.0272552	-3.95095
Atp5f1d	0.456737	14.0173	3.10959	0.0132672	0.0300528	-3.9512
Nup214	-0.258665	16.3262	-3.10794	0.011666	0.0272552	-3.95231
Pitpnc1	-0.361313	15.7274	-3.10769	0.0116709	0.0272552	-3.95274
Ndrg3	0.433882	15.4245	3.10697	0.0116849	0.0272552	-3.95397
Comt	0.28786	17.7074	3.10641	0.0116957	0.0272552	-3.95492
Gamt	0.727663	12.5251	3.10675	0.0133267	0.0301293	-3.95581
Map7d2	0.313612	17.2213	3.10151	0.0117916	0.0274241	-3.96324
Lmna	0.264351	15.6687	3.09632	0.0118941	0.027608	-3.97208
Macf1	-0.274623	14.7703	-3.08182	0.0121853	0.0282051	-3.99676
Mff	-0.318684	15.0816	-3.08171	0.0121874	0.0282051	-3.99693
Dgkz	0.409196	16.0861	3.08065	0.012209	0.0282273	-3.99874
Map1b	-0.367539	21.1789	-3.06635	0.0125038	0.0287673	-4.02307
Ap3b2	0.264291	17.1837	3.06496	0.0125328	0.0288058	-4.02543
Pcbp3	0.332224	18.8482	3.06343	0.012565	0.0288346	-4.02804
Osbpl2	0.461829	13.1418	3.06088	0.0126186	0.0289181	-4.03238
Prkcb	-0.316244	14.2015	-3.05799	0.0126796	0.0290295	-4.03729
Tecr	0.404634	17.3483	3.03182	0.0173293	0.0376564	-4.03734
Flad1	0.973467	12.996	3.02939	0.0173916	0.0377568	-4.04108
Vps25	0.518916	15.1859	3.05268	0.0145113	0.0322488	-4.04362
Hs1bp3	-0.31342	16.2939	-3.04782	0.0128968	0.0294695	-4.0546
Rpl23a	-0.376009	17.1709	-3.04535	0.0129502	0.0295433	-4.0588
Stx5	-0.338545	15.086	-3.04516	0.0129543	0.0295433	-4.05912
Anp32e	0.436983	13.4667	3.04134	0.0130371	0.0297034	-4.06562
Vps13a	-0.40529	14.3091	-3.04031	0.0130596	0.0297257	-4.06737
Ppa1	-0.260083	15.6878	-3.0378	0.0131144	0.0298216	-4.07163
Kcna1	-0.354906	14.8948	-3.03615	0.0131508	0.0298754	-4.07445
Anxa5	0.327068	16.8516	3.03237	0.0132341	0.0300254	-4.08088
Fermt2	-0.262551	16.679	-3.03199	0.0132424	0.0300254	-4.08152
Sh3gl1	-0.385743	15.4918	-3.02836	0.0133231	0.0301293	-4.0877
Slc27a4	0.274472	14.7447	3.02722	0.0133485	0.0301497	-4.08964
Clip2	-0.244175	15.7108	-3.02483	0.0134019	0.0302413	-4.0937
Cdc42bpa	-0.287762	14.5393	-3.01809	0.0135538	0.0305546	-4.10517
Btf3	0.413463	15.0286	3.01174	0.0136986	0.0308155	-4.11597
R3hcc1	-0.397786	14.7422	-3.00869	0.0137686	0.0308874	-4.12116
Serbp1	-0.251062	18.4067	-3.00818	0.0137803	0.0308874	-4.12202
Rps8	-0.307467	16.19	-3.00466	0.0138616	0.0310399	-4.128
Hnrnpab	0.27046	16.8984	3.00112	0.013944	0.0311948	-4.13403
Gapvd1	-0.234998	14.6856	-2.9999	0.0139725	0.0312287	-4.1361
Bsg	-0.399579	13.3568	-2.99887	0.0139966	0.0312529	-4.13785
Ttc9c	0.498025	14.9898	2.99725	0.0140345	0.0313078	-4.1406
Vkorc1l1	-0.251408	14.7048	-2.9908	0.0160019	0.0350967	-4.1442
Ccar2	0.250519	16.4096	2.99378	0.0141164	0.0314376	-4.14651
Bet1l	0.390167	15.5797	2.99365	0.0141195	0.0314376	-4.14674
Eif3b	0.269444	16.9275	2.98678	0.0142826	0.0317707	-4.15841
Cdr2l	-0.281911	15.501	-2.97322	0.0146107	0.0324391	-4.18147
Atg3	0.473269	14.0744	2.96498	0.0148137	0.0328588	-4.19547
Rpl6	-0.364424	17.9344	-2.96336	0.0148541	0.0329172	-4.19823
Ptbp3	0.262413	16.1474	2.96086	0.0149164	0.0330242	-4.20248
Atp1a1	-0.251759	16.5218	-2.95688	0.0150163	0.033214	-4.20925
Atn1	0.529122	13.005	2.95629	0.015031	0.0332152	-4.21024
Samd4b	0.338076	13.3219	2.95033	0.0151819	0.0334856	-4.22037
Sh3bgrl3	0.671981	14.9276	2.94728	0.0152598	0.0336258	-4.22557
Ppp1r18	-0.281316	14.7457	-2.94672	0.0152741	0.0336258	-4.22651
Son	-0.244919	16.6199	-2.94362	0.0153537	0.0337695	-4.23179
As3mt	-0.336409	14.4104	-2.93986	0.0154509	0.0339515	-4.23818
Chchd6	-0.371385	14.0273	-2.91326	0.0180957	0.038928	-4.27031
Dock5	0.344931	14.948	2.89402	0.0186577	0.0399152	-4.3016
Akap9	-0.294989	16.1825	-2.90087	0.0164953	0.0361449	-4.30442
Ddx1	0.260332	15.2135	2.89755	0.0165875	0.0363131	-4.31006
Micall1	-0.591604	13.2111	-2.89673	0.0166103	0.0363292	-4.31145
Hspe1	0.304481	16.7908	2.89384	0.0166911	0.0364574	-4.31635
Prpsap2	0.315153	13.0587	2.89077	0.0167772	0.036592	-4.32156
Trim28	0.26301	17.2882	2.88408	0.0169669	0.0369714	-4.33293
Rpl17	0.636749	14.4737	2.87061	0.0193657	0.0412795	-4.33967
Xrn1	-0.443919	14.7479	-2.87842	0.0171287	0.0372894	-4.34252
Sncb	-0.49543	18.9615	-2.87276	0.0172925	0.0376113	-4.35214
Rbmxl1	0.228784	15.9653	2.86872	0.0174102	0.0377623	-4.35899
Plcb3	0.314219	16.8933	2.86412	0.0175452	0.0380201	-4.36679
Capza2	0.282414	14.9598	2.86304	0.0175772	0.0380543	-4.36863
Arl6ip5	0.248347	19.1023	2.86006	0.0176654	0.03821	-4.37369
Fbxo4	-0.468241	13.2018	-2.84772	0.0227818	0.0474839	-4.37837
Nfx1	-0.485238	13.6483	-2.84491	0.0228776	0.047567	-4.38271
Cers1	-0.591495	13.4838	-2.84357	0.020218	0.0429017	-4.38365
Snx16	0.392032	13.9655	2.84176	0.0202764	0.0429868	-4.38659
Eif3l	0.232978	15.9524	2.85096	0.0179375	0.0387479	-4.38912
Ubap2l	-0.245023	18.4697	-2.85064	0.0179471	0.0387479	-4.38966
Slc25a12	0.471293	13.9772	2.84872	0.0180052	0.0388377	-4.39292
Dgke	0.315816	14.674	2.84653	0.0180717	0.038928	-4.39664
Ranbp9	-0.339555	14.763	-2.8457	0.0180968	0.038928	-4.39804
Nup54	-0.313344	14.1049	-2.84471	0.0181268	0.0389569	-4.39971
Dennd1b	-0.255756	14.3841	-2.83811	0.0183291	0.0393512	-4.41091
Tmed8	0.424771	13.7891	2.83764	0.0183438	0.0393512	-4.41171
Snrpe	0.254402	16.4074	2.83682	0.0183689	0.0393691	-4.41309
Vezt	-0.363539	14.633	-2.83329	0.0184782	0.0395673	-4.41908
FAM120A	0.253828	16.7415	2.81881	0.0189337	0.0404582	-4.44362
Pym1	0.260031	17.4004	2.81843	0.0189459	0.0404582	-4.44427
Elmo1	-0.591136	12.5536	-2.77875	0.0291198	0.0575295	-4.44876
Cul4b	-0.282555	15.4156	-2.80972	0.0192254	0.0410176	-4.45902
Ccdc9	0.595759	13.0379	2.79149	0.0198241	0.0422183	-4.48989
Plpp3	0.809722	12.819	2.64487	0.0410427	0.0754505	-4.49208
Arhgef6	-0.415333	14.4256	-2.77528	0.0225457	0.0470755	-4.49464
Tagln2	-0.457954	20.1229	-2.78784	0.0199462	0.0424398	-4.49607
Ampd3	-0.265958	17.1218	-2.78352	0.0200919	0.0427112	-4.50339
Prpf4b	-0.3425	13.4026	-2.78273	0.0201187	0.0427295	-4.50473
Cfap20	0.415519	14.5805	2.76804	0.0228081	0.0474967	-4.5064
Kcnt1	-0.791867	12.9956	-2.72814	0.027259	0.0546809	-4.50644
Dock3	-0.671734	13.2586	-2.77699	0.020314	0.0430113	-4.51444
Tmcc2	-0.382632	13.8945	-2.77667	0.0203246	0.0430113	-4.51497
Tceal5	0.459446	16.642	2.76161	0.0230439	0.0478181	-4.51685
Timm10	-0.731065	12.9646	-2.72137	0.0275383	0.0551231	-4.51691
Ubash3b	-0.271072	14.5908	-2.75947	0.0231227	0.0479393	-4.52032
Arl3	0.281548	15.1013	2.77305	0.0204491	0.0432357	-4.52111
Cct8	-0.231567	19.7596	-2.76797	0.0206246	0.0435675	-4.5297
Camkk1	-0.359193	13.4283	-2.76517	0.0207221	0.0437342	-4.53444
Stbd1	0.295489	17.5008	2.76308	0.0207951	0.0438489	-4.53797
Ppp2r5b	0.255026	15.705	2.75707	0.0210064	0.0442548	-4.54813
Hsd17b4	0.494432	13.2432	2.75438	0.0211019	0.0444162	-4.55268
Slc38a9	-0.738107	14.0704	-2.73712	0.0239641	0.0495526	-4.55661
Mia3	0.212621	14.6406	2.74242	0.0215313	0.0452794	-4.5729
Gbe1	-0.484723	13.9949	-2.72387	0.0244778	0.0503047	-4.57812
Arfgap3	0.268645	15.1458	2.73789	0.0216958	0.0455845	-4.58054
Fh	-0.276023	14.3685	-2.73368	0.0218503	0.0458681	-4.58766
Usp24	-0.481199	12.4455	-2.71338	0.0248924	0.0510025	-4.59515
Calca	-0.874364	13.2724	-2.728	0.0220603	0.0462674	-4.59725
Tnk2	0.349426	12.794	2.72158	0.0223003	0.0467291	-4.60809
Tiprl	0.422818	15.0425	2.7199	0.0223633	0.0467411	-4.61092
Pik3c3	-0.351888	15.4792	-2.71988	0.022364	0.0467411	-4.61095
Deptor	-0.259653	14.337	-2.71984	0.0223657	0.0467411	-4.61103
Cbr1	0.364412	14.5679	2.70292	0.0253126	0.0517487	-4.6121
Frmpd4	-0.631215	13.058	-2.65837	0.0302834	0.0593787	-4.61439
Fam177a1	0.354892	14.8834	2.71408	0.0225836	0.0471126	-4.62074
Strn4	0.583109	13.9222	2.69074	0.0258116	0.0526005	-4.63187
Cdkn1b	0.400922	14.9373	2.70628	0.0228824	0.047567	-4.63391
Napg	0.259364	16.3574	2.70483	0.0229383	0.0476411	-4.63636
Sar1a	1.12215	14.5453	2.68271	0.0261457	0.0530606	-4.64488
Twf1	-0.25039	17.2647	-2.69073	0.0234897	0.0486573	-4.66013
Foxk1	0.816279	13.8502	2.52777	0.0570787	0.0975821	-4.67151
Cul5	0.329647	15.0291	2.68272	0.023809	0.0492751	-4.67364
Mvb12a	-0.313191	14.5835	-2.67734	0.0240256	0.049608	-4.68269
Ube2m	0.206861	17.4363	2.67715	0.0240332	0.049608	-4.68301
Ophn1	-0.474263	13.5092	-2.61039	0.0325626	0.0631102	-4.68859
Uba5	-0.26397	15.3147	-2.67367	0.0241747	0.0498564	-4.68888
Crip2	-0.271693	20.4526	-2.67313	0.0241965	0.0498576	-4.68978
Scfd2	-0.226441	16.4962	-2.67223	0.0242336	0.0498901	-4.69131
Prkra	0.262302	17.6086	2.66854	0.0243844	0.0501567	-4.69751
Tbc1d17	-0.269374	14.147	-2.65812	0.0248166	0.0509565	-4.71506
Lrrc59	0.363549	16.4909	2.65668	0.0248766	0.0510025	-4.71747
Strn	0.22678	17.3899	2.65603	0.0249041	0.0510025	-4.71858
Rundc3b	0.571859	13.6137	2.65545	0.0249283	0.0510074	-4.71954
Ipo9	1.22735	11.7845	2.48775	0.059792	0.101482	-4.72218
Fam168a	0.363126	14.1456	2.63372	0.028282	0.0563004	-4.72422
Erp44	0.428678	13.5464	2.58364	0.033909	0.0651286	-4.72993
Atad3	-0.794375	13.0835	-2.58448	0.0382352	0.0713946	-4.73315
Iscu	-0.274211	15.2153	-2.64368	0.0254278	0.0519391	-4.73935
Ppp1cc	-0.317353	14.5327	-2.56979	0.0346282	0.0660777	-4.75131
Nup93	-0.479744	13.9137	-2.63568	0.0257731	0.0525985	-4.7528
Pitpnm1	-0.23515	15.1144	-2.63462	0.0258188	0.0526005	-4.75457
Pdia3	0.557553	13.3973	2.56384	0.0349423	0.0666229	-4.76051
Crot	0.329854	13.9388	2.62782	0.0261165	0.0530606	-4.766
Upf1	-0.283004	17.8912	-2.62769	0.0261222	0.0530606	-4.76621
Mapk1	1.38758	14.7165	2.62762	0.0261256	0.0530606	-4.76634
Ppp1r7	-0.274341	14.2481	-2.62684	0.0261597	0.0530606	-4.76764
Ppp1r10	0.558432	12.9541	2.62638	0.0261802	0.0530606	-4.76842
Dpysl5	-0.232802	16.006	-2.62393	0.0262883	0.0532338	-4.77253
Tbcd	0.298924	13.2999	2.6221	0.0263695	0.0533305	-4.7756
Ablim2	-0.27576	15.8288	-2.62183	0.0263815	0.0533305	-4.77606
Rbx1	0.563208	16.9518	2.55439	0.0398959	0.0738498	-4.77726
Eif3e	0.354155	14.3396	2.60028	0.0298414	0.0587572	-4.77829
Tkt	-0.229524	15.2708	-2.61709	0.026593	0.053712	-4.78401
Ktn1	-0.272717	17.4864	-2.616	0.0266421	0.0537648	-4.78585
Mapk9	0.376514	16.1258	2.61263	0.0267939	0.0540247	-4.79151
Tfip11	0.321835	13.4356	2.59141	0.0302697	0.0593787	-4.79263
Prdx5	0.226631	15.8285	2.60965	0.0269286	0.0542498	-4.7965
Pgam1	-0.221926	18.3259	-2.60575	0.0271064	0.0545613	-4.80305
Mpdz	-0.583499	13.2455	-2.6047	0.0271544	0.0545805	-4.80482
Slmap	0.341432	13.7114	2.60448	0.0271642	0.0545805	-4.80517
Rab27a	-0.468522	14.9675	-2.60401	0.0271857	0.0545805	-4.80596
Stard10	0.324686	14.1526	2.60017	0.0273624	0.0548415	-4.81241
Arhgap32	-0.441746	13.2933	-2.59612	0.0275498	0.0551231	-4.8192
Ubap1	0.288146	15.1671	2.5943	0.0276342	0.0552448	-4.82224
Rela	0.508278	13.3841	2.58505	0.0280684	0.0560652	-4.83774
Rbsn	-0.27836	14.9038	-2.58405	0.028116	0.0561126	-4.83943
Prkar2a	0.222607	15.1311	2.58228	0.0282001	0.0562325	-4.8424
Kcna2	-0.437909	15.9874	-2.58073	0.0282734	0.0563004	-4.84498
Prkab2	-0.249293	15.1424	-2.57816	0.0283963	0.0564801	-4.84929
Appl1	0.218524	14.7286	2.57653	0.0284746	0.0565878	-4.85202
Nefl	0.30079	19.6844	2.57556	0.028521	0.0566321	-4.85364
Epdr1	0.352232	14.1909	2.57498	0.028549	0.0566398	-4.85462
Ufc1	0.330286	14.7368	2.57202	0.0286916	0.0568748	-4.85957
S100a11	-0.433292	15.8308	-2.54743	0.0324853	0.0630123	-4.8636
Emb	-0.353486	14.4063	-2.5694	0.0288184	0.0570779	-4.86394
Camlg	0.284818	15.7297	2.56869	0.0288533	0.0570989	-4.86515
Otud6b	0.232131	13.9636	2.5653	0.0290185	0.0573775	-4.87082
Nebl	0.186402	16.7233	2.55851	0.0293522	0.0579397	-4.88216
Cdkn2d	0.557425	15.2681	2.53402	0.0331925	0.0639924	-4.8852
Rpl13	-0.30675	16.82	-2.55668	0.0294427	0.0580696	-4.88522
Rps18	-0.364883	14.0113	-2.53373	0.0332085	0.0639924	-4.88568
Uba2	0.319196	14.3729	2.54904	0.0298244	0.0587572	-4.898
Crmp1	-0.24028	16.5666	-2.5442	0.0300684	0.0591546	-4.90608
Map7	0.270412	17.396	2.5432	0.0301195	0.0592056	-4.90776
Prpf4	0.255162	14.2786	2.54128	0.0302167	0.059347	-4.91095
Ttll7	-0.590808	13.5578	-2.53355	0.0306128	0.0599744	-4.92386
Hcfc1	0.220552	15.6547	2.53224	0.0306807	0.0600435	-4.92606
Ebag9	0.290808	14.5306	2.53188	0.0306991	0.0600435	-4.92665
Map2k4	-0.229209	14.6278	-2.52959	0.0308176	0.060225	-4.93046
Srp19	0.358167	13.0283	2.52393	0.031113	0.0607518	-4.93991
Exosc10	0.509104	12.5608	2.49055	0.0355947	0.0676024	-4.95513
Rpl34	0.298865	14.9551	2.51156	0.0317679	0.0619448	-4.96053
Aplf	-0.406329	13.1518	-2.5114	0.0317767	0.0619448	-4.9608
Napa	0.218383	14.2018	2.48494	0.0359175	0.0680954	-4.96415
Mpp1	-0.197216	16.1537	-2.50811	0.0319531	0.0621885	-4.96628
Get4	0.57164	12.7472	2.50808	0.0319547	0.0621885	-4.96633
Stip1	0.218813	16.9022	2.50327	0.032215	0.0626432	-4.97435
Specc1l	0.855161	12.3551	2.4992	0.0324365	0.0630123	-4.98112
Syne1	-0.285638	13.9005	-2.49852	0.0324734	0.0630123	-4.98225
Tnpo1	-0.303966	13.9476	-2.49598	0.0326128	0.0631554	-4.98648
Psma7	0.209824	14.3793	2.49296	0.0327787	0.0634243	-4.99149
Pick1	0.244727	15.7705	2.492	0.032832	0.0634751	-4.9931
Cblb	-0.608583	12.4459	-2.46511	0.0370807	0.0698496	-4.99596
Uba1	0.189694	16.2809	2.49001	0.0329421	0.0636357	-4.99641
Necap1	0.217043	16.7252	2.48535	0.0332014	0.0639924	-5.00415
Snf8	0.276953	15.2858	2.48016	0.033493	0.0644878	-5.01278
Stoml3	-0.684846	14.7778	-2.25552	0.0786407	0.127759	-5.01866
Ndufa12	-0.316008	14.0079	-2.47628	0.0337126	0.0648574	-5.01923
St13	0.231982	15.192	2.47541	0.0337619	0.0648991	-5.02067
Sfxn3	0.275078	14.1924	2.47087	0.0340211	0.0652559	-5.02822
Pde1c	-0.277226	14.1302	-2.4707	0.0340309	0.0652559	-5.0285
Pcmt1	0.196472	18.3227	2.46871	0.0341447	0.0654208	-5.03179
Slc16a1	-0.389324	13.8871	-2.46672	0.0342593	0.0655828	-5.0351
Epb41	-0.328228	13.894	-2.46627	0.0342851	0.0655828	-5.03584
Impact	0.280664	16.6729	2.46374	0.0344317	0.0658096	-5.04005
Parg	-0.226542	13.9517	-2.46099	0.0345914	0.0660612	-5.04461
Msto1	-0.380595	13.952	-2.23468	0.0701626	0.116393	-5.05524
Prmt7	0.386743	13.8662	2.45429	0.0349836	0.0666476	-5.05572
Aven	0.213824	15.6434	2.45352	0.0350287	0.0666795	-5.05699
Coq3	-0.343239	13.1038	-2.45072	0.0351946	0.066941	-5.06164
Tufm	-0.276983	14.2926	-2.42258	0.0397054	0.073584	-5.06408
Ruvbl2	-0.178537	14.8906	-2.44391	0.0355999	0.0676024	-5.07292
Trim67	-0.32253	13.1434	-2.4425	0.0356848	0.0677089	-5.07526
Nfat5	-0.458229	14.2997	-2.43511	0.0361307	0.0683804	-5.08748
Rbm25	0.261326	16.0083	2.43507	0.0361335	0.0683804	-5.08756
Alg13	-0.21028	13.5624	-2.43471	0.0361552	0.0683804	-5.08815
Psme3	-0.240085	16.1051	-2.43273	0.0362757	0.0685532	-5.09142
Zc3hc1	0.406544	13.8172	2.39758	0.0413336	0.0757944	-5.10401
Rps7	0.300802	15.4965	2.423	0.0368746	0.069629	-5.10753
Ahcyl2	0.789049	12.812	2.39525	0.0414891	0.0759914	-5.10774
Wdr33	0.759653	13.8332	2.422	0.0369367	0.0696902	-5.10918
Oat	0.383427	14.2346	2.42119	0.036987	0.0697292	-5.11052
Arhgef1	-0.410487	13.1999	-2.41103	0.0376242	0.0707385	-5.1273
Atad1	0.25785	14.9934	2.41086	0.0376349	0.0707385	-5.12758
Trio	-0.396795	14.9698	-2.41073	0.0376429	0.0707385	-5.12778
Cluh	-0.22257	14.8347	-2.41	0.037689	0.0707539	-5.12899
Aldoa	0.252592	16.5126	2.40965	0.0377113	0.0707539	-5.12957
Pnpla6	0.29988	14.3503	2.40662	0.0379041	0.0710589	-5.13458
Abr	0.267974	15.2534	2.40492	0.0380128	0.0712058	-5.13739
Mbp	1.06478	15.1752	2.31787	0.0508094	0.0892012	-5.13849
Ccp110	-0.243417	14.1978	-2.40419	0.0380594	0.0712363	-5.13859
Rusf1	-0.357904	14.2323	-2.40294	0.0381392	0.0713288	-5.14064
Nudt21	0.250627	16.5613	2.40181	0.0382117	0.0713946	-5.14251
Ddhd1	-0.323485	14.595	-2.39926	0.0383757	0.0716001	-5.14671
Trir	0.487371	14.151	2.39727	0.0385044	0.0717831	-5.14999
Fam102b	0.345805	13.7721	2.30786	0.0515919	0.0899698	-5.15377
Cc2d1a	-0.183196	14.2314	-2.39291	0.0387878	0.0722541	-5.15719
Efnb1	0.308834	13.8245	2.3637	0.0436477	0.0789288	-5.15801
Atic	-0.262658	14.0252	-2.39223	0.0388323	0.0722798	-5.15831
Lxn	0.489899	14.6343	2.36313	0.0436873	0.0789396	-5.15891
Abi2	0.606984	13.3438	2.35714	0.0441103	0.0795203	-5.16844
Ldb1	-0.453399	14.299	-2.38605	0.0392372	0.0729756	-5.16848
Trmt112	0.832879	13.9351	2.14894	0.078646	0.127759	-5.17296
Trappc10	-0.242372	14.5365	-2.38024	0.0396221	0.0735814	-5.17805
Rpl7	-0.246811	18.6412	-2.38019	0.0396256	0.0735814	-5.17813
Dctn4	0.26496	17.5501	2.37941	0.0396774	0.073584	-5.17941
Prkag2	0.33793	15.31	2.37876	0.0397209	0.073584	-5.18049
Osbpl8	0.205125	14.2634	2.37338	0.0400815	0.0741119	-5.18934
Slc9a3r1	0.312199	15.1028	2.3731	0.0401006	0.0741119	-5.1898
Dr1	0.362205	14.3425	2.3418	0.0452112	0.080946	-5.19282
Ddx39b	0.37487	13.1677	2.36834	0.0404219	0.074647	-5.19762
Ppp2r5e	-0.237439	14.6152	-2.36689	0.0405206	0.0747705	-5.2
Acss2	-0.218468	14.0602	-2.36556	0.0406113	0.0748791	-5.20219
Rabgap1l	0.199525	15.7127	2.36259	0.0408143	0.0751943	-5.20707
Eif3c	-0.208553	18.3237	-2.35986	0.0410017	0.0754505	-5.21155
Kifap3	0.803426	16.5775	2.35916	0.0410497	0.0754505	-5.2127
Slc66a2	0.391333	14.1238	2.35802	0.0411284	0.0755361	-5.21457
Tagln3	0.21105	17.6757	2.35752	0.0411631	0.0755407	-5.21539
Rbm14	0.186374	17.7488	2.35258	0.0415058	0.0759914	-5.2235
Snx1	-0.238994	15.472	-2.35197	0.0415486	0.0760106	-5.22451
Rpl24	-0.316745	19.5785	-2.35084	0.0416277	0.0760718	-5.22637
Septin4	0.267038	15.9919	2.35056	0.0416468	0.0760718	-5.22681
Haghl	1.12358	14.0855	2.34469	0.0420591	0.0767651	-5.23644
Cpsf4	0.438342	14.4297	2.34233	0.0422262	0.0770104	-5.24031
Slc30a5	-0.219297	14.3877	-2.34131	0.0422987	0.0770827	-5.24199
Tubal3	-0.276177	14.565	-2.34033	0.0423684	0.0771499	-5.2436
Prkar2b	0.232519	16.857	2.33907	0.0424577	0.0772526	-5.24565
Snx11	0.252261	15.2936	2.33748	0.0425711	0.0773991	-5.24826
Rps6ka5	-0.337927	14.8645	-2.33524	0.0427316	0.0776253	-5.25193
Khdrbs1	0.4371	14.9071	2.33475	0.0427665	0.0776253	-5.25273
Larp4b	0.213321	15.8759	2.33436	0.0427947	0.0776253	-5.25337
Rpl4	-0.224826	18.2646	-2.32833	0.0432296	0.0783536	-5.26324
Gap43	0.325178	15.2951	2.32543	0.0434399	0.0786742	-5.26797
Ggt7	0.361157	16.7725	2.23067	0.0580422	0.0990131	-5.27115
Ppp1r2	0.411211	20.0751	2.32284	0.0436291	0.0789288	-5.27221
Atxn2l	0.190475	18.637	2.32112	0.0437551	0.0789513	-5.27502
Gak	-0.196319	15.5064	-2.32104	0.043761	0.0789513	-5.27515
Carhsp1	0.234843	15.84	2.31526	0.0441877	0.0795662	-5.28461
Pkm	0.190539	16.6182	2.31504	0.0442034	0.0795662	-5.28496
Rfk	0.290057	14.3638	2.31427	0.0442605	0.0795857	-5.28622
Gorab	0.243093	15.0726	2.31398	0.044282	0.0795857	-5.28669
Tacc2	0.250876	15.5183	2.31335	0.0443292	0.0796095	-5.28773
Tomm20	0.478308	16.999	2.30596	0.0448816	0.08054	-5.29979
Nrbp1	-0.605207	14.3247	-2.30501	0.044953	0.0806065	-5.30134
Gga3	-0.168116	17.2585	-2.30286	0.045115	0.0808354	-5.30484
Nudt16	0.586644	13.5533	2.05436	0.0815814	0.13198	-5.30807
Ankle2	-0.350252	14.1791	-2.2988	0.0454236	0.0812643	-5.31148
Atp6v1a	-0.222893	17.1308	-2.28906	0.04617	0.0825369	-5.32733
Hnrnpul2	0.218545	16.0454	2.28621	0.0463913	0.0828693	-5.33198
Hint1	0.298508	18.0319	2.25241	0.0521898	0.0905419	-5.33415
Aco2	0.386039	13.9688	2.28197	0.0467216	0.0833959	-5.33888
Uri1	-0.433217	13.2873	-1.918	0.13586	0.201601	-5.34181
Gab2	-0.424856	14.2564	-2.22104	0.0589013	0.100188	-5.34336
Setd3	0.260104	14.3523	2.27811	0.0470243	0.0838726	-5.34515
Hsdl2	0.282474	13.8075	2.27735	0.0470844	0.0839159	-5.34639
Hnrnpa1	-0.29873	21.5394	-2.27454	0.0473062	0.0842473	-5.35096
Sfpq	0.189815	16.8981	2.27243	0.047474	0.0844821	-5.35439
Tusc2	0.33118	15.8065	2.27108	0.0475808	0.0845772	-5.35658
Pcp4l1	0.414808	18.9979	2.27085	0.0475994	0.0845772	-5.35696
Rragb	0.23355	15.8624	2.27039	0.0476359	0.0845781	-5.3577
Rab23	-0.409552	14.8287	-2.2692	0.047731	0.0846398	-5.35964
Dhdh	-0.258591	14.6696	-2.26905	0.0477428	0.0846398	-5.35987
Aldh2	-0.470581	13.7595	-2.00199	0.0957471	0.151022	-5.37367
Kif3a	0.335436	13.6727	2.26036	0.0484426	0.0858157	-5.37399
Lrrc57	0.738667	12.1732	2.22307	0.0547048	0.0940997	-5.38025
Prpf40b	0.446486	13.5766	2.22156	0.0548373	0.0942303	-5.38262
Csde1	0.244179	16.69	2.2541	0.0489523	0.0866532	-5.38414
Znf346	0.313257	14.6216	2.25111	0.0491972	0.0870213	-5.38898
Ndufs7	-0.263259	18.1754	-2.24716	0.0495237	0.0875328	-5.39539
Mtcl1	0.188217	14.7871	2.24598	0.0496214	0.0876396	-5.3973
Etfa	-0.219961	13.4575	-2.24399	0.0497867	0.0878654	-5.40052
Eif4h	0.218702	16.7022	2.24062	0.0500677	0.0882951	-5.40597
Capg	-0.327706	14.1966	-2.23765	0.0503163	0.0885629	-5.41076
Akt3	-0.283185	15.4005	-2.23719	0.0503557	0.0885629	-5.41152
Zzef1	-0.226815	14.5276	-2.23675	0.0503927	0.0885629	-5.41223
Tbc1d10b	-0.200113	14.3689	-2.23673	0.0503938	0.0885629	-5.41225
Clybl	-0.226474	14.5727	-2.23656	0.0504081	0.0885629	-5.41253
Dgkg	0.307389	14.5315	2.23105	0.0508743	0.0892486	-5.42144
Rap1gap2	-0.158779	16.178	-2.22857	0.0510861	0.0895531	-5.42545
Hnrnpk	0.165581	19.8691	2.22782	0.0511495	0.0895975	-5.42665
Snapin	0.370529	14.7161	2.22537	0.0513594	0.0898069	-5.43061
Thop1	0.226076	17.0337	2.22529	0.0513661	0.0898069	-5.43074
Ccdc6	0.191625	15.2537	2.22509	0.0513838	0.0898069	-5.43107
Lsg1	-0.323201	14.1098	-2.22435	0.0514467	0.0898501	-5.43226
Sec24a	-0.421564	13.2976	-2.22321	0.0515448	0.0899545	-5.4341
Nexn	0.225541	14.1286	2.22154	0.0516892	0.0900461	-5.4368
Ndufb11	0.489364	14.3704	2.22127	0.0517123	0.0900461	-5.43723
Nudcd3	0.254081	14.0861	2.2199	0.0518309	0.0901502	-5.43945
Pex5	-0.491183	15.1919	-2.21969	0.0518488	0.0901502	-5.43978
Ddx19a	0.19081	15.4764	2.21873	0.0519323	0.0902251	-5.44134
Gphn	0.249233	15.5584	2.21831	0.0519687	0.0902251	-5.44201
Rpl7a	-0.198657	18.3655	-2.21401	0.0523427	0.0907403	-5.44894
Agpat1	-0.637536	13.6888	-2.21331	0.0524042	0.0907798	-5.45007
Gatad2b	0.411412	13.3133	2.21261	0.0524651	0.0908184	-5.4512
Sart1	0.226008	15.0859	2.20676	0.0529801	0.0916423	-5.46063
Gramd1a	-0.259052	14.1886	-2.20444	0.0531856	0.0919301	-5.46436
Hnrnpl	0.187023	16.6541	2.20066	0.0535217	0.0924429	-5.47044
Erh	0.643336	16.0507	2.19582	0.0539553	0.0931234	-5.47822
Larp6	0.64726	13.316	2.19195	0.0543045	0.0936574	-5.48444
Sacs	0.256137	14.3314	2.19028	0.0544559	0.0938495	-5.48712
Ikbkg	0.321827	14.1507	2.15241	0.0612592	0.103524	-5.49059
Magi3	-0.189712	14.8371	-2.18741	0.054717	0.0940997	-5.49173
Nudt5	0.216077	17.5133	2.18736	0.0547212	0.0940997	-5.49181
Get3	0.226371	14.36	2.17667	0.055705	0.0955816	-5.50896
Cdkn2aip	0.199636	15.5386	2.17667	0.0557051	0.0955816	-5.50896
Ttc3	-0.412902	14.2104	-2.06877	0.0742974	0.122524	-5.51446
Naa25	0.252904	13.8639	2.16954	0.0563707	0.0966531	-5.52039
Vps28	0.225415	14.1061	2.16881	0.0564389	0.0966994	-5.52155
Akap1	-0.242725	14.5897	-2.16604	0.0567	0.0970761	-5.52599
Lemd3	-0.335434	14.6673	-2.16415	0.0568785	0.0973107	-5.52901
Ttl	-0.286276	14.3031	-2.15937	0.0573321	0.0979154	-5.53665
Pdcd5	-0.265985	15.6081	-2.15911	0.057357	0.0979154	-5.53706
Larp4	-0.173019	16.069	-2.1477	0.0584564	0.0996473	-5.55529
Agap3	0.184597	15.1768	2.14507	0.0587124	0.0999399	-5.55949
Stmn1	0.254074	18.0203	2.14506	0.0587131	0.0999399	-5.5595
Preb	-0.20403	15.4213	-2.14004	0.0592053	0.100632	-5.56751
Snap25	0.215237	19.3402	2.13824	0.0593831	0.100861	-5.57038
Cdv3	-0.213114	17.3746	-2.1304	0.0601608	0.102034	-5.58285
Mtmr2	-0.227707	14.5626	-2.12527	0.0606755	0.102833	-5.59101
Ttc9	0.181108	15.8768	2.1229	0.0609152	0.103165	-5.59478
Vapb	0.298829	18.7627	2.12138	0.0610692	0.103332	-5.5972
Nyap2	-0.247216	13.0128	-2.12106	0.0611017	0.103332	-5.59771
Camsap2	0.164139	15.3902	2.11845	0.0613671	0.103631	-5.60186
Tmem65	-0.461674	14.7243	-2.11659	0.0615565	0.103877	-5.6048
Sgsm1	-0.30156	14.4026	-2.11594	0.0616226	0.103913	-5.60583
Fnbp1	0.172371	15.4406	2.11067	0.0621637	0.104751	-5.61419
Cbwd1	-0.313634	16.0723	-2.10745	0.0624965	0.105181	-5.6193
Hk1	-0.173158	16.2966	-2.10733	0.0625089	0.105181	-5.61948
Ipo7	0.15885	16.3478	2.10292	0.062968	0.105878	-5.62648
Samhd1	-0.157524	16.1237	-2.10245	0.0630169	0.105885	-5.62722
Dmxl2	0.165424	15.6914	2.10103	0.0631652	0.106058	-5.62946
Med1	0.320481	12.674	2.09978	0.0632965	0.106202	-5.63145
Trpv2	-0.318403	14.2206	-2.09838	0.0634437	0.10632	-5.63366
Caprin1	0.201488	17.3725	2.09825	0.0634572	0.10632	-5.63387
Jpt2	0.338556	15.8984	2.09693	0.0635966	0.106478	-5.63596
Btf3l4	0.260879	14.3861	2.09369	0.0639384	0.106912	-5.64108
Coro1a	-0.200402	15.9185	-2.09361	0.063947	0.106912	-5.64121
Ddi2	0.242689	14.0524	2.09162	0.0641585	0.107189	-5.64436
Ldhb	0.31342	14.4121	2.0857	0.0647899	0.108167	-5.6537
Ap1b1	0.273338	14.5439	2.08503	0.0648622	0.108211	-5.65476
Pcbp1	0.18019	18.5999	2.08258	0.0651263	0.108575	-5.65864
Rps2	-0.189343	19.1235	-2.05682	0.0679604	0.113219	-5.69918
Psmd2	0.198507	15.8689	2.0545	0.0682211	0.113573	-5.70282
Nfic	0.29853	14.4104	1.77239	0.122334	0.184207	-5.70342
Septin9	-0.174307	15.0248	-2.04752	0.0690124	0.114809	-5.71377
Alyref	0.269763	14.8857	2.04573	0.0692161	0.115066	-5.71657
Wasf1	0.332271	14.2254	2.00402	0.0776046	0.126857	-5.71863
Rpl14	-0.216589	20.2765	-2.04358	0.0694627	0.115395	-5.71995
Coro7	-0.332426	14.5518	-2.04307	0.069521	0.11541	-5.72074
Tmem165	-0.56424	13.3534	-1.99741	0.0784237	0.127663	-5.72867
Pttg1ip	0.477347	14.3822	2.03463	0.0704966	0.116864	-5.73396
Pcp4	0.332239	15.0228	2.0336	0.0706164	0.11698	-5.73557
Ap1s2	0.295727	14.8954	1.98899	0.0794774	0.12902	-5.74142
Vcpip1	-0.186221	15.415	-2.02559	0.071555	0.118451	-5.74808
Tex264	0.265946	15.2437	2.02192	0.0719883	0.119085	-5.7538
Cc2d1b	0.160926	14.1104	2.01636	0.0726512	0.120097	-5.76248
Snx7	0.161878	14.7605	2.0078	0.073682	0.121715	-5.7758
Fip1l1	-0.210977	16.0553	-2.00622	0.0738746	0.121948	-5.77827
Dpysl4	-0.387591	13.6369	-2.00226	0.0743571	0.122524	-5.78442
Arfgap1	-0.199351	16.2337	-2.00207	0.0743804	0.122524	-5.78471
Tbc1d10a	-0.285791	13.9258	-1.95973	0.083249	0.1344	-5.7856
Hint3	0.362693	17.1479	1.95911	0.0833312	0.13444	-5.78654
Dpysl2	-0.246081	19.9731	-1.99554	0.0751831	0.123745	-5.79485
Ptpn1	0.165658	15.6897	1.99519	0.0752267	0.123745	-5.79539
Ddx46	0.167071	14.9463	1.99225	0.0755913	0.124258	-5.79996
Sltm	0.313443	15.2583	1.9916	0.0756712	0.124302	-5.80095
Tfcp2	0.279175	13.7284	1.99081	0.0757704	0.124378	-5.80219
Rnmt	0.225299	16.7572	1.98713	0.0762295	0.125044	-5.80789
Vti1b	0.181102	17.2021	1.98278	0.0767763	0.125853	-5.81462
Hnrnpll	-0.309444	14.5397	-1.98232	0.0768343	0.12586	-5.81534
Commd2	0.199993	15.4778	1.9798	0.0771528	0.126294	-5.81923
Smurf1	0.33987	14.7945	1.90013	0.095979	0.151162	-5.82028
Ubxn6	0.259157	14.4722	1.97658	0.0775612	0.126857	-5.82421
Vapa	0.318438	18.3452	1.97431	0.0778509	0.127168	-5.82772
Ehd1	-0.239631	15.8785	-1.9739	0.077903	0.127168	-5.82835
Ide	-0.342882	14.0641	-1.97275	0.0780513	0.127307	-5.83014
Ppfia2	0.228168	16.0093	1.97239	0.0780969	0.127307	-5.83069
G6pdx	0.177419	16.6958	1.97073	0.0783094	0.127565	-5.83324
Pls1	0.278492	13.5113	1.8505	0.103448	0.161034	-5.83395
Ptges3	0.262163	16.2996	1.96929	0.0784955	0.127691	-5.83548
D17h6s53e	0.43641	13.7502	1.92535	0.0878986	0.140458	-5.8372
Ctdp1	-0.272434	13.3008	-1.95179	0.0807791	0.130909	-5.86243
Rpl12	0.422498	13.7014	1.9517	0.0807909	0.130909	-5.86257
Prkaa1	0.158688	15.0578	1.95157	0.0808082	0.130909	-5.86277
Rheb	0.231132	18.7385	1.94584	0.0815695	0.13198	-5.87157
Ralgapa1	-0.159662	14.6986	-1.94451	0.0817475	0.132158	-5.87361
Rbms1	0.45384	16.1335	1.85472	0.102793	0.16012	-5.88585
Cplx2	0.670889	17.8514	1.93644	0.0828334	0.133821	-5.88598
Rufy3	0.255911	18.492	1.93182	0.0834605	0.134556	-5.89305
Nelfa	-0.269178	13.8273	-1.9277	0.0840252	0.135374	-5.89936
Sars1	-0.376989	18.8607	-1.92645	0.0841968	0.135557	-5.90127
Eif5a	0.280858	15.4907	1.91651	0.0855742	0.137681	-5.91644
Myo1e	-0.153374	15.761	-1.91533	0.0857391	0.137852	-5.91824
Pam16	-0.464028	14.3597	-1.87073	0.095795	0.151022	-5.9184
Nf2	0.306499	14.4895	1.91411	0.08591	0.138032	-5.92011
Dus2	-0.407188	12.7944	-1.75869	0.124754	0.186654	-5.92052
Cd99l2	-0.371645	14.2009	-1.91332	0.0860205	0.138115	-5.92131
Mfsd6	-0.647073	14.4517	-1.91195	0.0862131	0.13833	-5.92339
Cnksr2	-0.223497	13.9947	-1.91076	0.0863808	0.138504	-5.92521
Epn1	-0.249993	14.5822	-1.90589	0.087069	0.139512	-5.93262
Dlat	0.341798	14.4965	1.90544	0.0871335	0.13952	-5.93331
Strn3	-0.181884	14.6758	-1.90484	0.087219	0.139562	-5.93422
Rbm17	0.148992	16.6509	1.90129	0.0877239	0.140275	-5.93961
Golga3	-0.203042	15.5942	-1.89554	0.0885495	0.141402	-5.94834
Drg2	0.171878	16.6661	1.89468	0.0886745	0.141506	-5.94966
Rtn3	0.224203	18.8761	1.88923	0.0894634	0.142668	-5.95791
Glmn	0.169871	15.0454	1.88363	0.0902823	0.143876	-5.96639
Borcs6	-0.161588	14.9006	-1.88271	0.0904174	0.143994	-5.96778
Ola1	-0.184157	15.2185	-1.88151	0.0905947	0.144178	-5.96961
Wdr24	0.248622	14.1759	1.87996	0.0908235	0.144444	-5.97195
Nefh	-0.267042	20.9965	-1.87821	0.0910819	0.144757	-5.97459
Ccdc93	-0.159619	14.947	-1.87597	0.0914134	0.145186	-5.97797
Rab9b	0.300553	15.5223	1.87509	0.0915448	0.145297	-5.97931
Gsk3a	0.282142	13.4067	1.87437	0.0916516	0.145368	-5.98039
Tmx1	-0.218701	14.4295	-1.87304	0.0918499	0.145584	-5.9824
Rnf214	0.132701	16.7225	1.8721	0.0919897	0.145707	-5.98381
Stambpl1	-0.456493	14.0146	-1.74285	0.121606	0.183453	-5.98671
Eef1d	0.218052	18.6102	1.86694	0.0927642	0.146835	-5.9916
Ermp1	0.163028	17.134	1.86308	0.0933464	0.14765	-5.99741
Aak1	-0.183428	17.8364	-1.8627	0.0934045	0.14765	-5.99798
Cyb5r1	-0.27494	13.9366	-1.85186	0.0950609	0.150167	-6.01428
Rab1A	0.21813	15.7781	1.84968	0.095397	0.150596	-6.01755
Cadm1	-0.245653	15.6013	-1.84541	0.0960586	0.151162	-6.02395
Tnpo2	0.250639	14.2557	1.8453	0.096077	0.151162	-6.02413
Rnf220	0.264788	13.9247	1.79798	0.107357	0.166123	-6.02502
Palm	-0.1514	16.9574	-1.8437	0.0963263	0.151453	-6.02653
Cisd2	-0.193796	16.0653	-1.84207	0.0965794	0.151749	-6.02896
Tsc1	-0.224028	13.8645	-1.83897	0.097066	0.152412	-6.03361
Pus1	-0.524969	13.0221	-1.70866	0.127977	0.191039	-6.03444
Fbl	-0.366182	14.1938	-1.83571	0.0975792	0.153115	-6.03848
Gigyf2	0.16056	15.8515	1.8342	0.0978183	0.153388	-6.04074
Ddx17	0.345137	14.4131	1.8315	0.0982451	0.153954	-6.04477
Ppfia3	-0.330394	13.7515	-1.82875	0.0986825	0.154537	-6.04887
Bsdc1	0.160245	15.6935	1.82791	0.0988173	0.154645	-6.05013
Eif4a1	0.294955	14.2293	1.82069	0.0999766	0.156355	-6.06089
Ssr1	0.237036	13.7244	1.72783	0.124367	0.186193	-6.06578
Lpcat4	-0.548563	13.2351	-1.68503	0.13256	0.197078	-6.06716
Map2k6	0.341054	13.8037	1.49792	0.180504	0.25518	-6.06762
Ddx3x	0.246673	15.7634	1.81587	0.100758	0.157472	-6.06807
Dcaf5	0.36673	15.4217	1.47057	0.195422	0.271594	-6.07034
Sec61b	0.269214	13.7565	1.76636	0.112779	0.172922	-6.07077
Diras1	0.228828	18.352	1.81253	0.101301	0.158215	-6.07302
Ywhaz	0.184346	14.1356	1.81171	0.101435	0.158319	-6.07424
Ssh2	-0.375262	13.5605	-1.81087	0.101574	0.158431	-6.0755
Rps25	0.217442	16.4973	1.80532	0.102486	0.159748	-6.08374
Fsd1l	-0.208587	13.5563	-1.66751	0.136057	0.201767	-6.0913
Flii	-0.26221	13.6762	-1.74901	0.115862	0.176842	-6.09572
Cbfb	0.2254	14.0228	1.79605	0.104027	0.161828	-6.09746
Fxr1	0.17615	16.8482	1.79497	0.104209	0.162003	-6.09907
Msn	-0.246726	14.3636	-1.79345	0.104463	0.162291	-6.1013
Prdx2	0.178605	17.0662	1.78665	0.105613	0.163969	-6.11135
Lmnb2	0.255211	12.1108	1.65216	0.139192	0.205765	-6.11235
Snx12	0.194626	15.4534	1.78211	0.106386	0.165059	-6.11804
Ddt	-0.207507	16.6938	-1.77952	0.106829	0.165638	-6.12186
Braf	0.208703	14.7371	1.77741	0.107193	0.166092	-6.12497
Suclg1	0.34406	13.2198	1.72729	0.119831	0.181836	-6.12678
Ahcyl1	-0.30157	16.2875	-1.7761	0.107418	0.166123	-6.1269
Gstp1	-0.213653	14.8943	-1.77578	0.107473	0.166123	-6.12736
Map4k5	-0.272346	13.9814	-1.77525	0.107564	0.166123	-6.12814
Rragd	-0.17314	13.6471	-1.77524	0.107566	0.166123	-6.12816
Snrnp200	-0.220357	14.929	-1.77457	0.107682	0.166192	-6.12914
Nudcd1	0.206671	14.7588	1.77344	0.107877	0.166384	-6.1308
Slc25a5	-0.237886	16.2956	-1.77284	0.107982	0.166437	-6.13169
Nmt2	-0.171777	15.8481	-1.77101	0.108299	0.166815	-6.13437
Plcb1	0.190078	14.461	1.76675	0.109041	0.167849	-6.14062
Snx19	-0.163852	13.7018	-1.76633	0.109115	0.167853	-6.14125
Pikfyve	-0.186431	14.3672	-1.76492	0.109361	0.168122	-6.14331
Thumpd1	-0.168993	14.6396	-1.7627	0.109752	0.168612	-6.14657
Cyb5r3	0.198987	14.8317	1.76118	0.110019	0.168912	-6.14879
Atxn7l3b	-0.352179	14.9108	-1.625	0.144901	0.212866	-6.14937
Capn2	0.186922	13.5032	1.75995	0.110236	0.169134	-6.15059
Txndc9	0.375301	13.9813	1.70878	0.12331	0.18532	-6.15309
Eif2b2	0.375203	13.9566	1.62207	0.145531	0.213391	-6.15336
Washc1	0.355349	13.7314	1.61397	0.147282	0.215152	-6.16433
Srpk2	0.20519	15.1765	1.74441	0.113012	0.173167	-6.1733
Stmn2	0.274343	19.6694	1.74245	0.113368	0.173599	-6.17616
Rabgap1	0.184751	15.9745	1.74196	0.113455	0.17362	-6.17687
Septin3	-0.145552	15.824	-1.73875	0.114039	0.174399	-6.18154
Ndufv1	0.279971	14.3486	1.73618	0.114509	0.175005	-6.18529
Asrgl1	-0.201842	14.6546	-1.68454	0.12801	0.191039	-6.18736
Lnpep	-0.154369	15.8273	-1.73098	0.115464	0.176349	-6.19284
Esyt2	-0.139234	14.8689	-1.72564	0.11645	0.177624	-6.20058
Gopc	-0.167264	16.2212	-1.72098	0.117319	0.178833	-6.20733
Tsn	0.400177	13.4456	1.66937	0.131034	0.195057	-6.20868
Hmga1	0.313656	14.682	1.71902	0.117685	0.179275	-6.21016
Atp6v1e1	0.225883	13.7816	1.66716	0.131479	0.195595	-6.21177
Tars1	0.165757	18.4511	1.71496	0.118449	0.180321	-6.21603
Septin7	0.197039	16.3134	1.71366	0.118695	0.180579	-6.21792
Sh3glb1	0.137173	15.218	1.7132	0.118782	0.180595	-6.21858
Vamp7	0.250924	15.0764	1.70801	0.119767	0.181836	-6.22607
Rplp2	0.208421	16.6421	1.7079	0.119787	0.181836	-6.22623
Anxa2	0.202961	18.765	1.705	0.120341	0.182427	-6.2304
Ints1	-0.64349	16.3762	-1.7046	0.120419	0.182427	-6.23099
Arfgef1	0.121065	16.313	1.70442	0.120453	0.182427	-6.23125
Synj1	-0.126911	16.7485	-1.70312	0.120701	0.182685	-6.23311
Prdx1	0.160231	17.1206	1.70221	0.120877	0.182833	-6.23442
Prdx3	0.353966	12.3983	1.70121	0.121069	0.182906	-6.23586
Inpp1	0.196583	14.8967	1.70115	0.121081	0.182906	-6.23595
Fth1	0.491989	14.2236	1.3612	0.218218	0.297933	-6.23804
Ppp2r5c	-0.173673	15.0594	-1.6985	0.12159	0.183453	-6.23976
Tpd52l2	0.174483	19.5697	1.69805	0.121677	0.183453	-6.2404
Khsrp	0.189039	15.6698	1.69583	0.122107	0.183983	-6.24359
Bcl2l2	0.191016	14.2762	1.69408	0.122447	0.184259	-6.24611
Dbnl	0.132752	16.7342	1.69158	0.122935	0.184875	-6.2497
Pfn1	-0.136644	15.4445	-1.68734	0.123764	0.185822	-6.25577
Pten	0.291166	18.0074	1.68704	0.123823	0.185822	-6.2562
Clip1	-0.256695	14.4174	-1.68674	0.123881	0.185822	-6.25663
Maged1	0.13895	16.4908	1.6863	0.123969	0.185835	-6.25727
Ap2a1	-0.180692	14.3995	-1.6855	0.124126	0.185951	-6.25841
Sf1	0.277229	16.3305	1.67479	0.126249	0.188771	-6.27371
Arhgef12	-0.20099	13.4417	-1.67423	0.126361	0.188817	-6.2745
Cnp	0.315415	13.016	1.62125	0.141062	0.208007	-6.27563
Flvcr1	-0.46492	13.7325	-1.6651	0.1282	0.191201	-6.28752
Ldha	-0.135346	15.1788	-1.66464	0.128293	0.191218	-6.28817
Pigu	0.156839	16.6855	1.66422	0.128377	0.191222	-6.28876
Rpl28	0.520123	13.817	1.30321	0.236245	0.317652	-6.30763
Amn1	-0.197448	15.8855	-1.64155	0.133051	0.197682	-6.32086
Psmb4	0.212401	14.7513	1.63123	0.135229	0.200793	-6.3354
Nudcd2	0.185484	16.0008	1.62612	0.13632	0.202029	-6.34258
Ranbp1	0.149123	14.3994	1.62125	0.137366	0.203451	-6.34941
Srxn1	-0.208599	12.926	-1.1719	0.298558	0.384914	-6.35571
Cend1	0.129573	22.1698	1.61375	0.13899	0.205726	-6.35989
Ptpn11	-0.29689	14.3582	-1.55922	0.155015	0.22491	-6.3604
Ank1	0.154831	17.0913	1.61303	0.139148	0.205765	-6.3609
Steap3	-0.155146	15.9704	-1.60936	0.13995	0.206756	-6.36602
Slk	-0.141675	16.1129	-1.607	0.140469	0.207392	-6.36932
Fam83h	0.159339	13.7857	1.60582	0.140729	0.207646	-6.37097
Wdr1	-0.244452	13.7886	-1.60381	0.141172	0.208039	-6.37376
Diaph1	-0.396713	13.8145	-1.54742	0.157805	0.227973	-6.37631
Armc6	-0.397038	14.0262	-1.6016	0.141661	0.208628	-6.37684
Dgkq	-0.319283	13.4348	-1.60032	0.141945	0.208916	-6.37862
Pgls	0.176652	14.0861	1.595	0.143129	0.210527	-6.386
Atp13a2	-0.474783	12.8342	-1.58731	0.14486	0.212866	-6.39667
Cct5	0.166476	14.5375	1.58633	0.145081	0.212996	-6.39802
Mapt	0.12514	20.0683	1.58532	0.145309	0.213198	-6.39941
Eif3g	0.191013	19.5016	1.58304	0.145828	0.213693	-6.40257
Rps6ka3	0.165622	13.7678	1.58164	0.146145	0.213957	-6.4045
Rps4x	0.169801	14.0447	1.58144	0.14619	0.213957	-6.40477
Csk	-0.140682	14.3049	-1.57924	0.146694	0.214508	-6.40781
Kcnb1	-0.214938	14.286	-1.579	0.146749	0.214508	-6.40815
Chka	0.147621	14.1924	1.5234	0.163626	0.234938	-6.40852
Epg5	-0.26914	14.4385	-1.51698	0.165213	0.236926	-6.41706
Wasf2	0.147465	13.1766	1.56671	0.149583	0.218379	-6.42507
Cpne1	-0.11908	14.3705	-1.56529	0.149914	0.218718	-6.42702
Nelfe	0.261543	13.9626	1.56491	0.150002	0.218718	-6.42754
Farsb	-0.157108	16.4123	-1.56223	0.150627	0.219493	-6.43121
Pde11a	-0.257666	14.3461	-1.56127	0.150853	0.219685	-6.43253
Tnrc6b	0.16981	14.9685	1.56042	0.151051	0.219838	-6.43369
Nudt3	0.120715	15.4989	1.55909	0.151365	0.220159	-6.43552
Snap47	0.169499	16.4494	1.55746	0.151747	0.220578	-6.43774
Cs	0.130751	16.5661	1.55668	0.151932	0.22071	-6.43881
Rpl19	-0.153827	18.4108	-1.55102	0.153271	0.222518	-6.44654
Sdcbp	0.324878	15.7419	1.49392	0.171029	0.244223	-6.44763
Rnf25	-0.274728	13.1869	-1.34488	0.223164	0.302488	-6.45757
Kctd16	-0.150657	14.75	-1.54025	0.155849	0.225981	-6.46121
Arhgef18	0.14574	15.0582	1.53891	0.156174	0.226312	-6.46304
Phka2	0.179996	13.4906	1.53849	0.156274	0.226318	-6.46361
Nid1	0.177704	13.8222	1.53773	0.156457	0.226444	-6.46464
Pin1	0.181021	13.7507	1.53532	0.157043	0.227151	-6.46792
Pi4kb	0.159074	15.0792	1.53308	0.157588	0.227799	-6.47095
Papss1	0.154026	13.9176	1.47306	0.176445	0.250586	-6.47504
Prrt2	0.174688	15.4271	1.53003	0.158331	0.228592	-6.47508
Scfd1	0.137173	16.1041	1.52879	0.158634	0.228889	-6.47676
Mob2	-0.145263	14.7292	-1.52722	0.15902	0.229305	-6.47889
Shtn1	0.222694	14.0043	1.14667	0.291494	0.377256	-6.48612
Myl6b	0.272907	13.0852	1.46438	0.178742	0.253083	-6.48637
Pgrmc2	0.136698	15.0504	1.52088	0.160583	0.231416	-6.48745
Ilf3	-0.129416	15.8614	-1.51972	0.160869	0.231589	-6.48901
Sephs1	0.252107	13.8528	1.5196	0.1609	0.231589	-6.48917
Ubap2	0.131409	18.6226	1.51512	0.162015	0.233052	-6.49521
Marcks	-0.25537	15.0536	-1.51087	0.163079	0.234439	-6.50093
Phb	0.226092	14.6807	1.50966	0.163382	0.234731	-6.50255
Cmip	-0.237731	13.3508	-1.44643	0.183578	0.258415	-6.50969
Tcp1	-0.127263	16.2272	-1.50301	0.165063	0.236855	-6.51148
Chordc1	0.120367	14.8739	1.50083	0.165615	0.237253	-6.51439
Caskin1	0.120415	15.6686	1.50072	0.165643	0.237253	-6.51454
Naa35	0.139584	16.2376	1.49852	0.166205	0.237913	-6.51748
Pygl	-0.23253	14.1736	-1.48704	0.169156	0.241889	-6.53279
Denr	-0.174516	14.8214	-1.48692	0.169188	0.241889	-6.53296
Gatm	-0.212812	14.1415	-1.48235	0.170376	0.243439	-6.53903
Abcd3	0.160385	15.847	1.47792	0.171535	0.244796	-6.54491
Stac	-0.184869	13.3507	-1.47136	0.173261	0.247111	-6.55358
Cyp51a1	0.293928	14.2276	1.41128	0.193377	0.269468	-6.55483
Stx12	0.177905	14.1625	1.46653	0.174543	0.248787	-6.55996
Dclk1	0.1207	17.208	1.46589	0.174714	0.24888	-6.56081
Cox5b	-0.181266	17.1155	-1.46536	0.174855	0.248924	-6.5615
Edc3	-0.208621	14.7624	-1.46498	0.174957	0.248924	-6.56201
Commd8	0.136879	14.1641	1.46318	0.175437	0.249457	-6.56438
Arhgap44	-0.139048	14.724	-1.45979	0.176345	0.250586	-6.56883
Iap	0.195566	15.4875	1.45813	0.176792	0.250927	-6.57102
Cand1	0.172143	13.6527	1.45726	0.177028	0.25111	-6.57217
Ppp6r3	0.115163	15.6119	1.4568	0.177151	0.251133	-6.57277
Tmsb4x	0.679864	17.675	1.45612	0.177334	0.251241	-6.57366
Acap2	0.259305	13.6303	1.2375	0.25823	0.341543	-6.58436
Sgpl1	-0.144135	14.6551	-1.44735	0.179716	0.254309	-6.58515
Cycs	-0.211027	15.6509	-1.4443	0.180549	0.25518	-6.58913
Snw1	-0.158184	13.8828	-1.43971	0.181813	0.256812	-6.59513
Tardbp	0.117553	20.2177	1.43867	0.182099	0.257051	-6.59648
Luzp1	0.104329	15.2194	1.4383	0.182201	0.257051	-6.59696
Tubb3	0.164651	18.1582	1.43648	0.182704	0.257607	-6.59933
Fn3krp	0.321176	13.6006	1.03848	0.335689	0.425111	-6.60056
Map9	-0.185047	14.0525	-1.43409	0.183369	0.258388	-6.60245
Bpnt1	0.156762	15.0621	1.43323	0.183608	0.258415	-6.60356
Usp8	0.142774	15.237	1.43177	0.184013	0.25883	-6.60545
Tbc1d15	-0.187323	14.2304	-1.42408	0.186167	0.261703	-6.61543
Paip1	0.112711	15.3357	1.41635	0.188354	0.264491	-6.62542
Lrsam1	0.14152	16.1179	1.41628	0.188375	0.264491	-6.62551
Dlg2	-0.231443	14.9841	-1.41412	0.18899	0.265099	-6.62829
Arfgef3	0.141506	15.2429	1.41397	0.189034	0.265099	-6.62849
Atxn1l	0.263497	13.2611	1.24689	0.249583	0.33273	-6.62912
Dld	-0.233421	13.778	-1.41345	0.18918	0.265146	-6.62915
Sf3a1	0.126554	16.672	1.41251	0.189449	0.265364	-6.63036
Rtf2	0.159396	13.2987	1.35096	0.211252	0.290193	-6.63068
Atg2b	-0.111988	15.3937	-1.41195	0.189611	0.265433	-6.63109
Git1	0.128567	14.6708	1.4067	0.191116	0.26738	-6.63783
Psmd9	0.173711	14.1031	1.40398	0.1919	0.268318	-6.64133
Sncg	-0.144146	23.5031	-1.40318	0.192131	0.26848	-6.64235
Eea1	-0.149082	14.7779	-1.40179	0.192534	0.268809	-6.64413
Ufm1	-0.182282	13.6712	-1.40158	0.192595	0.268809	-6.6444
Eif4b	0.131821	19.3689	1.39967	0.19315	0.269424	-6.64685
Ppp1ca	0.199719	15.9242	1.39877	0.193411	0.269468	-6.648
Dars1	-0.150592	15.4451	-1.39752	0.193774	0.269813	-6.64959
Lbh	0.136534	15.7187	1.39584	0.194264	0.270335	-6.65174
Rhot1	0.211477	13.5595	1.22598	0.256924	0.340199	-6.65337
Ap1g1	0.161646	13.9979	1.33236	0.21704	0.296756	-6.65363
Cnot2	0.154124	14.2736	1.39216	0.195341	0.271594	-6.65644
Rpp30	0.194696	14.4192	1.39157	0.195516	0.271594	-6.6572
Lrrc47	0.248347	14.6018	1.32843	0.218281	0.297933	-6.65845
Snrnp70	0.38287	13.5693	1.38921	0.196209	0.272397	-6.6602
Tjp2	-0.195177	12.9272	-1.32494	0.219388	0.298722	-6.66273
Tpm1	-0.160918	15.1089	-1.38651	0.197004	0.273339	-6.66364
Calcoco1	0.120197	13.9275	1.38172	0.198423	0.275145	-6.66972
Uchl5	-0.153784	14.8051	-1.37319	0.200974	0.278518	-6.68053
TurboID	0.15137	22.719	1.36457	0.203578	0.28196	-6.69139
Vbp1	0.166794	15.8285	1.30036	0.227318	0.307409	-6.69264
Kank4	-0.121466	14.0045	-1.36328	0.203971	0.282166	-6.69302
Tuba4a	-0.174294	21.3834	-1.36322	0.203988	0.282166	-6.69309
Ndufs1	-0.177648	14.8766	-1.36273	0.204137	0.282166	-6.69371
Oscp1	0.116759	15.1552	1.3625	0.204207	0.282166	-6.69399
Flot1	-0.0970623	15.9811	-1.36082	0.204721	0.28271	-6.69611
Tbc1d9b	-0.154903	14.7149	-1.35903	0.205268	0.283299	-6.69836
Ykt6	0.124705	16.2821	1.35642	0.206068	0.284235	-6.70163
Tgs1	0.119002	15.1335	1.35128	0.207648	0.286247	-6.70805
Rab11fip2	0.126991	14.3358	1.35024	0.207972	0.286513	-6.70936
Znf592	-0.220363	13.2863	-1.34987	0.208085	0.286513	-6.70982
Nsdhl	0.303716	13.9255	1.2815	0.233563	0.314948	-6.71532
Slc25a4	-0.167647	18.9208	-1.34186	0.210576	0.289773	-6.7198
Col1a2	-0.207861	15.6444	-1.3413	0.210751	0.289845	-6.7205
Praf2	0.118404	16.0282	1.3399	0.211191	0.290193	-6.72225
Vps8	-0.136151	14.3338	-1.33648	0.212263	0.291412	-6.72649
Edc4	0.122029	16.5734	1.33534	0.212621	0.291733	-6.7279
Ssx2ip	0.280596	12.953	1.15928	0.28155	0.366812	-6.72886
Tpd52	-0.133612	20.1318	-1.33331	0.213263	0.292443	-6.73042
Cbl	-0.234672	14.4548	-1.33063	0.214111	0.293434	-6.73374
Sra1	-0.188922	13.854	-1.2649	0.239179	0.320646	-6.73511
Pum2	-0.628909	13.2193	-1.26457	0.23929	0.320646	-6.73549
Fam169a	-0.157521	17.0021	-1.32477	0.215975	0.295817	-6.74097
Eml4	-0.302326	14.5556	-1.32428	0.216132	0.295859	-6.74158
Snap29	0.16439	17.7592	1.32321	0.216473	0.296153	-6.74289
Abcf3	-0.121378	14.5622	-1.31817	0.218092	0.297933	-6.7491
Spart	-0.111962	15.7308	-1.31675	0.218548	0.298123	-6.75084
Magi1	-0.104048	16.4502	-1.31477	0.219188	0.298722	-6.75327
Rbms3	0.173897	16.4707	1.31444	0.219296	0.298722	-6.75368
Eif3d	0.127986	15.5005	1.31382	0.219496	0.298722	-6.75444
Chkb	0.11159	14.6572	1.31318	0.219701	0.298828	-6.75522
Tsr2	0.398084	13.9231	1.31255	0.219907	0.298936	-6.756
Ppm1a	0.115896	14.3232	1.30967	0.220843	0.300034	-6.75953
Prkce	0.245086	14.3671	1.30748	0.221555	0.300828	-6.7622
Abi1	0.172062	15.4129	1.30639	0.221912	0.300981	-6.76353
Cdc37l1	0.164062	15.6984	1.30635	0.221924	0.300981	-6.76358
Clec16a	0.255163	14.072	1.23675	0.248958	0.332085	-6.76825
Palm2	0.172925	14.9997	1.30178	0.22342	0.30266	-6.76915
Pafah1b2	0.234127	13.0606	1.1713	0.276975	0.362258	-6.77388
Aldh9a1	0.300159	13.3599	1.23187	0.250687	0.334012	-6.77394
Ogfr	-0.154665	14.9967	-1.29695	0.225013	0.304643	-6.77504
Rtn1	-0.123837	19.9479	-1.29526	0.225569	0.30522	-6.77708
Csdc2	0.160456	14.9482	1.22243	0.254059	0.337166	-6.78491
Ciao3	-0.158212	13.6464	-1.21882	0.255359	0.33851	-6.78909
Syvn1	0.225985	14.3296	0.83876	0.431013	0.519471	-6.78955
Gsn	0.124991	14.1798	1.28426	0.229236	0.309824	-6.7904
Rabgef1	-0.129306	15.5024	-1.27553	0.23218	0.313623	-6.8009
Atp1a3	0.13667	14.1077	1.27481	0.232423	0.313771	-6.80176
Nudt2	-0.250676	13.6822	-1.27228	0.233285	0.314754	-6.80481
Psma2	0.227194	11.6799	0.774239	0.470306	0.558236	-6.80659
Fkbp4	-0.133945	17.7549	-1.26975	0.234146	0.315553	-6.80783
Vps36	-0.125485	13.2617	-1.26858	0.234547	0.315913	-6.80924
Amph	-0.101395	17.6892	-1.26698	0.235094	0.316467	-6.81115
Prune1	-0.109464	18.3697	-1.26626	0.235342	0.31662	-6.81201
Tp53bp1	-0.0915851	16.1308	-1.26181	0.236869	0.318193	-6.81731
Rars1	0.0996416	16.2616	1.26167	0.236918	0.318193	-6.81748
Ccdc22	-0.173805	14.1745	-1.19297	0.264824	0.348694	-6.81876
Arf6	0.216871	14.6573	1.25976	0.237577	0.318897	-6.81976
Asl	-0.114096	15.5217	-1.25875	0.237927	0.319184	-6.82096
Echdc1	0.114751	16.0116	1.25356	0.239727	0.321048	-6.82712
Dync1i1	0.14256	16.3532	1.25073	0.240714	0.322163	-6.83048
Tacc1	0.211726	14.3141	1.25039	0.240834	0.322163	-6.83089
Ahsa1	-0.100145	17.6997	-1.23955	0.244644	0.327074	-6.84367
Acot7	0.198256	14.0885	1.23441	0.24647	0.329327	-6.84972
Wdr37	0.130305	13.5189	1.23019	0.247976	0.331151	-6.85466
Sv2c	0.213011	14.4967	1.22746	0.248956	0.332085	-6.85786
Rab1b	-0.228417	14.1854	-1.15433	0.279498	0.364745	-6.86224
Cep170b	0.091542	15.2386	1.22011	0.251603	0.335043	-6.86642
Gdap1l1	0.182639	15.7196	1.21878	0.252085	0.335494	-6.86796
H4c1	-0.164286	20.0086	-1.21707	0.252706	0.336131	-6.86995
Syt6	0.159173	16.4957	1.21624	0.253007	0.336341	-6.87091
Mctp2	-0.14423	14.6403	-1.21403	0.253815	0.337166	-6.87348
Rps12	-0.179465	17.4981	-1.21359	0.253973	0.337166	-6.87399
Prkcq	0.221518	14.1264	1.21208	0.254524	0.337593	-6.87573
Cacul1	-0.141635	14.5353	-1.20565	0.256884	0.340199	-6.88316
Aaas	-0.13893	12.8802	-0.720775	0.495847	0.582372	-6.88592
Cacnb1	-0.234971	14.2059	-1.20295	0.257881	0.341274	-6.88628
Nek1	-0.127923	15.4439	-1.19968	0.259088	0.342486	-6.89003
Vps54	-0.253514	13.097	-1.19835	0.259582	0.342947	-6.89156
Eno1	-0.0948783	15.5042	-1.19541	0.260678	0.3442	-6.89494
Katnb1	0.101827	15.4568	1.19462	0.260973	0.344396	-6.89585
Oga	0.216811	14.7756	1.19155	0.262116	0.345711	-6.89935
Kpna3	0.127432	18.1148	1.18986	0.262751	0.346353	-6.90128
Ctps1	0.108874	15.5514	1.1853	0.264466	0.348418	-6.90648
Celf2	-0.220769	12.9889	-0.69232	0.512416	0.598838	-6.90731
Copg2	0.119191	15.5004	1.18097	0.266103	0.350139	-6.91141
Reep5	0.147713	19.4645	1.18066	0.266219	0.350139	-6.91176
Smarcc2	-0.107346	15.5263	-1.17947	0.266669	0.350535	-6.91311
Asap1	0.107225	16.5653	1.17687	0.267656	0.351636	-6.91605
Cr1l	0.170347	14.4578	1.17596	0.268003	0.351894	-6.91708
Naa80	-0.127864	12.6768	-1.10171	0.300531	0.387032	-6.91979
Cfap36	0.112873	14.8566	1.16877	0.270753	0.355307	-6.9252
Acaa1a	0.090853	13.078	0.606239	0.568175	0.649778	-6.9316
Rps6	-0.134908	16.8533	-1.16219	0.27329	0.358335	-6.9326
Gosr1	0.144175	15.3162	1.16187	0.273413	0.358335	-6.93296
Esyt1	0.109264	17.6136	1.16158	0.273527	0.358335	-6.93329
Cpt1a	-0.110167	15.2122	-1.16121	0.273671	0.358335	-6.9337
Pdlim5	-0.0955557	15.0737	-1.15627	0.27559	0.360647	-6.93924
Wdcp	-0.0845721	13.5126	-0.487591	0.64827	0.720675	-6.94142
Champ1	0.221959	14.371	0.891197	0.404229	0.492496	-6.94384
NARS1	0.126775	16.6248	1.15172	0.277364	0.362565	-6.94431
Atp1b1	0.264193	13.1591	1.1472	0.279141	0.364662	-6.94934
Cap1	0.117505	16.7059	1.14685	0.279279	0.364662	-6.94973
Hspa8	0.10159	17.266	1.14335	0.280657	0.366053	-6.95361
Scn4b	-0.174201	14.1756	-1.14177	0.281282	0.366666	-6.95536
Snx13	0.105515	13.6716	1.13634	0.283439	0.369068	-6.96136
Washc4	-0.149431	14.9562	-1.13594	0.2836	0.369073	-6.96181
Cyld	0.130652	14.3989	1.13485	0.284034	0.369433	-6.96301
Uprt	0.116412	15.0404	1.13105	0.285553	0.371203	-6.96719
Gdi2	0.250964	14.1003	1.12732	0.287048	0.372893	-6.97128
Cox4i1	0.143232	14.5627	1.12702	0.28717	0.372893	-6.97161
Mvd	-0.19413	12.3457	-1.05235	0.321368	0.410046	-6.9719
Adam22	-0.295298	12.8558	-0.922002	0.384932	0.472911	-6.97212
Uhrf1bp1l	0.165291	14.0774	1.12567	0.287713	0.373391	-6.97309
Dhx30	-0.148801	14.3666	-1.12449	0.28819	0.373804	-6.97438
Bicd1	0.256912	14.308	1.12195	0.289216	0.374928	-6.97716
Cobl	-0.370007	12.6534	-0.916174	0.387792	0.475816	-6.97756
Commd10	0.103913	14.6398	1.04329	0.325315	0.414406	-6.98128
Cops5	0.123969	15.1513	1.11771	0.290933	0.376769	-6.98178
Aktip	0.1262	16.7628	1.11765	0.290958	0.376769	-6.98184
Tmem179	0.160818	14.0296	1.04152	0.326091	0.41517	-6.9831
Mon2	-0.118022	14.8351	-1.11046	0.293894	0.380153	-6.98966
Rps6kc1	-0.126163	14.5281	-1.108	0.294901	0.381228	-6.99232
Eef2	0.0988838	15.2841	1.10728	0.2952	0.381228	-6.9931
Exoc4	-0.0973402	15.932	-1.10725	0.295212	0.381228	-6.99314
Sec31a	0.0882193	15.6123	1.10639	0.295563	0.381471	-6.99406
Hacd2	0.10677	15.3851	0.373257	0.7256	0.785454	-6.9986
Cnot3	0.109921	13.9942	1.10021	0.298115	0.384554	-7.00072
Fkbp2	-0.103809	14.4229	-1.09698	0.299457	0.38586	-7.0042
Ppp4r1	0.322952	13.4848	1.02037	0.335459	0.425111	-7.0047
Commd9	-0.0948431	14.0472	-1.02021	0.335531	0.425111	-7.00486
Rpsa	0.111792	19.246	1.09209	0.301496	0.388062	-7.00944
Pfdn1	0.141038	14.0696	1.09161	0.301694	0.388105	-7.00995
Rmdn3	-0.215867	14.1778	-1.09101	0.301946	0.388216	-7.01059
Slc41a3	0.202368	12.9713	0.87867	0.406568	0.49509	-7.01186
Scaf8	-0.231365	13.2977	-1.08971	0.302491	0.388704	-7.01198
Ahcy	-0.136774	15.0398	-1.08595	0.304069	0.390518	-7.01599
Slc35b2	0.126579	13.9809	1.00802	0.341024	0.430912	-7.01715
Ankrd13d	0.157763	13.8016	1.08468	0.304601	0.390988	-7.01734
Cdipt	0.14172	15.8606	1.00582	0.342021	0.431728	-7.01935
Jph3	-0.117944	15.6139	-1.08127	0.306041	0.392621	-7.02096
Chmp3	0.104823	16.9999	1.07801	0.307423	0.39418	-7.02443
Abhd10	-0.0981378	13.9538	-1.07547	0.308503	0.395348	-7.02712
Slain2	0.146692	14.2846	1.07435	0.308976	0.395739	-7.02829
Taf7	-0.107397	14.1202	-1.07298	0.309561	0.396272	-7.02974
Tmcc3	-0.242398	13.7571	-0.988787	0.349828	0.439502	-7.0363
Tbce	0.0974568	13.5289	0.422778	0.68826	0.756538	-7.03704
Rplp1	0.234638	14.9783	1.06316	0.313771	0.401442	-7.04006
Egln1	0.230855	14.928	1.06052	0.314911	0.402682	-7.04283
Smchd1	-0.0642431	14.6661	-0.252401	0.81166	0.856125	-7.04334
Avil	-0.138142	20.1233	-1.05771	0.316126	0.404016	-7.04576
Cdk5rap3	0.119421	14.3098	1.05658	0.316615	0.404421	-7.04694
Cdk16	-0.140257	13.6539	-1.05358	0.317919	0.405865	-7.05006
Eftud2	0.209071	13.8848	0.969049	0.35904	0.448132	-7.05564
Ube2o	0.101564	15.8789	1.03871	0.324443	0.413744	-7.06544
Tppp	0.108268	16.0031	1.03811	0.32471	0.41386	-7.06606
Dkc1	0.126938	14.8024	0.951327	0.367463	0.456946	-7.07275
Dicer1	0.16159	13.3855	0.946448	0.369808	0.458753	-7.07741
Fitm2	0.113557	13.953	1.0268	0.329739	0.419408	-7.07763
Pom121	0.0986284	14.4047	1.02672	0.329777	0.419408	-7.07772
Zw10	0.125314	15.8907	1.02588	0.330154	0.41966	-7.07858
Abhd6	-0.134265	13.345	-1.02276	0.331554	0.421184	-7.08175
Atp9a	-0.106414	14.4441	-1.0224	0.331711	0.421184	-7.08211
Epb41l3	-0.114963	19.5634	-1.02182	0.331972	0.421287	-7.08269
Phb2	0.129911	13.0681	0.936683	0.374533	0.463403	-7.08669
Wdfy3	-0.0781186	12.877	-0.587059	0.580117	0.661824	-7.08696
Ptpa	0.198929	13.2517	1.01355	0.335709	0.425111	-7.09106
Ak1	0.166434	13.6351	0.931394	0.377111	0.465494	-7.09168
Dync1i2	0.0817863	17.487	1.01139	0.33669	0.426054	-7.09324
Snrpd2	-0.115288	19.0939	-1.01111	0.336816	0.426054	-7.09352
Arhgef7	-0.0949722	14.693	-1.00782	0.338315	0.427719	-7.09683
Ssrp1	-0.0538545	13.548	-0.345407	0.740564	0.795785	-7.10449
Tcerg1	-0.0808722	15.4518	-0.999694	0.342038	0.431728	-7.10496
Snx6	-0.0952581	15.55	-0.998912	0.342397	0.43195	-7.10574
Amer2	0.114681	16.2248	0.996054	0.343715	0.433379	-7.10858
Mms19	-0.170264	14.634	-0.994343	0.344505	0.434143	-7.11028
Katnal1	-0.0798321	14.9913	-0.99029	0.346383	0.43618	-7.1143
Cers2	0.128902	15.3733	0.989811	0.346605	0.43618	-7.11478
Wdr44	0.0760634	16.4555	0.989653	0.346679	0.43618	-7.11493
Wdr20	-0.194034	12.7003	-0.984535	0.349062	0.438943	-7.11998
Akap10	0.0815757	14.857	0.982784	0.34988	0.439502	-7.12171
Sync	0.0976598	15.7101	0.981664	0.350404	0.439744	-7.12281
Arid1b	-0.0650951	12.7191	-0.294394	0.777525	0.827552	-7.12289
Cops3	0.122242	15.0136	0.981572	0.350447	0.439744	-7.1229
Ugp2	0.0989239	14.3799	0.981091	0.350673	0.439792	-7.12337
Lamtor3	0.187191	12.4678	0.671836	0.524563	0.609396	-7.12352
Cat	0.130041	14.4791	0.979433	0.35145	0.440334	-7.125
Gcn1	-0.185097	13.8772	-0.97937	0.35148	0.440334	-7.12506
Cpeb2	0.120926	15.4602	0.978336	0.351965	0.440707	-7.12607
Fkbp8	-0.0991582	16.2448	-0.976849	0.352664	0.441346	-7.12753
Commd3	-0.0583793	13.8089	-0.278436	0.789222	0.837724	-7.12806
Gripap1	-0.077378	15.6132	-0.976088	0.353022	0.44156	-7.12827
Vac14	0.13683	13.5524	0.738091	0.482679	0.569755	-7.12978
Ndufaf4	-0.0978995	14.0782	-0.659553	0.531933	0.61613	-7.13231
Chmp7	0.0784109	15.0212	0.970468	0.355675	0.444428	-7.13376
Miga2	-0.101543	13.822	-0.970429	0.355694	0.444428	-7.13379
Mink1	-0.0840159	15.8921	-0.967804	0.356937	0.445745	-7.13635
Amotl1	-0.124169	12.8958	-0.652942	0.535928	0.620145	-7.13698
Patl1	0.120576	13.4328	0.880742	0.402452	0.490841	-7.13831
Twf2	-0.107756	15.4097	-0.962862	0.359289	0.448204	-7.14114
Isy1	0.0563308	14.1075	0.230134	0.824976	0.868221	-7.14199
Fam219a	-0.226952	14.6835	-0.719728	0.493281	0.579938	-7.14388
Mapk3	0.0934873	16.9545	0.95791	0.361656	0.450918	-7.14591
Rpap3	0.086245	14.2915	0.95623	0.362461	0.451683	-7.14753
Jakmip1	0.0853912	16.3584	0.950611	0.365166	0.454691	-7.15292
Mast1	0.13453	14.3989	0.950411	0.365262	0.454691	-7.15311
Elp4	0.0967402	15.2779	0.947894	0.366479	0.455963	-7.15552
Psme1	0.0795038	15.4088	0.943129	0.368789	0.458352	-7.16006
Tut7	0.0722094	12.3112	0.461226	0.662062	0.732886	-7.16068
Pacs1	-0.123191	15.0935	-0.94114	0.369756	0.458753	-7.16195
Relch	0.0884173	17.852	0.940685	0.369978	0.458753	-7.16238
Stat1	0.129792	14.1227	0.940597	0.370021	0.458753	-7.16246
Ptk2b	-0.12827	14.1377	-0.94046	0.370088	0.458753	-7.16259
Gfpt1	0.0232495	14.0027	0.128541	0.90156	0.926812	-7.16275
Rplp0	0.0822227	17.0819	0.939534	0.370539	0.45907	-7.16347
Uqcrc1	-0.0211663	14.0864	-0.109234	0.916272	0.936944	-7.16537
Nopchap1	-0.00904894	13.8108	-0.0469717	0.963929	0.97054	-7.17093
Pde4dip	-0.184938	12.7522	-0.931421	0.374511	0.463403	-7.17113
Cstf2	0.227737	13.3454	0.931182	0.374629	0.463403	-7.17136
Cherp	-0.0953787	15.2134	-0.927187	0.376596	0.465494	-7.17511
Lmnb1	0.0924946	15.0496	0.926841	0.376767	0.465494	-7.17543
Safb2	0.142106	14.0338	0.926205	0.377081	0.465494	-7.17603
Vps16	-0.100766	13.6309	-0.92408	0.378131	0.466407	-7.17802
Slc35a2	-0.157425	14.4984	-0.923844	0.378248	0.466407	-7.17824
Fam114a2	-0.0781246	16.9193	-0.923415	0.37846	0.466423	-7.17864
Palmd	0.107462	15.492	0.921489	0.379415	0.46733	-7.18043
Tmem45b	-0.100488	14.6282	-0.921128	0.379594	0.46733	-7.18077
Carmil2	0.106337	14.3755	0.914733	0.382777	0.471002	-7.18671
Ubr4	0.0884214	14.2426	0.912501	0.383892	0.472127	-7.18878
Crtc1	-0.0992196	14.6553	-0.910642	0.384823	0.472911	-7.1905
Ngly1	0.15268	12.9655	0.654992	0.531839	0.61613	-7.19111
Ppp4r3a	-0.112802	15.0793	-0.906265	0.38702	0.475228	-7.19453
Pip4k2a	-0.102019	14.3006	-0.904508	0.387905	0.475816	-7.19614
Rint1	-0.0675939	16.9888	-0.901765	0.389289	0.477019	-7.19866
Cplx1	0.367892	18.0656	0.901761	0.389291	0.477019	-7.19866
Gspt2	0.107758	14.2194	0.900823	0.389765	0.477351	-7.19952
Pabpn1	0.0821287	15.177	0.896829	0.391788	0.479375	-7.20317
Stx18	0.101156	15.0866	0.896754	0.391826	0.479375	-7.20324
Dync1li2	-0.0747306	17.5454	-0.894614	0.392914	0.480455	-7.20519
Phrf1	0.142715	13.6151	0.801441	0.444502	0.533266	-7.2069
Cnot10	0.103945	13.0808	0.799806	0.445399	0.533797	-7.20825
Top3b	-0.111971	14.5705	-0.888779	0.395888	0.483841	-7.21048
Atp5mg	0.123812	13.0483	0.538307	0.608081	0.685404	-7.21127
Psmd4	-0.117938	15.4358	-0.885532	0.397551	0.485437	-7.21341
Rab3gap2	-0.0645393	16.7996	-0.88542	0.397608	0.485437	-7.21351
Ldb2	0.0933463	14.6234	0.789325	0.45118	0.539624	-7.21689
Plekha1	-0.14879	13.4537	-0.881225	0.399763	0.487815	-7.21729
Slc35c1	-0.169289	14.6182	-0.785647	0.453221	0.541514	-7.2199
Tdp2	-0.0769468	13.9385	-0.783236	0.454562	0.54284	-7.22186
Ufl1	0.0927328	13.6573	0.87325	0.403883	0.492331	-7.22442
Rexo2	0.0695662	16.6286	0.864689	0.408338	0.496987	-7.23202
Rpn2	0.0941417	14.9586	0.861772	0.409864	0.498586	-7.23459
Sgsm3	-0.159912	14.622	-0.859958	0.410815	0.499484	-7.23619
Syap1	0.0867749	16.649	0.856398	0.412685	0.501498	-7.23931
Arf4	0.149499	14.3535	0.855171	0.413331	0.502024	-7.24039
Trim2	0.16124	13.8314	0.853666	0.414124	0.502727	-7.2417
Itsn1	-0.0912255	15.2865	-0.851488	0.415274	0.503863	-7.2436
Hadha	-0.0791081	13.0639	-0.571278	0.584345	0.665355	-7.24625
Ralbp1	-0.100071	14.7903	-0.848082	0.417077	0.505789	-7.24657
Trappc6b	0.137953	13.9197	0.847626	0.417319	0.505821	-7.24697
Nrip2	-0.0607809	13.164	-0.24514	0.815111	0.859379	-7.24811
Cct6a	-0.0889149	15.1548	-0.84608	0.418139	0.506513	-7.24831
Hspa12a	-0.0729092	15.6328	-0.845737	0.418321	0.506513	-7.24861
Rpl29	-0.102821	20.0675	-0.844519	0.418968	0.507035	-7.24966
Eif4g2	0.0701398	16.9194	0.836042	0.423492	0.512246	-7.25697
Rabl2	0.147255	15.0184	0.832994	0.425126	0.513959	-7.25958
Hspa4l	0.0691263	15.278	0.832084	0.425615	0.514285	-7.26036
Rpl36	-0.076011	14.67	-0.54794	0.599491	0.678227	-7.2604
Hebp2	-0.182973	14.7895	-0.831113	0.426137	0.514651	-7.26119
Eif3h	0.0825607	16.0824	0.824572	0.429665	0.518645	-7.26676
Park7	0.0808688	16.7664	0.824024	0.429962	0.518737	-7.26722
Pfkfb2	-0.0722615	15.4316	-0.823271	0.430369	0.518962	-7.26786
Cd151	-0.108031	14.1482	-0.721564	0.489755	0.576449	-7.27032
Lsm14b	0.074789	16.3573	0.817326	0.433597	0.522129	-7.27288
Pdcd6ip	-0.0918852	13.8855	-0.817204	0.433663	0.522129	-7.27298
Ppp3ca	0.10772	20.2031	0.814727	0.435013	0.523302	-7.27506
Stam2	0.0947604	14.4959	0.814599	0.435082	0.523302	-7.27517
Hsbp1	0.0890573	15.6809	0.710736	0.49611	0.58239	-7.27847
Tmem263	0.0855333	16.5332	0.802388	0.441777	0.531082	-7.28535
Trappc12	-0.0724223	15.4774	-0.801826	0.442087	0.531116	-7.28582
Strada	-0.0880357	13.7923	-0.801518	0.442257	0.531116	-7.28607
Grcc10	0.132286	13.6075	0.800783	0.442662	0.531331	-7.28668
Usp15	0.0608999	15.162	0.796329	0.445125	0.533741	-7.29035
Stard3nl	-0.156197	15.7599	-0.794014	0.446408	0.534733	-7.29226
Nup62	0.12298	15.8125	0.791043	0.448059	0.536437	-7.29469
Apbb1ip	-0.233544	14.5129	-0.685554	0.511089	0.597585	-7.29699
Csnk1e	-0.107308	13.3597	-0.582711	0.577004	0.658912	-7.29775
Arhgap27	0.125591	14.3322	0.786148	0.450787	0.539428	-7.29868
Puf60	-0.0920324	15.2078	-0.783114	0.452483	0.540907	-7.30115
Atp13a1	-0.0959875	14.4342	-0.469548	0.651886	0.723326	-7.30389
[truncated: 929 more rows]
